# Supplementary material for: Two KaiABC systems control circadian oscillations in one cyanobacterium
Source: Nat Commun. 2024 Sep 3;15:7674. doi: 10.1038/s41467-024-51914-5 (PMC11372060; doi:10.1038/s41467-024-51914-5)
Supplement: Supplementary file 4 — Supplementary Dataset 1 [file 41467_2024_51914_MOESM4_ESM.xlsx]

## Sheet: Blatt 1 - data_s1 Kopie
data_s1 Kopie
name,genus,taxonomy,taxid,protein,protein_id,genome_id,e_value,bitscore,identity,length,seq,synechocystis_prot_id,synechocystis_id,date
Synechocystis sp. PCC 6803 (cyanobacteria),Synechocystis,cellular organisms	Bacteria	Terrabacteria group	Cyanobacteria/Melainabacteria group	Cyanobacteria	Synechococcales	Merismopediaceae	Synechocystis,1148,hypothetical protein [Synechocystis sp. PCC 6803],WP_010873803.1,GCF_001318385.1,0,1574,100,299,MTQEPYQILLIEDDSATAAMVDHCFGPSIVSPLVERLPVQITTVSNLAEAVDICQDREFAVVLLDLFLSELQGIDTLIKARTIFPDQSIIVYSQSEDEHLVIQAFQHGADGYLRLKNLDSYLLYYELLSVLERNIYRRKSENQRNLASQQKEYSALETLISSTTSVTARMFGSDTIKDSFPELFGELKQTYGELLELALDQRAFRVDHNLSERLRNLADRLGFMKASPRDIIEIHTTVLKEKNHNINVIKSQAYATEGRLIVLELMGYLASFYRKYYVSLNNLN…
Synechocystis sp. PCC 6803 (cyanobacteria),Synechocystis,cellular organisms	Bacteria	Terrabacteria group	Cyanobacteria/Melainabacteria group	Cyanobacteria	Synechococcales	Merismopediaceae	Synechocystis,1148,chemotaxis protein CheY [Synechocystis sp. PCC 6803],WP_010873803.1,GCF_000340785.1,0,1574,100,299,MTQEPYQILLIEDDSATAAMVDHCFGPSIVSPLVERLPVQITTVSNLAEAVDICQDREFAVVLLDLFLSELQGIDTLIKARTIFPDQSIIVYSQSEDEHLVIQAFQHGADGYLRLKNLDSYLLYYELLSVLERNIYRRKSENQRNLASQQKEYSALETLISSTTSVTARMFGSDTIKDSFPELFGELKQTYGELLELALDQRAFRVDHNLSERLRNLADRLGFMKASPRDIIEIHTTVLKEKNHNINVIKSQAYATEGRLIVLELMGYLASFYRKYYVSLN…
Synechocystis sp. PCC 6803 substr. PCC-P (cyanobacteria),Synechocystis,cellular organisms	Bacteria	Terrabacteria group	Cyanobacteria/Melainabacteria group	Cyanobacteria	Synechococcales	Merismopediaceae	Synechocystis	Synechocystis sp. PCC 6803,1080230,chemotaxis protein CheY [Synechocystis sp. PCC 6803],WP_010873803.1,GCF_000284455.1,0,1574,100,299,MTQEPYQILLIEDDSATAAMVDHCFGPSIVSPLVERLPVQITTVSNLAEAVDICQDREFAVVLLDLFLSELQGIDTLIKARTIFPDQSIIVYSQSEDEHLVIQAFQHGADGYLRLKNLDSYLLYYELLSVLERNIYRRKSENQRNLASQQKEYSALETLISSTTSVTARMFGSDTIKDSFPELFGELKQTYGELLELALDQRAFRVDHNLSERLRNLADRLGFMKASPRDIIEIHTTVLKEKNHNINVIKSQAYATEGRLIVLEL…
Synechocystis sp. PCC 6803 substr. PCC-N (cyanobacteria),Synechocystis,cellular organisms	Bacteria	Terrabacteria group	Cyanobacteria/Melainabacteria group	Cyanobacteria	Synechococcales	Merismopediaceae	Synechocystis	Synechocystis sp. PCC 6803,1080229,chemotaxis protein CheY [Synechocystis sp. PCC 6803],WP_010873803.1,GCF_000284215.1,0,1574,100,299,MTQEPYQILLIEDDSATAAMVDHCFGPSIVSPLVERLPVQITTVSNLAEAVDICQDREFAVVLLDLFLSELQGIDTLIKARTIFPDQSIIVYSQSEDEHLVIQAFQHGADGYLRLKNLDSYLLYYELLSVLERNIYRRKSENQRNLASQQKEYSALETLISSTTSVTARMFGSDTIKDSFPELFGELKQTYGELLELALDQRAFRVDHNLSERLRNLADRLGFMKASPRDIIEIHTTVLKEKNHNINVIKSQAYATEGRLIVLEL…
Synechocystis sp. PCC 6803 substr. GT-I (cyanobacteria),Synechocystis,cellular organisms	Bacteria	Terrabacteria group	Cyanobacteria/Melainabacteria group	Cyanobacteria	Synechococcales	Merismopediaceae	Synechocystis	Synechocystis sp. PCC 6803,1080228,chemotaxis protein CheY [Synechocystis sp. PCC 6803],WP_010873803.1,GCF_000284135.1,0,1574,100,299,MTQEPYQILLIEDDSATAAMVDHCFGPSIVSPLVERLPVQITTVSNLAEAVDICQDREFAVVLLDLFLSELQGIDTLIKARTIFPDQSIIVYSQSEDEHLVIQAFQHGADGYLRLKNLDSYLLYYELLSVLERNIYRRKSENQRNLASQQKEYSALETLISSTTSVTARMFGSDTIKDSFPELFGELKQTYGELLELALDQRAFRVDHNLSERLRNLADRLGFMKASPRDIIEIHTTVLKEKNHNINVIKSQAYATEGRLIVLEL…
Synechocystis sp. PCC 6803 (cyanobacteria),Synechocystis,cellular organisms	Bacteria	Terrabacteria group	Cyanobacteria/Melainabacteria group	Cyanobacteria	Synechococcales	Merismopediaceae	Synechocystis,1148,chemotaxis protein CheY [Synechocystis sp. PCC 6803],WP_010873803.1,GCF_000270265.1,0,1574,100,299,MTQEPYQILLIEDDSATAAMVDHCFGPSIVSPLVERLPVQITTVSNLAEAVDICQDREFAVVLLDLFLSELQGIDTLIKARTIFPDQSIIVYSQSEDEHLVIQAFQHGADGYLRLKNLDSYLLYYELLSVLERNIYRRKSENQRNLASQQKEYSALETLISSTTSVTARMFGSDTIKDSFPELFGELKQTYGELLELALDQRAFRVDHNLSERLRNLADRLGFMKASPRDIIEIHTTVLKEKNHNINVIKSQAYATEGRLIVLELMGYLASFYRKYYVSLN…
Synechocystis sp. PCC 6803 (cyanobacteria),Synechocystis,cellular organisms	Bacteria	Terrabacteria group	Cyanobacteria/Melainabacteria group	Cyanobacteria	Synechococcales	Merismopediaceae	Synechocystis,1148,chemotaxis protein CheY [Synechocystis sp. PCC 6803],WP_010873803.1,GCF_000009725.1,0,1574,100,299,MTQEPYQILLIEDDSATAAMVDHCFGPSIVSPLVERLPVQITTVSNLAEAVDICQDREFAVVLLDLFLSELQGIDTLIKARTIFPDQSIIVYSQSEDEHLVIQAFQHGADGYLRLKNLDSYLLYYELLSVLERNIYRRKSENQRNLASQQKEYSALETLISSTTSVTARMFGSDTIKDSFPELFGELKQTYGELLELALDQRAFRVDHNLSERLRNLADRLGFMKASPRDIIEIHTTVLKEKNHNINVIKSQAYATEGRLIVLELMGYLASFYRKYYVSLN…
Synechocystis sp. PCC 6714 (cyanobacteria),Synechocystis,cellular organisms	Bacteria	Terrabacteria group	Cyanobacteria/Melainabacteria group	Cyanobacteria	Synechococcales	Merismopediaceae	Synechocystis,1147,chemotaxis protein CheY [Synechocystis sp. PCC 6714],WP_028949246.1,GCF_000478825.2,1.86E-167,1204,76.2541806,295,MTQELYQLLLIEDESATVKMILDFLESSAVSPLAERLLVQVTAVSDLDEAVKVCQKQEFEIILLDLFLADIEGIDALVQARKIFPEQSIIAYSQSEDEQLVIQSFQHGADGYLRLKNLDSYLLYYELLSVLQRKIYQSKSESQRSLASQQKEYLDLETLISSTTSVTARMFGSDTIKDSFPELFEELKQTYGNLLDLALEQRAFKVEHDLSSRLRNLADRLGFMKASPRDIIQIHTTTLREKNRDTNIVKSQAYVAEGRLMVLELM…
Cyanothece sp. PCC 8802 (cyanobacteria),Cyanothece,cellular organisms	Bacteria	Terrabacteria group	Cyanobacteria/Melainabacteria group	Cyanobacteria	Oscillatoriophycideae	Oscillatoriales	Cyanothecaceae	Cyanothece,395962,MULTISPECIES: chemotaxis protein CheY [Cyanothece],WP_012597130.1,GCF_000024045.1,4.07E-96,733,49.49152542,298,MADDLCRILLIEDRLDNVQLLQRLLSEAQYCSLAQGLTFPVTCANNLAQGLDILAETAFDVILLDLSLPDSQGVNALIKLREKWPNIPIIVETHQENETLIVECFQLGADGYLQLQTLDTNLLVYEIRLGIERQQYRTKLAQQQQRLQQAKEFADLESLGNVKNSPSITARMFGEDSLRESLPELFQEFCKTYGDLLELALEQRAFKVEYNLSEQLRMLADKLGFVKASPRDAIEIHTKILKEKNQDVPLAKAQAYISEGRLMILELMGY…
Cyanothece sp. PCC 8801 (cyanobacteria),Cyanothece,cellular organisms	Bacteria	Terrabacteria group	Cyanobacteria/Melainabacteria group	Cyanobacteria	Oscillatoriophycideae	Oscillatoriales	Cyanothecaceae	Cyanothece,41431,MULTISPECIES: chemotaxis protein CheY [Cyanothece],WP_012597130.1,GCF_000021805.1,4.07E-96,733,49.49152542,298,MADDLCRILLIEDRLDNVQLLQRLLSEAQYCSLAQGLTFPVTCANNLAQGLDILAETAFDVILLDLSLPDSQGVNALIKLREKWPNIPIIVETHQENETLIVECFQLGADGYLQLQTLDTNLLVYEIRLGIERQQYRTKLAQQQQRLQQAKEFADLESLGNVKNSPSITARMFGEDSLRESLPELFQEFCKTYGDLLELALEQRAFKVEYNLSEQLRMLADKLGFVKASPRDAIEIHTKILKEKNQDVPLAKAQAYISEGRLMILELMGYL…
Geminocystis herdmanii PCC 6308 (cyanobacteria),Geminocystis,cellular organisms	Bacteria	Terrabacteria group	Cyanobacteria/Melainabacteria group	Cyanobacteria	Oscillatoriophycideae	Chroococcales	Chroococcaceae	Geminocystis	Geminocystis herdmanii,113355,hypothetical protein [Geminocystis herdmanii],WP_017294107.1,GCF_000332235.1,1.83E-91,702,49.12280702,297,MLNCVYEILLVEDNSVNAKLIQSLLSHAHQSVLAEGLSFNLSLVSNLTEAINLLNQQEFDAILLDLMLPDAKGIESLLKIKENAPDTPIIVQTANHDQEENIVVKAFQMGANGYLRKKDLDTNLLVYALRLAIERQQYIDKVAQLKQQQQQREEFANLEIFANSIQPSITARMFASEALKESIPEVFAELSEKYGELLDLALEERAFRVNHDISEQLRELASKLGFFKASPRDIVDIHTKALKKKTQNVNFAKIQAYVDEGRL…
Cyanothece sp. PCC 7822 (cyanobacteria),Cyanothece,cellular organisms	Bacteria	Terrabacteria group	Cyanobacteria/Melainabacteria group	Cyanobacteria	Oscillatoriophycideae	Oscillatoriales	Cyanothecaceae	Cyanothece,497965,chemotaxis protein CheY [Cyanothece sp. PCC 7822],WP_013323439.1,GCF_000147335.1,9.85E-89,683,49.11032028,290,MSSNLCKGLIIEDDPAKIDLIKRLLCDVEHNSLAQGLSFGFTFVDSLKEGLEKLTSENFNVILLDLTLPDSQGVNALVKLREVFTRIPIIVQLDNEDENLAIKVFQLGADGYLKADYLDTNLLIYQIRLAIEKQQYIAQLEAQQQEREFEVLEKLIHASNTSITARMFGSQPIRESVPDIFEEMVQSYAELLSLALEQRAYKIEHNISERLRILADKLGFLKASPRDVIDLHTTTLKQKNQDVTLAKAQAYVSEGRLMVLELMGYLASFYR…
Cyanothece sp. ATCC 51142 (cyanobacteria),Cyanothece,cellular organisms	Bacteria	Terrabacteria group	Cyanobacteria/Melainabacteria group	Cyanobacteria	Oscillatoriophycideae	Oscillatoriales	Cyanothecaceae	Cyanothece,43989,MULTISPECIES: chemotaxis protein CheY [Cyanothece],WP_009543244.1,GCF_000017845.1,1.58E-88,682,48.62068966,294,MPNDTCHVLLIEDKLENIELLQDLLSRSEHSSLAKGLTFPITSATTLTESLKSLEAQKFDVILLDLDLPDSQGLDTLIKLRGKAANIPIIVEMDEQREGKVVESFQLGADGYLQIKTLDSNLLIHEIRLSIERQKYRAKINKQQEEMRQAQEFADLDDLIKASRETSVTARLFGAYPLKESLPDVFMELTEAYGKLLELSLEQRMFKVDYNISEQLRILGDKLGFLKASPRDAIEIHTKVLKEKSQDVTVAKAQAYVAEGRLMILELMGYL…
Microcystis aeruginosa NIES-843 (cyanobacteria),Microcystis,cellular organisms	Bacteria	Terrabacteria group	Cyanobacteria/Melainabacteria group	Cyanobacteria	Oscillatoriophycideae	Chroococcales	Microcystaceae	Microcystis	Microcystis aeruginosa,449447,chemotaxis protein CheY [Microcystis aeruginosa],WP_012266950.1,GCF_000010625.1,2.07E-88,680,46.85314685,288,MTRELCRILLIEDEPTTVKLIQRLLLKAPQCSLAGGLTFTLTQAQDLQQTAEKLAGEKFDLILLSLEISVPPGLNILVKTRELASDIPIVVQTTSNDEKLVVKAFQLGADGYIQLNNIDSSLLVYQIRVAIERQQYILNLKHQQQEEEFRELEQLIKGVQTSITAKMFGSEAIKQSIPDIFQELVQNYGELLDLALEEQAYKVEHNLSERLRSLADKLGFLKASPRDVVDIHTTTLRQKNQDVTLAKAQAYVSEGRLMVL…
Microcystis aeruginosa NIES-2549 (cyanobacteria),Microcystis,cellular organisms	Bacteria	Terrabacteria group	Cyanobacteria/Melainabacteria group	Cyanobacteria	Oscillatoriophycideae	Chroococcales	Microcystaceae	Microcystis	Microcystis aeruginosa,1641812,chemotaxis protein CheY [Microcystis aeruginosa],WP_046660821.1,GCF_000981785.1,3.25E-88,679,46.5034965,288,MTRDLCRILLIEDEPTTVKLIQRLLLKAPQCSLAKGLTFTLTQAQDLEETAEKLAGEKFDLILLSLEISVPPGLNILVKTRELASDIPIVVQTTSNDEKLVVKAFQLGADGYIQLNNIDSSLLVYQIRVAIERQQYILNLKHQQQEEEFRELEQLIKGVQTSITAKMFGSEAIRQSIPDIFQELVQNYGELLDLALEEQAYKVEHNLSERLRSLADKLGFLKASPRDVVDIHTTTLRQKNQDVTLAKAQAYVSEGRLMVL…
Pleurocapsa sp. PCC 7327 (cyanobacteria),Pleurocapsa,cellular organisms	Bacteria	Terrabacteria group	Cyanobacteria/Melainabacteria group	Cyanobacteria	Pleurocapsales	Hyellaceae	Pleurocapsa	Pleurocapsa minor,118163,chemotaxis protein CheY [Pleurocapsa minor],WP_015142659.1,GCF_000317025.1,3.57E-88,680,47.53521127,296,MPGNLCKILLIEENCDRIKLIERLLLESEGSSLAEGLFFTLIFAKTLSQGIECLAKEIFDVILLNLMLPDSKGINSLIALRERYPKVPIILQTESEDETLVVKAFQLGADGYLHTKTLDRNFLVYEIRLAIERQEYLAKLERLQQQKEQELEFQQLERRANSTKTSITARMFGSETLRESIPDIFEELAQTYGKLLDLALEERAYKVEHNISDRLRALADKLGFLKASPRDVVDIHTKTLREKNQGVPLAKAQAYVAEGRLMVLELMGYL…
Microcystis panniformis FACHB-1757 (cyanobacteria),Microcystis,cellular organisms	Bacteria	Terrabacteria group	Cyanobacteria/Melainabacteria group	Cyanobacteria	Oscillatoriophycideae	Chroococcales	Microcystaceae	Microcystis	Microcystis panniformis,1638788,chemotaxis protein CheY [Microcystis panniformis],WP_052276540.1,GCF_001264245.1,4.65E-87,671,46.15384615,288,MTRDLCRILLIEDEPTTVKLIQRLLLKAPQCSLAGGLTFTLTQAQDLEETAEKLAGEKFDIILLSLEISVPPGLNILVKTRELASDIPIVVQTTSNDEKLVVKAFQLGADGYIQLNNIDSSLLVYQIRVAIERQQYILNLKHQQQEDEFRELEQLIKGGQTSITAKMFGSEAIRQSIPDIFQELVENYGELLDLALEEQAYKVEHNLSERLRSLADKLGFLKASPRDVVDIHTTTLRQKNQDVTLAKAQAYVSEGRL…
Cyanothece sp. PCC 7424 (cyanobacteria),Cyanothece,cellular organisms	Bacteria	Terrabacteria group	Cyanobacteria/Melainabacteria group	Cyanobacteria	Oscillatoriophycideae	Oscillatoriales	Cyanothecaceae	Cyanothece,65393,chemotaxis protein CheY [Cyanothece sp. PCC 7424],WP_015955003.1,GCF_000021825.1,1.81E-83,648,45.60810811,290,MSSNLCRVLVIEDEPAKVRLIQRLLSDVEDNSLAQGLSFSLTIAESLKEGLEKLTTDNFDVILLDLTLSDSQGVKGLSAIREQAHRIPIIVQTDDDNLAIQVFQLGADGYLQTNYLDTNLLLYQIRLAIEKQHYIAKLEAEKQQQEFEVLEKLIQSSGTTITARMFGSQPLKESVPDIFAQMSQSYGELLHLALEQQIYKVDHNISGRLRTLADKLGFLKASPRDVIDLHTTTLKEKNKDVTLAKAEAYVSEGRLMVLELMGYLVSFYRKYY…
Cyanobacterium aponinum PCC 10605 (cyanobacteria),Cyanobacterium,cellular organisms	Bacteria	Terrabacteria group	Cyanobacteria/Melainabacteria group	Cyanobacteria	Oscillatoriophycideae	Chroococcales	Cyanobacteriaceae	Cyanobacterium	Cyanobacterium aponinum,755178,transcriptional regulator [Cyanobacterium aponinum],WP_015220647.1,GCF_000317675.1,1.27E-84,656,44.44444444,295,MSNHVYQILLVEDNTDNAQLIENLLSSAHHSPLAEGSNFCLCCVQNLAGALQVIKEKDFEAIILDLTLPDGKGFESLLKLKENAPDTPIIIQTDSTDEAVIVRAFQMGANGYLRKIDLDCNSLVYAIRLAIERQQYVERLSALKQQKQQQEEFAGLENLAQSIQPSITARMFASSALKDSIPDVFSQLTVKYGHLLDLSLEERALKVDYNIAEQLRQLAAKLGFFKASPRDVVDIHTKALKERCKNVNLAKVQAYV…
Roseiflexus castenholzii DSM 13941 (GNS bacteria),Roseiflexus,cellular organisms	Bacteria	Terrabacteria group	Chloroflexi	Chloroflexia	Chloroflexales	Roseiflexineae	Roseiflexaceae	Roseiflexus	Roseiflexus castenholzii,383372,histidine kinase [Roseiflexus castenholzii],WP_012122602.1,GCF_000017805.1,6.32E-59,483,37.27598566,291,MSVVRVRVMHSETGAPLEVLLVEDNPGDARLAAEALAATSIGTFVLTHVERLAEALELLQQRSFDAVLLDLSLPDSGGLDTVKRVLEQAPDMPVVVLTMLSDEMLGVQAVNAGAQDYLQKGSCVQELLARSVRYAVERQRLLRELQRARQQEQLARSASEIAAIERLSHDARTSVTAQLYSATPLREAQPDLFAELVAQYGQILDQRLEQRAYKIDINTSDPLREIAYQLGFLRAGPRDVVDVHTQAIRQRVRNASVIRTQAY…
Roseiflexus sp. RS-1 (GNS bacteria),Roseiflexus,cellular organisms	Bacteria	Terrabacteria group	Chloroflexi	Chloroflexia	Chloroflexales	Roseiflexineae	Roseiflexaceae	Roseiflexus,357808,histidine kinase [Roseiflexus sp. RS-1],WP_011958061.1,GCF_000016665.1,2.77E-54,451,35.48387097,283,MRTGTDTPLEVLLVEDNPGDARLAAEAFASARIGTFTLTRAERLTEALELLQQRSFDAIVLDLSLPDSSGLDTLQRVLHHAPDIPVVVLTMLSDELLGVQAVNAGAQDYLQKDGCVHESLARSVRYAVERQRLLRELQHARQQEQLARNAHEIAAVEQLSHDTRTSVTAQLYSALPLRDAQPDLFSELVAQYGHILDQRLEQRAYKIETNTSDTLREIANQLGFLRAGPRDVVDVHTHAIRQRVRGASVMRMQAYVEEGRLLVLELMGYLVSYYRAYALG…
Rivularia sp. PCC 7116 (cyanobacteria),Rivularia,cellular organisms	Bacteria	Terrabacteria group	Cyanobacteria/Melainabacteria group	Cyanobacteria	Nostocales	Rivulariaceae	Rivularia,373994,chemotaxis protein CheY [Rivularia sp. PCC 7116],WP_015121463.1,GCF_000316665.1,5.57E-56,463,43.91304348,288,MLHNRCQILLIEDELEEIEYFCRLLSKAKSPSFKQGFETIVAQSLEKGLQKLAVNKIDVIFLDLMLTDSRGIKTLSAMLEAAPTLPIIVYTILDEAAGVKALELGAIGYLHKTEIDTNLLVYAIRSAIERQQHLNILKQQQTEQQQAEFEQLEAFGASASSNANLPGLESLRESQPDIFAELVHSYSEVMDLSLEEKAYKVEHNISDKLSALARQLGFMQATPRDVIEIHTTVIKDKTNHSRKSQAYAKEARLIILQLMGYLTAYYRKYFIGL…
Stanieria cyanosphaera PCC 7437 (cyanobacteria),Stanieria,cellular organisms	Bacteria	Terrabacteria group	Cyanobacteria/Melainabacteria group	Cyanobacteria	Pleurocapsales	Dermocarpellaceae	Stanieria	Stanieria cyanosphaera,111780,response regulator receiver protein [Stanieria cyanosphaera],WP_015193209.1,GCF_000317575.1,7.16E-43,374,29.37062937,293,MLNHPCRVLLVEDEPEDLEKLKTILTNARSASFRRGFNLTRAETLAEGKQLIAQAEFEVVILDLMLPDSRGLNTLREMQSLNSKVPIIVLTSIEDEIVAVKVLELGACGYLPKNVLAQNLLIYAIRTAIERKLQLAKFEEWQKQQPAQEIALLENFLNEQLLSSESLHKKMPDIVAEIKEHYHDLLDRFVEQKLYQVQYQIACQIDVLVEQLGYLQATPRDLVEVHSAILKQKQATLGHRQAMTYTIE…
Chloroflexus aggregans DSM 9485 (GNS bacteria),Chloroflexus,cellular organisms	Bacteria	Terrabacteria group	Chloroflexi	Chloroflexia	Chloroflexales	Chloroflexineae	Chloroflexaceae	Chloroflexus	Chloroflexus aggregans,326427,response regulator receiver protein [Chloroflexus aggregans],WP_012616147.1,GCF_000021945.1,1.32E-27,266,30.58419244,293,MTEASDEQRPTVLIVDDDPNVTSSLARSLRDRFTIFTATDAETALHILQQQPVAVILTDQRMPTMSGVELLARARELQPEARGFIISGYTDPAALIEAINLGSVQGFMSKPWDIAALRRKLEQLVQEYQIAVHERRLAREAQAQIAMLRQLLDQAQADDVMRLELVQWENEVESSATSAPAMGSPLAQTSPALFNDLVANYSSLLDLATEQRGLHDQRSMPDRLRVFSERLGLLWAGPRDVIEIHTQA…
Rhodospirillum rubrum F11 (a-proteobacteria),Rhodospirillum,cellular organisms	Bacteria	Proteobacteria	Alphaproteobacteria	Rhodospirillales	Rhodospirillaceae	Rhodospirillum	Rhodospirillum rubrum,1036743,transcriptional regulator [Rhodospirillum rubrum],WP_011391041.1,GCF_000225955.1,1.69E-27,264,30.6122449,275,METRHLPPISVVGFHGGAVEGTVERVRRTLPQTRVLSSLADDLAAESALVILVVGAFCPVNALAAAVSDVVERAGVLVVLDSPDDALGLAAMRAGADDWIAADLLEPEVMIQRILERRRAASEHQLALDSTLRAEEADRLDKMVGGTPTPTTARTFGSRPLREGLPEVFASAVLSLNTLIDQAIDERIFGPGAGTDAGLRALADSLGFARASPRDVIDLYVTMLRGAEERPTPRRQALAAEEGRLIALQLMGHLVTHYRL…
Rhodospirillum rubrum ATCC 11170 (a-proteobacteria),Rhodospirillum,cellular organisms	Bacteria	Proteobacteria	Alphaproteobacteria	Rhodospirillales	Rhodospirillaceae	Rhodospirillum	Rhodospirillum rubrum,269796,NarL family two-component response regulator [Rhodospirillum rubrum ATCC 11170],YP_428375.1,GCF_000013085.1,1.69E-27,264,30.6122449,275,METRHLPPISVVGFHGGAVEGTVERVRRTLPQTRVLSSLADDLAAESALVILVVGAFCPVNALAAAVSDVVERAGVLVVLDSPDDALGLAAMRAGADDWIAADLLEPEVMIQRILERRRAASEHQLALDSTLRAEEADRLDKMVGGTPTPTTARTFGSRPLREGLPEVFASAVLSLNTLIDQAIDERIFGPGAGTDAGLRALADSLGFARASPRDVIDLYVTMLRGAEERPTPR…
Rhodospirillum photometricum DSM 122 (a-proteobacteria),Rhodospirillum,cellular organisms	Bacteria	Proteobacteria	Alphaproteobacteria	Rhodospirillales	Rhodospirillaceae	Pararhodospirillum	Pararhodospirillum photometricum,1150469,hypothetical protein [Pararhodospirillum photometricum],WP_051013584.1,GCF_000284415.1,8.40E-26,251,31.55080214,280,MNTAKGEPPDRLYVFVADVGQGQAGLLATRIRTALPTAQVVIRPEEAREVVDLVVLAVGEACLPDDLTVMIERCVGLGPVLVVLEGGDDDLGLVALSAGADDWVAAAGFDPLALIHRVVLRHRAQESARTNQARARLEGETDRLGRLLSGGSTSITARSFGSATLRDALPDLYISSLRRLNDLVDQAVEERIYGDGTNLDPELQSLAETLGFARAGPRDVIDLYVTVLRARDASGPARRRAV…
Chloroherpeton thalassium ATCC 35110 (green sulfur bacteria),Chloroherpeton,cellular organisms	Bacteria	FCB group	Bacteroidetes/Chlorobi group	Chlorobi	Chlorobia	Chlorobiales	Chlorobiaceae	Chloroherpeton	Chloroherpeton thalassium,517418,hypothetical protein [Chloroherpeton thalassium],WP_012500898.1,GCF_000020525.1,1.43E-20,213,36.20689655,318,MKKESSSVNVPKCTEKDDSIEKYQYIFNALPQLIAVVDESYLICSVNSSWKIFVNKCAADKLENGGIGKNYLYVFQRLLEVNYSTVREIESGIRSIIQGDFPIFELEYNCKIDGKLNLFVTKIANLSTPSSDGAVITHSNITNRTDSLRVKMDNELRQELANVLLSEESHQLQSLERYTTAANTSITAKYFGLGPLKEANTGVFNNFVLKMDAIIDKAVENQMFKVENEFSKDLNGFANELGHLNLSPRDVIDIYLS…
Bradyrhizobium sp. BTAi1 (a-proteobacteria),Bradyrhizobium,cellular organisms	Bacteria	Proteobacteria	Alphaproteobacteria	Rhizobiales	Bradyrhizobiaceae	Bradyrhizobium,288000,hypothetical protein [Bradyrhizobium sp. BTAi1],WP_012044398.1,GCF_000015165.1,4.79E-22,223,27.07581227,279,MSAEAELPVRVLLVESGPASGQVVRDAITGPSMMDGCELVTVATVAEAQAILTHQPIDLVVLDVDDSDAHSVLDVGKLRAAGQDIPIIVVNGPANADSAAAYAGAGARDYLPGAETGPSTLRRAMIYATARRRKDRIEDNRRSLANDRDLSSAGRVTSVSAHLAGHGSIRERRPEAFGDLVEQYLHLFREYLDPSGEPHARPLRMMERIATSIGDEGGGPRDLLDLHVVALERAIGGTTVERTSTLVFEGRLLALEMMGLLVDYYRLGH…
Bradyrhizobium sp. ORS 278 (a-proteobacteria),Bradyrhizobium,cellular organisms	Bacteria	Proteobacteria	Alphaproteobacteria	Rhizobiales	Bradyrhizobiaceae	Bradyrhizobium,114615,hypothetical protein [Bradyrhizobium sp. ORS 278],WP_050781018.1,GCF_000026145.1,5.55E-11,141,24.64788732,290,MAASSAEELGTMSAVFEPQPDILLVDGGVEGAGGASRSISLMSLMPDYKLQAVRTLDEADACLRRSAAAIVVLNIEDLNGSGGQAIERLRSAQPDVPIIVVNGPASDGLRRAYLQAGAQRYIAQVEVGPGSLSRAVRDLTRRRAGALLRQETRRLAAHGTRSDVARVPRSAGRPAPTEALRIARPAQFEGLVDAYAALFDRYPQTYASRNRKPAQMMLRIVSCLGEFHGGPRDLVDIHMAALQRVTSALPGRRADALVVESRLLALE…
