# Supplementary material for: Two KaiABC systems control circadian oscillations in one cyanobacterium
Source: Nat Commun. 2024 Sep 3;15:7674. doi: 10.1038/s41467-024-51914-5 (PMC11372060; doi:10.1038/s41467-024-51914-5)
Supplement: Supplementary file 5 — Supplementary Dataset 2 [file 41467_2024_51914_MOESM5_ESM.xlsx]

## Sheet: Index
Data S2
Sheets	Description	Related to
Sheet 1	KaiC3 immunoprecipitation; list of proteins quantified between KaiC3 and control pull-down experiments	Fig. S8A
Sheet 2	KaiC3 immunoprecipitation; list of proteins exclusively identified in KaiC3 pull-down experiment	Fig. S8B
Sheet 3	KaiC1 immunoprecipitation; list of proteins quantified between KaiC1 and control pull-down experiments	Fig. S9A
Sheet 4	KaiC1 immunoprecipitation; list of proteins exclusively identified in KaiC1 pull-down experiment	Fig. S9B
Numbers are displayed correctly with decimal symbol defined as "." (dot) and digit grouping symbol defined as "," (comma).

## Sheet: Sheet1
Data S2: KaiC3 immunoprecipitation; list of proteins quantified between KaiC3 and control pull-down experiments; related to Fig. S7A
Protein identity					Protein identification						Protein quantification
Gene name	Cyanobase protein ID	Protein name	Protein description	Mol. weight [kDa]	Identified peptides	Q-value	Score	Sequence coverage [%]	LFQ intensity KaiC3 pull-down	LFQ intensity Control pull-down	Log2 LFQ intensity ratio KaiC3 / Ctrl	Significantly regulated
kaiC3	Slr1942	KaiC3; FLAG-KaiC3	circadian clock protein KaiC homolog; FLAG-KaiC3 fusion protein	56.175	42	0	323.31	78.2	32249000000	425770000	6.24304	+
dfa4	Sll0219	Flv2	flavoprotein	65.596	11	0	128.64	20.4	217160000	21411000	3.34233	+
sll0163	Sll0163	Sll0163	WD-repeat protein	189.93	5	0	45.88	3.2	78936000	9228400	3.09653	+
sll0038	Sll0038	PixG	positive phototaxis protein, two-component response regulator PatA subfamily	44.815	7	0	52.48	17.9	115070000	14104000	3.02834	+
glgA2	Sll1393	GlgA2	glycogen (starch) synthase	56.224	15	0	154.94	37.5	830240000	107810000	2.94504	+
slr1223	Slr1223	Slr1223	hypothetical protein	33.193	6	0	65.653	27	120790000	20855000	2.53404	+
glgX2	Slr1857	GlgX2	isoamylase	79.894	26	0	323.31	48.8	20881000000	3728300000	2.4856	+
ssl2296	Ssl2296	DcoH	pterin-4a-carbinolamine dehydratase	10.734	5	0	323.31	87.5	18330000000	3298800000	2.47419	+
mrp	Slr0067	Mrp	MRP protein homolog; ATP-binding protein involved in chromosome partitioning	37.131	6	0	51.822	21.2	152540000	28285000	2.43108	+
dfa2	Sll0217	Flv4	flavoprotein, Flv4	64.082	12	0	277.47	25.6	460240000	85455000	2.42915	+
putA	Sll1561	PutA	proline oxidase	110.03	26	0	253.72	32.2	563770000	107550000	2.3901	+
slr0244	Slr0244	Slr0244	hypothetical protein	31.204	12	0	115.38	49.3	686710000	140100000	2.29324	+
ftsZ	Sll1633	FtsZ	cell division protein FtsZ	44.773	8	0	113.69	25.1	329600000	74947000	2.13677
glnN	Slr0288	GlnN	glutamate--ammonia ligase	79.209	5	0	35.664	8.3	59064000	14690000	2.00744
rbcR	Sll1594	RbcR	ndhF3 operon transcriptional regulator, LysR family protein	35.696	11	0	87.368	38	223310000	57447000	1.95874
sll1825	Sll1825	Sll1825	hypothetical protein	20.301	4	0	27.604	19.4	78119000	20168000	1.95361
pilT1	Slr0161	PilT1	twitching motility protein PilT1	40.615	8	0	81.761	27.9	115180000	30582000	1.91314
slr0006	Slr0006	Slr0006	unknown protein	23.373	5	0	45.169	31.8	602030000	161980000	1.89402
slr0374	Slr0374	Slr0374	hypothetical protein	56.441	9	0	75.65	19.2	77788000	22477000	1.7911
rbcR	Sll0998	RbcR	LysR family transcriptional regulator	38.017	9	0	80.567	35.9	124390000	37349000	1.73573
moeB	Sll1536	MoeB	molybdopterin biosynthesis MoeB protein	42.759	16	0	263.82	55.4	1930300000	594670000	1.69866
sll1033	Sll1033	Sll1033	probable protein phosphatase	73.711	6	0	68.242	9.6	149510000	46380000	1.68867
slr1104	Slr1104	Slr1104	hypothetical protein	69.333	3	0	20.969	6.5	36352000	11583000	1.65003
sll0921	Sll0921	Sll0921	two-component response regulator NarL subfamily	24.165	3	0	28.359	18	34232000	10990000	1.63915
clpC	Sll0020	ClpC	ATP-dependent Clp protease ATPase subunit	91.173	31	0	320.06	44	766990000	248650000	1.62509
secA	Sll0616	SecA	preprotein translocase SecA subunit	107.01	4	0	35.022	5.7	87414000	28910000	1.5963
slr0552	Slr0552	Slr0552	hypothetical protein	26.721	12	0	128.99	58.2	605390000	207790000	1.54274
slr0039	Slr0039	Slr0039	hypothetical protein	38.418	7	0	76.372	26.6	123100000	42401000	1.53766
sll0041	Sll0041	PixJ	phytochrome-like photoreceptor protein for positive phototaxis;homologous to methyl-accepting chemotaxis protein	108.33	14	0	169.6	17.1	229210000	79697000	1.52407
recA	Sll0569	RecA	RecA gene product	37.805	5	0	52.891	21.2	110950000	38890000	1.51244
slr1617	Slr1617	Slr1617	similar to UDP-glucose 4-epimerase	45.405	4	0	27.576	10.5	51230000	18430000	1.47493
sll1961	Sll1961	Sll1961	hypothetical protein	38.078	5	0	48.218	18.4	81506000	29885000	1.44748
sll1130	Sll1130	Sll1130	unknown protein	12.933	6	0	51.208	61.7	729740000	277110000	1.39692
hisF	Sll1893	HisF	cyclase	27.973	5	0	44.006	26.4	55884000	21644000	1.36847
ilvG	Slr2088	IlvG	acetohydroxy acid synthase	67.73	4	0	32	7.4	44920000	17558000	1.35523
pyk2	Sll1275	Pyk2	pyruvate kinase 2	62.985	9	0	91.598	19	209840000	83656000	1.32675
pheT	Sll1553	PheT	phenylalanyl-tRNA synthetase	87.887	13	0	101.7	20.6	125780000	51266000	1.29483
morR	Slr1416	MorR	similar to MorR protein	33.097	2	0	19.414	7.1	40628000	16592000	1.29199
sll1021	Sll1021	Sll1021	hypothetical protein	74.423	4	0	30.787	6.5	31183000	13285000	1.23096
sll7044	Sll7044	Sll7044	plasmid partition protein ParA homolog	20.669	2	0	16.596	13.5	37964000	16299000	1.21985
sll0096	Sll0096	Sll0096	hypothetical protein	49.777	3	0	19.851	6.5	41501000	18064000	1.20003
sll1526	Sll1526	Sll1526	hypothetical protein	57.726	3	0	21.717	5.7	26046000	11382000	1.19431
cpcG	Sll1471	CpcG	phycobilisome rod-core linker polypeptide	28.522	14	0	132.84	49.4	707120000	312440000	1.17838
gst1	Sll1545	Gst1	glutathione S-transferase	29.765	2	0	25.295	10.3	56074000	24815000	1.17612
sll0086	Sll0086	Sll0086	putative arsenical pump-driving ATPase	44.626	3	0	24.08	8.6	52292000	23321000	1.16496
glgA1	Sll0945	GlgA1	glycogen synthase	54.346	4	0	29.812	7.5	35823000	16025000	1.16056
sll0245	Sll0245	Sll0245	probable GTP binding protein	39.317	7	0	55.885	22	105480000	47263000	1.15819
sll0735	Sll0735	Sll0735	hypothetical protein	62.075	6	0	36.888	14.7	129230000	58215000	1.15048
kaiC1	Slr0758	KaiC1	circadian clock protein KaiC homolog	58.294	4	0	25.276	8.1	18477000	8413100	1.13502
pheS	Sll0454	PheS	phenylalanyl-tRNA synthetase alpha chain	37.124	3	0	20.183	8.8	40324000	18428000	1.12974
chlP	Sll1091	ChlP	geranylgeranyl hydrogenase	44.882	12	0	100.5	35.4	221730000	105220000	1.0754
slr1610	Slr1610	Slr1610	putative C-3 methyl transferase	48.013	5	0	40.034	15.9	43439000	20650000	1.07285
moxR	Slr0835	MoxR	MoxR protein homolog	33.452	5	0	53.753	18.2	49844000	24138000	1.04611
thrS	Sll0078	ThrS	threonyl-tRNA synthetase	68.872	7	0	48.065	13.1	56654000	27499000	1.0428
prs	Sll0469	Prs	ribose-phosphate pyrophosphokinase	36.395	4	0	48.993	17.7	39099000	19168000	1.02843
minD	Sll0289	MinD	septum site-determining protein MinD	29.047	3	0	21.559	12.4	37107000	18315000	1.01867
glgX1	Slr0237	GlgX1	glycogen operon protein GlgX homolog GlgX1	83.5	4	0	18.129	5.5	887070000	441160000	1.00775
glyS	Slr0220	GlyS	glycyl-tRNA synthetase beta chain	80.05	3	0	20.05	3.9	61945000	31313000	0.984226
lpxA	Sll0379	LpxA	acyl-[acyl-carrier-protein]--UDP-N-acetylglucosamine o-acyltransferase	32.073	4	0	56.029	18.3	85384000	43363000	0.977501
slr0947	Slr0947	RpaB	response regulator for energy transfer from phycobilisomes to photosystems	26.264	5	0	52.624	26.1	88953000	46033000	0.950375
petH	Slr1643	PetH	ferredoxin-NADP oxidoreductase (FNR)	46.359	15	0	172.85	40.9	819860000	427050000	0.940973
purC	Slr1226	PurC	phosphoribosyl aminoidazole succinocarboxamide synthetase	29.737	4	0	33.481	18.2	51571000	27073000	0.929705
glgB	Sll0158	GlgB	1,4-alpha-glucan branching enzyme	89.526	29	0	323.31	45.1	10440000000	5501300000	0.924277
gspE	Slr0063	GspE	pilus biogenesis protein homologous to general secretion pathway protein E	75.111	9	0	67.352	15.6	92349000	48671000	0.924034
slr0427	Slr0427	Slr0427	putative competence-damage protein	44.707	3	0	21.565	8.4	82864000	44059000	0.911309
dfa1	Sll0550	Flv3	flavoprotein, Flv3	63.505	13	0	130.83	27.6	265000000	142080000	0.899289
sll1735	Sll1735	Sll1735	hypothetical protein	14.105	2	0	21.141	13.5	86288000	46308000	0.897899
apcE	Slr0335	ApcE	phycobilisome core-membrane linker polypeptide LCM	100.29	44	0	323.31	54.5	7942400000	4292600000	0.887723
slr0907	Slr0907	Slr0907	unknown protein	115.38	4	0	44.758	5.3	50474000	27526000	0.874745
gatA	Slr0877	GatA	glutamyl-tRNA(Gln) amidotransferase subunit A	51.47	6	0	40.003	18.4	77991000	42570000	0.873471
fabG1	Slr0886	FabG1	3-oxoacyl-[acyl-carrier protein] reductase	25.723	5	0	41.258	27.1	66833000	36810000	0.860463
slr1198	Slr1198	Slr1198	antioxidant protein	23.559	13	0	323.31	66.4	11674000000	6443700000	0.857338
slr1963	Slr1963	OCP	OCP,water-soluble carotenoid protein	34.658	10	0	109.91	38.2	993490000	551780000	0.848412
frdA	Slr1233	FrdA	succinate dehydrogenase flavoprotein subunit	63.701	5	0	56.946	9.6	104970000	58392000	0.846134
ftsH2	Slr0228	FtsH2	cell division protein FtsH	68.495	4	0	24.102	7.7	65501000	36808000	0.831498
slr0483	Slr0483	Slr0483	hypothetical protein	16.885	4	0	28.641	25.5	182860000	103130000	0.826275
ftsH3	Slr1604	FtsH3	cell division protein FtsH	67.25	7	0	33.014	11.5	71607000	40529000	0.821146
glgP	Sll1356	GlgP	glycogen phosphorylase	96.648	24	0	298.75	34.2	1173100000	666640000	0.815346
lpdA	Slr1096	LpdA	dihydrolipoamide dehydrogenase	50.832	3	0	18.64	9.7	28899000	16631000	0.797145
ppc	Sll0920	Ppc	phosphoenolpyruvate carboxylase	118.94	7	0	53.467	7.7	85891000	49469000	0.795982
fabI	Slr1051	FabI	enoyl-[acyl-carrier-protein] reductase	27.625	4	0	26.31	17.4	25011000	14454000	0.791094
gltB	Sll1502	GltB	NADH-dependent glutamate synthase large subunit	169.07	3	0	19.488	2	16979000	9829500	0.788562
slr1841	Slr1841	Slr1841	probable porin;major outer membrane protein	67.6	10	0	225.76	18.3	929940000	540150000	0.783777
slr0848	Slr0848	Slr0848	hypothetical protein	31.79	4	0	51.095	16.6	42763000	25162000	0.765117
leuD	Sll1444	LeuD	3-isopropylmalate dehydratase small subunit	21.587	4	0	32.36	31	75078000	44179000	0.765029
sll1336	Sll1336	Sll1336	hypothetical protein	78.327	5	0	39.885	7.9	78719000	46975000	0.744819
slr1908	Slr1908	Slr1908	probable porin;major outer membrane protein	64.51	12	0	122.85	24.4	1232500000	743620000	0.72895
tuf	Sll1099	Tuf	elongation factor Tu	43.733	31	0	323.31	70.2	11141000000	6756200000	0.721595
sll1621	Sll1621	AhpC	AhpC/TSA family protein	21.167	11	0	125.67	44.4	1887400000	1147200000	0.718283
slr1735	Slr1735	BgtA	ATP-binding subunit of the ABC-type Bgt permease for basic amino acids and glutamine	28.017	6	0	48.2	28.2	133880000	81404000	0.717769
hhoA	Sll1679	HhoA	periplasmic protease HhoA	41.336	5	0	40.424	16	48972000	29904000	0.711619
chlI	Slr1030	ChlI	magnesium protoporphyrin IX chelatase subunit I	39.463	2	0	15.573	8.7	34959000	21595000	0.694967
argB	Slr1898	ArgB;NAGK	N-acetylglutamate kinase	31.525	6	0	57.607	20.5	80303000	50127000	0.679866
por	Slr0506	Por	light-dependent NADPH-protochlorophyllide oxidoreductase	36.061	11	0	129.56	33.5	256510000	161780000	0.664982
slr1768	Slr1768	Slr1768	unknown protein	32.828	5	0	37.042	15.1	104190000	66121000	0.656036
hoxF	Sll1221	HoxF	diaphorase subunit of the bidirectional hydrogenase	57.774	5	0	36.438	12.8	54788000	34875000	0.651667
opcA	Slr1734	OpcA	glucose 6-phosphate dehydrogenase assembly protein	52.033	10	0	200.8	32	473850000	304450000	0.638225
petC2	Sll1316	PetC2	cytochrome b6-f complex iron-sulfur subunit (Rieske iron sulfur protein)	18.996	5	0	63.452	33.3	90492000	58223000	0.636201
sll1388	Sll1388	Sll1388	hypothetical protein	17.292	2	0	13.444	14.9	24049000	15474000	0.636131
gatB	Sll1435	GatB	glutamyl-tRNA(Gln) amidotransferase subunit B	57.605	5	0	34.459	9.8	63008000	41024000	0.619067
zwf	Slr1843	Zwf	glucose 6-phosphate dehydrogenase	57.885	14	0	112.84	27.9	550000000	360200000	0.610633
acsA	Sll0542	AcsA	acetyl-coenzyme A synthetase	73.051	7	0	58.035	14.2	82691000	54362000	0.605132
slr1116	Slr1116	Slr1116	hypothetical protein	20.103	4	0	30.647	24.9	537200000	354630000	0.599145
atpA	Sll1326	AtpA	ATP synthase alpha chain	53.965	17	0	185.82	35.2	1860800000	1229200000	0.598203
slr0821	Slr0821	Slr0821	hypothetical protein	9.7249	3	0	22.247	33	42426000	28394000	0.579363
lrtA	Sll0947	LrtA	light repressed protein A homolog	21.895	10	0	323.31	64.9	1126400000	759160000	0.569243
ycf35	Sll0661	Ycf35	hypothetical protein YCF35	14.443	3	0	37.125	28.9	69464000	47111000	0.560202
sir	Slr0963	Sir	ferredoxin-sulfite reductase	71.44	9	0	67.336	14.8	108190000	73542000	0.556927
slr0912	Slr0912	Slr0912	unknown protein	29.351	11	0	114.06	53.5	385870000	266250000	0.535333
cphA	Slr2002	CphA	cyanophycin synthetase	94.694	11	0	78.299	14.4	72183000	49895000	0.532764
slr1958	Slr1958	Slr1958	unknown protein	23.031	2	0	14.542	10	18404000	12731000	0.531674
cpcB	Sll1577	CpcB	phycocyanin beta subunit	18.126	13	0	323.31	83.7	13710000000	9528300000	0.524938
tsf	Sll1261	Tsf	elongation factor TS	24.231	7	0	46.02	36.7	119810000	83524000	0.520486
purL	Sll1056	PurL	phosphoribosylformyl glycinamidine synthetase II	81.831	8	0	72.368	16.1	83485000	58522000	0.512538
fusB	Sll1098	FusB	elongation factor EF-G	75.43	10	0	90.08	17.5	108720000	76654000	0.504184
sll1785	Sll1785	Sll1785	periplasmic protein, function unknown	30.011	6	0	45.215	23.5	66277000	46846000	0.500583
hofG	Sll1694	HofG	pilin polypeptide PilA1	17.573	2	0	15.706	12.5	282270000	200020000	0.496932
purA	Sll1823	PurA	adenylosuccinate synthetase	48.679	6	0	94.989	17.6	95405000	67926000	0.490101
slr0909	Slr0909	Slr0909	unknown protein	52.495	7	0	66.146	21.1	90983000	65300000	0.478514
thyX	Sll1635	ThyX	Thy1 protein homolog	25.066	10	0	107.52	48.4	227510000	163820000	0.473818
ndhJ	Slr1281	NdhJ	NADH dehydrogenase subunit I	20.593	3	0	22.368	21.8	265290000	191940000	0.466915
slr1704	Slr1704	Slr1704	hypothetical protein	28.956	2	0	14.996	8.4	15722000	11456000	0.456681
nusA	Slr0743	NusA	similar to N utilization substance protein	51.33	6	0	38.352	12.7	31737000	23175000	0.453596
cynS	Slr0899	CynS	cyanate lyase	16.532	3	0	20.006	24.2	55740000	40717000	0.453082
slr0453	Slr0453	Slr0453	hypothetical protein	92.447	13	0	116.75	17.8	336950000	247150000	0.447148
mcpA	Slr1044	McpA	methyl-accepting chemotaxis protein, required for the biogenesis of thick pilli	93.209	7	0	52.711	8.7	95090000	69858000	0.444868
sll1418	Sll1418	PsbP2	photosystem II oxygen-evolving complex 23K protein PsbP homolog	20.747	4	0	32.791	23.4	51030000	37497000	0.44457
sbtA	Slr1512	SbtA	sodium-dependent bicarbonate transporter	39.647	7	0	158.58	15	794120000	584620000	0.441858
carB	Sll0370	CarB	carbamoyl-phosphate synthase, pyrimidine-specific, large chain	121.62	7	0	51.604	7.1	54766000	40321000	0.441749
apcD	Sll0928	ApcD	allophycocyanin-B	17.923	5	0	71.699	34.8	158350000	116600000	0.441549
sll1873	Sll1873	Sll1873	unknown protein	12.906	9	0	194.69	74.4	1989800000	1471900000	0.434944
nirA	Slr0898	NirA	ferredoxin--nitrite reductase	55.926	10	0	76.741	22.9	79529000	59716000	0.413363
slr1363	Slr1363	Slr1363	hypothetical protein	58.901	2	0	13.743	4.6	15084000	11493000	0.392264
cysC	Slr0676	CysC	adenylylsulfate kinase	19.674	8	0	124.67	50.3	268710000	205160000	0.389301
fbaA	Sll0018	FbaA	fructose-bisphosphate aldolase, class II	38.972	10	0	144.6	38.2	2004100000	1537700000	0.38218
nrtA	Sll1450	NrtA	nitrate/nitrite transport system substrate-binding protein	48.966	8	0	80.02	20.6	196230000	150570000	0.382111
atpF	Sll1324	AtpF	ATP synthase B chain (subunit I) of CF(0)	19.804	3	0	30.661	21.8	32122000	24657000	0.381564
glcD	Sll0404	GlcD	glycolate oxidase subunit GlcD	53.032	5	0	46.348	11.4	90642000	69979000	0.373258
sll0408	Sll0408	Sll0408	peptidyl-prolyl cis-trans isomerase	43.909	10	0	81.061	22.1	177830000	138780000	0.357699
groL2	Sll0416	GroL2	60 kDa chaperonin 2, GroEL2, molecular chaperone	57.774	19	0	220.24	39.1	1021900000	804050000	0.345897
purF	Sll0757	PurF	amidophosphoribosyltransferase	53.67	5	0	39.405	12.1	77286000	60926000	0.343149
ilvE	Slr0032	IlvE	probable branched-chain amino acid aminotransferase	33.951	4	0	33.343	13.1	110950000	87507000	0.342439
cpcA	Sll1578	CpcA	phycocyanin alpha subunit	17.586	10	0	323.31	75.9	5288400000	4188000000	0.33657
proS	Sll1425	ProS	proline-tRNA ligase	66.929	6	0	46.934	10.9	75908000	60447000	0.328581
lig	Sll1583	Lig	unknown protein	61.468	7	0	157.94	15.5	76029000	60668000	0.325614
accC	Sll0053	AccC	biotin carboxylase	49.164	9	0	74.692	32.8	197020000	157860000	0.319696
groL1	Slr2076	GroL1	60kD chaperonin	57.652	29	0	323.31	56.2	2691700000	2164600000	0.314417
upp	Sll1035	Upp	uracil phosphoribosyltransferase	23.637	6	0	43.509	32.4	139850000	112550000	0.313314
yidC	Slr1471	YidC	hypothetical protein	42.626	3	0	24.816	8.6	62800000	50821000	0.30534
rpoA	Sll1818	RpoA	RNA polymerase alpha subunit	35.003	4	0	31.461	13.4	83486000	68526000	0.284883
katG	Sll1987	KatG	catalase peroxidase	81.43	13	0	197.91	23.5	219310000	180030000	0.284734
livG	Sll0764	UrtD	urea transport system ATP-binding protein	41.194	2	0	19.692	5.6	32492000	27089000	0.262377
slr1590	Slr1590	Slr1590	hypothetical protein	32.604	2	0	14.239	7.8	21004000	17627000	0.252877
odhB	Sll1841	OdhB	pyruvate dehydrogenase dihydrolipoamide acetyltransferase component (E2)	44.898	10	0	122.8	34.4	470610000	398740000	0.239084
ppx	Sll1546	Ppx	exopolyphosphatase	60.885	8	0	61.189	16.9	86956000	73713000	0.238367
fumC	Slr0018	FumC	fumarase	49.687	4	0	27.157	8.6	114630000	97298000	0.236503
rpoB	Sll1787	RpoB	RNA polymerase beta subunit	123.36	4	0	36.512	4.4	45632000	38805000	0.233803
trxA	Slr0623	TrxA	thioredoxin	11.748	5	0	58.026	58.9	69415000	59307000	0.227045
mdh	Sll0891	Mdh	malate dehydrogenase	34.345	3	0	19.397	10.5	21231000	18219000	0.220729
ycf4	Sll0226	Ycf4	photosystem I assembly related protein	20.453	5	0	57.393	29.3	146510000	125880000	0.21895
sll0601	Sll0601	Sll0601	nitrilase homolog	30.191	4	0	49.925	21.3	86552000	74425000	0.21778
sll1306	Sll1306	Sll1306	periplasmic protein, function unknown	38.27	6	0	37.764	19.1	116810000	100480000	0.217255
ndhH	Slr0261	NdhH	NADH dehydrogenase subunit 7	44.347	15	0	189.12	29.4	700220000	602470000	0.216919
slr2123	Slr2123	Slr2123	similar to D-3-phosphoglycerate dehydrogenase	34.328	2	0	28.773	8.5	16222000	14008000	0.211701
slr1854	Slr1854	Slr1854	unknown protein	22.293	2	0	15.809	10.1	83595000	72223000	0.210958
hisG	Sll0900	HisG	ATP phosphoribosyltransferase	23.436	2	0	14.736	10	25837000	22503000	0.199321
ccmA	Sll0934	CcmA	carboxysome formation protein CcmA	37.633	5	0	46.443	19.7	134880000	117800000	0.195337
sll0602	Sll0602	Sll0602	hypothetical protein	77.763	5	0	47.742	9	49301000	43139000	0.192624
psaB	Slr1835	PsaB	P700 apoprotein subunit Ib	81.291	15	0	241.03	18.1	10610000000	9300900000	0.189982
slr0001	Slr0001	Slr0001	hypothetical protein	17.451	3	0	19.538	20	65136000	57260000	0.185927
rnd	Sll0320	Rnd	probable ribonuclease D	24.403	4	0	24.343	19.8	64144000	56541000	0.182017
acnB	Slr0665	AcnB	aconitate hydratase	93.551	9	0	85.86	13.5	96216000	84856000	0.18126
psbA1;psbA2	Slr1181;Slr1311	PsbA1;PsbA2;PsbA1;PsbA2	photosystem II D1 protein;photosystem II D1 protein	39.721	7	0	76.313	22.2	525420000	463650000	0.180435
prk	Sll1525	Prk	phosphoribulokinase	37.914	11	0	90.845	38.9	239470000	211610000	0.178437
fusA	Slr1463	FusA	elongation factor EF-G	76.749	20	0	195.91	37.6	752000000	666940000	0.173176
pgk	Slr0394	Pgk	phosphoglycerate kinase	41.67	15	0	233.31	46.5	654230000	581310000	0.17049
ispG	Slr2136	IspG	GcpE protein homolog	44.175	9	0	66.204	23.1	212300000	189430000	0.16444
infB	Slr0744	InfB	translation initiation factor IF-2	108.12	3	0	22.272	3.2	15969000	14339000	0.15533
dnaK2	Sll0170	DnaK2	DnaK protein 2, heat shock protein 70, molecular chaperone	67.613	23	0	286.8	36.6	886000000	796590000	0.153469
sll0585	Sll0585	Sll0585	hypothetical protein	34.724	3	0	23.63	11.4	26652000	23983000	0.152232
drgA	Slr1719	DrgA	DrgA protein homolog	22.758	7	0	59.903	50.7	185090000	166830000	0.149848
sll0185	Sll0185	Sll0185	hypothetical protein	46.993	5	0	37.312	12.9	67124000	60586000	0.147844
psbB	Slr0906	PsbB	photosystem II core light harvesting protein	55.902	7	0	87.944	15.4	648000000	585480000	0.146374
proA	Sll0373	ProA	gamma-glutamyl phosphate reductase	46.349	4	0	28.373	11.1	37504000	34041000	0.139771
asnS	Sll0495	AsnS	asparaginyl-tRNA synthetase	58.045	4	0	24.147	8.6	20295000	18464000	0.136409
sll1106	Sll1106	Sll1106	hypothetical protein	18.031	6	0	107.65	53.2	410570000	374380000	0.133125
ccmK2	Sll1028	CcmK2	carbon dioxide concentrating mechanism protein CcmK	11.135	6	0	53.368	65	795830000	726500000	0.131498
rplC	Sll1799	RplC	50S ribosomal protein L3	22.741	13	0	221.19	75.1	3167000000	2891600000	0.131249
glnA	Slr1756	GlnA	glutamate--ammonia ligase	52.999	20	0	290.43	48	1985900000	1824600000	0.122213
apcF	Slr1459	ApcF	phycobilisome core component	18.892	8	0	68.784	47.9	360380000	331370000	0.121076
tktA	Sll1070	TktA	transketolase	71.724	11	0	164.95	22.7	324140000	298460000	0.119079
psbD	Sll0849	PsbD	photosystem II reaction center D2 protein	39.492	5	0	74.733	20.5	391090000	360910000	0.115861
sll0689	Sll0689	NhaS3	Na+/H+ antiporter	47.871	5	0	39.419	11.3	94597000	87306000	0.115714
thiC	Slr0118	ThiC	thiamine biosynthesis protein ThiC	51.137	2	0	14.515	6.5	13740000	12699000	0.113667
glgC	Slr1176	GlgC	glucose-1-phosphate adenylyltransferase	49.366	11	0	87.807	32.1	301230000	280240000	0.104203
amiC	Slr0447	UrtA	periplasmic protein, ABC-type urea transport system substrate-binding protein	48.359	8	0	122.6	27.1	216450000	201810000	0.101036
slr0698	Slr0698	Slr0698	hypothetical protein	18.016	3	0	19.351	18.8	28310000	26482000	0.0962997
glmS	Sll0220	GlmS	L-glutamine:D-fructose-6-P amidotransferase	69.606	8	0	65.841	15.5	113160000	105880000	0.0959339
atpH;atpD	Sll1325;Sll1325	AtpD;AtpD	ATP synthase delta chain of CF(1);ATP synthase delta chain of CF(1)	20.093	2	0	36.619	13	163830000	153940000	0.0898314
slr0876	Slr0876	Slr0876	hypothetical protein	45.252	5	0	33.9	16.1	63881000	60527000	0.077808
acpP	Ssl2084	AcpP	acyl carrier protein	8.5895	3	0	19.738	36.4	33613000	31969000	0.0723458
psbC	Sll0851	PsbC	photosystem II CP43 protein	50.302	8	0	61.578	18.7	395800000	377540000	0.0681421
clpP1	Slr0542	ClpP1	ATP-dependent protease ClpP	21.741	3	0	21.922	13.6	33955000	32421000	0.0666954
sll0180	Sll0180	Sll0180	hypothetical protein	53.966	3	0	43.86	7.6	43382000	41470000	0.0650285
ilvH	Sll0065	IlvN	acetolactate synthase small subunit	18.871	5	0	52.115	31.4	102780000	98525000	0.0609978
dapA	Slr0550	DapA	dihydrodipicolinate synthase	31.821	5	0	40.181	20.3	89177000	85624000	0.0586564
slr2094	Slr2094	Fbpl	fructose-1,6-/sedoheptulose-1,7-bisphosphatase	37.074	19	0	323.31	52.5	3507800000	3371600000	0.0571332
ftsH4	Sll1463	FtsH4	cell division protein FtsH	68.198	15	0	141.22	28.8	419790000	405270000	0.0507845
petA	Sll1317	PetA	apocytochrome f, component of cytochrome b6/f complex	35.23	4	0	70.847	15.9	100750000	97641000	0.0452209
hisZ	Slr1560	HisS	histidyl tRNA synthetase	44.282	8	0	70.963	21.9	475150000	460980000	0.043679
sll0529	Sll0529	Sll0529	hypothetical protein	78.316	7	0	101.7	13	124810000	122180000	0.0307254
pnp	Sll1043	Pnp	polyribonucleotide nucleotidyltransferase	77.83	43	0	323.31	65.7	5790400000	5679800000	0.027823
cmpA	Slr0040	CmpA	bicarbonate transport system substrate-binding protein	49.46	11	0	126.39	29.9	548440000	540870000	0.0200518
sll1654	Sll1654	Sll1654	hypothetical protein	14.554	4	0	50.193	38.2	117850000	116580000	0.0156315
ureC	Sll1750	UreC	urease alpha subunit	61.037	6	0	40.316	14.6	77907000	77326000	0.0107994
infC	Slr0974	InfC	initiation factor IF-3	20.559	11	0	159.17	61.6	553350000	549530000	0.00999413
psbE	Ssr3451	PsbE	cytochrome b559 alpha subunit	9.4485	3	0	22.435	37	58503000	58689000	-0.00457951
eno	Slr0752	Eno	enolase	46.528	5	0	43.819	14.8	201640000	202620000	-0.00699469
rpoC2	Sll1789	RpoC2	RNA polymerase beta prime subunit	144.78	2	0	13.525	1.6	36922000	37166000	-0.00950274
atpG;atpG	Sll1323;Sll1323	AtpG;AtpG	ATP synthase subunit b' of CF(0);ATP synthase subunit b' of CF(0)	16.245	3	0	24.916	25.2	48796000	49227000	-0.012687
trpS	Slr1884	TrpS	tryptophanyl-tRNA synthetase	37.763	3	0	22.355	11.6	35963000	36317000	-0.0141317
atpB	Slr1329	AtpB	ATP synthase beta subunit	51.732	17	0	286.04	52.2	1074700000	1087200000	-0.0166833
atpC	Sll1327	AtpC	ATP synthase gamma chain	34.605	5	0	49.618	15.9	477100000	484130000	-0.0211028
slr1855	Slr1855	Slr1855	unknown protein	70.003	5	0	63.536	8.9	60731000	61646000	-0.0215742
sll0395	Sll0395	Sll0395	phosphoglycerate mutase	23.752	6	0	111.52	34.4	109840000	111560000	-0.0224163
ndhI	Sll0520	NdhI	NADH dehydrogenase subunit NdhI	22.15	8	0	90.425	37.3	254990000	260220000	-0.0292912
sll0576	Sll0576	HrEpiB	putative sugar-nucleotide epimerase/dehydratease	34.951	9	0	77.071	42.3	331060000	338070000	-0.0302293
sll0461	Sll0461	ProA	gamma-glutamyl phosphate reductase	45.772	9	0	80.968	24	176250000	180940000	-0.0378881
cbbL	Slr0009	CbbL	ribulose bisphosphate carboxylase large subunit	52.49	32	0	323.31	55.5	14831000000	15331000000	-0.047836
psaF	Sll0819	PsaF	photosystem I reaction center subunit III precursor (PSI-F), plastocyanin (cyt c553) docking protein	18.249	11	0	323.31	56.4	7081900000	7322700000	-0.0482392
leuC	Sll1470	LeuC	3-isopropylmalate dehydratase large subunit	50.458	7	0	51.405	18.2	169630000	175790000	-0.0514617
slr0503	Slr0503	Ycf66	hypothetical protein YCF66	37.633	6	0	53.411	19.6	49626000	51564000	-0.055268
rplP	Sll1805	RplP	50S ribosomal protein L16	16.035	1	0	8.3467	10.1	48149000	50229000	-0.0610147
petB	Slr0342	PetB	cytochrome b6	25.054	3	0	26.231	14.9	95858000	100400000	-0.0667885
pyrG	Sll1443	PyrG	CTP synthetase	60.807	9	0	120.49	19.8	265270000	277950000	-0.067364
purQ	Slr0520	PurQ	phosphoribosyl formylglycinamidine synthase	24.428	7	0	124.95	38.8	438950000	461750000	-0.0730554
psaD	Slr0737	PsaD	photosystem I subunit II	15.644	7	0	146.57	42.6	5712300000	6015800000	-0.0746848
slr1503	Slr1503	Slr1503	hypothetical protein	36.512	6	0	85.309	21.8	203810000	214650000	-0.0747613
mtnP	Sll0135	MtnP	putative 5'-methylthioadenosine phosphorylase	34.483	2	0	13.374	9.4	35383000	37325000	-0.0770859
sll0759	Sll0759	Sll0759	ABC transporter ATP-binding protein	37.629	4	0	38.9	15.6	62190000	65836000	-0.0821941
cpcG	Slr2051	CpcG	phycobilisome rod-core linker polypeptide LRC	28.901	12	0	118.43	45.4	907160000	963460000	-0.0868677
slr1540	Slr1540	Slr1540	mRNA-binding protein	35.092	2	0	16.919	8.7	28451000	30400000	-0.0955919
rplA	Sll1744	RplA	50S ribosomal protein L1	25.852	17	0	323.31	72.3	5322700000	5688500000	-0.0958901
slr7024	Slr7024	Slr7024	hypothetical protein	67.418	4	0	29.195	9	28443000	30423000	-0.0970887
gshB	Slr1238	GshB	glutathione synthetase	35.068	11	0	142.2	42.8	283300000	303770000	-0.100649
apcB	Slr1986	ApcB	allophycocyanin beta subunit	17.215	12	0	174.45	91.9	8478400000	9133900000	-0.107439
dapL	Sll0480	DapL	probable aminotransferase	45.087	3	0	35.026	11.7	25246000	27324000	-0.114114
sll1338	Sll1338	Sll1338	unknown protein	20.183	2	0	23.747	17.1	38724000	42125000	-0.121449
tmk	Slr0379	Tmk	thymidylate kinase	26.758	6	0	49.29	33.9	60076000	65496000	-0.124618
sll0518	Sll0518	Sll0518	unknown protein	43.118	5	0	46.471	16.6	41011000	44765000	-0.12636
gap2	Sll1342	Gap2	NAD(P)-dependent glyceraldehyde-3-phosphate dehydrogenase	36.492	14	0	187.29	50.4	507330000	554270000	-0.127665
rlmN	Sll0098	RlmN	hypothetical protein	38.856	8	0	82.044	26.9	167490000	182990000	-0.12769
ssl6082	Ssl6082	Ssl6082;Ssl6023	unknown protein	8.1251	3	0	22.138	37.1	35225000	38536000	-0.129607
pgi	Slr1349	Pgi	glucose-6-phosphate isomerase	58.356	6	0	42.267	13.4	66312000	72564000	-0.129984
glyQ	Slr0638	GlyQ	glycyl-tRNA synthetase alpha chain	34.363	4	0	31.868	16.1	53679000	58755000	-0.130354
psbV	Sll0258	PsbV	cytochrome c550	17.884	2	0	26.54	21.2	77112000	84932000	-0.139353
argC	Sll0080	ArgC	N-acetyl-gamma-glutamyl-phosphate reductase	38.209	2	0	11.874	6.6	37500000	41371000	-0.141729
ccmK1	Sll1029	CcmK1	carbon dioxide concentrating mechanism protein CcmK	12.102	5	0	45.707	46.8	192040000	213350000	-0.151815
slr0650	Slr0650	Slr0650	hypothetical protein	22.501	8	0	71.42	41.3	278360000	309380000	-0.152428
cmpC	Slr0043	CmpC	bicarbonate transport system ATP-binding protein	74.096	4	0	28.495	6.6	58533000	65245000	-0.156617
slr1383	Slr1383	Slr1383	unknown protein	18.05	2	0	20.395	14.8	59850000	67141000	-0.165843
slr0193	Slr0193	Rbp31	RNA-binding protein	16.616	6	0	204.71	45	328390000	368480000	-0.166176
ccmK4	Slr1839	CcmK4	carbon dioxide concentrating mechanism protein CcmK homolog 4, putative carboxysome assembly protein	11.903	3	0	24.774	24.1	62874000	70746000	-0.170185
serA	Sll1908	SerA	D-3-phosphoglycerate dehydrogenase	56.211	16	0	227.18	36.9	694840000	783190000	-0.172682
rfbM	Sll1370	RfbM	mannose-1-phosphate guanylyltransferase	40.464	4	0	29.813	11.7	66300000	75262000	-0.182913
argG	Slr0585	ArgG	argininosuccinate synthetase	44.484	11	0	86.664	31.2	163030000	185080000	-0.183012
sll0905	Sll0905	Sll0905	hypothetical protein	20.609	2	0	16.85	14.4	68844000	78456000	-0.188553
slr0442	Slr0442	Slr0442	unknown protein	62.907	2	0	18.031	4.9	22770000	26021000	-0.192542
psaC	Ssl0563	PsaC	photosystem I subunit VII	8.8282	8	0	93.659	85.2	2433100000	2787500000	-0.196176
slr0074	Slr0074	Ycf24	ABC transporter subunit	52.795	4	0	27.834	8.3	22008000	25223000	-0.196712
ndhG	Sll0521	NdhG	NADH dehydrogenase subunit 6	21.522	3	0	34.997	12.1	82481000	94760000	-0.200216
psaA	Slr1834	PsaA	P700 apoprotein subunit Ia	82.935	14	0	113.82	17.3	12984000000	14957000000	-0.204086
rfbD	Sll1212	RfbD	GDP-mannose 4,6-dehydratase	41.333	21	0	200.26	56.1	1299800000	1516800000	-0.222741
slr1334	Slr1334	ManB	phosphoglucomutase/phosphomannomutase	52.678	2	0	14.976	4.9	20704000	24303000	-0.231225
natB	Slr0559	NatB	periplasmic binding protein of ABC transporter for natural amino acids	46.672	3	0	22.974	8.1	29762000	34980000	-0.233059
sqdB	Slr1020	SqdB	sulfolipid biosynthesis protein SqdB	43.202	4	0	27.855	12.8	32413000	38406000	-0.244759
apcA	Slr2067	ApcA	allophycocyanin alpha subunit	17.412	8	0	195.27	64	6300000000	7527800000	-0.256876
sll1734	Sll1734	CupA	protein involved in low CO2-inducible, high affinity CO2 uptake	50.038	8	0	54.532	16.2	149170000	178520000	-0.259128
cpcD	Ssl3093	CpcD	phycobilisome small rod linker polypeptide LR10	9.3222	3	0	52.638	50.6	42952000	51484000	-0.261399
abfB	Slr0518	AbfB	similar to alpha-L-arabinofuranosidase B	20.485	4	0	43.16	26.6	39011000	46810000	-0.262936
rpsB	Sll1260	RpsB	30S ribosomal protein S2	30.15	13	0	186.11	36.4	829990000	997790000	-0.265642
ndk	Sll1852	Ndk	nucleoside diphosphate kinase	16.692	3	0	22.13	27.5	48733000	58668000	-0.267675
galE	Sll0244	GalE	UDP-glucose 4-epimerase	37.13	3	0	25.298	11.8	48278000	58611000	-0.279806
dnaK3	Sll1932	DnaK3	DnaK protein	86.029	24	0	232	35.5	521130000	633070000	-0.280722
slr1557	Slr1557	Slr1557	hypothetical protein	40.235	3	0	27.017	10.6	24711000	30088000	-0.284035
truA	Sll1820	TruA	tRNA pseudouridine synthase 1	31.355	4	0	43.671	18.2	116500000	142060000	-0.28617
slr1128	Slr1128	Slr1128	hypothetical protein	35.727	16	0	179	44.2	788050000	961290000	-0.286685
hom	Sll0455	Hom	homoserine dehydrogenase	45.486	7	0	93.942	17.6	116370000	142010000	-0.287273
rplJ	Sll1745	RplJ	50S ribosomal protein L10	18.675	3	0	19.017	15	39526000	48283000	-0.288713
rps1A	Slr1356	Rps1A	30S ribosomal protein S1	36.57	13	0	122.52	33.8	1187300000	1450600000	-0.288965
slr0605	Slr0605	Slr0605	hypothetical protein	36.538	2	0	12.305	6.6	16359000	20008000	-0.290492
sll1233	Sll1233	Sll1233	hypothetical protein	33.204	2	0	18.186	9.5	28857000	35356000	-0.293034
ppa	Slr1622	Ppa	soluble inorganic pyrophosphatase	19.088	4	0	23.054	24.9	21089000	25853000	-0.293841
ndhK1	Slr1280	NdhK1	NADH dehydrogenase subunit NdhK	27.345	7	0	48.229	25.4	98120000	120470000	-0.296055
slr0869	Slr0869	Slr0869	hypothetical protein	92.531	5	0	31.181	6.5	38306000	47234000	-0.302255
sll1213	Sll1213	Sll1213	GDP-fucose synthetase	34.719	10	0	79.905	36.2	374910000	464810000	-0.310097
psaK2	Sll0629	PsaK2	alternative photosystem I reaction center subunit X	13.718	2	0	13.389	9.4	158100000	196220000	-0.311635
ilvD	Slr0452	IlvD	dihydroxyacid dehydratase	58.646	6	0	39.709	10.7	46422000	57659000	-0.312737
aspS	Slr1720	AspS	aspartyl-tRNA synthetase	67.209	4	0	25.995	6.7	32290000	40154000	-0.314456
hisC	Sll1958	HisC	histidinol phosphate aminotransferase	40.686	4	0	27.727	14.2	56319000	70487000	-0.323735
sll1687	Sll1687	Hik17	unknown protein	109.82	6	0	51.203	7	86820000	108960000	-0.327699
lysC	Slr0657	LysC	aspartate kinase	63.533	11	0	77.444	19.8	133590000	167890000	-0.329704
nrdR	Slr0780	NrdR	hypothetical protein	19.173	3	0	20.227	16.1	26439000	33330000	-0.334154
rimP	Slr0742	RimP	hypothetical protein	19.493	2	0	29.374	16.5	16293000	20687000	-0.344472
lexA	Sll1626	LexA	LexA repressor	22.744	9	0	111.39	39.4	279760000	356150000	-0.348295
sll1530	Sll1530	Sll1530	unknown protein	43.745	14	0	161.02	49	1107200000	1412900000	-0.351743
gst	Sll0067	Gst	glutathione S-transferase	20.377	2	0	11.968	9.8	18386000	23517000	-0.355096
fur	Sll0567	Fur	ferric uptake regulation protein	19.072	2	0	18.827	13.9	24613000	31548000	-0.358128
ndhM	Slr1623	NdhM	hypothetical protein	14.078	3	0	24.45	23.1	128970000	166450000	-0.368053
rplB	Sll1802	RplB	50S ribosomal protein L2	30.433	16	0	139.33	51.4	2470500000	3201300000	-0.373855
rplE	Sll1808	RplE	50S ribosomal protein L5	22.508	16	0	323.31	75	4177200000	5485000000	-0.392955
slr1220	Slr1220	Slr1220	hypothetical protein	36.009	6	0	53.048	23.7	42126000	55407000	-0.395357
malQ	Sll1676	MalQ	4-alpha-glucanotransferase	57.18	3	0	21.546	6.7	22926000	30284000	-0.401571
tig	Sll0533	Tig	trigger factor	52.61	9	0	93.226	22.1	126310000	166940000	-0.402361
sll0596	Sll0596	Sll0596	hypothetical protein	26.325	8	0	292.07	50	1092600000	1450300000	-0.408586
sll1258	Sll1258	Sll1258	dCTP deaminase	21.378	3	0	42.766	20.7	38823000	51969000	-0.42074
ccmM	Sll1031	CcmM	carbon dioxide concentrating mechanism protein CcmM, putative carboxysome structural protein	73.12	34	0	323.31	44.7	15298000000	20581000000	-0.42797
rplD	Sll1800	RplD	50S ribosomal protein L4	23.356	11	0	281.02	55.2	1358000000	1836500000	-0.435475
slr1852	Slr1852	Slr1852	unknown protein	21.834	2	0	15.332	12.8	18665000	25344000	-0.441309
rfbD	Sll1395	RfbD	dTDP-6-deoxy-L-mannose-dehydrogenase	30.249	2	0	13.952	9.6	15791000	21448000	-0.441741
nusG	Sll1742	NusG	transcription antitermination protein NusG	23.416	10	0	116.77	57.6	128910000	176800000	-0.455754
ilvC	Sll1363	IlvC	ketol-acid reductoisomerase	39.951	14	0	197.26	43.9	590690000	835900000	-0.500929
slr1870	Slr1870	Slr1870	hypothetical protein	27.693	5	0	51.858	26.9	90135000	127750000	-0.503164
psaE	Ssr2831	PsaE	photosystem I subunit IV	8.145	3	0	95.785	78.4	488450000	693080000	-0.504811
ndhA	Sll0519	NdhA	NADH dehydrogenase subunit 1	40.548	4	0	59.308	12.4	93452000	132680000	-0.505653
msrA1	Sll1394	MsrA1	peptide methionine sulfoxide reductase	24.209	3	0	40.775	19.8	41163000	58461000	-0.506126
hemL	Sll0017	HemL	glutamate-1-semialdehyde aminomutase	45.891	2	0	15.488	6	24904000	35417000	-0.508064
slr1240	Slr1240	Slr1240	unknown protein	21.06	4	0	29.427	20.1	351810000	500350000	-0.508141
sll0102	Sll0102	Sll0102	hypothetical protein	40.096	5	0	47.303	15.4	38961000	55532000	-0.511289
pyrH	Sll0144	PyrH	uridine monophosphate kinase	27.651	8	0	160.35	31.5	846640000	1207500000	-0.512203
ilvB	Sll1981	IlvB	acetolactate synthase	60.173	12	0	120	27.6	443590000	634050000	-0.51537
hemB	Sll1994	HemB	porphobilinogen synthase (5-aminolevulinate dehydratase)	36.163	17	0	222.3	52.3	1143800000	1637500000	-0.51766
phb	Slr1106	Phb	prohibitin	30.569	10	0	77.275	29.4	214460000	307070000	-0.517859
sll1665	Sll1665	Sll1665	unknown protein	63.607	6	0	236.72	17.1	1252100000	1797800000	-0.521883
kaiB1	Slr0757	KaiB1	circadian clock protein KaiB homolog	11.935	3	0	23.244	38.1	78868000	113630000	-0.526832
rplO	Sll1813	RplO	50S ribosomal protein L15	15.194	8	0	118.52	76.9	1291300000	1862400000	-0.528339
dxr	Sll0019	Dxr	1-deoxy-d-xylulose 5-phosphate reductoisomerase	42.532	6	0	58.466	20.6	131460000	190300000	-0.533652
sll1967	Sll1967	Sll1967	probable RNA methyltransferase	51.522	24	0	323.31	43.4	1999500000	2900700000	-0.536762
slr1102	Slr1102	Slr1102	hypothetical protein	96.638	46	0	323.31	48.5	19075000000	27799000000	-0.54335
glnB	Ssl0707	GlnB	nitrogen regulatory protein P-II	12.397	7	0	68.699	58.9	924550000	1349800000	-0.545922
rplF	Sll1810	RplF	50S ribosomal protein L6	19.666	12	0	323.31	68.2	2008000000	2937200000	-0.548682
rplK	Sll1743	RplK	50S ribosomal protein L11	14.977	2	0	11.436	11.3	91996000	134710000	-0.550214
gdhA	Slr0710	GdhA	glutamate dehydrogenase (NADP+)	47.312	5	0	41.393	14.5	102580000	153210000	-0.578761
psaL	Slr1655	PsaL	photosystem I subunit XI	16.624	4	0	65.231	30.6	3565900000	5360900000	-0.588209
sll1680	Sll1680	Sll1680	hypothetical protein	19.661	2	0	36.802	13.6	23396000	35442000	-0.599198
rpmA	Ssr2799	RpmA	50S ribosomal protein L27	9.4485	4	0	32.881	58.6	301250000	456990000	-0.601202
rpsE	Sll1812	RpsE	30S ribosomal protein S5	18.241	12	0	130.58	74	792540000	1208500000	-0.608662
slr1034	Slr1034	Ycf41	hypothetical protein YCF41	14.408	2	0	12.777	15.5	39090000	59950000	-0.61696
amiA	Slr0891	AmiA	N-acetylmuramoyl-L-alanine amidase	64.376	2	0	13.161	5.9	17294000	26843000	-0.634274
slr1140	Slr1140	Slr1140	DegT/DnrJ/EryC1/StrS family protein	41.559	21	0	323.31	74.3	39618000000	62250000000	-0.651918
slr0635	Slr0635	Slr0635	hypothetical protein	35.538	11	0	108.65	36.2	333130000	525300000	-0.657056
carA	Sll1498	CarA	carbamoyl-phosphate synthase small chain	46.485	2	0	12.647	5.4	23223000	36716000	-0.660854
slr0476	Slr0476	Slr0476	unknown protein	14.394	5	0	73.064	41.2	82662000	130960000	-0.66383
aspC	Sll0006	AspC	putative aminotransferase	43.979	4	0	36.329	15.2	35459000	56630000	-0.675415
psbO	Sll0427	PsbO	photosystem II manganese-stabilizing polypeptide	29.911	5	0	44.479	20.1	311320000	501660000	-0.688312
rplS	Sll1740	RplS	50S ribosomal protein L19	13.786	7	0	50.364	44.3	2268000000	3670100000	-0.694399
rpmB	Ssr1604	RpmB	50S ribosomal protein L28	8.9934	8	0	110.51	69.2	1050400000	1710100000	-0.703142
slr1894	Slr1894	Slr1894	probable DNA-binding stress protein	17.755	8	0	77.632	51.9	492540000	808550000	-0.715096
bfr	Sll1341	Bfr	bacterioferritin	18.331	10	0	171.84	71.8	1100600000	1806800000	-0.715147
purB	Sll0421	PurB	adenylosuccinate lyase	48.42	4	0	25.614	9.7	22896000	38114000	-0.735225
cpcC1	Sll1580	CpcC1	phycobilisome rod linker polypeptide	32.52	15	0	323.31	59.8	4199700000	7002100000	-0.737502
psbU	Sll1194	PsbU	photosystem II 12 kDa extrinsic protein	14.245	2	0	12.486	13	13001000	21837000	-0.748152
rplM	Sll1821	RplM	50S ribosomal protein L13	16.99	8	0	124.48	68.2	2771700000	4659400000	-0.749373
sll1830	Sll1830	Sll1830	unknown protein	39.648	6	0	40.73	21.5	141830000	239570000	-0.756285
ssb	Slr0925	Ssb	single-stranded DNA-binding protein	13.656	5	0	34.238	40.5	216690000	372730000	-0.782498
slr0236	Slr0236	Slr0236	similar to glutathione S-transferase	25.007	4	0	27.045	18	18897000	32780000	-0.794659
sll1559	Sll1559	Sll1559	soluble hydrogenase 42 kD subunit	40.768	7	0	66.195	22.9	83615000	146110000	-0.805221
rpsC	Sll1804	RpsC	30S ribosomal protein S3	27.147	13	0	129.73	57.5	1183100000	2080300000	-0.81422
ndhN	Sll1262	NdhN	hypothetical protein	17.629	4	0	57.542	44.1	197650000	348560000	-0.818459
pepA	Sll2001	PepA	leucine aminopeptidase	53.885	2	0	20.893	5.3	18684000	32957000	-0.818782
rpsT	Ssl2233	RpsT	30S ribosomal protein S20	10.702	4	0	82.449	38.1	115470000	204680000	-0.825852
ddl	Slr1874	Ddl	D-alanine--D-alanine ligase	38.774	5	0	46.098	21.8	67864000	120710000	-0.830827
sbtB	Slr1513	SbtB	periplasmic protein, function unknown	12.007	8	0	130.92	51.8	4869600000	8867800000	-0.864773
ssl6035;ssr5106	Ssl6035;Ssr5106	Ssl6035;Ssr5106;Ssl6035;Ssr5106	unknown protein;hypothetical protein	9.0751	1	0	8.3885	13	37168000	67778000	-0.866756
bvdR	Slr1784	BvdR	biliverdin reductase	36.64	9	0	69.149	27.4	77347000	141750000	-0.873931
guaB	Slr1722	GuaB	inosine-5'-monophosphate dehydrogenase	40.234	7	0	56.36	25.8	76890000	141210000	-0.876974
rpsG	Sll1097	RpsG	30S ribosomal protein S7	17.384	12	0	183.74	67.9	983000000	1808300000	-0.879371
rpsM	Sll1816	RpsM	30S ribosomal protein S13	14.572	12	0	113.17	58.3	1258200000	2318700000	-0.881955
rpsN	Slr0628	RpsN	30S ribosomal protein S14	11.854	5	0	50.558	36	139170000	256880000	-0.884246
cbbS	Slr0012	CbbS	ribulose bisphosphate carboxylase small subunit	13.239	6	0	103.9	61.9	2489400000	4597100000	-0.884926
rpsU	Ssl0601	RpsU	30S ribosomal protein S21	7.3414	5	0	77.33	60	316970000	588720000	-0.893236
rpsS	Ssl3432	RpsS	30S ribosomal protein S19	10.29	4	0	32.726	37	250950000	466640000	-0.89491
cpcC2	Sll1579	CpcC2	phycobilisome rod linker polypeptide LR30	30.797	14	0	204.58	50.2	5075100000	9524900000	-0.908268
gnd	Sll0329	Gnd	6-phosphogluconate dehydrogenase	52.873	8	0	74.726	21.4	136770000	258250000	-0.917016
rplX	Sll1807	RplX	50S ribosomal protein L24	11.707	7	0	226.37	56.2	1273300000	2410900000	-0.921
rbpA;ssr1480	Sll0517;Ssr1480	RbpA;Rbp2	putative RNA binding protein;putative RNA-binding protein	9.3904	3	0	21.843	14.5	125620000	237860000	-0.921047
ssr1528	Ssr1528	Ssr1528	hypothetical protein	10.118	5	0	49.214	47.9	248440000	474060000	-0.932172
rplI	Sll1244	RplI	50S ribosomal protein L9	16.641	7	0	69.954	42.8	1177600000	2248600000	-0.933177
infA	Ssl3441	InfA	initiation factor IF-1	7.736	3	0	31.77	41.8	72325000	138990000	-0.942415
rbfA	Sll0754	RbfA	ribosome binding factor A	14.749	4	0	26.616	30.1	24821000	48002000	-0.951533
rpmI	Ssl1426	RpmI	50S ribosomal protein L35	7.8913	1	0	8.1256	19.4	22568000	43945000	-0.96142
bfr	Slr1890	Bfr	bacterioferritin	20.226	7	0	114.34	53.4	429610000	839390000	-0.966314
rplL	Sll1746	RplL	50S ribosomal protein L12	13.259	5	0	41.556	41.4	182490000	356740000	-0.967055
slr1205	Slr1205	Slr1205	similar to chlorobenzene dioxygenase, ferredoxin component	12.512	2	0	17.57	21.4	62824000	123610000	-0.976408
rpsK	Sll1817	RpsK	30S ribosomal protein S11	13.762	7	0	136.88	67.7	993720000	1966700000	-0.984866
rplQ	Sll1819	RplQ	50S ribosomal protein L17	13.228	5	0	49.029	42.2	373940000	740870000	-0.986414
rpsI	Sll1822	RpsI	30S ribosomal protein S9	15.086	10	0	300.95	70.8	1844000000	3655100000	-0.987072
rplU	Slr1678	RplU	50S ribosomal protein L21	13.669	4	0	136	60.5	839640000	1665400000	-0.988026
degT	Slr1666	DegT	pleiotropic regulatory protein homolog	41.596	19	0	323.31	85.5	16509000000	33016000000	-0.999913
rpsD	Slr0469	RpsD	30S ribosomal protein S4	23.183	12	0	184.83	45.5	1707800000	3454000000	-1.01613
rpsL	Sll1096	RpsL	30S ribosomal protein S12	14.176	5	0	48.204	26.2	112670000	230390000	-1.03197
slr0376	Slr0376	Slr0376	hypothetical protein	12.857	5	0	298.42	44.8	507920000	1044400000	-1.04
apcC	Ssr3383	ApcC	phycobilisome small core linker polypeptide LC	7.8051	5	0	39.791	64.2	857860000	1768000000	-1.0433
ssl2874	Ssl2874	Ssl2874	hypothetical protein	9.8693	5	0	39.475	40.4	164210000	340080000	-1.05033
slr2018	Slr2018	Slr2018	unknown protein	84.853	13	0	323.31	22.9	1954200000	4065400000	-1.05682
nifS	Slr0387	NifS	cysteine desulfurase NifS	41.682	7	0	52.437	23.1	71866000	153610000	-1.09589
rplV	Sll1803	RplV	50S ribosomal protein L22	13.502	6	0	93.916	59.5	978990000	2104900000	-1.10439
sll0822	Sll0822	CalB	hypothetical protein	13.962	13	0	219.02	79.1	4813300000	10397000000	-1.11107
slr1122	Slr1122	Slr1122	hypothetical protein	28.176	5	0	38.539	18	43756000	97088000	-1.14981
slr1847	Slr1847	Slr1847	hypothetical protein	12.135	6	0	46.895	50	202800000	457330000	-1.17318
rpmE	Ssl3445	RpmE	50S ribosomal protein L31	9.3036	4	0	30.319	29.6	210390000	480030000	-1.19006
rpmC	Ssl3436	RpmC	50S ribosomal protein L29	8.5455	7	0	81.284	74	119700000	276460000	-1.20765
rpoZ	Ssl2982	RpoZ	DNA-directed RNA polymerase omega subunit	8.7367	2	0	13.89	36.8	18380000	42537000	-1.21058
sll0359	Sll0359	CyAbrB	CyAbrB, putative regulatory protein	14.082	10	0	93.424	65.6	3026800000	7178100000	-1.24581
rplT	Sll0767	RplT	50S ribosomal protein L20	13.553	7	0	54.605	35	358580000	850690000	-1.24634
pyk1	Sll0587	Pyk1	pyruvate kinase	51.993	8	0	55.069	19	64074000	155780000	-1.2817
rpe	Sll0807	Rpe	pentose-5-phosphate-3-epimerase	24.971	2	0	13.617	10.4	53667000	131140000	-1.289
rplN	Sll1806	RplN	50S ribosomal protein L14	13.294	8	0	100.51	71.3	413400000	1022400000	-1.30635
hup	Sll1712	Hup	DNA binding protein HU	10.891	9	0	94.654	66	463000000	1150400000	-1.31305
rpsH	Sll1809	RpsH	30S ribosomal protein S8	14.666	10	0	145.61	73.7	5912800000	14833000000	-1.3269
rplW	Sll1801	RplW	50S ribosomal protein L23	11.526	6	0	88.867	53.5	777860000	1980100000	-1.34799
ggpS	Sll1566	GgpS	glucosylglycerolphosphate synthase	56.801	8	0	72.198	20.4	224820000	574690000	-1.35401
rpsF	Sll1767	RpsF	30S ribosomal protein S6	13.237	5	0	67.072	39.8	1241900000	3264400000	-1.39427
rps1b	Slr1984	Rps1b	nucleic acid-binding protein, 30S ribosomal protein S1 homolog	33.795	3	0	19.269	10.8	29118000	77313000	-1.4088
rplR	Sll1811	RplR	50S ribosomal protein L18	13.204	4	0	41.75	35	424760000	1157300000	-1.44604
rsfS	Slr1886	RsfS	hypothetical protein	17.09	2	0	13.291	11	35687000	98931000	-1.47102
rplY	Sll1824	RplY	50S ribosomal protein L25	13.442	2	0	15.351	15.3	63776000	192270000	-1.59205
rpsJ	Sll1101	RpsJ	30S ribosomal protein S10	12.037	12	0	128.52	80	403980000	1234400000	-1.61145
rpsP	Ssr0482	RpsP	30S ribosomal protein S16	9.5561	10	0	119.5	70.7	1004800000	3095900000	-1.62345
rpsQ	Ssl3437	RpsQ	30S ribosomal protein S17	9.2887	8	0	112.96	70.4	1331200000	4392800000	-1.72241
frpC	Sll1009	FrpC	unknown protein	60.483	5	0	55.976	9	128470000	488960000	-1.92829
rpsO	Ssl1784	RpsO	30S ribosomal protein S15	10.373	4	0	43.204	51.7	941450000	3750900000	-1.99428	+
rpsR	Ssr1399	RpsR	30S ribosomal protein S18	8.3808	5	0	40.411	52.1	121240000	509520000	-2.07127	+

## Sheet: Sheet2
Data S2: KaiC3 immunoprecipitation; list of proteins exclusively identified in KaiC3 pull-down experiment; related to Fig. S7B
Protein identity					Protein identification
Gene name	Cyanobase protein ID	Protein name	Protein description	Mol. weight [kDa]	Identified peptides	Q-value	Score	Sequence coverage [%]	LFQ intensity KaiC3 pull-down
aspC	Slr0036	AspC	aspartate aminotransferase	42.455	1	0.0014948	6.8837	1.8	316040000
sll0772	Sll0772	Sll0772	probable porin;major outer membrane protein	59.145	1	0	7.3944	1.8	293400000
ssr1175	Ssr1175	Slr2112;Sll0650;Sll0699;Sll1256;Sll1436;Sll1983;Slr0856;Slr1715;Slr1936;Slr7104;Sll0200;Slr1357;Sll1998;Sll1397;Sll0431;Sll8043;Slr1524;Slr8045;Slr1075;Slr0352;Ssr1175;Slr0704;Slr0230		10.993	2	0	10.387	20.2	260900000
pilM	Slr1274	PilM	probable fimbrial assembly protein PilM, required for motility	40.879	9	0	81.393	28.3	179920000
slr1794	Slr1794	Slr1794	probable anion transporting ATPase	39.139	8	0	77.616	25.4	160850000
sll0048	Sll0048	Sll0048	unknown protein	34.866	5	0	37.141	17.9	93562000
slr2025	Slr2025	Slr2025	hypothetical protein	16.888	1	0.0029499	6.7326	7.8	93132000
sll6076	Sll6076	Sll6076	hypothetical protein	29.211	4	0	30.728	19.5	86400000
htpG	Sll0430	HtpG	HtpG, heat shock protein 90, molecular chaperone	75.029	8	0	55.025	13.1	85272000
aroH	Sll0109	AroH	chorismate mutase	14.401	2	0	27.328	26.8	78920000
slr1103	Slr1103	Slr1103	hypothetical protein	79.83	8	0	58.646	13.2	78271000
hisA	Slr0652	HisA	phosphorybosilformimino-5-amino- phosphorybosil-4-imidazolecarboxamideisomerase	27.35	5	0	53.733	27.3	73322000
ssr3572	Ssr3572	Ssr3572	hypothetical protein	10.364	1	0.0042553	6.3421	11.6	66898000
acsF1	Sll1214	AcsF1	hypothetical protein YCF59	42.153	5	0	40.406	17.6	66739000
pilT2	Sll1533	PilT2	twitching mobility protein PilT2	47.898	5	0	34.231	11.9	63375000
slr0670	Slr0670	Slr0670	hypothetical protein	32.676	4	0	31.047	15.1	54823000
hemA	Slr1808	HemA	transfer RNA-Gln reductase	51.469	5	0	30.468	10.6	52457000
rpmG	Ssr1398	RpmG	50S ribosomal protein L33	7.5487	1	0	25.332	16.9	44475000
sll1927	Sll1927	Sll1927	ABC transporter ATP-binding protein	69.206	5	0	54.921	11	43601000
typA	Slr1105	TypA	GTP-binding protein TypA/BipA homolog	61.821	5	0	34.08	9.5	42383000
glgP	Slr1367	GlgP	glycogen phosphorylase	98.304	4	0	40.783	5.7	42237000
psbH	Ssl2598	PsbH	photosystem II PsbH protein	7.1164	1	0	8.5889	21.9	42205000
sll0043	Sll0043	PixL	positive phototaxis protein, homologous to chemotaxis protein CheA, two-component hybrid histidine kinase	153.1	3	0	24.843	2.5	38190000
slr1658	Slr1658	Slr1658	unknown protein	22.656	1	0.0029369	6.6641	6	37456000
folB	Slr1626	FolB	dihydroneopterin aldolase	13.146	1	0	15.642	11.9	37377000
cscK	Slr1448	CscK	fructokinase	33.09	1	0.0015198	7.1669	3.6	37247000
slr0962	Slr0962	Slr0962	unknown protein	51.836	4	0	25.996	9	36080000
slr1949	Slr1949	Slr1949	hypothetical protein	23.882	2	0	13.771	8	35711000
sll1835	Sll1835	Sll1835	periplasmic protein, function unknown	28.832	2	0	15.261	9.8	34833000
nrtC	Sll1452	NrtC	nitrate/nitrite transport system ATP-binding protein	75.1	3	0	22.158	4.8	33266000
slr0731	Slr0731	Slr0731	hypothetical protein	44.716	2	0	14.988	5	32940000
cpcS1	Sll0853	CpcS1	hypothetical protein	21.213	2	0	35.636	12.4	31407000
ssr1600	Ssr1600	Ssr1600	similar to anti-sigma f factor antagonist	12.661	1	0	7.5737	9.5	31365000
slr0929	Slr0929	Slr0929	chromosome partitioning protein, ParA family	21.699	2	0	19.613	9.7	31206000
atpI	Sll1322	AtpI	ATP synthase A chain of CF(0)	27.46	1	0	8.7251	5.6	31055000
slr1414	Slr1414	Hik11	two-component sensor histidine kinase	39.38	2	0	17.167	6.1	30379000
slr1934	Slr1934	Slr1934	pyruvate dehydrogenase E1 component, alpha subunit	38.158	1	0	8.4378	4.1	30341000
efp	Slr0434	Efp	elongation factor P	20.406	1	0.0015221	7.1717	6.4	30202000
ssl1046	Ssl1046	Ssl1046	hypothetical protein	9.1387	1	0.0029197	6.6013	13.1	28484000
sodB	Slr1516	SodB	superoxide dismutase	21.677	2	0	26.331	15.6	28136000
slr0723	Slr0723	Slr0723	hypothetical protein	41.429	2	0	15.129	6.9	27839000
chlM	Slr0525	ChlM	Mg-protoporphyrin IX methyl transferase	25.08	4	0	30.811	17.8	27270000
slr0719	Slr0719	Slr0719	unknown protein	42.301	3	0	29.108	9.5	27040000
crtQ	Slr0940	CrtQ	zeta-carotene desaturase	54.369	3	0	43.691	6.5	26306000
ndhD3	Sll1733	NdhD3	NADH dehydrogenase subunit 4 (involved in low CO2-inducible, high affinity CO2 uptake)	54.346	1	0	8.1946	2.6	25871000
hglK	Slr1519	HglK	hypothetical protein	26.541	2	0	19.092	10.6	25687000
trpA	Slr0966	TrpA	tryptophan synthase alpha chain	28.023	2	0	19.8	12.1	25424000
epsB	Sll0923	EpsB	unknown protein	83.64	5	0	40.447	7.5	25384000
slr1506	Slr1506	Slr1506	hypothetical protein	63.773	4	0	25.973	8.3	25369000
slr0322	Slr0322	Hik43	two-component hybrid sensor and regulator	120.56	2	0.0042433	6.3205	1.6	25062000
sll1334	Sll1334	Sll1334	two-component sensor histidine kinase	56.72	4	0	26.597	9.6	24765000
sll0485	Sll0485	KaiA3	two-component response regulator NarL subfamily; KaiA homolog KaiA3	34.124	2	0	21.093	8	24695000
slr1097	Slr1097	Slr1097	hypothetical protein	19.003	1	0	7.4237	6.7	24625000
dnaK1	Sll0058	DnaK1	DnaK protein 1, heat shock protein 70, molecular chaperone	75.178	2	0	14.299	2.9	24442000
sll1784	Sll1784	Sll1784	periplasmic protein, function unknown	29.757	2	0	18.822	9.7	23348000
hoxH	Sll1226	HoxH	hydrogenase subunit of the bidirectional hydrogenase	52.917	2	0	12.981	5.1	22690000
sll1537	Sll1537	Sll1537	similar to mutator MutT protein	15.937	1	0	12.82	6.5	22249000
lysS	Slr1550	LysS	lysyl-tRNA synthetase	57.295	1	0	26.196	3.1	22235000
slr1816	Slr1816	Slr1816	hypothetical protein	83.033	2	0	13.79	2.6	22192000
sll0456	Sll0456	Sll0456	hypothetical protein	37.436	2	0	22.197	10.2	21892000
prc	Slr1751	Prc	periplasmic carboxyl-terminal protease	46.832	3	0	18.36	10.6	21877000
hdrB	Slr0201	HdrB	heterodisulfide reductase subunit B	32.571	1	0	8.573	5	21610000
slr1992	Slr1992	Gpx2	glutathione peroxidase-like NADPH peroxidase	16.646	1	0	7.3015	8.4	21531000
slr0007	Slr0007	Slr0007	probable sugar-phosphate nucleotidyltransferase	27.262	2	0	14.678	8.3	21469000
slr1406	Slr1406	Slr1406	periplasmic protein, function unknown	18.752	1	0	7.846	5	21269000
clpR	Slr0164	ClpR	ATP-dependent Clp protease proteolytic subunit	24.881	3	0	23.462	18.7	21146000
spkA	Sll1575	SpkA	a part of spkA: serine/threonine protein kinase, regulates cellular motility ( disrupted by frameshift mutation)	46.925	3	0	19.388	7.2	21115000
gspD	Slr1277	GspD	pilus assembly protein homologous to general secretion pathway protein D	84.641	4	0	45.607	8.3	21017000
dapF	Slr1665	DapF	diaminopimelate epimerase	30.096	2	0	15.275	8.6	20917000
sll1673	Sll1673	Sll1673	two-component response regulator	51.309	4	0	26.43	9.5	20820000
dnaN	Slr0965	DnaN	DNA polymerase III beta subunit	42.087	2	0	18.206	7.2	20683000
slr1322	Slr1322	TldD	putative modulator of DNA gyrase;TldD	53.129	2	0	19.105	5.7	20594000
sll1638	Sll1638	Sll1638	hypothetical protein	16.477	1	0.0043541	6.5304	10.1	20282000
arsC	Slr0946	ArsC	arsenate reductase	14.443	1	0.0014993	6.9006	9.2	20235000
aroC	Sll1747	AroC	chorismate synthase	39.287	4	0	28.669	13.5	19891000
mtnA	Slr1938	MtnA	putative translation initiation factor EIF-2b subunit 1	38.281	2	0	14.591	6	19409000
slr1861	Slr1861	Slr1861	probable sigma regulatory factor	15.782	1	0.0015152	7.1071	9.1	19141000
sucC	Sll1023	SucC	succinyl-CoA synthetase beta chain	44.052	1	0	7.3882	2.5	19045000
secD	Slr0774	SecD	protein-export membrane protein SecD	48.177	2	0	11.674	5.3	18967000
sll0446	Sll0446	Sll0446	unknown protein	120.98	3	0	21.103	4	18759000
sll1118	Sll1118	Sll1118	hypothetical protein	11.45	1	0	9.4624	9.3	18697000
slr1694	Slr1694	Slr1694	expression activator appA homolog	17.342	1	0	11.169	11.3	18332000
slr0654	Slr0654	Slr0654	unknown protein	28.428	1	0	7.4362	4	18284000
ftsY	Slr2102	FtsY	cell division protein FtsY	53.869	2	0	11.413	4.2	17753000
sll0487	Sll0487	Sll0487	hypothetical protein	45.847	2	0	13.876	4.7	17361000
slr1846	Slr1846	Ycf64	hypothetical protein YCF64	11.94	1	0.0029412	6.6992	8.4	16790000
slr0600	Slr0600	Slr0600	NADP-thioredoxin reductase	35.993	1	0	12.17	4.9	16579000
ispE	Sll0711	IspE	isopentenyl monophosphate kinase	34.08	2	0	23.301	8.3	16320000
pcyA	Slr0116	PcyA	phycocyanobilin:ferredoxin oxidoreductase	28.129	1	0	9.2965	5.6	15783000
pbsA1	Sll1184	PbsA1	heme oxygenase	27.05	1	0	9.9658	4.6	15762000
slr0398	Slr0398	Slr0398	unknown protein	17.633	1	0	7.4071	6.4	15666000
sll0489	Sll0489	Sll0489	ATP-binding protein of ABC transporter	37.931	2	0	12.896	8.5	15224000
slr1648	Slr1648	Slr1648	hypothetical protein	54.057	1	0.0029283	6.6557	2.1	15211000
sll0227	Sll0227	PpiB	peptidyl-prolyl cis-trans isomerase B, periplasmic protein	26.58	1	0	7.4228	4.1	15169000
slr0076	Slr0076	Slr0076	hypothetical protein	50.001	2	0	16.626	5.7	15090000
ahcY	Sll1234	AhcY	adenosylhomocysteinase	46.213	2	0	17.876	7.8	14824000
aspC	Sll0402	AspC	aspartate aminotransferase	42.352	2	0	18.445	7.5	14716000
slr0887	Slr0887	Slr0887	hypothetical protein	31.272	1	0	7.7237	3.3	14577000
slr1385	Slr1385	Slr1385	unknown protein	35.64	1	0	7.2672	2.5	14524000
slr0990	Slr0990	Slr0990	hypothetical protein	44.072	3	0	62.027	8.5	14288000
slr2124	Slr2124	Slr2124	3-oxoacyl-[acyl-carrier protein] reductase	26.493	2	0	16.731	13.7	14135000
gyrB	Sll2005	GyrB	DNA gyrase B subunit [Contains: Ssp gyrB intein]	122.82	2	0	14.033	2	14111000
sll7087	Sll7087	Sll7087	unknown protein	29.929	2	0	20.041	12.3	14004000
secY	Sll1814	SecY	preprotein translocase SecY subunit	47.999	1	0.0042796	6.3898	2.3	13997000
slr0938	Slr0938	Slr0938	probable UDP-N-acetylmuramyl tripeptide synthetase	50.226	2	0	12.603	4.4	13800000
lepA	Slr0604	LepA	GTP-binding protein	66.967	1	0	7.426	1.7	13333000
sll0445	Sll0445	Sll0445	unknown protein	54.394	1	0	11.722	3.4	13186000
sll1757	Sll1757	Sll1757	hypothetical protein	31.717	1	0	9.71	3.8	13142000
sll0414	Sll0414	Sll0414	hypothetical protein	31.501	1	0	15.268	3.8	13138000
rimM	Slr0808	RimM	16S rRNA processing protein RimM homolog	20.715	1	0.0015038	6.9611	3.8	13112000
ffh	Slr1531	Ffh	signal recognition particle protein	52.145	1	0	11.451	3.7	12796000
asd	Slr0549	Asd	aspartate beta-semialdehyde dehydrogenase	29.512	2	0	10.602	5.9	12754000
ndh	Slr1743	Ndh	type 2 NADH dehydrogenase NdbB	44.488	2	0	12.859	5.7	12643000
sll1390	Sll1390	Sll1390	hypothetical protein	27.394	1	0	8.1212	4.4	12593000
folE	Slr0426	FolE	GTP cyclohydrolase I	26.639	1	0	7.5363	4.7	12471000
slr8015	Slr8015	ParA	plasmid partitioning protein, ParA family	21.531	1	0	7.4747	5.5	12470000
apt	Sll1430	Apt	adenine phosphoribosyltransferase	18.997	2	0	12.351	16.3	12266000
rfbC	Slr0985	RfbC	dTDP-4-dehydrorhamnose 3,5-epimerase	20.942	1	0.0042857	6.3931	6.3	12222000
purH	Slr0597	PurH	phosphoribosyl aminoimidazole carboxy formyl formyltransferase/inosinemonophosphate cyclohydrolase (PUR-H(J))	59.326	2	0	13.024	5.1	12215000
ndhB	Sll0223	NdhB	NADH dehydrogenase subunit 2	55.354	1	0.0014859	6.8252	1.9	12152000
lysA	Sll0504	LysA	diaminopimelate decarboxylase	50.847	1	0.0014793	6.7767	4.3	12116000
speB1	Sll0228	SpeB1	arginase	33.463	2	0	11.869	8.2	12040000
cbiT	Slr1368	CbiT	precorrin decarbocylase	24.777	1	0	7.4292	4.8	11911000
purM	Slr0838	PurM	phosphoribosyl formylglycinamidine cyclo-ligase	36.164	2	0	15.47	7	11908000
aroQ	Sll1112	AroQ	3-dehydroquinate dehydratase	16.374	1	0	23.105	9.9	11515000
sll0071	Sll0071	Sll0071	hypothetical protein	38	1	0	8.0784	3.6	11394000
slr0583	Slr0583	Slr0583	similar to GDP-fucose synthetase	35.232	1	0.0029155	6.5824	3.5	11364000
argH	Slr1133	ArgH	L-argininosuccinate lyase	50.947	1	0	7.4638	2.6	11275000
pstS	Sll0680	PstS	phosphate-binding periplasmic protein precursor (PBP)	40.023	1	0.0029542	6.7548	5.2	11221000
hemF	Sll1185	HemF	coproporphyrinogen III oxidase, aerobic (oxygen-dependent)	38.937	1	0.0015083	7.0378	3.5	11081000
sll1764	Sll1764	Sll1764	unknown protein	14.296	1	0	14.462	9	10989000
sll0335	Sll0335	Sll0335	hypothetical protein	53.732	1	0	7.3911	2.5	10913000
hoxY	Sll1224	HoxY	hydrogenase subunit of the bidirectional hydrogenase	19.958	1	0	7.9509	7.1	10866000
accB	Slr0435	AccB	biotin carboxyl carrier protein of acetyl-CoA carboxylase	16.313	2	0	19.894	16.9	10628000
slr1624	Slr1624	Slr1624	hypothetical protein	51.008	1	0	11.402	3.7	10624000
nadC	Slr0936	NadC	nicotinate-nucleotide pyrophosphorylase	31.973	2	0	19.31	8.1	10566000
pdxJ	Slr1779	PdxJ	pyridoxal phosphate biosynthetic protein PdxJ	26.387	1	0	10.798	5	10566000
slr0038	Slr0038	Slr0038	hypothetical protein	15.24	2	0	15.8	18.2	10561000
slr0404	Slr0404	Slr0404	hypothetical protein	34.864	1	0	8.4249	4.8	10511000
slr0575	Slr0575	Slr0575	hypothetical protein	20.32	1	0	7.3752	6.5	10402000
slr1438	Slr1438	Slr1438	hypothetical protein	33.029	3	0	20.438	12.1	10330000
slr1909	Slr1909	Slr1909	two-component response regulator NarL subfamily	24.046	1	0	9.8639	5.6	10243000
natA	Slr0467	NatA	conserved component of ABC transporter for natural amino acids	29.062	1	0	7.2661	5.6	10199000
psbF	Smr0006	PsbF	cytochrome b559 b subunit	4.9328	1	0	10.294	38.6	10184000
murF	Slr1351	MurF	UDP-N-acetylmuramoylalanyl-D-glutamyl-2 6-diaminopimelate--D-alanyl-D-alanine ligase	48.239	2	0	12.353	5.7	10170000
tal	Slr1793	TalB	transaldolase	41.577	3	0	18.153	7.1	10147000
slr0941	Slr0941	Slr0941	hypothetical protein	17.215	1	0.0014837	6.797	6.8	9999800
ssl3364	Ssl3364	CP12	CP12 polypeptide	8.2948	1	0.0014903	6.8376	12.2	9842100
slr1660	Slr1660	Slr1660	hypothetical protein	20.865	1	0	7.4428	12.5	9752100
secE	Ssl3335	SecE	preprotein translocase SecE subunit	9.1335	1	0	22.238	18.5	9669500
slr9102	Slr9102	Slr9102	unknown protein [ORF2]	11.034	1	0.0029112	6.5463	8	9474200
sll1272	Sll1272	Sll1272	unknown protein	29.008	1	0	7.2444	4.3	9472800
metK	Sll0927	MetX	S-adenosylmethionine synthetase	43.898	1	0	7.7217	3.7	9465400
sll1456	Sll1456	Sll1456	unknown protein	33.517	1	0.001497	6.8927	3.3	9399900
sll6093	Sll6093	Sll6093	chromosome partitioning protein, ParA family	21.648	1	0	7.3448	6.1	9381600
plsX	Slr1510	PlsX	fatty acid/phospholipid synthesis protein PlsX	37.285	1	0.0097493	6.1211	2.9	9341100
slr1783	Slr1783	Ycf29	two-component response regulator NarL subfamily	31.395	1	0.0042373	6.301	3.2	9092100
slr1301	Slr1301	Slr1301	hypothetical protein	61.692	2	0	19.783	3.7	9044400
ileS	Sll1362	IleS	isoleucyl-tRNA synthetase	112.34	1	0	7.6833	1.1	8992400
lpxB	Slr0015	LpxB	lipid A disaccharide synthase	43.468	2	0	13.235	5.6	8834900
slr1616	Slr1616	Slr1616	unknown protein	37.353	1	0	7.4567	2.9	8616900
slr0105	Slr0105	Slr0105	hypothetical protein	51.93	1	0	7.4695	2.4	8482600
glyA	Sll1931	GlyA	serine hydroxymethyltransferase	46.259	1	0	10.063	4	8341600
slr1393	Slr1393	Hik1	phytochrome-like protein, two-component sensor histidine kinase	109.53	1	0	7.4751	1	8286400
malK	Slr1224	MalK	ATP-binding protein of sugar ABC transporter	45.183	1	0.0043605	6.5326	2	8193000
alaS	Sll0362	AlaS	alanyl-tRNA synthetase	96.14	1	0	8.5954	1.7	8148000
sll1217	Sll1217	Sll1217	unknown protein	25.604	1	0	13.083	4.9	8132900
sll1664	Sll1664	Sll1664	probable glycosyl transferase	35.576	1	0	7.736	2.6	7995600
sll5075	Sll5075	Sll5075	hypothetical protein	15.622	1	0.0098039	6.167	7.2	7897600
slr0042	Slr0042	Slr0042	probable porin;major outer membrane protein	61.85	1	0	9.8997	2.1	7869500
adk1	Sll1815	Adk1	adenylate kinase	20.453	1	0	9.0379	7.5	7869000
petD	Slr0343	PetD	cytochrome b6-f complex subunit 4	17.444	1	0	8.1931	6.2	7760500
pilC	Slr0163	PilC	a part of pilC, pilin biogenesis protein, required for twitching motility	26.764	1	0	9.3303	5.7	7667400
slr1085	Slr1085	Slr1085	probable glycosyltransferase	47.383	1	0	7.441	2.8	7637800
slr0455	Slr0455	Slr0455	hypothetical protein	14.5	1	0	9.117	11.5	7488500
slr0251	Slr0251	Ycf85	ATP-binding protein of ABC transporter	27.861	2	0	13.242	9.5	7328100
ndhF	Sll1732	NdhF	NADH dehydrogenase subunit 5 (involved in low CO2-inducible, high affinity CO2 uptake)	66.627	1	0.0043165	6.4621	1.1	7325300
slr1900	Slr1900	Slr1900	hypothetical protein	27.406	1	0.0015106	7.0727	4.5	7315800
rfbB	Slr0809	RfbB	dTDP-glucose 4,6-dehydratase	36.942	1	0.0043478	6.5183	3.4	7297200
sll0837	Sll0837	Sll0837	periplasmic protein, function unknown	32.906	1	0	8.0598	3.4	7242600
slr1235	Slr1235	Slr1235	hypothetical protein	32.776	1	0.0014925	6.859	3.8	7192000
slr1299	Slr1299	Slr1299	UDP-glucose dehydrogenase	49.097	1	0	8.3526	3.3	6995000
sll1228	Sll1228	Hik4	two-component hybrid sensor and regulator	69.896	1	0	7.6483	1.7	6918300
thrC	Sll1172	ThrC	threonine synthase	40.414	1	0	7.2483	2.9	6789500
slr1763	Slr1763	Slr1763	probable methyltransferase	45.355	1	0.008427	6.2612	2	6704800
sll0169	Sll0169	Ftn2	cell division protein Ftn2 homolog	79.423	1	0.0043042	6.4341	2.2	6666700
sll1109	Sll1109	Sll1109	hypothetical protein	22.04	1	0	8.0176	9.3	6508900
groS	Slr2075	GroES	10kD chaperonin	10.859	1	0.0042735	6.38	11.7	6315400
ddh	Slr1556	Ddh	2-hydroxyacid dehydrogenase homolog	36.853	2	0	13.207	7.2	6263800
gspE	Slr0079	GspE	probable general secretion pathway protein E	90.135	1	0.0098177	6.2018	1.7	6245900
sll0319	Sll0319	Sll0319	periplasmic protein, function unknown	32.315	1	0	7.4649	3.4	6245600
slr7094	Slr7094	Slr7094	hypothetical protein	14.494	1	0	19.785	12.4	6228200
sepF	Slr2073	SepF	hypothetical protein YCF50	20.533	1	0	9.3015	8.6	6179400
slr0829	Slr0829	Slr0829	unknown protein	94.106	1	0	7.3944	1.2	6104700
sll1304	Sll1304	Sll1304	unknown protein	32.848	1	0.0043353	6.5129	5.2	6097000
sll0525	Sll0525	Sll0525	hypothetical protein	15.113	1	0.0042493	6.331	6.9	6009700
ilvA	Slr2072	IlvA	L-threonine deaminase	56.545	2	0	27.869	4.9	5811800
ftrC	Sll0554	FtrC	ferredoxin-thioredoxin reductase, catalytic chain	13.39	1	0.0042918	6.4045	6.8	5533700
ribD	Slr0066	RibD	riboflavin biosynthesis protein RibD	39.995	1	0.0029326	6.6557	2.7	5448500
ppsA	Slr0301	PpsA	phosphoenolpyruvate synthase	89.928	2	0	12.335	3.4	5328300
sll0980	Sll0980	Sll0980	unknown protein	43.823	2	0	12.987	5.3	5225000
gap1	Slr0884	Gap1	glyceraldehyde 3-phosphate dehydrogenase 1 (NAD+)	37.919	1	0.0070423	6.2704	4.2	5190600
ssr3189	Ssr3189	Ssr3189	hypothetical protein	6.2167	1	0	10.665	30.9	5185600
galE	Slr1067	GalE	UDP-glucose 4-epimerase	37.495	1	0	9.524	2.9	5151100
sll1459	Sll1459	SurE	stationary-phase survival protein SurE homolog	24.907	1	0	7.2476	5.3	5102300
slr1693	Slr1693	Slr1693	two-component response regulator PatA subfamily	43.673	1	0.0015129	7.0906	2.4	5100700
slr1276	Slr1276	Slr1276	hypothetical protein	30.067	1	0	40.459	5.1	5050200
sll7090	Sll7090	Sll7090	unknown protein	111.43	1	0	7.2072	1.2	4839300
sdhB	Sll1625	SdhB	succinate dehydrogenase iron- sulphur protein subunit	36.809	1	0.0015175	7.1148	3	4800500
sll1618	Sll1618	Sll1618	hypothetical protein	21.435	1	0	34.274	8	4757800
rfbA	Sll0207	RfbA	glucose-1-phosphate thymidylyltransferase	42.803	1	0.001506	7.0374	2.8	4735500
nadA	Sll0622	NadA	quinolinate synthetase	35.421	1	0	8.0145	4.4	4718200
ndhO	Ssl1690	NdhO	hypothetical protein	8.2885	1	0	11.758	19.4	4277000
sll0301	Sll0301	Sll0301	hypothetical protein	18.611	1	0.0042674	6.3764	7.7	4013600
ppnK1	Slr0400	PpnK1	hypothetical protein	33.397	1	0	10.384	2.6	4007300
chlH	Slr1055	ChlH	magnesium protoporphyrin IX chelatase subunit H	148.55	1	0.0097629	6.153	1.1	3889700
slr0551	Slr0551	Slr0551	hypothetical protein	70.426	1	0	13.064	2.5	3750600
mnmE	Sll1615	MnmE	thiophen and furan oxidation protein	49.981	1	0.0097087	6.051	2.2	3549800
dnaJ2	Sll1933	DnaJ2	DnaJ protein, heat shock protein 40, molecular chaperone	34.698	1	0.0015015	6.9037	3.3	3234900
trpE	Slr0738	TrpE	anthranilate synthetase alpha-subunit	57.146	1	0.0014881	6.8312	1.6	2664000
slr2144	Slr2144	Slr2144	periplasmic protein, function unknown	33.503	1	0.0043415	6.5132	3.7	2547500
slr1748	Slr1748	Slr1748	probable phosphoglycerate mutase	24.167	1	0.0097902	6.1629	8.4	2328800

## Sheet: Sheet3
Data S2: KaiC1 immunoprecipitation; list of proteins quantified between KaiC1 and control pull-down experiments; related to Fig. S7C
Protein identity					Protein identification						Protein quantification
Gene name	Cyanobase protein ID	Protein name	Protein description	Mol. weight [kDa]	Identified peptides	Q-value	Score	Sequence coverage [%]	LFQ intensity KaiC1 pull-down	LFQ intensity Control pull-down	Log2 LFQ intensity ratio KaiC1 / Ctrl	Significantly regulated
kaiC1	Slr0758	KaiC1; FLAG-KaiC1	circadian clock protein KaiC1 homolog; FLAG-KaiC1 fusion protein	58.294	20	0	252.03	44.5	4785800192	48136000	6.6355	+
pilT1	Slr0161	PilT1	twitching motility protein PilT1	40.615	8	0	71.488	26.8	150990000	12210000	3.62832	+
glgA2	Sll1393	GlgA2	glycogen (starch) synthase	56.224	17	0	192.3	39.7	1738800000	175630000	3.30748	+
ssl2296	Ssl2296	DcoH	pterin-4a-carbinolamine dehydratase	10.734	6	0	323.31	90.6	25833000960	3812000000	2.7606	+
dfa4	Sll0219	Flv2	flavoprotein	65.596	8	0	96.288	16	175640000	30774000	2.51284	+
slr0006	Slr0006	Slr0006	unknown protein	23.373	4	0	42.45	25.3	604590016	108620000	2.47667	+
glgX2	Slr1857	GlgX2	isoamylase	79.894	26	0	323.31	48.8	18424999936	4550499840	2.01757	+
clpC	Sll0020	ClpC	ATP-dependent Clp protease ATPase subunit	91.173	29	0	290.06	40.8	774590016	211230000	1.87462	+
dfa2	Sll0217	Flv4	flavoprotein, Flv4	64.082	10	0	80.6	20.4	276809984	76560000	1.85423	+
slr1104	Slr1104	Slr1104	hypothetical protein	69.333	3	0	24.19	5.9	31360000	10696000	1.55185
sll1130	Sll1130	Sll1130	unknown protein	12.933	6	0	60.263	61.7	948440000	325470016	1.54303
putA	Sll1561	PutA	proline oxidase	110.03	18	0	151.59	23.8	297950016	102870000	1.53425
rbcR	Sll1594	RbcR	ndhF3 operon transcriptional regulator, LysR family protein	35.696	9	0	77.184	33.5	143500000	50921000	1.49472
glyS	Slr0220	GlyS	glycyl-tRNA synthetase beta chain	80.05	4	0	29.724	5.3	76692000	27413000	1.48422
slr0244	Slr0244	Slr0244	hypothetical protein	31.204	9	0	84.941	34.5	405960000	146270000	1.4727
sll0163	Sll0163	Sll0163	WD-repeat protein	189.93	4	0	28.301	3	44819000	16715000	1.42297
gst1	Sll1545	Gst1	glutathione S-transferase	29.765	3	0	36.062	15.9	57782000	22375000	1.36873
secA	Sll0616	SecA	preprotein translocase SecA subunit	107.01	5	0	41.153	6.8	74834000	29012000	1.36704
sll1033	Sll1033	Sll1033	probable protein phosphatase	73.711	5	0	59.338	9.6	115910000	45798000	1.33965
sll1961	Sll1961	Sll1961	hypothetical protein	38.078	5	0	39.343	18.4	68544000	27335000	1.32628
moeB	Sll1536	MoeB	molybdopterin biosynthesis MoeB protein	42.759	16	0	217.5	55.4	1522099968	607190016	1.32584
slr0374	Slr0374	Slr0374	hypothetical protein	56.441	7	0	52.502	13.8	66033000	26612000	1.31111
ftsZ	Sll1633	FtsZ	cell division protein FtsZ	44.773	8	0	103.45	25.8	259600000	104720000	1.30975
glgP	Sll1356	GlgP	glycogen phosphorylase	96.648	28	0	323.31	39.6	2130599936	886860032	1.26448
slr1223	Slr1223	Slr1223	hypothetical protein	33.193	3	0	29.41	15	44800000	18668000	1.26293
ilvE	Slr0032	IlvE	probable branched-chain amino acid aminotransferase	33.951	11	0	127.5	42	361920000	152830000	1.24374
slr0552	Slr0552	Slr0552	hypothetical protein	26.721	11	0	122.22	56.6	436689984	186300000	1.22898
glnN	Slr0288	GlnN	glutamate--ammonia ligase	79.209	3	0	24.139	5.2	28879000	12358000	1.22458
recA	Sll0569	RecA	RecA gene product	37.805	4	0	37.618	16.4	92244000	40162000	1.19962
acsA	Sll0542	AcsA	acetyl-coenzyme A synthetase	73.051	5	0	38.288	9.5	100170000	43619000	1.19942
rbcR	Sll0998	RbcR	LysR family transcriptional regulator	38.017	6	0	42.278	20.6	76667000	34797000	1.13964
acpP	Ssl2084	AcpP	acyl carrier protein	8.5895	3	0	21.368	36.4	96466000	44065000	1.13039
pyk2	Sll1275	Pyk2	pyruvate kinase 2	62.985	7	0	59.339	14.6	162030000	74277000	1.12527
glgX1	Slr0237	GlgX1	glycogen operon protein GlgX homolog GlgX1	83.5	4	0	17.923	5.5	1011900032	470120000	1.10597
htpG	Sll0430	HtpG	HtpG, heat shock protein 90, molecular chaperone	75.029	5	0	32.334	7.9	25379000	11929000	1.08916
slr0039	Slr0039	Slr0039	hypothetical protein	38.418	4	0	38.425	15.7	58200000	27584000	1.07719
zwf	Slr1843	Zwf	glucose 6-phosphate dehydrogenase	57.885	19	0	154.95	40.5	746920000	354870016	1.07366
slr1942	Slr1942	KaiC3	circadian clock protein KaiC homolog	56.175	6	0	39.926	12.3	81210000	38752000	1.06739
hhoA	Sll1679	HhoA	periplasmic protease HhoA	41.336	4	0	28.526	12.2	66971000	32118000	1.06015
ftsH3	Slr1604	FtsH3	cell division protein FtsH	67.25	9	0	45.113	15.3	108680000	52513000	1.04934
sll1336	Sll1336	Sll1336	hypothetical protein	78.327	7	0	49.161	10.6	122100000	59581000	1.03514
ppc	Sll0920	Ppc	phosphoenolpyruvate carboxylase	118.94	9	0	68.298	10	99268000	48528000	1.03251
minD	Sll0289	MinD	septum site-determining protein MinD	29.047	2	0	14.768	9.4	27487000	13458000	1.03029
sll0921	Sll0921	Sll0921	two-component response regulator NarL subfamily	24.165	2	0	22.59	13.5	20553000	10419000	0.980132
ndhJ	Slr1281	NdhJ	NADH dehydrogenase subunit I	20.593	2	0	14.819	12.3	356409984	181600000	0.972773
sll1526	Sll1526	Sll1526	hypothetical protein	57.726	3	0	22.045	5.7	26228000	13650000	0.942207
purL	Sll1056	PurL	phosphoribosylformyl glycinamidine synthetase II	81.831	9	0	94.592	16	164700000	85907000	0.938993
pheT	Sll1553	PheT	phenylalanyl-tRNA synthetase	87.887	8	0	63.815	11.1	62819000	32939000	0.931404
fabI	Slr1051	FabI	enoyl-[acyl-carrier-protein] reductase	27.625	5	0	36.512	22.1	36375000	19563000	0.89482
chlP	Sll1091	ChlP	geranylgeranyl hydrogenase	44.882	9	0	74.037	24.8	149110000	81281000	0.875387
sll0041	Sll0041	PixJ	phytochrome-like photoreceptor protein for positive phototaxis;homologous to methyl-accepting chemotaxis protein	108.33	11	0	90.283	13.2	136280000	74791000	0.865637
morR	Slr1416	MorR	similar to MorR protein	33.097	2	0	33.578	7.1	34815000	19200000	0.858603
cphA	Slr2002	CphA	cyanophycin synthetase	94.694	10	0	86.904	14.4	81816000	45960000	0.832004
sll0086	Sll0086	Sll0086	putative arsenical pump-driving ATPase	44.626	2	0	17.562	5.3	44463000	25048000	0.82791
rpoB	Sll1787	RpoB	RNA polymerase beta subunit	123.36	8	0	72.386	9.2	94575000	53637000	0.81823
opcA	Slr1734	OpcA	glucose 6-phosphate dehydrogenase assembly protein	52.033	12	0	230.22	36.8	681430016	392000000	0.797712
ftsH2	Slr0228	FtsH2	cell division protein FtsH	68.495	5	0	28.861	9.6	69727000	40262000	0.792299
pheS	Sll0454	PheS	phenylalanyl-tRNA synthetase alpha chain	37.124	3	0	19.806	8.5	32439000	18732000	0.792224
ycf35	Sll0661	Ycf35	hypothetical protein YCF35	14.443	2	0	35.062	21.1	89694000	51827000	0.791308
menB	Sll1127	MenB	1,4-dihydroxy-2-naphthoate synthase	30.307	3	0	21.307	11.3	41380000	24264000	0.770116
gspE	Slr0063	GspE	pilus biogenesis protein homologous to general secretion pathway protein E	75.111	6	0	47.685	10	70395000	41455000	0.763927
thyX	Sll1635	ThyX	Thy1 protein homolog	25.066	9	0	95.317	42.3	313280000	185270000	0.757823
asnS	Sll0495	AsnS	asparaginyl-tRNA synthetase	58.045	4	0	27.532	8.6	52015000	31470000	0.724951
cynS	Slr0899	CynS	cyanate lyase	16.532	4	0	30.398	38.3	83788000	50859000	0.72024
thrS	Sll0078	ThrS	threonyl-tRNA synthetase	68.872	3	0	21.035	5.6	31427000	19136000	0.715715
slr0821	Slr0821	Slr0821	hypothetical protein	9.7249	3	0	20.95	33	53402000	32601000	0.711978
slr1610	Slr1610	Slr1610	putative C-3 methyl transferase	48.013	2	0	12.51	4.4	14780000	9028400	0.711104
sll1621	Sll1621	AhpC	AhpC/TSA family protein	21.167	12	0	114.25	55.6	2237799936	1371699968	0.706116
ilvG	Slr2088	IlvG	acetohydroxy acid synthase	67.73	2	0	15.222	3.7	20517000	12578000	0.705917
nusA	Slr0743	NusA	similar to N utilization substance protein	51.33	6	0	44.993	14.4	55532000	34145000	0.701645
rpoA	Sll1818	RpoA	RNA polymerase alpha subunit	35.003	6	0	46.667	21.7	124940000	78863000	0.663815
slr1963	Slr1963	OCP	OCP,water-soluble carotenoid protein	34.658	11	0	134.15	44.5	1198899968	760000000	0.65764
sir	Slr0963	Sir	ferredoxin-sulfite reductase	71.44	8	0	59.186	14	119670000	76234000	0.650555
cpcA	Sll1578	CpcA	phycocyanin alpha subunit	17.586	11	0	323.31	75.9	7424099840	4752399872	0.64356
sll1338	Sll1338	Sll1338	unknown protein	20.183	2	0	28.135	17.1	57123000	36966000	0.627873
petH	Slr1643	PetH	ferredoxin-NADP oxidoreductase (FNR)	46.359	13	0	169.51	37	746529984	487340000	0.615272
sll0096	Sll0096	Sll0096	hypothetical protein	49.777	2	0	11.895	4.7	38592000	25199000	0.614935
sll0245	Sll0245	Sll0245	probable GTP binding protein	39.317	6	0	46.999	18.7	76840000	50385000	0.608863
glgA1	Sll0945	GlgA1	glycogen synthase	54.346	3	0	19.968	7.5	19204000	12622000	0.605466
trpB	Slr0543	TrpB	tryptophan synthase beta subunit	45.07	2	0	16.557	7.8	32019000	21093000	0.602164
apcE	Slr0335	ApcE	phycobilisome core-membrane linker polypeptide LCM	100.29	41	0	323.31	49.2	6565100032	4348899840	0.594166
slr1908	Slr1908	Slr1908	probable porin;major outer membrane protein	64.51	12	0	175.86	25.9	1409900032	934630016	0.593126
sll1825	Sll1825	Sll1825	hypothetical protein	20.301	3	0	20.755	15.3	39932000	26559000	0.588345
fabG1	Slr0886	FabG1	3-oxoacyl-[acyl-carrier protein] reductase	25.723	5	0	33.817	27.1	54850000	37249000	0.55829
prk	Sll1525	Prk	phosphoribulokinase	37.914	11	0	93.713	40.1	384449984	262060000	0.552899
slr1171	Slr1171	Gpx1	glutathione peroxidase-like NADPH peroxidase,glutathione peroxidase	18.452	2	0	15.57	17.2	34965000	23883000	0.549927
sll0735	Sll0735	Sll0735	hypothetical protein	62.075	6	0	36.647	16.3	150910000	103430000	0.545034
sll0828	Sll0828	NylA	putative amidase	54.254	2	0	15.4	5.5	51181000	35272000	0.537085
aroC	Sll1747	AroC	chorismate synthase	39.287	5	0	35.212	16.9	50979000	35490000	0.522491
slr0105	Slr0105	Slr0105	hypothetical protein	51.93	5	0	33.39	12.8	28334000	19728000	0.52229
por	Slr0506	Por	light-dependent NADPH-protochlorophyllide oxidoreductase	36.061	10	0	100.48	34.5	171290000	120020000	0.513166
apcD	Sll0928	ApcD	allophycocyanin-B	17.923	6	0	78.44	39.1	175670000	123130000	0.512685
slr2094	Slr2094	Fbpl	fructose-1,6-/sedoheptulose-1,7-bisphosphatase	37.074	21	0	323.31	54.8	5649999872	3970700032	0.508857
dapA	Slr0550	DapA	dihydrodipicolinate synthase	31.821	6	0	45.686	23.9	144590000	102350000	0.498457
rplP	Sll1805	RplP	50S ribosomal protein L16	16.035	1	0	7.8394	10.1	73814000	52380000	0.494878
cpcG	Sll1471	CpcG	phycobilisome rod-core linker polypeptide	28.522	13	0	138.26	45.8	492760000	349860000	0.494107
sll7090	Sll7090	Sll7090	unknown protein	111.43	2	0	15.787	2.5	19584000	13975000	0.486827
sll0461	Sll0461	ProA	gamma-glutamyl phosphate reductase	45.772	7	0	93.507	21.7	149810000	107980000	0.47237
cmpC	Slr0043	CmpC	bicarbonate transport system ATP-binding protein	74.096	7	0	65.941	12	119530000	86491000	0.466751
sll0446	Sll0446	Sll0446	unknown protein	120.98	4	0	27.61	5.4	26535000	19421000	0.450279
slr0869	Slr0869	Slr0869	hypothetical protein	92.531	7	0	64.595	11.1	66009000	48488000	0.445035
rplC	Sll1799	RplC	50S ribosomal protein L3	22.741	13	0	238.81	75.1	4905500160	3620600064	0.438171
slr1841	Slr1841	Slr1841	probable porin;major outer membrane protein	67.6	10	0	215.33	18.3	882440000	653880000	0.432472
tktA	Sll1070	TktA	transketolase	71.724	11	0	151.79	22.1	448580000	333929984	0.42582
slr0698	Slr0698	Slr0698	hypothetical protein	18.016	4	0	26.517	23.4	54483000	40847000	0.415576
slr1116	Slr1116	Slr1116	hypothetical protein	20.103	4	0	37.968	24.9	521040000	392320000	0.409363
sll0601	Sll0601	Sll0601	nitrilase homolog	30.191	5	0	104.17	25	152510000	115080000	0.406267
sll1388	Sll1388	Sll1388	hypothetical protein	17.292	2	0	13.092	14.9	24400000	18570000	0.393907
petC2	Sll1316	PetC2	cytochrome b6-f complex iron-sulfur subunit (Rieske iron sulfur protein)	18.996	4	0	41.989	23.9	97941000	74939000	0.386196
glcD	Sll0404	GlcD	glycolate oxidase subunit GlcD	53.032	4	0	40.466	8.9	71591000	54859000	0.38405
fusB	Sll1098	FusB	elongation factor EF-G	75.43	6	0	49.048	9.3	88719000	68347000	0.376365
sll1734	Sll1734	CupA	protein involved in low CO2-inducible, high affinity CO2 uptake	50.038	8	0	81.348	17.4	249950000	193050000	0.372665
rpsG	Sll1097	RpsG	30S ribosomal protein S7	17.384	12	0	228.13	67.9	2581600000	1994300032	0.372383
clpP2;clpP1	Sll0534;Slr0542	ClpP2;ClpP1	ATP-dependent Clp protease proteolytic subunit 2;ATP-dependent protease ClpP	21.741	2	0	14.713	8.1	44280000	34668000	0.353051
upp	Sll1035	Upp	uracil phosphoribosyltransferase	23.637	6	0	40.536	30.1	137270000	107560000	0.351875
fbaA	Sll0018	FbaA	fructose-bisphosphate aldolase, class II	38.972	11	0	268.62	42.9	2340400128	1839000064	0.347834
slr0912	Slr0912	Slr0912	unknown protein	29.351	11	0	118.09	53.9	389380000	306300000	0.346233
cpcB	Sll1577	CpcB	phycocyanin beta subunit	18.126	13	0	323.31	83.7	15088000000	11877999616	0.34511
rpoC2	Sll1789	RpoC2	RNA polymerase beta prime subunit	144.78	9	0	67.169	8.3	79225000	62913000	0.332598
trxA	Slr0623	TrxA	thioredoxin	11.748	4	0	70.36	47.7	104900000	83940000	0.321584
sll1873	Sll1873	Sll1873	unknown protein	12.906	10	0	188.28	74.4	1968199936	1575000064	0.321525
slr0848	Slr0848	Slr0848	hypothetical protein	31.79	3	0	22.489	13.4	25779000	20679000	0.31803
slr0483	Slr0483	Slr0483	hypothetical protein	16.885	4	0	29.075	25.5	201290000	162900000	0.305289
sll0395	Sll0395	Sll0395	phosphoglycerate mutase	23.752	7	0	150.85	39.2	180910000	147070000	0.298769
carB	Sll0370	CarB	carbamoyl-phosphate synthase, pyrimidine-specific, large chain	121.62	6	0	43.071	6	52477000	42837000	0.292828
gatA	Slr0877	GatA	glutamyl-tRNA(Gln) amidotransferase subunit A	51.47	4	0	30.722	11.8	39245000	32047000	0.29232
yidC	Slr1471	YidC	hypothetical protein	42.626	4	0	33.774	10.4	74631000	61624000	0.276283
sll1306	Sll1306	Sll1306	periplasmic protein, function unknown	38.27	4	0	26.837	11.6	119130000	98563000	0.273419
sll1680	Sll1680	Sll1680	hypothetical protein	19.661	2	0	47.972	13.6	52474000	43419000	0.273276
drgA	Slr1719	DrgA	DrgA protein homolog	22.758	7	0	67.946	43.3	193830000	161000000	0.267731
groL1	Slr2076	GroL1	60kD chaperonin	57.652	29	0	323.31	55.8	3195500032	2665700096	0.261527
purA	Sll1823	PurA	adenylosuccinate synthetase	48.679	7	0	86.945	20.1	98448000	82545000	0.254181
ndhH	Slr0261	NdhH	NADH dehydrogenase subunit 7	44.347	17	0	245.29	40.1	788480000	662990016	0.250087
argB	Slr1898	ArgB;NAGK	N-acetylglutamate kinase	31.525	5	0	40.303	16.8	66822000	56859000	0.232934
sbtA	Slr1512	SbtA	sodium-dependent bicarbonate transporter	39.647	9	0	214.54	23	1331100032	1134700032	0.230308
sll1654	Sll1654	Sll1654	hypothetical protein	14.554	4	0	43.904	38.2	145350000	124370000	0.224893
rplM	Sll1821	RplM	50S ribosomal protein L13	16.99	8	0	129.39	68.2	6217500160	5337999872	0.220035
cmpA	Slr0040	CmpA	bicarbonate transport system substrate-binding protein	49.46	11	0	144.73	29.9	680729984	587360000	0.212838
sll0602	Sll0602	Sll0602	hypothetical protein	77.763	5	0	35.028	9	43785000	37865000	0.209572
hisC	Sll1958	HisC	histidinol phosphate aminotransferase	40.686	4	0	25.506	14.2	82423000	71570000	0.203692
lpdA	Slr1096	LpdA	dihydrolipoamide dehydrogenase	50.832	5	0	34.133	15.6	20179000	17536000	0.202535
hemL	Sll0017	HemL	glutamate-1-semialdehyde aminomutase	45.891	5	0	59.268	18	68932000	60019000	0.199755
pgi	Slr1349	Pgi	glucose-6-phosphate isomerase	58.356	8	0	56.236	19.6	108840000	95032000	0.195724
atpB	Slr1329	AtpB	ATP synthase beta subunit	51.732	17	0	314.53	52.2	1434599936	1261100032	0.185966
ppx	Sll1546	Ppx	exopolyphosphatase	60.885	5	0	31.684	8.5	37905000	33502000	0.178141
ndhK1	Slr1280	NdhK1	NADH dehydrogenase subunit NdhK	27.345	8	0	52.781	29	150060000	132790000	0.176393
sll0689	Sll0689	NhaS3	Na+/H+ antiporter	47.871	5	0	38.98	11.3	109080000	96535000	0.176263
glyQ	Slr0638	GlyQ	glycyl-tRNA synthetase alpha chain	34.363	4	0	31.672	15.4	82416000	73087000	0.17331
nrtA	Sll1450	NrtA	nitrate/nitrite transport system substrate-binding protein	48.966	8	0	77.716	20.6	224220000	199000000	0.172147
psbV	Sll0258	PsbV	cytochrome c550	17.884	2	0	26.85	21.2	119960000	107610000	0.156741
hisZ	Slr1560	HisS	histidyl tRNA synthetase	44.282	8	0	77.821	21.9	511750016	459369984	0.155783
gatB	Sll1435	GatB	glutamyl-tRNA(Gln) amidotransferase subunit B	57.605	4	0	28.291	8.7	31390000	28276000	0.150727
tsf	Sll1261	Tsf	elongation factor TS	24.231	8	0	56.737	38.5	51783000	46793000	0.146186
glgB	Sll0158	GlgB	1,4-alpha-glucan branching enzyme	89.526	28	0	323.31	45.6	7132599808	6460400128	0.142804
rpsM	Sll1816	RpsM	30S ribosomal protein S13	14.572	12	0	117.68	58.3	2904399872	2630899968	0.142684
apcF	Slr1459	ApcF	phycobilisome core component	18.892	8	0	72.063	47.9	431840000	391860000	0.140159
atpA	Sll1326	AtpA	ATP synthase alpha chain	53.965	17	0	169.81	35.2	1739500032	1583500032	0.135556
frdA	Slr1233	FrdA	succinate dehydrogenase flavoprotein subunit	63.701	6	0	68.296	12.3	86905000	79454000	0.129319
thiC	Slr0118	ThiC	thiamine biosynthesis protein ThiC	51.137	2	0	23.458	6.5	19207000	17574000	0.12819
sll1418	Sll1418	PsbP2	photosystem II oxygen-evolving complex 23K protein PsbP homolog	20.747	3	0	22.634	18.1	47070000	43287000	0.120874
groL2	Sll0416	GroL2	60 kDa chaperonin 2, GroEL2, molecular chaperone	57.774	20	0	222.91	40.6	1111699968	1023800000	0.118834
atpF	Sll1324	AtpF	ATP synthase B chain (subunit I) of CF(0)	19.804	4	0	47.475	21.8	32060000	29708000	0.109923
cpcG	Slr2051	CpcG	phycobilisome rod-core linker polypeptide LRC	28.901	12	0	115.23	45.4	1115000064	1034899968	0.107552
pgk	Slr0394	Pgk	phosphoglycerate kinase	41.67	16	0	245.74	49.2	818840000	763550016	0.100859
ureC	Sll1750	UreC	urease alpha subunit	61.037	6	0	44.866	14.1	109870000	102490000	0.100314
purC	Slr1226	PurC	phosphoribosyl aminoidazole succinocarboxamide synthetase	29.737	4	0	28.793	18.2	32962000	30760000	0.0997483
eno	Slr0752	Eno	enolase	46.528	8	0	86.584	28	472960000	441440000	0.0995008
argG	Slr0585	ArgG	argininosuccinate synthetase	44.484	12	0	122.42	33.2	241320000	225340000	0.0988441
infC	Slr0974	InfC	initiation factor IF-3	20.559	11	0	198.51	61.6	663649984	620080000	0.0979681
argC	Sll0080	ArgC	N-acetyl-gamma-glutamyl-phosphate reductase	38.209	2	0	14.205	6.6	46629000	43694000	0.0937923
fumC	Slr0018	FumC	fumarase	49.687	4	0	27.462	8.6	76893000	72110000	0.092653
psbA1;psbA2	Slr1181;Slr1311	PsbA1;PsbA2;PsbA1;PsbA2	photosystem II D1 protein;photosystem II D1 protein	39.721	7	0	84.518	22.2	555939968	522740000	0.0888356
proS	Sll1425	ProS	proline-tRNA ligase	66.929	5	0	39.787	9.1	78092000	73483000	0.0877642
rplJ	Sll1745	RplJ	50S ribosomal protein L10	18.675	3	0	18.942	15	51372000	48381000	0.0865417
dnaK2	Sll0170	DnaK2	DnaK protein 2, heat shock protein 70, molecular chaperone	67.613	21	0	252.18	34	943710016	890049984	0.0844573
slr1735	Slr1735	BgtA	ATP-binding subunit of the ABC-type Bgt permease for basic amino acids and glutamine	28.017	6	0	44.946	28.2	130550000	123350000	0.0818447
rpsD	Slr0469	RpsD	30S ribosomal protein S4	23.183	14	0	243.52	54	3907000064	3692100096	0.0816196
amiC	Slr0447	UrtA	periplasmic protein, ABC-type urea transport system substrate-binding protein	48.359	8	0	116.59	25.8	274680000	259860000	0.0800172
rfbD	Sll1395	RfbD	dTDP-6-deoxy-L-mannose-dehydrogenase	30.249	2	0	15.58	9.6	27751000	26262000	0.0795629
slr7024	Slr7024	Slr7024	hypothetical protein	67.418	5	0	55.182	10.9	45592000	43174000	0.078618
guaB	Slr1722	GuaB	inosine-5'-monophosphate dehydrogenase	40.234	7	0	55.247	25.8	181010000	171450000	0.0782815
hoxF	Sll1221	HoxF	diaphorase subunit of the bidirectional hydrogenase	57.774	5	0	37.901	12.8	46072000	43690000	0.0765871
sll1258	Sll1258	Sll1258	dCTP deaminase	21.378	3	0	22.061	18.1	92534000	87824000	0.0753683
tuf	Sll1099	Tuf	elongation factor Tu	43.733	32	0	323.31	69.9	9077999616	8623500288	0.0741008
slr1894	Slr1894	Slr1894	probable DNA-binding stress protein	17.755	8	0	79.006	51.9	922560000	877260032	0.0726382
rnd	Sll0320	Rnd	probable ribonuclease D	24.403	2	0	14.203	9.7	58004000	55348000	0.0676211
nirA	Slr0898	NirA	ferredoxin--nitrite reductase	55.926	9	0	71.515	21.3	87125000	83221000	0.0661391
slr0427	Slr0427	Slr0427	putative competence-damage protein	44.707	3	0	20.924	8.4	63360000	60793000	0.0596671
slr0453	Slr0453	Slr0453	hypothetical protein	92.447	13	0	143.89	18.1	345160000	331180000	0.0596498
ndhG	Sll0521	NdhG	NADH dehydrogenase subunit 6	21.522	3	0	32.792	12.1	113400000	109080000	0.056034
cysC	Slr0676	CysC	adenylylsulfate kinase	19.674	6	0	115.03	42.4	316129984	305260000	0.0504793
proA	Sll0373	ProA	gamma-glutamyl phosphate reductase	46.349	3	0	21.411	9	31540000	30503000	0.0482316
slr1034	Slr1034	Ycf41	hypothetical protein YCF41	14.408	3	0	18.962	21.7	78978000	76532000	0.0453877
slr0876	Slr0876	Slr0876	hypothetical protein	45.252	3	0	20.399	10.8	49562000	48126000	0.0424179
lpxA	Sll0379	LpxA	acyl-[acyl-carrier-protein]--UDP-N-acetylglucosamine o-acyltransferase	32.073	3	0	44.345	15.3	52110000	50849000	0.0353408
mcpA	Slr1044	McpA	methyl-accepting chemotaxis protein, required for the biogenesis of thick pilli	93.209	8	0	58.177	10.5	100660000	98776000	0.0272581
slr0909	Slr0909	Slr0909	unknown protein	52.495	5	0	47.69	15.3	67780000	66708000	0.0229998
ilvH	Sll0065	IlvN	acetolactate synthase small subunit	18.871	4	0	39.714	26.7	113190000	111810000	0.0176972
slr0503	Slr0503	Ycf66	hypothetical protein YCF66	37.633	6	0	47.557	19.6	52109000	51508000	0.016736
slr2123	Slr2123	Slr2123	similar to D-3-phosphoglycerate dehydrogenase	34.328	2	0	29.283	8.5	18874000	18704000	0.0130534
slr0947	Slr0947	RpaB	response regulator for energy transfer from phycobilisomes to photosystems	26.264	5	0	51.397	23.5	222260000	220320000	0.0126479
rimP	Slr0742	RimP	hypothetical protein	19.493	2	0	42.365	16.5	30383000	30138000	0.0116806
rplI	Sll1244	RplI	50S ribosomal protein L9	16.641	7	0	89.152	42.8	2566700032	2563000064	0.00208121
hom	Sll0455	Hom	homoserine dehydrogenase	45.486	7	0	89.007	17.6	158410000	158380000	0.000273255
purF	Sll0757	PurF	amidophosphoribosyltransferase	53.67	4	0	30.239	8.3	66751000	67135000	-0.00827568
psbB	Slr0906	PsbB	photosystem II core light harvesting protein	55.902	5	0	59.159	12.6	620569984	624320000	-0.00869173
ndhI	Sll0520	NdhI	NADH dehydrogenase subunit NdhI	22.15	9	0	90.493	40.9	312840000	315110016	-0.0104306
mdh	Sll0891	Mdh	malate dehydrogenase	34.345	4	0	25.515	13.6	26334000	26559000	-0.0122742
rbfA	Sll0754	RbfA	ribosome binding factor A	14.749	4	0	27.778	30.1	63922000	64495000	-0.0128748
aspC	Sll0402	AspC	aspartate aminotransferase	42.352	3	0	26.27	10.3	29134000	29420000	-0.0140935
slr0404	Slr0404	Slr0404	hypothetical protein	34.864	2	0	18.22	9	19752000	19967000	-0.0156188
odhB	Sll1841	OdhB	pyruvate dehydrogenase dihydrolipoamide acetyltransferase component (E2)	44.898	9	0	124.02	30.7	401520000	406440000	-0.0175705
ccmK1	Sll1029	CcmK1	carbon dioxide concentrating mechanism protein CcmK	12.102	5	0	37.595	46.8	231170000	234450000	-0.0203261
accC	Sll0053	AccC	biotin carboxylase	49.164	7	0	62.465	24.6	181030000	184000000	-0.023477
atpC	Sll1327	AtpC	ATP synthase gamma chain	34.605	6	0	50.572	18.2	504080000	514150016	-0.0285366
lrtA	Sll0947	LrtA	light repressed protein A homolog	21.895	10	0	282.09	64.9	917040000	935379968	-0.0285678
sqdB	Slr1020	SqdB	sulfolipid biosynthesis protein SqdB	43.202	6	0	44.575	20.1	55725000	56849000	-0.0288103
atpH;atpD	Sll1325;Sll1325	AtpD;AtpD	ATP synthase delta chain of CF(1);ATP synthase delta chain of CF(1)	20.093	2	0	30.517	13	162490000	165840000	-0.0294411
rplB	Sll1802	RplB	50S ribosomal protein L2	30.433	16	0	148.38	51.8	3619500032	3694899968	-0.0297449
apcB	Slr1986	ApcB	allophycocyanin beta subunit	17.215	12	0	169.2	91.9	10753000448	10995000320	-0.0321083
sll1735	Sll1735	Sll1735	hypothetical protein	14.105	2	0	20.99	13.5	75999000	78320000	-0.0434003
rplR	Sll1811	RplR	50S ribosomal protein L18	13.204	4	0	42.932	35	1112999936	1151000064	-0.0484344
psbD	Sll0849	PsbD	photosystem II reaction center D2 protein	39.492	5	0	81.595	20.5	384660000	398620000	-0.0514303
psbU	Sll1194	PsbU	photosystem II 12 kDa extrinsic protein	14.245	2	0	12.839	13	28642000	29772000	-0.0558239
dfa1	Sll0550	Flv3	flavoprotein, Flv3	63.505	9	0	68.829	15.7	128200000	133340000	-0.0567133
lig	Sll1583	Lig	unknown protein	61.468	7	0	88.937	15.3	78435000	81813000	-0.0608325
glmS	Sll0220	GlmS	L-glutamine:D-fructose-6-P amidotransferase	69.606	8	0	62.84	15.5	128730000	134660000	-0.064973
aspS	Slr1720	AspS	aspartyl-tRNA synthetase	67.209	5	0	32.58	9.2	55352000	58630000	-0.0830036
rplA	Sll1744	RplA	50S ribosomal protein L1	25.852	17	0	323.31	72.3	6960600064	7379299840	-0.0842722
ilvD	Slr0452	IlvD	dihydroxyacid dehydratase	58.646	5	0	39.773	10	51364000	54500000	-0.0854987
cbbL	Slr0009	CbbL	ribulose bisphosphate carboxylase large subunit	52.49	30	0	323.31	52.1	15751000064	16755000320	-0.0891482
gshB	Slr1238	GshB	glutathione synthetase	35.068	12	0	118.37	46.2	392980000	418200000	-0.0897372
sll1785	Sll1785	Sll1785	periplasmic protein, function unknown	30.011	5	0	38.828	19.8	59286000	63309000	-0.0947191
serA	Sll1908	SerA	D-3-phosphoglycerate dehydrogenase	56.211	16	0	187.27	36.9	767379968	821580032	-0.09846
fusA	Slr1463	FusA	elongation factor EF-G	76.749	19	0	187.37	33.8	1095600000	1173900032	-0.0995884
ccmK2	Sll1028	CcmK2	carbon dioxide concentrating mechanism protein CcmK	11.135	6	0	73.158	65	815600000	879360000	-0.108592
rplE	Sll1808	RplE	50S ribosomal protein L5	22.508	17	0	223.95	76	6118900224	6626599936	-0.114996
rpmA	Ssr2799	RpmA	50S ribosomal protein L27	9.4485	6	0	48.004	59.8	538899968	583900032	-0.115704
psbE	Ssr3451	PsbE	cytochrome b559 alpha subunit	9.4485	4	0	33.22	49.4	63687000	69179000	-0.119335
nrdR	Slr0780	NrdR	hypothetical protein	19.173	3	0	17.705	16.1	26485000	28838000	-0.122796
tal	Slr1793	TalB	transaldolase	41.577	3	0	20.318	7.7	21362000	23274000	-0.123672
rpsI	Sll1822	RpsI	30S ribosomal protein S9	15.086	10	0	322.23	70.8	3775899904	4126299904	-0.128028
galE	Sll0244	GalE	UDP-glucose 4-epimerase	37.13	3	0	25.519	13.9	61626000	67630000	-0.134124
katG	Sll1987	KatG	catalase peroxidase	81.43	11	0	151.56	20.7	159700000	175480000	-0.135942
slr1855	Slr1855	Slr1855	unknown protein	70.003	5	0	43.118	8.9	74245000	81812000	-0.140019
slr1768	Slr1768	Slr1768	unknown protein	32.828	3	0	22.883	11.7	63789000	70349000	-0.141222
sll0529	Sll0529	Sll0529	hypothetical protein	78.316	7	0	121.7	12.6	123490000	137910000	-0.159333
apcA	Slr2067	ApcA	allophycocyanin alpha subunit	17.412	8	0	188.7	64	7463499776	8350199808	-0.161958
psaD	Slr0737	PsaD	photosystem I subunit II	15.644	7	0	161.24	42.6	6160600064	6984900096	-0.181169
rplD	Sll1800	RplD	50S ribosomal protein L4	23.356	12	0	228.4	55.2	2135699968	2423000064	-0.182085
frpC	Sll1009	FrpC	unknown protein	60.483	5	0	63.495	9	500240000	569910016	-0.188114
slr1854	Slr1854	Slr1854	unknown protein	22.293	3	0	23.469	16.2	88675000	101040000	-0.188327
psbC	Sll0851	PsbC	photosystem II CP43 protein	50.302	6	0	49.601	13.7	397620000	453489984	-0.18968
sll0905	Sll0905	Sll0905	hypothetical protein	20.609	2	0	17.659	14.4	82117000	93863000	-0.192876
infB	Slr0744	InfB	translation initiation factor IF-2	108.12	3	0	21.754	3.2	20389000	23438000	-0.201058
ycf4	Sll0226	Ycf4	photosystem I assembly related protein	20.453	5	0	52.839	28.7	93307000	107370000	-0.202534
sll0576	Sll0576	HrEpiB	putative sugar-nucleotide epimerase/dehydratease	34.951	8	0	74.972	36.2	315680000	364020000	-0.205555
rplF	Sll1810	RplF	50S ribosomal protein L6	19.666	12	0	323.31	68.2	2970899968	3438500096	-0.210879
rplO	Sll1813	RplO	50S ribosomal protein L15	15.194	8	0	141.07	76.9	1795500032	2080199936	-0.212337
ppa	Slr1622	Ppa	soluble inorganic pyrophosphatase	19.088	3	0	26.435	20.7	29821000	34799000	-0.222717
glnA	Slr1756	GlnA	glutamate--ammonia ligase	52.999	19	0	279.27	47.8	2127600000	2486700032	-0.225006
rpsB	Sll1260	RpsB	30S ribosomal protein S2	30.15	12	0	184.22	33.1	970659968	1144800000	-0.238058
ssb	Slr0925	Ssb	single-stranded DNA-binding protein	13.656	6	0	47.231	54.5	391280000	463060000	-0.242998
atpG;atpG	Sll1323;Sll1323	AtpG;AtpG	ATP synthase subunit b' of CF(0);ATP synthase subunit b' of CF(0)	16.245	3	0	26.949	25.2	54922000	65155000	-0.246492
ccmK4	Slr1839	CcmK4	carbon dioxide concentrating mechanism protein CcmK homolog 4, putative carboxysome assembly protein	11.903	2	0	16.518	17	45580000	54482000	-0.257379
icd	Slr1289	Icd	isocitrate dehydrogenase (NADP+)	52.258	2	0	12.222	3.2	19223000	23051000	-0.261996
glgC	Slr1176	GlgC	glucose-1-phosphate adenylyltransferase	49.366	12	0	111.58	34.9	263570000	316380000	-0.263472
ndk	Sll1852	Ndk	nucleoside diphosphate kinase	16.692	4	0	31.456	33.6	89357000	107610000	-0.268159
rplT	Sll0767	RplT	50S ribosomal protein L20	13.553	7	0	55.121	35	787340032	952609984	-0.274899
slr0442	Slr0442	Slr0442	unknown protein	62.907	2	0	27.295	4.9	29967000	36345000	-0.278382
livG	Sll0764	UrtD	urea transport system ATP-binding protein	41.194	2	0	14.593	5.6	26495000	32223000	-0.282371
mtnP	Sll0135	MtnP	putative 5'-methylthioadenosine phosphorylase	34.483	3	0	21.124	13.5	39973000	48650000	-0.283414
sll0759	Sll0759	Sll0759	ABC transporter ATP-binding protein	37.629	3	0	23.361	11.8	47727000	58341000	-0.289704
chlI	Slr1030	ChlI	magnesium protoporphyrin IX chelatase subunit I	39.463	3	0	28.866	13.2	57573000	70608000	-0.294439
sll0102	Sll0102	Sll0102	hypothetical protein	40.096	4	0	36.812	12.8	50572000	62608000	-0.308008
psaF	Sll0819	PsaF	photosystem I reaction center subunit III precursor (PSI-F), plastocyanin (cyt c553) docking protein	18.249	12	0	323.31	57.6	7209399808	8941599744	-0.310654
atpB	Sll1322	AtpI	ATP synthase A chain of CF(0)	27.46	1	0	9.3382	5.6	51474000	63958000	-0.313281
slr0193	Slr0193	Rbp31	RNA-binding protein	16.616	6	0	132.48	45	335060000	417460000	-0.317219
ftsH4	Sll1463	FtsH4	cell division protein FtsH	68.198	16	0	188.99	30.3	389440000	488790016	-0.327814
ilvB	Sll1981	IlvB	acetolactate synthase	60.173	12	0	110.97	27.6	502070016	630739968	-0.329157
sll0408	Sll0408	Sll0408	peptidyl-prolyl cis-trans isomerase	43.909	6	0	47.269	16.9	77679000	98130000	-0.33717
dapL	Sll0480	DapL	probable aminotransferase	45.087	2	0	25.771	8	26901000	34114000	-0.342704
rplQ	Sll1819	RplQ	50S ribosomal protein L17	13.228	7	0	65.079	54.3	667870016	847660032	-0.343918
aspC	Sll0006	AspC	putative aminotransferase	43.979	6	0	65.279	21.8	70404000	89402000	-0.34465
rplS	Sll1740	RplS	50S ribosomal protein L19	13.786	7	0	69.509	44.3	3530200064	4484400128	-0.345165
carA	Sll1498	CarA	carbamoyl-phosphate synthase small chain	46.485	2	0	12.707	5.4	34845000	44321000	-0.347039
hofG	Sll1694	HofG	pilin polypeptide PilA1	17.573	2	0	15.126	12.5	218370000	278009984	-0.348362
rpmC	Ssl3436	RpmC	50S ribosomal protein L29	8.5455	7	0	76.059	74	269160000	344830016	-0.357421
sll0180	Sll0180	Sll0180	hypothetical protein	53.966	2	0	28.729	5	14460000	18656000	-0.367572
hisG	Sll0900	HisG	ATP phosphoribosyltransferase	23.436	2	0	14.148	10	32910000	42578000	-0.371582
leuD	Sll1444	LeuD	3-isopropylmalate dehydratase small subunit	21.587	2	0	15.414	12.5	14393000	18668000	-0.3752
cpcD	Ssl3093	CpcD	phycobilisome small rod linker polypeptide LR10	9.3222	3	0	54.474	50.6	48217000	62622000	-0.377128
msrA1	Sll1394	MsrA1	peptide methionine sulfoxide reductase	24.209	2	0	67.022	14	52581000	68306000	-0.377471
trpS	Slr1884	TrpS	tryptophanyl-tRNA synthetase	37.763	3	0	24.29	11.6	32973000	42950000	-0.381373
petA	Sll1317	PetA	apocytochrome f, component of cytochrome b6/f complex	35.23	4	0	61.096	15.9	111870000	146130000	-0.385429
slr1540	Slr1540	Slr1540	mRNA-binding protein	35.092	3	0	22.349	14.5	26903000	35323000	-0.392841
rpsE	Sll1812	RpsE	30S ribosomal protein S5	18.241	12	0	157.76	74	1095200000	1438400000	-0.393271
ccmA	Sll0934	CcmA	carboxysome formation protein CcmA	37.633	6	0	47.385	24.5	129340000	169970000	-0.394112
psaB	Slr1835	PsaB	P700 apoprotein subunit Ib	81.291	16	0	226.73	18.1	8425699840	11082999808	-0.39548
ndhN	Sll1262	NdhN	hypothetical protein	17.629	4	0	41.595	39.1	240810000	317689984	-0.399724
psaC	Ssl0563	PsaC	photosystem I subunit VII	8.8282	8	0	96.376	85.2	2850200064	3818599936	-0.421981
purQ	Slr0520	PurQ	phosphoribosyl formylglycinamidine synthase	24.428	7	0	100.51	38.8	408700000	547809984	-0.422633
gap2	Sll1342	Gap2	NAD(P)-dependent glyceraldehyde-3-phosphate dehydrogenase	36.492	12	0	130.07	41.8	402289984	540830016	-0.426939
purB	Sll0421	PurB	adenylosuccinate lyase	48.42	5	0	33.387	11.8	48747000	65746000	-0.43159
slr1383	Slr1383	Slr1383	unknown protein	18.05	2	0	22.739	14.8	50479000	68248000	-0.435103
sll1559	Sll1559	Sll1559	soluble hydrogenase 42 kD subunit	40.768	6	0	62.084	19.3	112670000	152910000	-0.440579
rfbD	Sll1212	RfbD	GDP-mannose 4,6-dehydratase	41.333	20	0	185.99	54.1	1188499968	1616700032	-0.44391
tig	Sll0533	Tig	trigger factor	52.61	8	0	97.279	19.7	151510000	206530000	-0.446938
rplU	Slr1678	RplU	50S ribosomal protein L21	13.669	4	0	127.37	60.5	1592800000	2186700032	-0.45719
rpoZ	Ssl2982	RpoZ	DNA-directed RNA polymerase omega subunit	8.7367	2	0	14.957	36.8	45041000	61885000	-0.458351
psaA	Slr1834	PsaA	P700 apoprotein subunit Ia	82.935	15	0	117.15	18.5	12739000320	17520001024	-0.459751
rplV	Sll1803	RplV	50S ribosomal protein L22	13.502	6	0	102.11	59.5	2056600064	2830400000	-0.460745
slr0650	Slr0650	Slr0650	hypothetical protein	22.501	7	0	67.268	36.8	278110016	383180000	-0.462367
malQ	Sll1676	MalQ	4-alpha-glucanotransferase	57.18	4	0	28.909	8.3	41433000	57624000	-0.475889
tmk	Slr0379	Tmk	thymidylate kinase	26.758	5	0	36.953	25.8	45380000	63133000	-0.476338
ndhA	Sll0519	NdhA	NADH dehydrogenase subunit 1	40.548	5	0	71.327	15.3	240540000	335620000	-0.480552
ilvC	Sll1363	IlvC	ketol-acid reductoisomerase	39.951	15	0	214.91	41.1	763209984	1065400000	-0.481243
bvdR	Slr1784	BvdR	biliverdin reductase	36.64	9	0	73.625	27.4	128900000	182040000	-0.498003
ndhM	Slr1623	NdhM	hypothetical protein	14.078	3	0	29.834	23.1	152900000	216860000	-0.504176
gst	Sll0067	Gst	glutathione S-transferase	20.377	3	0	17.656	14.1	20294000	28786000	-0.504314
bfr	Slr1890	Bfr	bacterioferritin	20.226	7	0	154.32	53.4	674880000	958489984	-0.506132
sll0185	Sll0185	Sll0185	hypothetical protein	46.993	6	0	37.985	15	59516000	84974000	-0.513744
sll1106	Sll1106	Sll1106	hypothetical protein	18.031	6	0	101.16	53.2	303830016	436729984	-0.523477
sll1967	Sll1967	Sll1967	probable RNA methyltransferase	51.522	24	0	323.31	48.2	2625100032	3798599936	-0.533095
slr0001	Slr0001	Slr0001	hypothetical protein	17.451	3	0	20.16	20	54778000	79504000	-0.537431
glnB	Ssl0707	GlnB	nitrogen regulatory protein P-II	12.397	7	0	64.505	58.9	1132999936	1651900032	-0.543979
rpsT	Ssl2233	RpsT	30S ribosomal protein S20	10.702	4	0	64.536	38.1	170530000	251530000	-0.560705
rpsH	Sll1809	RpsH	30S ribosomal protein S8	14.666	10	0	162.66	77.4	11706999808	17295998976	-0.563067
cbbS	Slr0012	CbbS	ribulose bisphosphate carboxylase small subunit	13.239	6	0	101	61.9	3450599936	5098699776	-0.563282
kaiB	Slr0757	KaiB1	circadian clock protein KaiB1 homolog	11.935	3	0	23.77	38.1	95448000	141170000	-0.564647
psaL	Slr1655	PsaL	photosystem I subunit XI	16.624	3	0	29.444	11.5	3683899904	5484700160	-0.574179
slr1128	Slr1128	Slr1128	hypothetical protein	35.727	16	0	172.14	47.7	756320000	1132499968	-0.582442
slr1503	Slr1503	Slr1503	hypothetical protein	36.512	6	0	78.671	20.6	143060000	215720000	-0.59254
leuC	Sll1470	LeuC	3-isopropylmalate dehydratase large subunit	50.458	8	0	71.516	20.9	142210000	214810000	-0.595038
phb	Slr1106	Phb	prohibitin	30.569	9	0	68.011	29.1	224190000	338950016	-0.596351
gdhA	Slr0710	GdhA	glutamate dehydrogenase (NADP+)	47.312	5	0	41.484	14.5	118480000	179390000	-0.598456
slr1852	Slr1852	Slr1852	unknown protein	21.834	2	0	14.952	12.8	19333000	29411000	-0.60529
slr1240	Slr1240	Slr1240	unknown protein	21.06	4	0	29.243	20.1	367900000	562540032	-0.612642
gnd	Sll0329	Gnd	6-phosphogluconate dehydrogenase	52.873	8	0	76.556	21.4	199750000	306590016	-0.618115
rplW	Sll1801	RplW	50S ribosomal protein L23	11.526	7	0	75.918	53.5	1511100032	2326500096	-0.622562
psaE	Ssr2831	PsaE	photosystem I subunit IV	8.145	3	0	68.054	78.4	516080000	795449984	-0.624177
rplX	Sll1807	RplX	50S ribosomal protein L24	11.707	7	0	241.05	56.2	1953200000	3016699904	-0.627131
slr1557	Slr1557	Slr1557	hypothetical protein	40.235	3	0	29.793	10.6	28131000	43667000	-0.634383
slr1334	Slr1334	ManB	phosphoglucomutase/phosphomannomutase	52.678	2	0	14.743	4.9	20930000	32505000	-0.635089
psbO	Sll0427	PsbO	photosystem II manganese-stabilizing polypeptide	29.911	5	0	37.469	20.1	390340000	606630016	-0.636086
pyrH	Sll0144	PyrH	uridine monophosphate kinase	27.651	8	0	118.21	31.5	891550016	1390000000	-0.640697
ssl2874	Ssl2874	Ssl2874	hypothetical protein	9.8693	5	0	40.079	40.4	283569984	443060000	-0.643797
dxr	Sll0019	Dxr	1-deoxy-d-xylulose 5-phosphate reductoisomerase	42.532	5	0	48.401	17.8	115220000	180030000	-0.643846
rps1A	Slr1356	Rps1A	30S ribosomal protein S1	36.57	13	0	122.96	33.8	1146700032	1792499968	-0.644485
pnp	Sll1043	Pnp	polyribonucleotide nucleotidyltransferase	77.83	40	0	323.31	58.8	4316299776	6758400000	-0.646887
abfB	Slr0518	AbfB	similar to alpha-L-arabinofuranosidase B	20.485	3	0	34.763	20.9	22296000	35233000	-0.660142
rplN	Sll1806	RplN	50S ribosomal protein L14	13.294	8	0	115.75	71.3	586110016	927230016	-0.661756
rplL	Sll1746	RplL	50S ribosomal protein L12	13.259	5	0	63.814	41.4	264840000	421320000	-0.669795
bfr	Sll1341	Bfr	bacterioferritin	18.331	10	0	198.17	71.8	1422599936	2263300096	-0.669898
rpsF	Sll1767	RpsF	30S ribosomal protein S6	13.237	5	0	68.789	39.8	2563500032	4082500096	-0.671338
rpsP	Ssr0482	RpsP	30S ribosomal protein S16	9.5561	10	0	138.95	70.7	2508900096	4044800000	-0.689013
rps1b	Slr1984	Rps1b	nucleic acid-binding protein, 30S ribosomal protein S1 homolog	33.795	5	0	35.656	19.7	63812000	103770000	-0.70149
pyrG	Sll1443	PyrG	CTP synthetase	60.807	10	0	95.478	22.3	174760000	284569984	-0.703408
lysC	Slr0657	LysC	aspartate kinase	63.533	10	0	65.18	18.5	99740000	162790000	-0.706768
rlmN	Sll0098	RlmN	hypothetical protein	38.856	7	0	75.514	23.7	150150000	245070000	-0.706789
rpsK	Sll1817	RpsK	30S ribosomal protein S11	13.762	7	0	126.7	67.7	1495900032	2443699968	-0.708053
ssr1528	Ssr1528	Ssr1528	hypothetical protein	10.118	6	0	50.301	56.4	380640000	625649984	-0.716929
sll1213	Sll1213	Sll1213	GDP-fucose synthetase	34.719	10	0	80.774	36.2	329089984	543440000	-0.723639
slr1140	Slr1140	Slr1140	DegT/DnrJ/EryC1/StrS family protein	41.559	21	0	323.31	74.3	43972001792	72770002944	-0.726759
rpsL	Sll1096	RpsL	30S ribosomal protein S12	14.176	4	0	39.055	20.6	156540000	260750000	-0.736136
rimM	Slr0808	RimM	16S rRNA processing protein RimM homolog	20.715	2	0	14.774	9.2	67804000	113400000	-0.741978
lexA	Sll1626	LexA	LexA repressor	22.744	9	0	111.64	39.4	230690000	385929984	-0.742384
sll0518	Sll0518	Sll0518	unknown protein	43.118	5	0	44.592	15.6	47037000	78895000	-0.746138
apcC	Ssr3383	ApcC	phycobilisome small core linker polypeptide LC	7.8051	5	0	39.735	64.2	1168800000	1967600000	-0.751409
slr1220	Slr1220	Slr1220	hypothetical protein	36.009	5	0	38.211	14.2	36809000	62200000	-0.756856
sll1665	Sll1665	Sll1665	unknown protein	63.607	6	0	182.34	17.1	1147800064	1945799936	-0.761492
nusG	Sll1742	NusG	transcription antitermination protein NusG	23.416	10	0	139.27	48.8	132590000	225000000	-0.762953
rpsS	Ssl3432	RpsS	30S ribosomal protein S19	10.29	4	0	32.321	37	297680000	507009984	-0.768252
dnaK3	Sll1932	DnaK3	DnaK protein	86.029	21	0	210.73	34.6	448900000	770070016	-0.778596
rpmB	Ssr1604	RpmB	50S ribosomal protein L28	8.9934	7	0	86.776	69.2	601689984	1047600000	-0.799996
psaK2	Sll0629	PsaK2	alternative photosystem I reaction center subunit X	13.718	2	0	13.541	9.4	166490000	290600000	-0.803599
rpmE	Ssl3445	RpmE	50S ribosomal protein L31	9.3036	4	0	31.131	29.6	304790016	535030016	-0.811804
sbtB	Slr1513	SbtB	periplasmic protein, function unknown	12.007	8	0	96.008	51.8	6023099904	10606000128	-0.816303
rpe	Sll0807	Rpe	pentose-5-phosphate-3-epimerase	24.971	2	0	14.003	10.4	84020000	148560000	-0.822241
cpcC1	Sll1580	CpcC1	phycobilisome rod linker polypeptide	32.52	14	0	317.61	56.4	4316100096	7646400000	-0.825052
slr1102	Slr1102	Slr1102	hypothetical protein	96.638	46	0	323.31	48.5	17340000256	30748999680	-0.826436
rpsC	Sll1804	RpsC	30S ribosomal protein S3	27.147	13	0	152.38	57.5	1251600000	2282400000	-0.866778
ccmM	Sll1031	CcmM	carbon dioxide concentrating mechanism protein CcmM, putative carboxysome structural protein	73.12	33	0	323.31	42.9	13223999488	24330000384	-0.879578
ggpS	Sll1566	GgpS	glucosylglycerolphosphate synthase	56.801	9	0	75.789	23.6	309809984	573480000	-0.888359
rpsU	Ssl0601	RpsU	30S ribosomal protein S21	7.3414	5	0	106.85	60	319000000	594750016	-0.898727
slr0476	Slr0476	Slr0476	unknown protein	14.394	5	0	55.608	41.2	92054000	173430000	-0.913801
rsfS	Slr1886	RsfS	hypothetical protein	17.09	2	0	13.275	11	55188000	104350000	-0.919004
slr2018	Slr2018	Slr2018	unknown protein	84.853	13	0	308.56	22.9	3203699968	6110400000	-0.931528
sll1830	Sll1830	Sll1830	unknown protein	39.648	8	0	61.747	25.7	163620000	312990016	-0.935768
rpsQ	Ssl3437	RpsQ	30S ribosomal protein S17	9.2887	8	0	110.19	70.4	2687099904	5142799872	-0.936504
degT	Slr1666	DegT	pleiotropic regulatory protein homolog	41.596	19	0	323.31	85.5	18030000128	35237998592	-0.966733
rfbM	Sll1370	RfbM	mannose-1-phosphate guanylyltransferase	40.464	4	0	29.085	11.7	45149000	88638000	-0.973231
rpsN	Slr0628	RpsN	30S ribosomal protein S14	11.854	5	0	58.645	36	153390000	303470016	-0.984349
ssl6035;ssr5106	Ssl6035;Ssr5106	Ssl6035;Ssr5106;Ssl6035;Ssr5106	unknown protein;hypothetical protein	9.0751	1	0	8.4393	13	40205000	79702000	-0.987241
slr0605	Slr0605	Slr0605	hypothetical protein	36.538	2	0	11.706	6.6	10881000	21668000	-0.993755
rpmI	Ssl1426	RpmI	50S ribosomal protein L35	7.8913	1	0	8.0364	19.4	22667000	45713000	-1.01201
slr1437	Slr1437	Slr1437	unknown protein	12.671	2	0	14.422	21.4	13387000	27165000	-1.02092
sll1530	Sll1530	Sll1530	unknown protein	43.745	14	0	113.37	42.5	711750016	1469500032	-1.04588
sll0359	Sll0359	CyAbrB	CyAbrB, putative regulatory protein	14.082	12	0	103.89	80.5	5886700032	12236999680	-1.05572
pepA	Sll2001	PepA	leucine aminopeptidase	53.885	2	0	16.956	5.3	18723000	39025000	-1.05959
hemB	Sll1994	HemB	porphobilinogen synthase (5-aminolevulinate dehydratase)	36.163	17	0	221.89	52.3	825689984	1728199936	-1.0656
cpcC2	Sll1579	CpcC2	phycobilisome rod linker polypeptide LR30	30.797	14	0	241.87	50.2	5175000064	10840000512	-1.06673
rplY	Sll1824	RplY	50S ribosomal protein L25	13.442	3	0	21.894	35.6	110740000	232420000	-1.06956
slr1870	Slr1870	Slr1870	hypothetical protein	27.693	4	0	25.914	18.9	74371000	156830000	-1.07639
slr1198	Slr1198	Slr1198	antioxidant protein	23.559	13	0	201.01	69.7	3368300032	7107400192	-1.0773
sll1687	Sll1687	Hik17	unknown protein	109.82	6	0	50.303	7	52311000	114570000	-1.13104
acnB	Slr0665	AcnB	aconitate hydratase	93.551	5	0	40.309	7.1	27676000	61556000	-1.15326
truA	Sll1820	TruA	tRNA pseudouridine synthase 1	31.355	4	0	31.031	18.2	72408000	168370000	-1.21741
slr1847	Slr1847	Slr1847	hypothetical protein	12.135	6	0	47.909	50	247020000	585820032	-1.24583
pyk1	Sll0587	Pyk1	pyruvate kinase	51.993	8	0	54.151	19	68178000	161730000	-1.24621
ispG	Slr2136	IspG	GcpE protein homolog	44.175	5	0	36.953	14.1	77744000	184610000	-1.24768
ssl6082	Ssl6082	Ssl6082;Ssl6023	unknown protein	8.1251	3	0	20.566	37.1	19963000	47419000	-1.24814
slr0376	Slr0376	Slr0376	hypothetical protein	12.857	5	0	194.44	44.8	495489984	1177799936	-1.24917
slr1122	Slr1122	Slr1122	hypothetical protein	28.176	5	0	38.715	18	50177000	121560000	-1.27657
rpsO	Ssl1784	RpsO	30S ribosomal protein S15	10.373	4	0	43.395	51.7	1995299968	4864600064	-1.28572
rpsR	Ssr1399	RpsR	30S ribosomal protein S18	8.3808	5	0	40.804	52.1	242920000	592889984	-1.28728
sll0822	Sll0822	CalB	hypothetical protein	13.962	13	0	281.32	79.1	4962699776	12437999616	-1.32556
hup	Sll1712	Hup	DNA binding protein HU	10.891	9	0	95.747	66	510600000	1321799936	-1.37224
infA	Ssl3441	InfA	initiation factor IF-1	7.736	3	0	33.894	41.8	69903000	183140000	-1.38952
rpsJ	Sll1101	RpsJ	30S ribosomal protein S10	12.037	12	0	129.2	80	526910016	1407200000	-1.4172
rbpA;ssr1480	Sll0517;Ssr1480	RbpA;Rbp2	putative RNA binding protein;putative RNA-binding protein	9.3904	3	0	21.336	14.5	105750000	316470016	-1.58141
nifS	Slr0387	NifS	cysteine desulfurase NifS	41.682	7	0	54.351	23.1	51434000	156240000	-1.60297
slr1205	Slr1205	Slr1205	similar to chlorobenzene dioxygenase, ferredoxin component	12.512	3	0	24.04	31.6	27544000	128840000	-2.22577	+
sll0596	Sll0596	Sll0596	hypothetical protein	26.325	8	0	251.74	50	372169984	1886599936	-2.34175	+
slr0635	Slr0635	Slr0635	hypothetical protein	35.538	10	0	76.618	31.4	100140000	558080000	-2.47845	+

## Sheet: Sheet4 
Data S2: KaiC1 immunoprecipitation; list of proteins exclusively identified in KaiC1 pull-down experiment; related to Fig. S7D
Protein identity					Protein identification
Gene name	Cyanobase protein ID	Protein name	Protein description	Mol. weight [kDa]	Identified peptides	Q-value	Score	Sequence coverage [%]	LFQ intensity KaiC1 pull-down
aspC	Slr0036	AspC	aspartate aminotransferase	42.455	1	0.0029542	6.5452	1.8	662409984
sll0772	Sll0772	Sll0772	probable porin;major outer membrane protein	59.145	1	0.0044118	6.4873	1.8	358230016
aroH	Sll0109	AroH	chorismate mutase	14.401	4	0	48.08	46.5	208620000
slr0149	Slr0149	Slr0149	hypothetical protein	18.386	2	0	12.347	16.7	164040000
rplK	Sll1743	RplK	50S ribosomal protein L11	14.977	1	0.0030257	6.7964	6.4	135180000
slr1794	Slr1794	Slr1794	probable anion transporting ATPase	39.139	6	0	60.481	20.4	108560000
mrp	Slr0067	Mrp	MRP protein homolog	37.131	4	0	25.596	12.7	102600000
kaiA1	Slr0756	KaiA1	circadian clock protein KaiA1 homolog	34.893	4	0	32.676	15.4	95496000
slr2025	Slr2025	Slr2025	hypothetical protein	16.888	1	0	7.1478	7.8	83712000
sll0038	Sll0038	PixG	positive phototaxis protein, two-component response regulator PatA subfamily	44.815	6	0	44.961	13.7	80868000
sll0048	Sll0048	Sll0048	unknown protein	34.866	4	0	28.165	14.1	77225000
pilM	Slr1274	PilM	probable fimbrial assembly protein PilM, required for motility	40.879	4	0	38.085	13.6	73365000
rpmG	Ssr1398	RpmG	50S ribosomal protein L33	7.5487	1	0	9.0724	16.9	70752000
hemA	Slr1808	HemA	transfer RNA-Gln reductase	51.469	3	0	20.45	5.6	67407000
sll6076	Sll6076	Sll6076	hypothetical protein	29.211	4	0	28.041	19.5	66067000
cmpD	Slr0044	CmpD	bicarbonate transport system ATP-binding protein	31.34	2	0	22.855	6.7	63627000
acsF1	Sll1214	AcsF1	hypothetical protein YCF59	42.153	5	0	47.863	19.3	62490000
hisF	Sll1893	HisF	cyclase	27.973	5	0	48.643	26.4	60508000
sodB	Slr1516	SodB	superoxide dismutase	21.677	2	0	33.003	15.6	57337000
sll1762	Sll1762	Sll1762	periplasmic protein, putative polar amino acid transport system substrate-binding protein	32.831	1	0.0058651	6.4342	5	56530000
pilT2	Sll1533	PilT2	twitching mobility protein PilT2	47.898	3	0	19.968	7.9	55271000
folB	Slr1626	FolB	dihydroneopterin aldolase	13.146	1	0	16.255	11.9	51181000
secD	Slr0774	SecD	protein-export membrane protein SecD	48.177	5	0	32.724	14.6	45236000
hoxH	Sll1226	HoxH	hydrogenase subunit of the bidirectional hydrogenase	52.917	3	0	19.709	7.2	44840000
cpcS1	Sll0853	CpcS1	hypothetical protein	21.213	2	0	15.224	12.4	42440000
psbH	Ssl2598	PsbH	photosystem II PsbH protein	7.1164	1	0	9.6539	21.9	40845000
slr1658	Slr1658	Slr1658	unknown protein	22.656	1	0	7.1776	6	39823000
chlM	Slr0525	ChlM	Mg-protoporphyrin IX methyl transferase	25.08	3	0	20.814	13.5	39723000
efp	Slr0434	Efp	elongation factor P	20.406	1	0	7.2865	6.4	39028000
sll7087	Sll7087	Sll7087	unknown protein	29.929	3	0	24.041	14.9	38814000
slr1103	Slr1103	Slr1103	hypothetical protein	79.83	5	0	29.947	8.2	38624000
slr1506	Slr1506	Slr1506	hypothetical protein	63.773	3	0	38.617	9.9	38095000
ndhE	Sll0522	NdhE	NADH dehydrogenase subunit 4L	11.213	1	0	10.641	11.9	37557000
slr1438	Slr1438	Slr1438	hypothetical protein	33.029	2	0	12.991	5.9	37461000
ribBA	Sll1894	RibA	riboflavin biosynthesis protein RibA	61.681	2	0	12.563	4.1	36201000
slr1406	Slr1406	Slr1406	periplasmic protein, function unknown	18.752	1	0	7.419	5	34768000
slr1617	Slr1617	Slr1617	similar to UDP-glucose 4-epimerase	45.405	2	0	13.312	5.1	33942000
ndhD3	Sll1733	NdhD3	NADH dehydrogenase subunit 4 (involved in low CO2-inducible, high affinity CO2 uptake)	54.346	1	0	8.1912	2.6	33814000
sll1233	Sll1233	Sll1233	hypothetical protein	33.204	3	0	22.263	17.7	33647000
argF	Sll0902	ArgF	ornithine carbamoyltransferase	33.616	3	0	18.432	11.4	32104000
ispE	Sll0711	IspE	isopentenyl monophosphate kinase	34.08	2	0	15.556	8.3	31179000
slr0719	Slr0719	Slr0719	unknown protein	42.301	3	0	18.593	9.5	30593000
sll1537	Sll1537	Sll1537	similar to mutator MutT protein	15.937	1	0	10.091	6.5	30516000
cbiT	Slr1368	CbiT	precorrin decarbocylase	24.777	2	0	15.154	9.7	29299000
moxR	Slr0835	MoxR	MoxR protein homolog	33.452	2	0	27.22	7.9	29062000
ssr1600	Ssr1600	Ssr1600	similar to anti-sigma f factor antagonist	12.661	1	0.0015528	7.023	9.5	29038000
ahcY	Sll1234	AhcY	adenosylhomocysteinase	46.213	2	0	17.314	5.2	28868000
hisA	Slr0652	HisA	phosphorybosilformimino-5-amino- phosphorybosil-4-imidazolecarboxamideisomerase	27.35	2	0	22.731	12.5	28263000
purH	Slr0597	PurH	phosphoribosyl aminoimidazole carboxy formyl formyltransferase/inosinemonophosphate cyclohydrolase (PUR-H(J))	59.326	2	0	12.075	4.3	27856000
slr7094	Slr7094	Slr7094	hypothetical protein	14.494	1	0	26.654	12.4	27626000
purN	Slr0477	PurN	phosphoribosylglycinamide formyltransferase	23.538	2	0	12.077	10.6	27344000
slr1694	Slr1694	Slr1694	expression activator appA homolog	17.342	1	0	11.004	11.3	27053000
sll1638	Sll1638	Sll1638	hypothetical protein	16.477	1	0	8.4233	10.1	26833000
glgP	Slr1367	GlgP	glycogen phosphorylase	98.304	2	0	34.486	3.3	26587000
slr0929	Slr0929	Slr0929	chromosome partitioning protein, ParA family	21.699	2	0	15.358	9.7	26567000
slr0990	Slr0990	Slr0990	hypothetical protein	44.072	5	0	92.179	14.4	26561000
trpA	Slr0966	TrpA	tryptophan synthase alpha chain	28.023	2	0	33.585	12.1	26126000
murF	Slr1351	MurF	UDP-N-acetylmuramoylalanyl-D-glutamyl-2 6-diaminopimelate--D-alanyl-D-alanine ligase	48.239	2	0	13.354	5.7	25973000
slr0106	Slr0106	Slr0106	unknown protein	25.879	2	0	11.377	8.1	25929000
cscK	Slr1448	CscK	fructokinase	33.09	1	0.001548	7.0173	3.6	25911000
ilvA	Slr2072	IlvA	L-threonine deaminase	56.545	3	0	27.34	8.5	25644000
hglK	Slr1519	HglK	hypothetical protein	26.541	2	0	20.137	10.6	25339000
sll1217	Sll1217	Sll1217	unknown protein	25.604	2	0	12.347	11.6	24074000
ftsY	Slr2102	FtsY	cell division protein FtsY	53.869	3	0	17.923	7.3	23906000
anmK	Slr1179	AnmK	hypothetical protein	41.357	1	0	15.276	4.3	23880000
slr0930	Slr0930	Slr0930	hypothetical protein	49.359	3	0	18.036	8.3	23129000
groS	Slr2075	GroES	10kD chaperonin	10.859	3	0	20.325	37.9	22952000
sll0585	Sll0585	Sll0585	hypothetical protein	34.724	2	0	14.575	7.9	22668000
sll0043	Sll0043	PixL	positive phototaxis protein, homologous to chemotaxis protein CheA, two-component hybrid histidine kinase	153.1	2	0	17.991	1.9	22211000
prs	Sll0469	Prs	ribose-phosphate pyrophosphokinase	36.395	3	0	24.127	12.9	22107000
slr0583	Slr0583	Slr0583	similar to GDP-fucose synthetase	35.232	2	0	12.142	5.8	21953000
slr0670	Slr0670	Slr0670	hypothetical protein	32.676	2	0	17.406	10	21413000
gyrB	Sll2005	GyrB	DNA gyrase B subunit [Contains: Ssp gyrB intein]	122.82	2	0	12.435	1.9	21412000
hdrB	Slr0201	HdrB	heterodisulfide reductase subunit B	32.571	1	0	8.4485	5	21318000
sll1786	Sll1786	TatD	putative deoxyribonuclease, tatD homolog	29.258	3	0	21.851	14.2	21242000
ddh	Slr1556	Ddh	2-hydroxyacid dehydrogenase homolog	36.853	2	0	11.672	5.1	21053000
slr1624	Slr1624	Slr1624	hypothetical protein	51.008	2	0	33.87	7.9	21033000
sll1118	Sll1118	Sll1118	hypothetical protein	11.45	1	0	7.0701	9.3	20906000
slr1660	Slr1660	Slr1660	hypothetical protein	20.865	2	0	15.692	20.3	20720000
prc	Slr1751	Prc	periplasmic carboxyl-terminal protease	46.832	2	0	12.42	5.2	20343000
ggtA	Slr0747	GgtA	glucosylglycerol transport system ATP-binding protein	40.755	2	0	11.838	4.7	20265000
sll1835	Sll1835	Sll1835	periplasmic protein, function unknown	28.832	1	0	8.0766	4.9	19508000
slr1763	Slr1763	Slr1763	probable methyltransferase	45.355	2	0	16.016	11.2	18323000
dnaK1	Sll0058	DnaK1	DnaK protein 1, heat shock protein 70, molecular chaperone	75.178	1	0.0058224	6.4087	1	17831000
slr0600	Slr0600	Slr0600	NADP-thioredoxin reductase	35.993	1	0	13.149	4.9	17757000
natB	Slr0559	NatB	periplasmic binding protein of ABC transporter for natural amino acids	46.672	2	0	14.354	5.9	17673000
sll0227	Sll0227	PpiB	peptidyl-prolyl cis-trans isomerase B, periplasmic protein	26.58	1	0	7.187	4.1	17373000
mtnA	Slr1938	MtnA	putative translation initiation factor EIF-2b subunit 1	38.281	2	0	16.627	7.4	17332000
serS	Slr1703	SerS	seryl-tRNA synthetase	48.037	2	0	13.362	4	17325000
slr0398	Slr0398	Slr0398	unknown protein	17.633	1	0	7.187	6.4	17315000
slr0907	Slr0907	Slr0907	unknown protein	115.38	2	0	13.469	1.9	17313000
sucC	Sll1023	SucC	succinyl-CoA synthetase beta chain	44.052	1	0	7.8553	2.5	16949000
slr0708	Slr0708	Slr0708	periplasmic protein, function unknown	44.68	2	0	14.332	8.7	16825000
sll7044	Sll7044	Sll7044	plasmid partition protein ParA homolog	20.669	1	0	8.0337	7.3	16557000
dapF	Slr1665	DapF	diaminopimelate epimerase	30.096	1	0	7.6316	4.7	16465000
slr1826	Slr1826	Slr1826	hypothetical protein	14.322	1	0	8.8027	7.7	16446000
slr0575	Slr0575	Slr0575	hypothetical protein	20.32	2	0	12.406	13.6	16351000
sll1390	Sll1390	Sll1390	hypothetical protein	27.394	1	0.0015408	6.9581	4.4	16009000
slr1139	Slr1139	TrxA	thioredoxin	12.171	1	0.0015175	6.8285	10.1	15966000
sll7089	Sll7089	Sll7089	unknown protein	42.152	1	0	14.867	3.2	15923000
aroQ	Sll1112	AroQ	3-dehydroquinate dehydratase	16.374	1	0	23.932	9.9	15916000
trpE	Slr0738	TrpE	anthranilate synthetase alpha-subunit	57.146	3	0	23.21	5.7	15770000
sll1757	Sll1757	Sll1757	hypothetical protein	31.717	1	0	11.441	3.8	15633000
pcyA	Slr0116	PcyA	phycocyanobilin:ferredoxin oxidoreductase	28.129	1	0	8.0792	5.6	15632000
pstS	Sll0680	PstS	phosphate-binding periplasmic protein precursor (PBP)	40.023	1	0	12.182	5.2	15630000
epsB	Sll0923	EpsB	unknown protein	83.64	2	0	14.21	3	15053000
glcE	Sll1189	GlcE	glycolate oxidase subunit GlcE	47.376	1	0	7.1362	5.1	14796000
slr1909	Slr1909	Slr1909	two-component response regulator NarL subfamily	24.046	2	0	16.555	10.3	14754000
slr1861	Slr1861	Slr1861	probable sigma regulatory factor	15.782	1	0.0015198	6.8602	9.1	14295000
lepA	Slr0604	LepA	GTP-binding protein	66.967	1	0.0057887	6.3217	1.7	14201000
dnaN	Slr0965	DnaN	DNA polymerase III beta subunit	42.087	1	0	8.1523	3.3	13905000
ndhB	Sll0223	NdhB	NADH dehydrogenase subunit 2	55.354	1	0	10.115	1.9	13799000
typA	Slr1105	TypA	GTP-binding protein TypA/BipA homolog	61.821	2	0	11.214	3	13694000
speB1	Sll0228	SpeB1	arginase	33.463	1	0	7.0324	4.6	13349000
pdxA	Sll0660	PdxA	pyridoxal phosphate biosynthetic protein PdxA	37.224	1	0	7.4711	2.6	13230000
ffh	Slr1531	Ffh	signal recognition particle protein	52.145	1	0	12.975	3.7	12869000
sll0445	Sll0445	Sll0445	unknown protein	54.394	1	0	12.82	3.4	12756000
secE	Ssl3335	SecE	preprotein translocase SecE subunit	9.1335	1	0	52.214	18.5	12732000
slr1097	Slr1097	Slr1097	hypothetical protein	19.003	1	0	7.0244	6.7	12597000
pbsA1	Sll1184	PbsA1	heme oxygenase	27.05	1	0	7.5993	4.6	12487000
accB	Slr0435	AccB	biotin carboxyl carrier protein of acetyl-CoA carboxylase	16.313	2	0	14.216	11	12451000
plsX	Slr1510	PlsX	fatty acid/phospholipid synthesis protein PlsX	37.285	1	0.0030075	6.7777	2.9	12430000
ppnK1	Slr0400	PpnK1	hypothetical protein	33.397	1	0	9.6247	2.6	12130000
clpR	Slr0164	ClpR	ATP-dependent Clp protease proteolytic subunit	24.881	2	0	14.768	12	12022000
cphB	Slr2001	CphB	cyanophycinase	29.389	1	0	10.532	5.9	11937000
metK	Sll0927	MetX	S-adenosylmethionine synthetase	43.898	1	0	8.5222	3.7	11875000
slr1501	Slr1501	Slr1501	probable acetyltransferase	24.988	2	0	15.658	10.7	11818000
slr0723	Slr0723	Slr0723	hypothetical protein	41.429	1	0	8.0825	3.9	11680000
slr9102	Slr9102	Slr9102	unknown protein [ORF2]	11.034	1	0.0029718	6.6448	8	11660000
nrtC	Sll1452	NrtC	nitrate/nitrite transport system ATP-binding protein	75.1	2	0	7.0465	3	11621000
slr0887	Slr0887	Slr0887	hypothetical protein	31.272	1	0	7.6708	3.3	11517000
psbF	Smr0006	PsbF	cytochrome b559 b subunit	4.9328	1	0	10.942	38.6	11369000
pdxJ	Slr1779	PdxJ	pyridoxal phosphate biosynthetic protein PdxJ	26.387	1	0	11.217	5	11205000
amiA	Slr0891	AmiA	N-acetylmuramoyl-L-alanine amidase	64.376	1	0	7.2198	2	11163000
sll6093	Sll6093	Sll6093	chromosome partitioning protein, ParA family	21.648	1	0.002963	6.5899	6.1	11053000
slr1414	Slr1414	Hik11	two-component sensor histidine kinase	39.38	1	0	9.8468	2.5	10925000
sll0837	Sll0837	Sll0837	periplasmic protein, function unknown	32.906	1	0	9.8862	3.4	10886000
slr1299	Slr1299	Slr1299	UDP-glucose dehydrogenase	49.097	2	0	13.39	5.3	10857000
crtQ	Slr0940	CrtQ	zeta-carotene desaturase	54.369	1	0	7.1814	2.5	10813000
thrC	Sll1172	ThrC	threonine synthase	40.414	2	0	12.93	6	10492000
sll1021	Sll1021	Sll1021	hypothetical protein	74.423	1	0	7.5347	1.6	10327000
slr1322	Slr1322	TldD	putative modulator of DNA gyrase;TldD	53.129	1	0	20.223	3.5	10307000
slr2124	Slr2124	Slr2124	3-oxoacyl-[acyl-carrier protein] reductase	26.493	1	0	9.005	6.4	10171000
hoxY	Sll1224	HoxY	hydrogenase subunit of the bidirectional hydrogenase	19.958	1	0	7.8316	7.1	10124000
slr1470	Slr1470	Slr1470	hypothetical protein	14.902	1	0.005848	6.427	8.4	10009000
sll1664	Sll1664	Sll1664	probable glycosyl transferase	35.576	1	0.0058309	6.412	2.6	9980700
glyA	Sll1931	GlyA	serine hydroxymethyltransferase	46.259	1	0	7.2892	3	9972300
ssr1238	Ssr1238	Ssr1238	hypothetical protein	9.7253	1	0	8.2599	16.7	9770500
sll1764	Sll1764	Sll1764	unknown protein	14.296	1	0	8.0677	9	9756200
slr0654	Slr0654	Slr0654	unknown protein	28.428	1	0	7.103	4	9736700
adk1	Sll1815	Adk1	adenylate kinase	20.453	1	0	11.89	7.5	9691900
sll0148	Sll0148	Sll0148	hypothetical protein	78.5	1	0.0015456	7.0164	1.8	9488100
ssl3364	Ssl3364	CP12	CP12 polypeptide	8.2948	1	0.0030166	6.7823	12.2	9409200
slr1704	Slr1704	Slr1704	hypothetical protein	28.956	2	0	19.284	7.7	9235900
petD	Slr0343	PetD	cytochrome b6-f complex subunit 4	17.444	1	0.0015291	6.9298	6.2	9176300
slr0322	Slr0322	Hik43	two-component hybrid sensor and regulator	120.56	2	0	11.661	1.8	9078200
slr0042	Slr0042	Slr0042	probable porin;major outer membrane protein	61.85	1	0	7.3343	2.1	8875500
purM	Slr0838	PurM	phosphoribosyl formylglycinamidine cyclo-ligase	36.164	1	0.0015267	6.9128	2.9	8127900
sdhB	Sll1625	SdhB	succinate dehydrogenase iron- sulphur protein subunit	36.809	1	0.0029895	6.769	3	8057900
slr1702	Slr1702	Slr1702	hypothetical protein	27.287	1	0	7.6329	5.2	7990700
slr1958	Slr1958	Slr1958	unknown protein	23.031	1	0	7.5954	4.5	7935700
sll1239	Sll1239	Sll1239	unknown protein	20.608	1	0	7.475	6.2	7928300
slr1949	Slr1949	Slr1949	hypothetical protein	23.882	2	0	12.144	9	7767600
sll0335	Sll0335	Sll0335	hypothetical protein	53.732	1	0.0015385	6.9536	2.5	7752400
slr6071	Slr6071	Slr6071	unknown protein	84.206	1	0	7.1556	1.6	7729000
mutT	Sll1045	MutT	mutator MutT protein	15.152	1	0.0015337	6.9318	9.6	7552600
slr0938	Slr0938	Slr0938	probable UDP-N-acetylmuramyl tripeptide synthetase	50.226	1	0.0015152	6.8189	2.2	7521300
alaS	Sll0362	AlaS	alanyl-tRNA synthetase	96.14	1	0	7.3811	1.7	7519300
sll0414	Sll0414	Sll0414	hypothetical protein	31.501	1	0	12.847	3.8	7470300
slr0455	Slr0455	Slr0455	hypothetical protein	14.5	1	0	9.014	11.5	7450100
hoxU	Sll1223	HoxU	diaphorase subunit of the bidirectional hydrogenase	26.196	1	0	7.1199	6.3	7415100
slr1590	Slr1590	Slr1590	hypothetical protein	32.604	1	0.0015221	6.8761	3.7	7366200
rpoC1	Slr1265	RpoC1	RNA polymerase gamma-subunit	70.977	2	0	11.476	3	7092100
spkA	Sll1575	SpkA	a part of spkA: serine/threonine protein kinase, regulates cellular motility ( disrupted by frameshift mutation)	46.925	2	0	12.6	4.6	7009500
ssr2061	Ssr2061	GrxC	glutaredoxin	9.7351	1	0	11.291	29.5	6912400
slr1235	Slr1235	Slr1235	hypothetical protein	32.776	1	0.0058565	6.4308	3.8	6854600
slr1385	Slr1385	Slr1385	unknown protein	35.64	1	0.0029762	6.6621	2.5	6712600
sll1456	Sll1456	Sll1456	unknown protein	33.517	1	0.0029985	6.7748	3.3	6447800
sll1384	Sll1384	Sll1384	similar to DnaJ protein	34.545	1	0	7.115	3.8	6396300
ndhO	Ssl1690	NdhO	hypothetical protein	8.2885	1	0	12.078	19.4	6259100
pyrR	Sll0368	PyrR	uracil phosphoribosyltransferase	19.946	1	0.0058055	6.3567	6.2	6232500
slr1846	Slr1846	Ycf64	hypothetical protein YCF64	11.94	1	0.005814	6.3576	8.4	6217800
ftrC	Sll0554	FtrC	ferredoxin-thioredoxin reductase, catalytic chain	13.39	1	0	7.1825	6.8	6166500
slr1338	Slr1338	Slr1338	hypothetical protein	22.438	1	0	8.3747	7.5	6159700
murE	Slr0528	MurE	UDP-N-acetylmuramoylalanyl-D-glutamate--2, 6-diaminopimelate ligase	54.6	1	0	7.1776	2.4	5912800
folE	Slr0426	FolE	GTP cyclohydrolase I	26.639	1	0	8.4957	4.7	5723300
lysA	Sll0504	LysA	diaminopimelate decarboxylase	50.847	1	0	8.4173	4.3	5069400
slr0829	Slr0829	Slr0829	unknown protein	94.106	1	0	7.1806	1.2	4713800
sll0071	Sll0071	Sll0071	hypothetical protein	38	1	0	7.1445	3.6	4631200
sll1499	Sll1499	Sll1499	ferredoxin-dependent glutamate synthase	168.35	1	0.0044183	6.4985	0.7	4474700
slr1085	Slr1085	Slr1085	probable glycosyltransferase	47.383	1	0	7.2607	2.8	4189300
valS	Slr0557	ValS	valyl-tRNA synthetase	102.74	1	0.0029851	6.7136	1.1	3975900
slr0484	Slr0484	Hik26	two-component sensor histidine kinase	75.884	1	0	7.3163	1.8	3899200
lpxB	Slr0015	LpxB	lipid A disaccharide synthase	43.468	2	0	13.371	5.6	3819600
sll1459	Sll1459	SurE	stationary-phase survival protein SurE homolog	24.907	1	0	7.1429	5.3	3520800
gmk	Slr1123	Gmk	guanylate kinase	21.427	1	0.003003	6.7767	5.8	3308100
dnaJ2	Sll1933	DnaJ2	DnaJ protein, heat shock protein 40, molecular chaperone	34.698	1	0.0030211	6.7846	3.3	3265500
slr2144	Slr2144	Slr2144	periplasmic protein, function unknown	33.503	1	0.0015432	6.9921	3.7	2759100
