# Supplementary material for: Two KaiABC systems control circadian oscillations in one cyanobacterium
Source: Nat Commun. 2024 Sep 3;15:7674. doi: 10.1038/s41467-024-51914-5 (PMC11372060; doi:10.1038/s41467-024-51914-5)
Supplement: Supplementary file 7 — Supplementary Dataset 4 [file 41467_2024_51914_MOESM7_ESM.zip]

Archive with 16 entries (12 files):
- S4_backscatter_data_and_protocols/data_and_protocols/
- S4_backscatter_data_and_protocols/data_and_protocols/Experiment_1/
- S4_backscatter_data_and_protocols/data_and_protocols/Experiment_1/39_20230710_Kai_mutants.xlsx
- S4_backscatter_data_and_protocols/data_and_protocols/Experiment_1/86aea314-692a-40a1-97e3-4f93941bc91d_20230710_Kai_mutants.json
- S4_backscatter_data_and_protocols/data_and_protocols/Experiment_1/Experiment_1_readme.txt
- S4_backscatter_data_and_protocols/data_and_protocols/Experiment_1/LAM_Protocol_80u_96L_12D_LL.lua
- S4_backscatter_data_and_protocols/data_and_protocols/Experiment_2/
- S4_backscatter_data_and_protocols/data_and_protocols/Experiment_2/40_20230717_Kai_mutants_and_friends.xlsx
- S4_backscatter_data_and_protocols/data_and_protocols/Experiment_2/ae1420e7-aaf9-4975-bf65-ddb93d3ec2c4_20230717_Kai_mutants_and_friends.json
- S4_backscatter_data_and_protocols/data_and_protocols/Experiment_2/Experiment_2_readme.txt
- S4_backscatter_data_and_protocols/data_and_protocols/Experiment_2/LAM_Protocol_80u_84L_12D_96L.lua
- S4_backscatter_data_and_protocols/data_and_protocols/Experiment_3/
- S4_backscatter_data_and_protocols/data_and_protocols/Experiment_3/3523f527-d92b-4b5c-a03c-87ff2098978a_20230731_Kai_mutants_and_friends.json
- S4_backscatter_data_and_protocols/data_and_protocols/Experiment_3/43_20230731_Kai_mutants_and_friends.xlsx
- S4_backscatter_data_and_protocols/data_and_protocols/Experiment_3/Experiment_3_readme.txt
- S4_backscatter_data_and_protocols/data_and_protocols/Experiment_3/LAM_Protocol_80u_84L_12D_LL.lua
