# Supplementary material for: Two KaiABC systems control circadian oscillations in one cyanobacterium
Source: Nat Commun. 2024 Sep 3;15:7674. doi: 10.1038/s41467-024-51914-5 (PMC11372060; doi:10.1038/s41467-024-51914-5)
Supplement: Supplementary file 7 — Supplementary Dataset 4 [file 41467_2024_51914_MOESM7_ESM.zip › S4_backscatter_data_and_protocols/data_and_protocols/Experiment_1/39_20230710_Kai_mutants.xlsx]

## Sheet: MetaData
Protocol Name	20230710_Kai_mutants
User
Process Id	39
Process Start	2023-07-10T16:13:33 +02:00
Process End	2023-07-17T15:21:58 +02:00
BioLector Id	BLXT092_03515314
MTP Type	MTP_48-FlowerPlate
Lot
Channel 1 Name	BM_730_6
Channel 1 Gain	6
Channel 1 Calibration
Channel 2 Name	eYFP_4
Channel 2 Gain	4
Channel 2 Calibration
Cycle Time [min]	5
Temperature after experiment [°C]	n.a.
Initial Temperature [°C]	30
Initial Speed [rpm]	600
Initial O2 [% (v/v)]	0
Initial CO2 [% (v/v)]	1
Initial FlowRate [mL/min]	20
Humidity Control	On
Gassing Mode
Atmospheric air	Off
Anaerobic mode (N2)	Off
CO2 up-regulation (air:CO2)	On
O2 down-regulation (air:N2)	Off
O2 up-regulation (air:O2)	Off

## Sheet: LayoutData
Well	Start Volume	Max Volume	Description
A01	1000	1000	6803_WT_rep1
A02	1000	1000	6803_deltaKaiA3_rep2
A03	1000	1000	6803_deltaKaiB3_rep3
A04	1000	1000	6803_deltaKaiC3_rep4
A05	1000	1000	6803_deltaKaiA3B3_rep5
A06	1000	1000	6803_deltaKaiB3C3_rep1
A07	1000	1000	6803_deltaKaiA3B3C3_rep2
A08	1000	1000	6803_deltaKaiA1B1C1_rep3
B01	1000	1000	6803_WT_rep2
B02	1000	1000	6803_deltaKaiA3_rep3
B03	1000	1000	6803_deltaKaiB3_rep4
B04	1000	1000	6803_deltaKaiC3_rep5
B05	1000	1000	6803_deltaKaiA3C3_rep1
B06	1000	1000	6803_deltaKaiB3C3_rep2
B07	1000	1000	6803_deltaKaiA3B3C3_rep3
B08	1000	1000	6803_deltaKaiA1B1C1_rep4
C01	1000	1000	6803_WT_rep3
C02	1000	1000	6803_deltaKaiA3_rep4
C03	1000	1000	6803_deltaKaiB3_rep5
C04	1000	1000	6803_deltaKaiA3B3_rep1
C05	1000	1000	6803_deltaKaiA3C3_rep2
C06	1000	1000	6803_deltaKaiB3C3_rep3
C07	1000	1000	6803_deltaKaiA3B3C3_rep4
C08	1000	1000	6803_deltaglgC_rep1
D01	1000	1000	6803_WT_rep4
D02	1000	1000	6803_deltaKaiA3_rep5
D03	1000	1000	6803_deltaKaiC3_rep1
D04	1000	1000	6803_deltaKaiA3B3_rep2
D05	1000	1000	6803_deltaKaiA3C3_rep3
D06	1000	1000	6803_deltaKaiB3C3_rep4
D07	1000	1000	6803_deltaKaiA3B3C3_rep5
D08	1000	1000	6803_deltaglgC_rep2
E01	1000	1000	6803_WT_rep5
E02	1000	1000	6803_deltaKaiB3_rep1
E03	1000	1000	6803_deltaKaiC3_rep2
E04	1000	1000	6803_deltaKaiA3B3_rep3
E05	1000	1000	6803_deltaKaiA3C3_rep4
E06	1000	1000	6803_deltaKaiB3C3_rep5
E07	1000	1000	6803_deltaKaiA1B1C1_rep1
E08	1000	1000	6803_deltaglgC_rep3
F01	1000	1000	6803_deltaKaiA3_rep1
F02	1000	1000	6803_deltaKaiB3_rep2
F03	1000	1000	6803_deltaKaiC3_rep3
F04	1000	1000	6803_deltaKaiA3B3_rep4
F05	1000	1000	6803_deltaKaiA3C3_rep5
F06	1000	1000	6803_deltaKaiA3B3C3_rep1
F07	1000	1000	6803_deltaKaiA1B1C1_rep2
F08	1000	1000	6803_deltaglgC_rep4

## Sheet: ProcessData
Cycle	Time	Temp	O2	CO2	Shaker
1	0.0108333	23.1	0	-0.26	601
2	0.0941667	27.9	0	-0.06	599
3	0.1775	29.35	0	0.45	600
4	0.260833	30.3	0	0.45	600
5	0.344167	30.1	0	1.52	599
6	0.4275	30	0	1.49	600
7	0.510833	30	0	1.01	599
8	0.594167	30	0	0.97	599
9	0.680278	30	0	1.49	599
10	0.763611	30	0	1.43	599
11	0.846944	30	0	1.4	600
12	0.930278	30	0	0.87	600
13	1.01361	30	0	0.79	599
14	1.09694	29.9	0	0.71	600
15	1.18028	30	0	1.2	600
16	1.26361	30	0	1.2	599
17	1.34694	29.95	0	1.2	600
18	1.43028	29.9	0	1.24	599
19	1.51639	29.9	0	0.63	599
20	1.59972	29.95	0	1.14	600
21	1.68306	30	0	0.63	600
22	1.76639	29.95	0	1.14	600
23	1.84972	29.95	0	0.49	600
24	1.93306	29.95	0	0.57	599
25	2.01639	29.95	0	1.13	600
26	2.09972	30	0	1.17	599
27	2.18306	29.95	0	1.17	600
28	2.26639	29.9	0	1.18	600
29	2.3525	29.95	0	0.6	600
30	2.43583	30	0	0.57	600
31	2.51917	29.95	0	1.13	599
32	2.6025	30	0	1.64	599
33	2.68583	29.95	0	1.59	600
34	2.76917	29.95	0	1.06	600
35	2.8525	29.95	0	0.54	600
36	2.93583	30	0	0.53	599
37	3.01917	29.95	0	0.6	599
38	3.1025	30	0	1.11	599
39	3.18861	30	0	1.09	599
40	3.27194	30	0	0.55	600
41	3.35528	29.95	0	1.09	600
42	3.43861	30	0	1.08	599
43	3.52194	29.95	0	0.55	599
44	3.60528	29.95	0	0.5	599
45	3.68861	29.95	0	0.52	600
46	3.77194	29.95	0	1.55	600
47	3.85528	30	0	1.55	600
48	3.93861	30	0	1.47	600
49	4.02472	29.95	0	1.34	600
50	4.10806	29.9	0	0.8	600
51	4.19139	29.9	0	0.85	600
52	4.27472	29.9	0	1.38	600
53	4.35806	30	0	0.37	600
54	4.44139	30	0	0.54	600
55	4.52472	30	0	0.5	600
56	4.60806	29.95	0	0.53	600
57	4.69139	30	0	1.03	599
58	4.77472	30	0	1.47	599
59	4.86083	29.95	0	1.09	600
60	4.94417	30	0	1.14	599
61	5.0275	29.95	0	0.63	600
62	5.11083	29.95	0	1.13	600
63	5.19417	29.95	0	1.11	600
64	5.2775	29.95	0	1.11	600
65	5.36083	29.9	0	1.14	600
66	5.44417	30	0	1.17	599
67	5.5275	30	0	0.65	599
68	5.61083	29.95	0	0.5	600
69	5.69694	29.95	0	0.5	600
70	5.78028	30	0	0.6	599
71	5.86361	30	0	1.11	599
72	5.94694	30	0	1.12	600
73	6.03028	29.95	0	0.6	600
74	6.11361	30	0	1.13	600
75	6.19694	29.95	0	1.23	600
76	6.28028	30	0	1.22	599
77	6.36361	29.95	0	1.22	599
78	6.44694	29.9	0	1.22	599
79	6.53306	29.95	0	0.71	599
80	6.61639	29.95	0	0.64	599
81	6.69972	30	0	1.16	599
82	6.78306	29.95	0	1.18	600
83	6.86639	29.95	0	1.16	599
84	6.94972	30	0	1.13	599
85	7.03306	29.95	0	0.55	599
86	7.11639	30	0	0.48	599
87	7.19972	30	0	0.38	600
88	7.28306	29.9	0	0.89	599
89	7.36917	30	0	1.43	599
90	7.4525	30	0	1.4	600
91	7.53583	30	0	1.43	600
92	7.61917	30	0	1.49	599
93	7.7025	29.95	0	1.54	600
94	7.78583	30	0	1.07	599
95	7.86917	29.95	0	0.55	600
96	7.9525	30	0	0.57	599
97	8.03583	29.9	0	0.6	599
98	8.11917	29.95	0	1.22	600
99	8.20528	29.95	0	1.68	599
100	8.28861	29.95	0	1.17	600
101	8.37194	29.95	0	1.07	599
102	8.45528	29.95	0	0.52	599
103	8.53861	30	0	0.54	600
104	8.62194	30	0	0.53	599
105	8.70528	29.95	0	0.38	600
106	8.78861	29.95	0	0.95	599
107	8.87194	30	0	1.5	599
108	8.95528	30	0	1.43	599
109	9.04139	29.95	0	0.9	600
110	9.12472	29.95	0	0.39	599
111	9.20806	29.95	0	0.5	599
112	9.29139	29.95	0	0.59	599
113	9.37472	30	0	0.59	600
114	9.45806	30	0	0.61	600
115	9.54139	29.95	0	1.13	600
116	9.62472	29.95	0	0.59	599
117	9.70806	29.95	0	1.69	600
118	9.79139	30	0	1.74	599
119	9.8775	30	0	1.18	599
120	9.96083	30	0	1.17	600
121	10.0442	30	0	0.64	600
122	10.1275	29.9	0	0.68	599
123	10.2108	29.9	0	0.64	599
124	10.2942	29.9	0	1.04	599
125	10.3775	29.95	0	0.98	599
126	10.4608	29.9	0	1.5	599
127	10.5442	29.95	0	1.42	600
128	10.6275	29.95	0	1.49	600
129	10.7136	29.95	0	1.58	599
130	10.7969	29.95	0	0.43	600
131	10.8803	29.95	0	0.4	599
132	10.9636	30	0	1.48	600
133	11.0469	29.95	0	0.93	599
134	11.1303	29.9	0	0.92	600
135	11.2136	29.95	0	0.8	599
136	11.2969	30	0	1.31	599
137	11.3803	29.95	0	1.32	599
138	11.4636	29.95	0	0.77	600
139	11.5497	29.95	0	1.34	600
140	11.6331	29.95	0	1.33	600
141	11.7164	29.95	0	0.74	600
142	11.7997	30	0	0.71	599
143	11.8831	30	0	1.22	600
144	11.9664	29.95	0	1.24	599
145	12.0497	29.95	0	0.74	599
146	12.1331	30	0	0.75	599
147	12.2164	30	0	1.27	599
148	12.2997	30	0	1.63	599
149	12.3858	30	0	1.16	600
150	12.4692	29.9	0	1.65	599
151	12.5525	29.9	0	1.18	599
152	12.6358	29.9	0	1.2	599
153	12.7192	29.9	0	1.17	600
154	12.8025	30	0	1.17	599
155	12.8858	29.95	0	1.29	599
156	12.9692	29.9	0	1.26	599
157	13.0525	30	0	1.75	599
158	13.1358	29.95	0	1.14	600
159	13.2219	29.9	0	0.63	599
160	13.3053	29.95	0	0.63	599
161	13.3886	30	0	0.57	599
162	13.4719	30	0	1.6	600
163	13.5553	29.95	0	1.44	599
164	13.6386	30	0	0.4	599
165	13.7219	29.95	0	0.92	600
166	13.8053	29.95	0	0.9	599
167	13.8886	29.95	0	1.43	600
168	13.9719	30	0	1.45	599
169	14.0581	29.95	0	1.47	599
170	14.1414	29.95	0	1.53	599
171	14.2247	30	0	1.54	600
172	14.3081	30	0	1.03	600
173	14.3914	30	0	1.18	599
174	14.4747	30	0	0.64	599
175	14.5581	29.95	0	0.66	600
176	14.6414	29.95	0	1.72	600
177	14.7247	29.9	0	1.18	600
178	14.8081	29.9	0	1.23	600
179	14.8942	29.95	0	1.28	600
180	14.9775	30	0	1.26	600
181	15.0608	29.95	0	1.77	599
182	15.1442	30	0	1.66	600
183	15.2275	29.95	0	1.18	600
184	15.3108	29.95	0	1.69	600
185	15.3942	30	0	1.56	599
186	15.4775	29.95	0	1.45	599
187	15.5608	29.95	0	0.95	599
188	15.6442	30	0	0.91	600
189	15.7303	29.95	0	0.93	599
190	15.8136	30	0	1.48	600
191	15.8969	29.95	0	1.63	600
192	15.9803	30	0	1.18	599
193	16.0636	29.95	0	1.2	599
194	16.1469	30	0	1.74	600
195	16.2303	29.95	0	1.66	600
196	16.3136	30	0	1.66	599
197	16.3969	30	0	1.66	600
198	16.4803	29.95	0	1.64	599
199	16.5664	30	0	1.13	600
200	16.6497	30	0	0.6	600
201	16.7331	29.95	0	1.09	599
202	16.8164	30	0	1.17	599
203	16.8997	30	0	0.66	599
204	16.9831	30	0	0.73	599
205	17.0664	29.95	0	0.7	600
206	17.1497	30	0	0.74	600
207	17.2331	29.95	0	0.68	599
208	17.3164	29.95	0	0.65	600
209	17.4025	30	0	0.81	600
210	17.4858	30	0	0.81	600
211	17.5692	29.95	0	0.8	599
212	17.6525	30	0	1.37	600
213	17.7358	29.95	0	0.86	599
214	17.8192	29.95	0	1.34	599
215	17.9025	30	0	1.34	599
216	17.9858	30	0	0.79	599
217	18.0692	30	0	1.31	600
218	18.1525	30	0	0.79	600
219	18.2386	29.9	0	1.31	600
220	18.3219	30	0	1.32	599
221	18.4053	29.95	0	0.75	599
222	18.4886	30	0	0.71	599
223	18.5719	29.95	0	0.77	599
224	18.6553	29.95	0	1.36	600
225	18.7386	29.95	0	0.8	599
226	18.8219	30	0	1.29	599
227	18.9053	30	0	1.76	599
228	18.9886	30	0	0.68	600
229	19.0747	29.9	0	0.75	599
230	19.1581	29.95	0	0.73	600
231	19.2414	29.9	0	1.28	599
232	19.3247	29.95	0	0.71	599
233	19.4081	30	0	0.7	600
234	19.4914	30	0	0.81	600
235	19.5747	29.9	0	1.32	599
236	19.6581	30	0	0.74	600
237	19.7414	29.9	0	1.37	599
238	19.8247	29.95	0	1.42	599
239	19.9108	30	0	1.45	600
240	19.9942	29.95	0	0.44	600
241	20.0775	30	0	0.91	599
242	20.1608	29.9	0	1.38	600
243	20.2442	29.95	0	1.42	599
244	20.3275	29.95	0	0.91	599
245	20.4108	30	0	1.01	599
246	20.4942	30	0	0.5	599
247	20.5775	29.95	0	0.48	600
248	20.6608	30	0	0.97	599
249	20.7469	29.95	0	0.45	599
250	20.8303	29.9	0	0.95	599
251	20.9136	29.95	0	0.9	599
252	20.9969	30	0	0.9	599
253	21.0803	30	0	0.89	600
254	21.1636	29.95	0	1.43	599
255	21.2469	30	0	1.45	600
256	21.3303	29.9	0	1.58	599
257	21.4136	29.95	0	1.55	600
258	21.4969	29.95	0	1.14	600
259	21.5831	29.9	0	1.16	599
260	21.6664	29.95	0	0.61	600
261	21.7497	29.9	0	0.71	599
262	21.8331	29.95	0	0.73	600
263	21.9164	29.9	0	0.73	599
264	21.9997	30	0	0.7	599
265	22.0831	29.9	0	0.69	599
266	22.1664	30	0	0.64	600
267	22.2497	30	0	0.6	600
268	22.3331	30	0	0.55	600
269	22.4192	29.9	0	0.49	600
270	22.5025	30	0	0.55	599
271	22.5858	29.9	0	0.59	600
272	22.6692	29.95	0	1.11	599
273	22.7525	29.9	0	1.68	600
274	22.8358	29.9	0	1.72	599
275	22.9192	30	0	1.75	599
276	23.0025	30	0	1.14	599
277	23.0858	30	0	1.69	599
278	23.1692	30	0	0.59	599
279	23.2553	29.95	0	0.92	599
280	23.3386	29.95	0	0.39	599
281	23.4219	30	0	0.41	600
282	23.5053	29.95	0	0.9	600
283	23.5886	29.95	0	0.9	600
284	23.6719	29.9	0	0.96	599
285	23.7553	29.9	0	0.93	600
286	23.8386	29.95	0	1.42	599
287	23.9219	29.95	0	1.39	599
288	24.0053	29.95	0	1.43	599
289	24.0914	29.95	0	0.9	600
290	24.1747	30	0	0.87	599
291	24.2581	29.95	0	0.87	599
292	24.3414	29.9	0	0.9	600
293	24.4247	30	0	1.43	599
294	24.5081	29.95	0	1.48	599
295	24.5914	30	0	1.48	599
296	24.6747	30	0	0.43	600
297	24.7581	29.9	0	0.95	599
298	24.8414	30	0	0.92	600
299	24.9275	30	0	0.91	599
300	25.0108	30	0	1.48	600
301	25.0942	29.9	0	0.92	599
302	25.1775	30	0	0.45	600
303	25.2608	29.9	0	0.46	600
304	25.3442	29.95	0	1.07	599
305	25.4275	29.95	0	1.24	600
306	25.5108	29.95	0	1.23	599
307	25.5942	29.95	0	1.34	600
308	25.6775	29.9	0	1.32	599
309	25.7636	30	0	0.77	599
310	25.8469	29.9	0	0.71	599
311	25.9303	29.95	0	0.7	600
312	26.0136	29.95	0	0.68	600
313	26.0969	30	0	0.69	599
314	26.1803	29.95	0	0.65	600
315	26.2636	30	0	1.24	599
316	26.3469	30	0	1.34	600
317	26.4303	30	0	0.9	600
318	26.5136	29.9	0	1.53	600
319	26.5997	29.95	0	1.04	599
320	26.6831	29.95	0	0.6	600
321	26.7664	29.9	0	0.7	600
322	26.8497	30	0	1.18	600
323	26.9331	30	0	1.27	599
324	27.0164	29.95	0	1.31	600
325	27.0997	30	0	1.31	600
326	27.1831	30	0	1.29	600
327	27.2664	29.95	0	1.37	600
328	27.3497	30	0	0.85	599
329	27.4358	30	0	1.47	600
330	27.5192	29.9	0	1.45	600
331	27.6025	29.95	0	0.9	599
332	27.6858	29.95	0	0.41	600
333	27.7692	29.95	0	0.48	599
334	27.8525	29.9	0	1.04	600
335	27.9358	29.95	0	1.55	600
336	28.0192	29.9	0	1.55	600
337	28.1025	30	0	0.43	599
338	28.1858	29.95	0	0.95	599
339	28.2719	29.95	0	0.44	599
340	28.3553	30	0	0.93	600
341	28.4386	29.95	0	1.52	600
342	28.5219	29.95	0	1.55	600
343	28.6053	29.9	0	1.01	600
344	28.6886	29.95	0	1	600
345	28.7719	29.95	0	0.52	600
346	28.8553	29.9	0	0.55	600
347	28.9386	29.95	0	1.09	599
348	29.0219	29.9	0	1.01	599
349	29.1081	29.95	0	1.54	600
350	29.1914	30	0	0.45	599
351	29.2747	29.95	0	0.54	600
352	29.3581	29.95	0	0.97	599
353	29.4414	29.95	0	1.01	599
354	29.5247	29.95	0	1.01	599
355	29.6081	29.95	0	1.54	600
356	29.6914	30	0	1.59	599
357	29.7747	29.95	0	1.14	599
358	29.8581	30	0	0.6	599
359	29.9442	29.9	0	0.61	599
360	30.0275	30	0	1.13	600
361	30.1108	30	0	1.69	600
362	30.1942	30	0	1.68	599
363	30.2775	29.95	0	0.55	599
364	30.3608	30	0	0.6	599
365	30.4442	30	0	0.54	600
366	30.5275	30	0	0.6	599
367	30.6108	30	0	1.13	599
368	30.6942	29.95	0	1.72	599
369	30.7803	30	0	1.2	600
370	30.8636	29.9	0	0.77	599
371	30.9469	30	0	0.35	600
372	31.0303	30	0	0.86	599
373	31.1136	29.95	0	0.85	600
374	31.1969	30	0	0.75	600
375	31.2803	29.95	0	0.68	600
376	31.3636	30	0	1.23	599
377	31.4469	30	0	0.73	599
378	31.5303	29.95	0	0.68	599
379	31.6164	30	0	0.73	599
380	31.6997	30	0	0.75	599
381	31.7831	30	0	1.29	599
382	31.8664	29.9	0	1.28	599
383	31.9497	29.95	0	0.8	599
384	32.0331	29.95	0	0.76	599
385	32.1164	29.95	0	0.77	600
386	32.1997	29.95	0	0.71	599
387	32.2831	29.95	0	1.29	600
388	32.3664	29.95	0	0.8	600
389	32.4525	30	0	1.31	599
390	32.5358	30	0	0.79	600
391	32.6192	30	0	1.84	600
392	32.7025	30	0	0.81	600
393	32.7858	29.95	0	0.82	599
394	32.8692	30	0	0.81	599
395	32.9525	29.95	0	0.77	599
396	33.0358	30	0	0.79	600
397	33.1192	29.95	0	0.74	599
398	33.2025	29.95	0	0.81	600
399	33.2886	30	0	0.82	599
400	33.3719	29.95	0	0.81	600
401	33.4553	30	0	0.74	600
402	33.5386	29.95	0	0.73	600
403	33.6219	30	0	0.75	600
404	33.7053	29.95	0	1.29	600
405	33.7886	30	0	1.34	600
406	33.8719	30	0	1.34	599
407	33.9553	30	0	0.82	600
408	34.0386	29.95	0	1.39	600
409	34.1247	30	0	0.84	599
410	34.2081	29.95	0	0.85	599
411	34.2914	30	0	1.36	600
412	34.3747	29.95	0	1.42	599
413	34.4581	30	0	0.9	599
414	34.5414	30	0	0.38	599
415	34.6247	30	0	0.89	599
416	34.7081	30	0	0.95	599
417	34.7914	30	0	0.97	599
418	34.8747	30	0	1.53	599
419	34.9608	30	0	0.96	599
420	35.0442	29.95	0	1.48	599
421	35.1275	30	0	1.55	599
422	35.2108	29.9	0	0.53	599
423	35.2942	29.9	0	0.59	599
424	35.3775	29.95	0	1.08	599
425	35.4608	29.95	0	1.59	599
426	35.5442	29.95	0	1.63	599
427	35.6275	29.95	0	0.6	599
428	35.7108	29.95	0	0.65	599
429	35.7969	30	0	0.65	599
430	35.8803	30	0	1.13	600
431	35.9636	30	0	1.77	599
432	36.0469	30	0	1.24	599
433	36.1303	29.95	0	1.18	600
434	36.2136	29.95	0	0.65	600
435	36.2969	29.95	0	1.29	600
436	36.3803	29.95	0	0.74	599
437	36.4636	30	0	0.84	599
438	36.5469	29.95	0	0.8	599
439	36.6331	30	0	1.36	600
440	36.7164	29.95	0	0.85	599
441	36.7997	29.95	0	0.85	600
442	36.8831	29.9	0	0.82	599
443	36.9664	29.95	0	0.79	599
444	37.0497	29.95	0	0.77	600
445	37.1331	30	0	0.24	600
446	37.2164	30	0	0.7	599
447	37.2997	30	0	0.7	599
448	37.3831	30	0	0.69	599
449	37.4692	29.95	0	1.24	599
450	37.5525	30	0	1.75	599
451	37.6358	29.9	0	1.28	599
452	37.7192	29.9	0	1.39	599
453	37.8025	29.95	0	1.47	600
454	37.8858	29.9	0	0.92	599
455	37.9692	29.95	0	0.91	600
456	38.0525	30	0	1.42	599
457	38.1358	29.95	0	0.86	599
458	38.2192	29.95	0	0.92	599
459	38.3053	29.95	0	1.45	599
460	38.3886	30	0	1.45	599
461	38.4719	30	0	0.43	599
462	38.5553	30	0	0.5	599
463	38.6386	30	0	0.46	599
464	38.7219	30	0	1.5	599
465	38.8053	30	0	1.49	599
466	38.8886	30	0	0.95	599
467	38.9719	30	0	0.87	599
468	39.0553	29.95	0	0.86	600
469	39.1414	29.95	0	1.39	600
470	39.2247	30	0	0.89	599
471	39.3081	30	0	0.46	600
472	39.3914	30	0	0.97	600
473	39.4747	30	0	1.53	600
474	39.5581	29.9	0	1.48	600
475	39.6414	29.9	0	1.38	600
476	39.7247	29.9	0	1.38	599
477	39.8081	29.9	0	1.38	599
478	39.8914	29.9	0	1.36	599
479	39.9775	30	0	1.36	600
480	40.0608	29.9	0	1.45	599
481	40.1442	29.95	0	1.44	599
482	40.2275	30	0	0.37	599
483	40.3108	29.95	0	0.35	599
484	40.3942	29.95	0	0.85	600
485	40.4775	30	0	0.87	599
486	40.5608	29.95	0	1.4	599
487	40.6442	29.95	0	1.42	600
488	40.7275	30	0	0.4	599
489	40.8136	29.95	0	0.9	599
490	40.8969	30	0	0.92	599
491	40.9803	29.95	0	0.89	599
492	41.0636	29.95	0	1.39	600
493	41.1469	30	0	1.5	599
494	41.2303	30	0	1.09	599
495	41.3136	30	0	0.98	599
496	41.3969	29.95	0	0.45	600
497	41.4803	30	0	0.9	600
498	41.5636	29.9	0	1.44	599
499	41.6497	29.9	0	1.43	600
500	41.7331	29.9	0	0.86	600
501	41.8164	29.9	0	0.91	599
502	41.8997	29.95	0	0.4	600
503	41.9831	30	0	0.41	600
504	42.0664	29.95	0	0.54	600
505	42.1497	30	0	0.55	599
506	42.2331	29.95	0	0.65	599
507	42.3164	29.95	0	0.63	600
508	42.3997	29.95	0	1.72	599
509	42.4858	30	0	1.12	599
510	42.5692	30	0	1.17	599
511	42.6525	30	0	0.63	599
512	42.7358	30	0	0.5	599
513	42.8192	29.95	0	1.06	600
514	42.9025	29.95	0	1.6	599
515	42.9858	30	0	0.55	599
516	43.0692	30	0	0.64	599
517	43.1525	30	0	0.68	599
518	43.2358	30	0	1.64	600
519	43.3219	30	0	1.81	599
520	43.4053	30	0	0.79	600
521	43.4886	30	0	0.74	599
522	43.5719	30	0	0.84	599
523	43.6553	29.9	0	0.87	599
524	43.7386	29.9	0	1.34	599
525	43.8219	29.9	0	1.31	600
526	43.9053	29.9	0	0.8	600
527	43.9886	29.95	0	0.73	599
528	44.0719	30	0	0.77	600
529	44.1581	29.95	0	0.79	600
530	44.2414	29.95	0	0.75	599
531	44.3247	30	0	1.32	599
532	44.4081	29.95	0	1.31	600
533	44.4914	30	0	1.29	599
534	44.5747	30	0	1.33	600
535	44.6581	30	0	1.33	600
536	44.7414	29.9	0	0.79	600
537	44.8247	30	0	0.82	599
538	44.9081	30	0	1.32	600
539	44.9942	29.95	0	0.74	600
540	45.0775	30	0	0.74	599
541	45.1608	29.95	0	0.75	600
542	45.2442	30	0	0.74	599
543	45.3275	29.95	0	0.75	600
544	45.4108	30	0	0.75	599
545	45.4942	29.95	0	0.77	600
546	45.5775	30	0	1.33	600
547	45.6608	30	0	1.34	599
548	45.7442	29.95	0	1.28	600
549	45.8303	29.95	0	0.79	600
550	45.9136	30	0	1.24	599
551	45.9969	29.95	0	1.27	599
552	46.0803	30	0	0.77	600
553	46.1636	29.95	0	1.88	599
554	46.2469	30	0	1.42	599
555	46.3303	30	0	0.35	600
556	46.4136	30	0	0.93	599
557	46.4969	29.95	0	1.49	600
558	46.5803	30	0	1.01	599
559	46.6664	30	0	1.01	600
560	46.7497	29.95	0	1.54	599
561	46.8331	29.95	0	1.63	600
562	46.9164	30	0	0.59	599
563	46.9997	30	0	0.6	600
564	47.0831	30	0	0.61	600
565	47.1664	29.95	0	1.08	599
566	47.2497	30	0	1.52	600
567	47.3331	29.9	0	1.06	599
568	47.4164	29.95	0	1.08	599
569	47.5025	30	0	0.61	599
570	47.5858	29.95	0	1.13	599
571	47.6692	30	0	1.75	600
572	47.7525	29.95	0	1.2	599
573	47.8358	29.95	0	0.7	600
574	47.9192	29.9	0	0.66	600
575	48.0025	29.95	0	0.74	600
576	48.0858	29.95	0	0.74	600
577	48.1692	29.95	0	1.24	599
578	48.2525	30	0	1.24	600
579	48.3386	30	0	1.28	599
580	48.4219	29.95	0	1.29	600
581	48.5053	29.95	0	0.8	599
582	48.5886	29.95	0	0.8	599
583	48.6719	29.95	0	0.76	600
584	48.7553	30	0	1.14	600
585	48.8386	30	0	1.17	599
586	48.9219	30	0	1.2	600
587	49.0053	30	0	1.2	599
588	49.0886	30	0	1.83	599
589	49.1747	29.9	0	0.73	600
590	49.2581	29.9	0	0.7	599
591	49.3414	29.95	0	1.2	600
592	49.4247	29.95	0	1.23	599
593	49.5081	30	0	0.64	599
594	49.5914	30	0	0.61	600
595	49.6747	29.9	0	0.6	599
596	49.7581	30	0	0.57	600
597	49.8414	30	0	0.55	600
598	49.9247	29.95	0	1.56	600
599	50.0108	30	0	1.06	599
600	50.0942	29.95	0	1.01	599
601	50.1775	29.95	0	1.64	599
602	50.2608	30	0	0.5	600
603	50.3442	30	0	0.5	599
604	50.4275	30	0	1.09	599
605	50.5108	30	0	1.12	600
606	50.5942	30	0	0.57	599
607	50.6775	29.95	0	0.55	599
608	50.7608	30	0	0.53	600
609	50.8469	30	0	1.08	599
610	50.9303	30	0	1.07	599
611	51.0136	29.95	0	1.59	600
612	51.0969	29.95	0	1.06	600
613	51.1803	29.95	0	0.45	600
614	51.2636	30	0	0.46	599
615	51.3469	30	0	0.92	599
616	51.4303	29.95	0	1.47	600
617	51.5136	30	0	0.4	600
618	51.5969	30	0	0.91	599
619	51.6831	30	0	0.93	600
620	51.7664	30	0	1.58	600
621	51.8497	30	0	0.5	599
622	51.9331	29.9	0	1.07	599
623	52.0164	29.9	0	0.46	600
624	52.0997	29.9	0	0.95	599
625	52.1831	30	0	0.9	600
626	52.2664	29.95	0	0.34	600
627	52.3497	29.95	0	0.9	599
628	52.4331	29.95	0	0.86	600
629	52.5192	29.95	0	1.43	600
630	52.6025	29.95	0	0.89	599
631	52.6858	29.95	0	1.38	600
632	52.7692	29.95	0	0.87	599
633	52.8525	29.95	0	0.87	600
634	52.9358	29.95	0	0.38	600
635	53.0192	30	0	0.32	600
636	53.1025	29.95	0	0.8	600
637	53.1858	30	0	0.79	600
638	53.2692	30	0	1.29	600
639	53.3553	29.95	0	0.77	599
640	53.4386	30	0	1.31	600
641	53.5219	30	0	1.29	599
642	53.6053	30	0	0.79	600
643	53.6886	30	0	1.29	599
644	53.7719	29.9	0	0.84	599
645	53.8553	29.9	0	0.91	599
646	53.9386	29.95	0	0.44	599
647	54.0219	29.95	0	0.96	600
648	54.1053	29.95	0	0.95	600
649	54.1914	29.95	0	1.01	599
650	54.2747	29.9	0	1.04	600
651	54.3581	30	0	0.52	599
652	54.4414	29.95	0	0.59	600
653	54.5247	29.95	0	0.63	599
654	54.6081	30	0	0.57	600
655	54.6914	30	0	0.63	599
656	54.7747	29.95	0	0.63	600
657	54.8581	30	0	0.63	599
658	54.9414	30	0	0.53	600
659	55.0275	30	0	1.08	599
660	55.1108	29.95	0	1.75	600
661	55.1942	30	0	1.24	599
662	55.2775	29.95	0	0.7	599
663	55.3608	29.9	0	0.8	600
664	55.4442	29.9	0	1.81	599
665	55.5275	29.9	0	0.77	600
666	55.6108	29.95	0	1.29	600
667	55.6942	30	0	1.24	600
668	55.7775	29.95	0	1.24	600
669	55.8636	29.95	0	1.76	600
670	55.9469	29.95	0	1.18	600
671	56.0303	29.9	0	0.64	600
672	56.1136	29.95	0	0.66	599
673	56.1969	29.9	0	1.7	600
674	56.2803	30	0	1.76	600
675	56.3636	29.95	0	1.22	599
676	56.4469	30	0	1.23	599
677	56.5303	30	0	0.7	599
678	56.6136	30	0	0.69	599
679	56.6997	30	0	0.63	600
680	56.7831	30	0	1.66	599
681	56.8664	29.95	0	1.64	600
682	56.9497	29.9	0	1.68	600
683	57.0331	29.9	0	1.14	600
684	57.1164	29.9	0	0.6	600
685	57.1997	29.9	0	0.68	599
686	57.2831	29.95	0	0.73	600
687	57.3664	29.95	0	0.71	599
688	57.4497	30	0	0.63	599
689	57.5358	29.95	0	1.68	599
690	57.6192	29.95	0	1.64	599
691	57.7025	29.95	0	1.65	599
692	57.7858	29.95	0	1.11	599
693	57.8692	29.95	0	1.6	599
694	57.9525	30	0	1.04	599
695	58.0358	30	0	1.59	600
696	58.1192	30	0	1	599
697	58.2025	30	0	1.49	599
698	58.2858	30	0	1.52	600
699	58.3719	30	0	1.6	600
700	58.4553	30	0	1.13	600
701	58.5386	29.9	0	1.14	599
702	58.6219	29.9	0	1.14	600
703	58.7053	29.9	0	1.09	600
704	58.7886	29.9	0	1.03	599
705	58.8719	29.9	0	1	600
706	58.9553	30	0	1.06	600
707	59.0386	29.95	0	1.63	600
708	59.1219	30	0	0.52	600
709	59.2081	29.95	0	0.59	599
710	59.2914	29.95	0	1.16	600
711	59.3747	29.95	0	1.7	600
712	59.4581	30	0	1.72	599
713	59.5414	30	0	0.7	600
714	59.6247	30	0	0.57	599
715	59.7081	30	0	1.09	599
716	59.7914	30	0	1.13	599
717	59.8747	30	0	0.6	599
718	59.9581	30	0	0.54	599
719	60.0442	29.9	0	0.57	599
720	60.1275	29.9	0	0.57	600
721	60.2108	29.9	0	0.68	599
722	60.2942	29.95	0	0.68	600
723	60.3775	30	0	1.22	599
724	60.4608	29.9	0	1.29	600
725	60.5442	29.9	0	1.72	599
726	60.6275	30	0	1.16	599
727	60.7108	29.95	0	0.6	599
728	60.7942	30	0	0.63	600
729	60.8803	29.95	0	0.64	600
730	60.9636	30	0	0.71	600
731	61.0469	30	0	1.2	599
732	61.1303	30	0	1.72	600
733	61.2136	30	0	1.14	599
734	61.2969	30	0	1.22	599
735	61.3803	30	0	0.66	600
736	61.4636	29.9	0	0.66	599
737	61.5469	29.9	0	1.2	600
738	61.6303	29.9	0	1.28	600
739	61.7164	29.9	0	1.27	599
740	61.7997	29.9	0	0.8	600
741	61.8831	29.95	0	0.8	599
742	61.9664	30	0	1.27	599
743	62.0497	29.95	0	1.29	599
744	62.1331	29.95	0	1.36	599
745	62.2164	29.95	0	0.85	600
746	62.2997	29.95	0	0.9	600
747	62.3831	29.95	0	1.44	599
748	62.4664	30	0	1.36	600
749	62.5525	29.95	0	0.86	599
750	62.6358	30	0	0.75	599
751	62.7192	30	0	0.73	599
752	62.8025	30	0	0.73	599
753	62.8858	30	0	0.69	600
754	62.9692	30	0	1.72	599
755	63.0525	29.95	0	1.22	599
756	63.1358	29.9	0	0.74	599
757	63.2192	29.9	0	0.74	599
758	63.3025	29.9	0	0.74	600
759	63.3886	30	0	0.65	600
760	63.4719	29.95	0	0.68	600
761	63.5553	29.95	0	1.74	600
762	63.6386	30	0	1.8	600
763	63.7219	29.95	0	0.77	599
764	63.8053	30	0	0.8	600
765	63.8886	29.95	0	0.76	600
766	63.9719	29.95	0	0.77	600
767	64.0553	29.95	0	0.85	599
768	64.1386	30	0	0.89	599
769	64.2247	30	0	0.95	599
770	64.3081	30	0	0.97	600
771	64.3914	30	0	1.63	599
772	64.4747	30	0	1.69	599
773	64.5581	30	0	1.23	599
774	64.6414	30	0	0.69	600
775	64.7247	29.9	0	0.7	600
776	64.8081	29.9	0	0.71	600
777	64.8914	29.9	0	1.2	599
778	64.9747	29.9	0	1.65	599
779	65.0608	29.95	0	1.64	600
780	65.1442	30	0	1.69	600
781	65.2275	30	0	1.68	600
782	65.3108	29.95	0	1.61	600
783	65.3942	30	0	0.57	599
784	65.4775	30	0	0.59	599
785	65.5608	30	0	0.59	600
786	65.6442	30	0	0.57	599
787	65.7275	29.95	0	0.59	600
788	65.8108	30	0	0.59	599
789	65.8969	30	0	0.59	600
790	65.9803	30	0	0.63	599
791	66.0636	30	0	0.57	600
792	66.1469	30	0	0.6	600
793	66.2303	30	0	0.61	599
794	66.3136	29.95	0	0.65	599
795	66.3969	29.9	0	1.11	599
796	66.4803	29.9	0	1.63	599
797	66.5636	29.9	0	1.12	599
798	66.6469	29.9	0	0.55	600
799	66.7331	30	0	0.63	599
800	66.8164	29.95	0	0.69	599
801	66.8997	29.9	0	0.68	599
802	66.9831	29.95	0	0.68	600
803	67.0664	30	0	1.7	600
804	67.1497	30	0	1.16	600
805	67.2331	29.95	0	0.66	600
806	67.3164	29.95	0	0.65	599
807	67.3997	30	0	0.69	600
808	67.4831	30	0	0.79	599
809	67.5692	30	0	0.8	599
810	67.6525	30	0	0.8	600
811	67.7358	30	0	1.31	599
812	67.8192	30	0	0.75	600
813	67.9025	29.9	0	0.75	599
814	67.9858	29.9	0	0.77	599
815	68.0692	29.9	0	0.82	600
816	68.1525	29.9	0	0.39	600
817	68.2358	29.95	0	0.9	599
818	68.3192	30	0	1.45	599
819	68.4053	29.9	0	1.48	600
820	68.4886	30	0	0.93	600
821	68.5719	29.95	0	0.95	599
822	68.6553	29.95	0	0.91	599
823	68.7386	30	0	0.91	599
824	68.8219	30	0	0.97	600
825	68.9053	29.95	0	1.01	599
826	68.9886	30	0	1.03	599
827	69.0719	30	0	1.01	599
828	69.1553	30	0	1	600
829	69.2414	30	0	0.54	599
830	69.3247	30	0	0.5	600
831	69.4081	30	0	1.07	600
832	69.4914	30	0	1.08	599
833	69.5747	29.9	0	1.09	599
834	69.6581	29.95	0	0.97	599
835	69.7414	29.9	0	1.55	599
836	69.8247	30	0	1.54	599
837	69.9081	30	0	1.12	600
838	69.9914	29.95	0	1.59	599
839	70.0775	30	0	1.08	599
840	70.1608	29.95	0	0.57	599
841	70.2442	29.95	0	0.57	599
842	70.3275	29.95	0	0.59	600
843	70.4108	30	0	0.59	600
844	70.4942	30	0	0.63	600
845	70.5775	30	0	1.69	600
846	70.6608	30	0	1.17	600
847	70.7442	30	0	0.63	599
848	70.8275	30	0	0.65	599
849	70.9136	30	0	0.66	599
850	70.9969	30	0	1.09	600
851	71.0803	30	0	1.64	599
852	71.1636	30	0	1.65	600
853	71.2469	30	0	1.59	600
854	71.3303	29.9	0	0.5	600
855	71.4136	29.9	0	0.65	599
856	71.4969	29.95	0	0.65	599
857	71.5803	29.9	0	0.66	599
858	71.6636	30	0	0.63	599
859	71.7497	30	0	1.14	599
860	71.8331	30	0	1.09	599
861	71.9164	29.9	0	1.6	600
862	71.9997	29.95	0	1.08	599
863	72.0831	30	0	0.54	599
864	72.1664	29.95	0	0.96	599
865	72.2497	29.95	0	1.55	600
866	72.3331	30	0	0.5	600
867	72.4164	30	0	0.54	599
868	72.4997	29.95	0	0.55	599
869	72.5858	30	0	0.65	599
870	72.6692	30	0	0.74	600
871	72.7525	30	0	1.28	599
872	72.8358	30	0	0.77	600
873	72.9192	30	0	1.23	599
874	73.0025	30	0	0.66	600
875	73.0858	29.95	0	1.2	600
876	73.1692	29.9	0	0.66	599
877	73.2525	29.9	0	0.61	600
878	73.3358	30	0	1.16	599
879	73.4219	29.9	0	0.64	600
880	73.5053	30	0	1.17	599
881	73.5886	30	0	0.65	600
882	73.6719	30	0	0.63	599
883	73.7553	29.95	0	0.69	599
884	73.8386	30	0	0.77	600
885	73.9219	29.95	0	0.76	600
886	74.0053	29.95	0	1.26	599
887	74.0886	30	0	0.74	599
888	74.1719	29.95	0	0.68	599
889	74.2581	30	0	0.63	600
890	74.3414	29.95	0	0.55	599
891	74.4247	29.95	0	0.54	600
892	74.5081	30	0	0.66	599
893	74.5914	30	0	1.09	599
894	74.6747	30	0	0.59	599
895	74.7581	30	0	0.53	599
896	74.8414	30	0	0.57	599
897	74.9247	29.9	0	0.54	599
898	75.0081	29.9	0	1.63	599
899	75.0942	29.9	0	0.59	600
900	75.1775	29.95	0	0.68	599
901	75.2608	29.95	0	1.17	599
902	75.3442	29.95	0	0.66	599
903	75.4275	29.95	0	0.66	599
904	75.5108	29.95	0	0.66	599
905	75.5942	29.95	0	0.65	600
906	75.6775	29.95	0	0.64	600
907	75.7608	29.95	0	0.6	599
908	75.8442	29.95	0	0.63	600
909	75.9303	30	0	0.75	600
910	76.0136	29.95	0	1.28	600
911	76.0969	30	0	0.69	599
912	76.1803	30	0	0.71	600
913	76.2636	29.95	0	1.24	599
914	76.3469	30	0	0.71	599
915	76.4303	30	0	0.84	599
916	76.5136	30	0	0.85	600
917	76.5969	29.9	0	0.87	599
918	76.6803	29.9	0	0.87	599
919	76.7664	29.9	0	1.48	599
920	76.8497	29.9	0	0.96	600
921	76.9331	29.95	0	0.98	600
922	77.0164	29.95	0	1.52	600
923	77.0997	30	0	1.56	600
924	77.1831	30	0	1.13	599
925	77.2664	30	0	1.65	600
926	77.3497	29.95	0	1.65	600
927	77.4331	30	0	1.58	599
928	77.5164	29.95	0	0.53	599
929	77.6025	29.95	0	0.54	600
930	77.6858	30	0	0.54	600
931	77.7692	30	0	1.61	599
932	77.8525	30	0	1.64	599
933	77.9358	30	0	1.09	599
934	78.0192	30	0	1.12	599
935	78.1025	30	0	1.66	600
936	78.1858	29.9	0	1.16	599
937	78.2692	29.9	0	0.64	599
938	78.3525	29.9	0	0.69	600
939	78.4386	29.95	0	0.66	599
940	78.5219	30	0	0.77	600
941	78.6053	29.95	0	0.73	599
942	78.6886	30	0	1.23	600
943	78.7719	30	0	1.28	600
944	78.8553	29.95	0	0.74	599
945	78.9386	30	0	0.79	599
946	79.0219	29.95	0	1.33	600
947	79.1053	30	0	1.36	599
948	79.1886	29.95	0	1.38	599
949	79.2747	30	0	1.45	599
950	79.3581	30	0	0.93	600
951	79.4414	29.95	0	1.59	600
952	79.5247	30	0	0.54	600
953	79.6081	30	0	0.57	599
954	79.6914	29.95	0	0.64	600
955	79.7747	29.9	0	1.18	600
956	79.8581	29.95	0	1.23	600
957	79.9414	29.9	0	1.23	600
958	80.0247	29.9	0	1.27	599
959	80.1108	30	0	0.81	599
960	80.1942	29.95	0	0.37	600
961	80.2775	29.9	0	0.93	599
962	80.3608	30	0	0.43	599
963	80.4442	30	0	0.44	600
964	80.5275	29.9	0	0.95	600
965	80.6108	30	0	1.02	599
966	80.6942	29.95	0	1.06	600
967	80.7775	30	0	1.04	599
968	80.8608	30	0	1.58	600
969	80.9469	30	0	1.55	599
970	81.0303	30	0	1.55	599
971	81.1136	30	0	0.45	599
972	81.1969	30	0	1.02	599
973	81.2803	29.9	0	1.55	600
974	81.3636	29.9	0	0.5	600
975	81.4469	29.95	0	0.52	600
976	81.5303	29.9	0	0.6	600
977	81.6136	29.9	0	0.69	599
978	81.6969	30	0	0.7	600
979	81.7831	29.95	0	0.75	599
980	81.8664	30	0	0.75	600
981	81.9497	30	0	1.29	599
982	82.0331	29.95	0	1.28	599
983	82.1164	29.9	0	0.74	599
984	82.1997	30	0	1.27	599
985	82.2831	29.95	0	1.26	600
986	82.3664	30	0	0.73	599
987	82.4497	29.95	0	0.68	599
988	82.5331	30	0	0.73	599
989	82.6192	30	0	1.23	600
990	82.7025	29.9	0	0.6	599
991	82.7858	29.9	0	1.2	599
992	82.8692	29.9	0	0.68	600
993	82.9525	29.9	0	0.37	600
994	83.0358	29.95	0	0.85	600
995	83.1192	29.95	0	0.38	600
996	83.2025	30	0	0.85	599
997	83.2858	29.95	0	0.81	599
998	83.3692	29.95	0	0.84	600
999	83.4553	30	0	0.84	600
1000	83.5386	29.95	0	0.85	600
1001	83.6219	30	0	0.91	599
1002	83.7053	30	0	0.91	600
1003	83.7886	30	0	0.97	600
1004	83.8719	30	0	0.97	599
1005	83.9553	30	0	0.57	600
1006	84.0386	30	0	0.55	599
1007	84.1219	29.95	0	1.64	600
1008	84.2053	30	0	1.68	599
1009	84.2914	29.9	0	1.68	600
1010	84.3747	29.9	0	0.61	599
1011	84.4581	29.9	0	0.59	600
1012	84.5414	29.95	0	1.2	599
1013	84.6247	29.95	0	1.2	600
1014	84.7081	30	0	1.77	599
1015	84.7914	29.95	0	1.27	600
1016	84.8747	30	0	1.26	599
1017	84.9581	29.95	0	0.76	599
1018	85.0414	30	0	0.76	599
1019	85.1275	29.95	0	0.82	599
1020	85.2108	30	0	0.76	599
1021	85.2942	30	0	0.8	599
1022	85.3775	30	0	0.81	600
1023	85.4608	30	0	0.92	599
1024	85.5442	30	0	1.58	600
1025	85.6275	30	0	1.54	600
1026	85.7108	29.95	0	0.97	599
1027	85.7942	29.95	0	0.39	600
1028	85.8775	29.9	0	0.85	599
1029	85.9636	29.9	0	1.43	599
1030	86.0469	29.9	0	1.45	600
1031	86.1303	29.9	0	0.93	599
1032	86.2136	29.95	0	0.97	599
1033	86.2969	29.9	0	0.54	600
1034	86.3803	30	0	0.97	599
1035	86.4636	30	0	0.92	600
1036	86.5469	29.95	0	0.5	599
1037	86.6303	30	0	0.63	600
1038	86.7136	30	0	1.23	599
1039	86.7997	30	0	1.23	600
1040	86.8831	30	0	1.74	600
1041	86.9664	30	0	0.64	600
1042	87.0497	30	0	0.7	599
1043	87.1331	30	0	0.64	600
1044	87.2164	30	0	0.66	599
1045	87.2997	30	0	0.6	600
1046	87.3831	29.9	0	1.13	599
1047	87.4664	29.95	0	0.63	600
1048	87.5497	29.9	0	1.14	599
1049	87.6358	29.9	0	1.18	600
1050	87.7192	29.95	0	0.6	600
1051	87.8025	29.95	0	0.55	599
1052	87.8858	29.95	0	0.59	599
1053	87.9692	30	0	0.57	600
1054	88.0525	30	0	0.55	599
1055	88.1358	29.95	0	0.63	599
1056	88.2192	30	0	0.76	599
1057	88.3025	30	0	1.2	600
1058	88.3858	30	0	1.14	600
1059	88.4719	30	0	1.11	600
1060	88.5553	30	0	0.54	600
1061	88.6386	30	0	1.08	600
1062	88.7219	30	0	1.11	600
1063	88.8053	30	0	1.11	599
1064	88.8886	29.9	0	0.59	600
1065	88.9719	29.9	0	0.57	599
1066	89.0553	29.95	0	1.68	600
1067	89.1386	29.95	0	1.16	599
1068	89.2219	30	0	0.6	600
1069	89.3081	29.95	0	0.65	599
1070	89.3914	29.95	0	0.68	599
1071	89.4747	30	0	1.22	600
1072	89.5581	30	0	1.23	599
1073	89.6414	29.95	0	0.65	599
1074	89.7247	29.95	0	0.59	599
1075	89.8081	29.95	0	0.57	599
1076	89.8914	30	0	0.63	599
1077	89.9747	30	0	0.55	599
1078	90.0581	29.95	0	1.13	600
1079	90.1442	30	0	1.18	599
1080	90.2275	30	0	1.22	599
1081	90.3108	30	0	1.24	600
1082	90.3942	30	0	1.74	599
1083	90.4775	30	0	1.36	599
1084	90.5608	29.9	0	1.33	599
1085	90.6442	29.9	0	1.32	599
1086	90.7275	29.9	0	0.82	600
1087	90.8108	29.95	0	0.24	600
1088	90.8942	30	0	1.31	599
1089	90.9803	29.9	0	0.76	599
1090	91.0636	29.95	0	0.85	599
1091	91.1469	29.95	0	1.38	599
1092	91.2303	30	0	0.79	600
1093	91.3136	30	0	0.8	599
1094	91.3969	29.95	0	0.81	599
1095	91.4803	30	0	1.32	600
1096	91.5636	30	0	1.32	599
1097	91.6469	29.95	0	1.34	599
1098	91.7303	30	0	1.36	599
1099	91.8164	29.95	0	1.39	599
1100	91.8997	29.95	0	1.39	600
1101	91.9831	30	0	0.9	599
1102	92.0664	30	0	0.89	600
1103	92.1497	29.95	0	0.82	600
1104	92.2331	29.95	0	0.82	599
1105	92.3164	30	0	1.43	599
1106	92.3997	29.95	0	1.43	600
1107	92.4831	29.95	0	1.42	599
1108	92.5664	30	0	1.37	600
1109	92.6525	29.95	0	1.34	599
1110	92.7358	29.95	0	1.79	600
1111	92.8192	30	0	1.66	599
1112	92.9025	29.95	0	1.03	599
1113	92.9858	30	0	1.64	600
1114	93.0692	30	0	1.09	600
1115	93.1525	29.95	0	0.55	600
1116	93.2358	30	0	0.61	599
1117	93.3192	30	0	1.04	599
1118	93.4025	29.95	0	1.6	600
1119	93.4886	29.95	0	1.66	599
1120	93.5719	30	0	1.22	599
1121	93.6553	29.95	0	1.18	599
1122	93.7386	29.95	0	1.2	599
1123	93.8219	29.95	0	0.64	600
1124	93.9053	30	0	0.6	600
1125	93.9886	30	0	0.63	599
1126	94.0719	30	0	0.6	600
1127	94.1553	30	0	1.12	599
1128	94.2386	29.9	0	1.04	600
1129	94.3247	29.9	0	1.03	599
1130	94.4081	29.9	0	1.03	599
1131	94.4914	29.95	0	1.48	599
1132	94.5747	30	0	1.5	600
1133	94.6581	29.9	0	1.47	599
1134	94.7414	29.95	0	1.03	599
1135	94.8247	30	0	0.5	599
1136	94.9081	29.95	0	1.06	600
1137	94.9914	30	0	0.55	600
1138	95.0747	29.95	0	0.64	600
1139	95.1608	30	0	0.63	599
1140	95.2442	30	0	1.13	600
1141	95.3275	30	0	1.68	600
1142	95.4108	29.95	0	1.56	600
1143	95.4942	30	0	1.58	599
1144	95.5775	30	0	1.54	599
1145	95.6608	30	0	1.56	599
1146	95.7442	29.95	0	0.95	600
1147	95.8275	29.95	0	0.43	599
1148	95.9108	30	0	1	599
1149	95.9969	29.95	0	0.46	599
1150	96.0803	29.95	0	0.41	600
1151	96.1636	30	0	0.43	600
1152	96.2469	29.95	0	0.46	600
1153	96.3303	30	0	1.07	599
1154	96.4136	29.95	0	1.13	600
1155	96.4969	29.95	0	1.13	600
1156	96.5803	30	0	0.59	599
1157	96.6636	29.95	0	0.66	600
1158	96.7469	30	0	0.63	599
1159	96.8331	30	0	1.13	599
1160	96.9164	30	0	1.13	600
1161	96.9997	30	0	1.16	599
1162	97.0831	30	0	1.11	600
1163	97.1664	29.95	0	0.97	599
1164	97.2497	29.95	0	1.49	599
1165	97.3331	30	0	1.54	599
1166	97.4164	30	0	1.04	599
1167	97.4997	30	0	0.44	599
1168	97.5831	30	0	0.39	599
1169	97.6692	29.95	0	0.39	599
1170	97.7525	30	0	0.87	599
1171	97.8358	29.95	0	1.4	600
1172	97.9192	30	0	0.3	599
1173	98.0025	30	0	0.9	599
1174	98.0858	30	0	1.43	599
1175	98.1692	29.95	0	0.96	600
1176	98.2525	29.9	0	0.87	600
1177	98.3358	29.9	0	0.81	600
1178	98.4192	29.9	0	0.32	599
1179	98.5053	30	0	0.33	599
1180	98.5886	29.95	0	1.34	600
1181	98.6719	29.9	0	1.27	600
1182	98.7553	29.95	0	1.22	600
1183	98.8386	30	0	1.29	600
1184	98.9219	29.95	0	0.8	599
1185	99.0053	29.95	0	0.82	599
1186	99.0886	30	0	0.84	599
1187	99.1719	29.95	0	1.31	599
1188	99.2553	29.95	0	1.29	599
1189	99.3414	29.95	0	0.81	600
1190	99.4247	30	0	0.77	599
1191	99.5081	29.95	0	0.79	600
1192	99.5914	29.95	0	0.76	599
1193	99.6747	29.95	0	1.18	600
1194	99.7581	29.95	0	0.65	599
1195	99.8414	30	0	0.68	599
1196	99.9247	29.95	0	0.7	599
1197	100.008	29.95	0	1.23	599
1198	100.091	30	0	1.22	599
1199	100.177	30	0	1.23	600
1200	100.261	30	0	1.23	600
1201	100.344	29.95	0	0.7	600
1202	100.427	30	0	0.75	599
1203	100.511	30	0	0.76	600
1204	100.594	29.95	0	0.77	599
1205	100.677	30	0	0.7	599
1206	100.761	30	0	0.74	600
1207	100.844	30	0	0.75	600
1208	100.927	29.95	0	0.7	600
1209	101.014	29.95	0	0.64	599
1210	101.097	30	0	0.61	599
1211	101.18	29.9	0	0.64	600
1212	101.264	29.9	0	1.13	600
1213	101.347	29.95	0	1.04	599
1214	101.43	29.95	0	1.56	600
1215	101.514	29.9	0	1.06	599
1216	101.597	29.95	0	1.09	600
1217	101.68	30	0	0.5	599
1218	101.764	30	0	0.59	600
1219	101.85	29.95	0	1.12	600
1220	101.933	29.95	0	1.68	599
1221	102.016	30	0	1.61	600
1222	102.1	29.95	0	1.11	600
1223	102.183	30	0	0.57	600
1224	102.266	29.95	0	0.54	600
1225	102.35	30	0	1.02	599
1226	102.433	30	0	0.98	600
1227	102.516	30	0	0.95	599
1228	102.6	30	0	1	600
1229	102.686	30	0	1.58	600
1230	102.769	30	0	1.04	599
1231	102.853	29.9	0	1.08	600
1232	102.936	29.9	0	0.69	599
1233	103.019	30	0	1.09	599
1234	103.103	29.9	0	0.54	599
1235	103.186	29.95	0	0.6	600
1236	103.269	30	0	1.2	599
1237	103.353	29.9	0	0.61	600
1238	103.436	29.95	0	0.59	599
1239	103.522	29.95	0	0.64	600
1240	103.605	30	0	0.65	600
1241	103.689	29.95	0	1.16	600
1242	103.772	30	0	0.59	600
1243	103.855	30	0	1.09	600
1244	103.939	30	0	1.12	599
1245	104.022	30	0	1.16	599
1246	104.105	30	0	1.69	600
1247	104.189	29.95	0	1.13	599
1248	104.272	30	0	1.09	599
1249	104.358	29.95	0	0.65	599
1250	104.441	29.9	0	1.22	599
1251	104.525	29.9	0	1.2	599
1252	104.608	29.9	0	1.2	600
1253	104.691	29.9	0	1.16	599
1254	104.775	30	0	0.65	600
1255	104.858	29.95	0	0.66	600
1256	104.941	29.95	0	0.32	599
1257	105.025	29.95	0	0.87	600
1258	105.108	29.95	0	0.86	600
1259	105.194	30	0	0.87	600
1260	105.277	30	0	0.85	599
1261	105.361	29.95	0	0.96	600
1262	105.444	30	0	1.47	599
1263	105.527	30	0	0.96	599
1264	105.611	30	0	1.48	599
1265	105.694	30	0	1.54	600
1266	105.777	29.95	0	1.12	599
1267	105.861	29.95	0	1.66	599
1268	105.944	29.9	0	1.06	600
1269	106.03	29.9	0	1.12	600
1270	106.114	29.9	0	1.09	599
1271	106.197	29.95	0	1.04	599
1272	106.28	29.95	0	0.54	599
1273	106.364	29.95	0	0.54	600
1274	106.447	30	0	1.58	599
1275	106.53	30	0	1.54	599
1276	106.614	29.95	0	0.97	599
1277	106.697	30	0	0.4	599
1278	106.78	29.95	0	0.92	600
1279	106.866	30	0	0.9	600
1280	106.95	30	0	1.42	599
1281	107.033	30	0	0.9	600
1282	107.116	29.95	0	0.95	599
1283	107.2	29.95	0	1.47	599
1284	107.283	30	0	0.92	599
1285	107.366	30	0	0.96	599
1286	107.45	29.9	0	1.01	600
1287	107.533	29.9	0	1.06	600
1288	107.616	29.9	0	1.07	599
1289	107.703	29.9	0	1.13	599
1290	107.786	30	0	1.13	600
1291	107.869	29.95	0	1.6	600
1292	107.953	29.95	0	1.6	600
1293	108.036	30	0	0.57	599
1294	108.119	29.9	0	0.61	600
1295	108.203	29.95	0	0.63	599
1296	108.286	30	0	0.53	600
1297	108.369	30	0	0.5	599
1298	108.453	30	0	0.98	600
1299	108.539	30	0	1.49	600
1300	108.622	30	0	1.56	600
1301	108.705	30	0	0.49	599
1302	108.789	29.9	0	0.59	599
1303	108.872	30	0	0.64	600
1304	108.955	29.9	0	0.59	599
1305	109.039	29.9	0	1.16	599
1306	109.122	29.9	0	1.65	600
1307	109.205	29.9	0	1.08	599
1308	109.289	29.95	0	0.59	599
1309	109.375	30	0	1.14	599
1310	109.458	29.95	0	0.61	600
1311	109.541	29.95	0	0.68	599
1312	109.625	29.95	0	0.66	599
1313	109.708	29.95	0	0.6	599
1314	109.791	30	0	0.61	600
1315	109.875	29.95	0	0.64	600
1316	109.958	30	0	1.09	599
1317	110.041	30	0	1.09	600
1318	110.125	30	0	0.6	599
1319	110.211	30	0	0.64	599
1320	110.294	30	0	0.68	600
1321	110.377	30	0	0.68	600
1322	110.461	29.9	0	0.79	600
1323	110.544	29.9	0	0.76	599
1324	110.627	29.9	0	1.4	599
1325	110.711	29.9	0	0.89	600
1326	110.794	30	0	0.95	600
1327	110.877	29.9	0	1.6	599
1328	110.961	30	0	1.12	600
1329	111.047	30	0	1.14	599
1330	111.13	30	0	0.61	600
1331	111.214	30	0	0.54	599
1332	111.297	29.95	0	1.16	600
1333	111.38	29.95	0	1.72	600
1334	111.464	29.95	0	1.66	600
1335	111.547	30	0	0.65	599
1336	111.63	30	0	0.71	599
1337	111.714	30	0	0.69	600
1338	111.797	30	0	0.7	600
1339	111.883	30	0	0.74	600
1340	111.966	29.9	0	0.75	599
1341	112.05	29.95	0	0.71	600
1342	112.133	29.9	0	0.65	600
1343	112.216	29.95	0	0.71	599
1344	112.3	30	0	0.77	599
1345	112.383	29.9	0	0.75	599
1346	112.466	30	0	0.81	600
1347	112.55	30	0	0.82	600
1348	112.633	29.95	0	0.74	600
1349	112.719	30	0	0.74	600
1350	112.802	29.95	0	0.65	599
1351	112.886	29.95	0	0.64	599
1352	112.969	30	0	0.65	599
1353	113.052	30	0	0.69	600
1354	113.136	30	0	0.75	600
1355	113.219	30	0	0.75	599
1356	113.302	30	0	1.23	599
1357	113.386	30	0	0.63	600
1358	113.469	29.9	0	1.22	600
1359	113.555	29.9	0	1.72	600
1360	113.639	29.9	0	1.2	600
1361	113.722	29.9	0	1.22	599
1362	113.805	29.9	0	1.24	599
1363	113.889	29.9	0	0.63	600
1364	113.972	29.95	0	1.2	599
1365	114.055	29.95	0	1.2	600
1366	114.139	30	0	1.31	599
1367	114.222	29.9	0	1.31	600
1368	114.305	30	0	1.29	600
1369	114.391	30	0	1.37	600
1370	114.475	30	0	1.4	600
1371	114.558	30	0	1.43	600
1372	114.641	29.95	0	1.43	599
1373	114.725	30	0	0.35	600
1374	114.808	29.95	0	0.43	599
1375	114.891	30	0	0.92	599
1376	114.975	30	0	1.56	600
1377	115.058	29.95	0	1.01	599
1378	115.141	30	0	1.09	599
1379	115.228	30	0	1.12	600
1380	115.311	29.9	0	0.65	599
1381	115.394	29.9	0	0.74	600
1382	115.478	29.9	0	0.7	600
1383	115.561	29.9	0	0.69	600
1384	115.644	30	0	0.7	599
1385	115.728	30	0	1.29	600
1386	115.811	30	0	1.2	599
1387	115.894	29.95	0	1.24	600
1388	115.978	29.95	0	0.73	599
1389	116.064	30	0	0.73	599
1390	116.147	30	0	0.73	599
1391	116.23	29.95	0	1.23	600
1392	116.314	30	0	1.16	599
1393	116.397	29.95	0	1.18	599
1394	116.48	29.95	0	1.14	599
1395	116.564	30	0	0.63	599
1396	116.647	29.95	0	0.63	599
1397	116.73	30	0	0.65	600
1398	116.814	29.95	0	0.65	600
1399	116.9	30	0	0.57	600
1400	116.983	30	0	0.53	599
1401	117.066	29.95	0	0.46	599
1402	117.15	29.95	0	1.52	599
1403	117.233	30	0	1.06	599
1404	117.316	29.95	0	0.45	600
1405	117.4	30	0	1.04	600
1406	117.483	29.95	0	1.04	599
1407	117.566	29.95	0	1	599
1408	117.65	30	0	0.97	600
1409	117.736	30	0	1.58	599
1410	117.819	30	0	1.09	600
1411	117.902	29.95	0	0.5	599
1412	117.986	29.95	0	1.54	600
1413	118.069	30	0	0.46	599
1414	118.152	29.95	0	1	599
1415	118.236	30	0	1.58	599
1416	118.319	29.9	0	0.5	599
1417	118.402	29.9	0	0.53	599
1418	118.486	30	0	0.64	599
1419	118.572	29.95	0	0.65	599
1420	118.655	29.95	0	1.18	599
1421	118.739	30	0	0.79	599
1422	118.822	29.95	0	1.81	599
1423	118.905	29.95	0	1.2	599
1424	118.989	30	0	0.66	600
1425	119.072	29.95	0	1.2	600
1426	119.155	29.95	0	1.23	599
1427	119.239	29.95	0	0.66	599
1428	119.322	30	0	0.74	600
1429	119.408	30	0	0.75	599
1430	119.491	29.95	0	1.26	600
1431	119.575	30	0	0.79	600
1432	119.658	29.95	0	1.29	600
1433	119.741	29.95	0	1.29	600
1434	119.825	30	0	0.76	599
1435	119.908	30	0	0.73	599
1436	119.991	29.95	0	0.75	599
1437	120.075	29.95	0	1.27	600
1438	120.158	29.95	0	1.28	599
1439	120.244	30	0	1.23	600
1440	120.328	30	0	1.23	599
1441	120.411	30	0	1.22	600
1442	120.494	29.9	0	1.75	600
1443	120.578	29.95	0	1.7	600
1444	120.661	30	0	1.65	599
1445	120.744	29.9	0	1.11	599
1446	120.828	30	0	1.14	599
1447	120.911	30	0	1.61	600
1448	120.994	30	0	1.08	600
1449	121.08	29.9	0	0.54	599
1450	121.164	29.95	0	0.6	599
1451	121.247	30	0	0.68	599
1452	121.33	29.95	0	0.77	600
1453	121.414	29.95	0	0.77	599
1454	121.497	29.95	0	0.87	599
1455	121.58	29.95	0	0.86	600
1456	121.664	29.95	0	0.97	599
1457	121.747	29.95	0	0.89	600
1458	121.83	29.95	0	1.44	600
1459	121.916	30	0	1.49	599
1460	122	29.95	0	0.9	600
1461	122.083	30	0	1.45	600
1462	122.166	29.95	0	0.43	600
1463	122.25	30	0	0.93	600
1464	122.333	30	0	0.93	600
1465	122.416	30	0	1.08	599
1466	122.5	30	0	1.49	599
1467	122.583	30	0	1.53	599
1468	122.666	30	0	1.55	599
1469	122.752	30	0	1.01	600
1470	122.836	30	0	1.04	600
1471	122.919	30	0	1.03	600
1472	123.002	30	0	0.46	600
1473	123.086	30	0	0.95	599
1474	123.169	29.9	0	1.49	600
1475	123.252	30	0	0.97	600
1476	123.336	29.95	0	0.98	600
1477	123.419	29.95	0	1.52	599
1478	123.502	29.95	0	1.03	599
1479	123.589	30	0	0.46	599
1480	123.672	29.95	0	0.98	600
1481	123.755	29.95	0	1.01	600
1482	123.839	29.95	0	0.98	600
1483	123.922	30	0	0.95	600
1484	124.005	29.95	0	1.44	599
1485	124.089	29.95	0	0.39	600
1486	124.172	30	0	0.54	600
1487	124.255	29.95	0	1	599
1488	124.339	29.95	0	0.49	599
1489	124.425	30	0	0.44	600
1490	124.508	30	0	1.02	599
1491	124.591	30	0	0.95	599
1492	124.675	30	0	0.45	599
1493	124.758	29.95	0	0.95	599
1494	124.841	29.95	0	1.65	600
1495	124.925	30	0	1.58	599
1496	125.008	30	0	0.5	599
1497	125.091	30	0	0.97	600
1498	125.175	30	0	1.03	599
1499	125.261	30	0	1.54	600
1500	125.344	30	0	1.59	600
1501	125.427	30	0	1.12	599
1502	125.511	30	0	0.59	599
1503	125.594	29.9	0	0.59	599
1504	125.677	29.9	0	0.65	599
1505	125.761	29.9	0	0.66	599
1506	125.844	29.9	0	0.66	600
1507	125.927	30	0	0.69	600
1508	126.011	29.9	0	0.7	599
1509	126.097	29.95	0	0.71	600
1510	126.18	29.95	0	0.74	600
1511	126.264	30	0	0.71	600
1512	126.347	30	0	1.26	600
1513	126.43	29.95	0	1.26	600
1514	126.514	29.95	0	0.68	599
1515	126.597	30	0	0.64	599
1516	126.68	30	0	0.61	599
1517	126.764	30	0	1.2	599
1518	126.847	30	0	0.69	600
1519	126.933	29.95	0	1.76	600
1520	127.016	29.95	0	0.65	600
1521	127.1	30	0	0.57	600
1522	127.183	29.95	0	0.59	600
1523	127.266	30	0	0.53	599
1524	127.35	29.9	0	0.54	600
1525	127.433	29.9	0	0.55	600
1526	127.516	29.9	0	1.06	599
1527	127.6	29.95	0	1.63	600
1528	127.683	29.9	0	1.59	600
1529	127.769	30	0	1.58	600
1530	127.853	30	0	1.45	599
1531	127.936	29.95	0	0.41	600
1532	128.019	29.95	0	0.86	600
1533	128.102	29.95	0	1.44	600
1534	128.186	29.95	0	1.45	599
1535	128.269	30	0	0.41	600
1536	128.352	30	0	0.92	599
1537	128.436	30	0	0.5	599
1538	128.519	29.95	0	0.95	599
1539	128.605	30	0	1.63	600
1540	128.689	29.95	0	1.61	600
1541	128.772	30	0	1.66	599
1542	128.855	30	0	1.2	600
1543	128.939	30	0	1.24	600
1544	129.022	29.9	0	1.24	599
1545	129.105	29.9	0	1.31	599
1546	129.189	29.9	0	1.31	599
1547	129.272	29.95	0	0.87	599
1548	129.355	30	0	0.96	600
1549	129.441	29.95	0	1.44	600
1550	129.525	30	0	1.45	599
1551	129.608	29.95	0	0.95	600
1552	129.691	30	0	0.35	599
1553	129.775	30	0	0.87	600
1554	129.858	30	0	1.39	599
1555	129.941	29.95	0	1.39	599
1556	130.025	30	0	0.82	599
1557	130.108	30	0	0.74	599
1558	130.191	30	0	1.24	600
1559	130.278	30	0	1.24	599
1560	130.361	29.95	0	1.24	600
1561	130.444	30	0	1.24	600
1562	130.528	30	0	1.2	600
1563	130.611	30	0	1.2	600
1564	130.694	29.9	0	1.68	599
1565	130.778	29.9	0	1.18	600
1566	130.861	29.9	0	1.11	599
1567	130.944	29.9	0	0.21	600
1568	131.028	29.95	0	1.27	600
1569	131.114	29.95	0	0.76	599
1570	131.197	29.95	0	1.33	600
1571	131.28	30	0	0.79	599
1572	131.364	30	0	0.8	599
1573	131.447	29.95	0	0.41	599
1574	131.53	29.95	0	0.9	599
1575	131.614	30	0	0.37	600
1576	131.697	30	0	1.45	600
1577	131.78	30	0	1.54	599
1578	131.864	30	0	1.02	600
1579	131.95	29.95	0	0.97	599
1580	132.033	29.95	0	1	599
1581	132.116	30	0	0.98	600
1582	132.2	29.95	0	0.45	599
1583	132.283	29.9	0	1.49	599
1584	132.366	29.9	0	1.49	599
1585	132.45	29.9	0	1.48	599
1586	132.533	29.9	0	1.44	600
1587	132.616	30	0	1.49	600
1588	132.7	29.95	0	1.06	599
1589	132.786	29.95	0	1.5	599
1590	132.869	29.95	0	0.93	599
1591	132.952	29.95	0	0.91	600
1592	133.036	29.95	0	0.39	600
1593	133.119	30	0	0.49	600
1594	133.202	30	0	0.53	600
1595	133.286	30	0	0.53	600
1596	133.369	30	0	1.09	599
1597	133.452	29.95	0	1.11	599
1598	133.536	30	0	0.55	600
1599	133.622	30	0	1.03	600
1600	133.705	30	0	0.5	599
1601	133.789	30	0	1.09	600
1602	133.872	29.9	0	1.08	600
1603	133.955	29.9	0	0.57	600
1604	134.039	29.9	0	1.09	600
1605	134.122	29.9	0	1.03	599
1606	134.205	30	0	0.43	600
1607	134.289	29.95	0	0.48	600
1608	134.372	30	0	0.55	600
1609	134.458	30	0	0.59	600
1610	134.541	29.95	0	1.2	599
1611	134.625	29.95	0	1.31	599
1612	134.708	29.95	0	1.38	599
1613	134.791	30	0	0.82	599
1614	134.875	30	0	0.8	599
1615	134.958	30	0	0.79	599
1616	135.041	30	0	0.3	599
1617	135.125	30	0	0.32	600
1618	135.208	30	0	0.44	599
1619	135.294	30	0	0.45	600
1620	135.377	30	0	1.03	600
1621	135.461	29.9	0	1.04	600
1622	135.544	29.9	0	0.52	600
1623	135.627	29.9	0	0.54	599
1624	135.711	29.95	0	1.07	599
1625	135.794	29.9	0	1.12	599
1626	135.877	29.9	0	1.03	600
1627	135.961	30	0	0.57	600
1628	136.044	29.9	0	0.64	600
1629	136.13	30	0	0.61	600
1630	136.214	30	0	0.74	599
1631	136.297	30	0	0.75	600
1632	136.38	30	0	1.29	600
1633	136.464	30	0	1.36	599
1634	136.547	30	0	1.39	599
1635	136.63	29.95	0	1.39	599
1636	136.714	30	0	0.86	600
1637	136.797	29.9	0	0.97	599
1638	136.88	29.9	0	0.43	599
1639	136.966	29.9	0	0.35	599
1640	137.05	29.9	0	0.38	600
1641	137.133	30	0	0.45	599
1642	137.216	29.95	0	0.46	599
1643	137.3	29.9	0	0.46	599
1644	137.383	29.95	0	0.54	599
1645	137.466	30	0	0.57	599
1646	137.55	30	0	0.57	599
1647	137.633	29.9	0	1.64	599
1648	137.716	29.95	0	1.23	600
1649	137.802	30	0	1.26	599
1650	137.886	30	0	1.14	599
1651	137.969	30	0	1.18	599
1652	138.052	29.95	0	1.2	599
1653	138.136	30	0	1.63	599
1654	138.219	30	0	1.64	600
1655	138.302	29.95	0	1.53	600
1656	138.386	29.9	0	1.52	600
1657	138.469	29.9	0	1.02	600
1658	138.552	29.95	0	1.53	600
1659	138.639	29.95	0	0.98	599
1660	138.722	30	0	0.41	600
1661	138.805	29.95	0	0.95	599
1662	138.889	30	0	1.03	600
1663	138.972	29.95	0	0.54	599
1664	139.055	30	0	1.14	600
1665	139.139	30	0	1.26	599
1666	139.222	29.95	0	1.24	599
1667	139.305	30	0	1.23	599
1668	139.389	30	0	1.26	599
1669	139.475	30	0	0.74	600
1670	139.558	30	0	0.76	599
1671	139.641	30	0	0.29	599
1672	139.725	30	0	0.82	600
1673	139.808	29.9	0	0.82	600
1674	139.891	29.9	0	1.39	599
1675	139.975	29.9	0	1.36	599
1676	140.058	29.9	0	0.77	599
1677	140.141	29.9	0	0.73	599
1678	140.225	29.9	0	1.28	599
1679	140.311	30	0	1.29	599
1680	140.394	29.95	0	1.37	600
1681	140.477	29.95	0	1.32	600
1682	140.561	30	0	1.29	599
1683	140.644	30	0	0.76	599
1684	140.727	29.95	0	0.71	599
1685	140.811	30	0	0.63	599
1686	140.894	30	0	0.61	600
1687	140.977	30	0	1.12	600
1688	141.061	30	0	1.59	599
1689	141.147	30	0	1.58	600
1690	141.23	30	0	1.13	599
1691	141.314	30	0	1.13	599
1692	141.397	29.9	0	1.13	600
1693	141.48	29.9	0	1.09	600
1694	141.564	29.9	0	0.48	599
1695	141.647	29.9	0	0.49	599
1696	141.73	29.95	0	0.39	599
1697	141.814	29.95	0	0.45	599
1698	141.897	29.95	0	0.98	600
1699	141.983	29.95	0	1.55	600
1700	142.066	29.95	0	1	600
1701	142.15	29.95	0	0.95	599
1702	142.233	29.95	0	1.53	600
1703	142.316	30	0	1.6	599
1704	142.4	30	0	1.61	599
1705	142.483	30	0	1.09	600
1706	142.566	30	0	1.08	600
1707	142.65	30	0	1.13	600
1708	142.733	30	0	1.08	599
1709	142.819	29.95	0	1.65	599
1710	142.903	29.9	0	1.18	600
1711	142.986	29.9	0	1.69	600
1712	143.069	29.9	0	1.14	599
1713	143.153	29.9	0	1.24	600
1714	143.236	29.9	0	1.2	600
1715	143.319	29.9	0	0.71	599
1716	143.403	29.95	0	0.71	599
1717	143.486	29.95	0	0.7	600
1718	143.569	30	0	1.2	600
1719	143.655	30	0	1.75	599
1720	143.739	29.95	0	1.29	599
1721	143.822	29.9	0	1.26	600
1722	143.905	29.95	0	0.7	599
1723	143.989	30	0	0.64	599
1724	144.072	30	0	1.23	599
1725	144.155	30	0	1.2	600
1726	144.239	30	0	1.2	600
1727	144.322	30	0	0.64	600
1728	144.405	29.95	0	1.72	600
1729	144.491	30	0	1.18	600
1730	144.575	29.9	0	0.6	600
1731	144.658	29.9	0	0.59	600
1732	144.741	29.9	0	0.6	599
1733	144.825	29.95	0	0.57	600
1734	144.908	30	0	1.11	599
1735	144.991	29.95	0	1.13	600
1736	145.075	29.95	0	1.02	600
1737	145.158	29.95	0	1.04	600
1738	145.241	30	0	1.07	599
1739	145.327	30	0	0.54	599
1740	145.411	29.95	0	0.53	600
1741	145.494	29.95	0	0.5	600
1742	145.577	29.95	0	1.02	599
1743	145.661	30	0	0.98	599
1744	145.744	30	0	1.06	599
1745	145.827	30	0	1.59	600
1746	145.911	29.95	0	1.55	599
1747	145.994	29.95	0	1.03	600
1748	146.077	29.9	0	1.55	599
1749	146.164	29.9	0	1.04	599
1750	146.247	29.9	0	1.06	599
1751	146.33	29.9	0	0.63	599
1752	146.414	29.9	0	0.65	600
1753	146.497	30	0	1.2	600
1754	146.58	29.9	0	1.23	599
1755	146.664	30	0	0.74	600
1756	146.747	30	0	0.73	599
1757	146.83	30	0	0.81	600
1758	146.914	29.95	0	0.35	600
1759	147	30	0	0.9	599
1760	147.083	29.95	0	1.47	600
1761	147.166	30	0	0.96	600
1762	147.25	30	0	0.93	600
1763	147.333	30	0	1.52	599
1764	147.416	29.95	0	1.53	600
1765	147.5	30	0	0.46	599
1766	147.583	29.95	0	1.01	599
1767	147.666	29.9	0	0.49	599
1768	147.75	29.9	0	0.49	600
1769	147.836	29.9	0	1.08	599
1770	147.919	29.95	0	1.6	599
1771	148.002	29.9	0	1.64	600
1772	148.086	29.95	0	1.08	600
1773	148.169	30	0	0.6	599
1774	148.252	29.95	0	0.59	600
1775	148.336	30	0	0.59	599
1776	148.419	29.95	0	1.69	599
1777	148.502	30	0	1.69	600
1778	148.586	29.95	0	1.07	599
1779	148.672	30	0	1.55	600
1780	148.755	30	0	1.49	600
1781	148.839	30	0	0.89	599
1782	148.922	30	0	0.87	600
1783	149.005	30	0	0.9	600
1784	149.089	30	0	0.9	599
1785	149.172	29.9	0	1.45	599
1786	149.255	29.9	0	1.48	599
1787	149.339	29.9	0	1.58	599
1788	149.422	29.95	0	0.57	600
1789	149.508	30	0	0.57	600
1790	149.591	30	0	1.11	599
1791	149.675	30	0	1.69	599
1792	149.758	29.95	0	1.2	599
1793	149.841	29.9	0	1.14	599
1794	149.925	30	0	0.64	599
1795	150.008	29.95	0	1.18	599
1796	150.091	29.95	0	1.13	599
1797	150.175	30	0	0.7	599
1798	150.258	30	0	1.23	599
1799	150.344	30	0	1.22	599
1800	150.427	30	0	1.23	599
1801	150.511	30	0	0.73	600
1802	150.594	30	0	0.68	599
1803	150.677	29.9	0	0.74	600
1804	150.761	29.9	0	0.8	599
1805	150.844	29.9	0	1.33	600
1806	150.927	29.9	0	0.75	600
1807	151.011	30	0	1.2	599
1808	151.094	29.95	0	1.72	600
1809	151.18	30	0	1.29	600
1810	151.264	29.95	0	1.72	599
1811	151.347	30	0	1.22	600
1812	151.43	30	0	1.24	599
1813	151.514	29.95	0	0.6	600
1814	151.597	29.95	0	1.63	599
1815	151.68	30	0	0.61	599
1816	151.764	30	0	0.68	599
1817	151.847	30	0	1.24	599
1818	151.93	30	0	0.74	600
1819	152.016	30	0	1.34	599
1820	152.1	30	0	1.16	599
1821	152.183	29.95	0	0.66	599
1822	152.266	29.9	0	0.63	599
1823	152.35	29.9	0	1.2	600
1824	152.433	29.9	0	0.63	599
1825	152.516	29.9	0	1.24	600
1826	152.6	30	0	1.76	600
1827	152.683	29.95	0	1.12	599
1828	152.766	29.9	0	1.64	600
1829	152.852	29.95	0	1.64	600
1830	152.936	30	0	1.13	600
1831	153.019	30	0	1.69	600
1832	153.102	30	0	1.66	600
1833	153.186	30	0	0.57	599
1834	153.269	30	0	1.06	600
1835	153.352	30	0	1.04	599
1836	153.436	29.95	0	1.01	599
1837	153.519	30	0	1.04	599
1838	153.602	30	0	1.04	600
1839	153.689	29.95	0	0.65	599
1840	153.772	29.9	0	1.09	600
1841	153.855	29.9	0	1.12	600
1842	153.939	29.9	0	0.54	599
1843	154.022	29.9	0	0.66	600
1844	154.105	30	0	1.2	599
1845	154.189	30	0	0.71	599
1846	154.272	29.95	0	0.73	600
1847	154.355	29.95	0	1.33	599
1848	154.439	30	0	1.36	599
1849	154.525	29.95	0	1.36	600
1850	154.608	30	0	1.33	600
1851	154.691	30	0	1.33	599
1852	154.775	30	0	1.33	600
1853	154.858	30	0	1.38	600
1854	154.941	30	0	1.38	599
1855	155.025	29.95	0	1.34	599
1856	155.108	30	0	0.91	600
1857	155.191	29.95	0	0.91	600
1858	155.275	29.9	0	0.41	600
1859	155.361	29.9	0	0.97	599
1860	155.444	29.9	0	0.61	599
1861	155.528	29.9	0	0.64	599
1862	155.611	29.95	0	0.61	600
1863	155.694	29.95	0	1.66	599
1864	155.778	29.9	0	1.18	599
1865	155.861	30	0	1.16	600
1866	155.944	29.95	0	1.72	599
1867	156.028	30	0	1.29	600
1868	156.111	29.95	0	1.36	600
1869	156.197	30	0	1.36	599
1870	156.28	30	0	1.34	599
1871	156.364	29.95	0	1.83	599
1872	156.447	30	0	0.75	600
1873	156.53	29.9	0	1.23	599
1874	156.614	30	0	0.66	599
1875	156.697	29.9	0	0.68	599
1876	156.78	29.9	0	1.08	600
1877	156.864	29.9	0	0.59	600
1878	156.947	29.9	0	1.06	599
1879	157.033	29.9	0	1.07	600
1880	157.116	30	0	1.01	600
1881	157.2	29.95	0	1.03	599
1882	157.283	29.95	0	0.5	599
1883	157.366	30	0	1.03	600
1884	157.45	29.95	0	1.64	600
1885	157.533	30	0	1.66	600
1886	157.616	30	0	1.7	599
1887	157.7	30	0	1.2	600
1888	157.783	30	0	0.7	599
1889	157.869	30	0	0.71	600
1890	157.952	30	0	0.77	600
1891	158.036	30	0	0.79	599
1892	158.119	29.95	0	0.74	599
1893	158.202	29.9	0	1.24	599
1894	158.286	29.9	0	1.76	600
1895	158.369	29.9	0	0.68	599
1896	158.452	29.9	0	1.2	599
1897	158.536	30	0	0.8	599
1898	158.619	30	0	1.37	600
1899	158.705	29.95	0	1.38	599
1900	158.789	30	0	0.85	600
1901	158.872	30	0	0.84	600
1902	158.955	29.95	0	0.84	600
1903	159.039	30	0	0.8	599
1904	159.122	30	0	0.82	600
1905	159.205	30	0	0.85	600
1906	159.289	30	0	0.87	599
1907	159.372	30	0	0.92	600
1908	159.455	30	0	0.89	599
1909	159.541	30	0	0.89	600
1910	159.625	29.95	0	1.4	599
1911	159.708	29.9	0	0.86	599
1912	159.791	29.9	0	0.92	599
1913	159.875	29.9	0	1.47	599
1914	159.958	29.9	0	1.49	600
1915	160.041	29.95	0	0.96	599
1916	160.125	29.95	0	0.92	599
1917	160.208	30	0	1.53	599
1918	160.291	30	0	1.58	599
1919	160.377	29.95	0	1.03	600
1920	160.461	29.95	0	0.97	599
1921	160.544	29.95	0	1.54	599
1922	160.627	30	0	0.52	599
1923	160.711	30	0	0.5	599
1924	160.794	30	0	0.44	600
1925	160.877	30	0	0.92	600
1926	160.961	30	0	1.44	600
1927	161.044	29.9	0	0.41	599
1928	161.127	29.9	0	0.97	599
1929	161.214	29.9	0	1.6	600
1930	161.297	29.95	0	1.63	599
1931	161.38	30	0	1.59	600
1932	161.464	29.9	0	1.49	600
1933	161.547	30	0	0.45	600
1934	161.63	29.95	0	0.46	600
1935	161.714	29.95	0	0.54	600
1936	161.797	30	0	0.98	600
1937	161.88	29.95	0	0.49	599
1938	161.964	29.95	0	0.98	599
1939	162.05	30	0	1.49	599
1940	162.133	30	0	1.49	599
1941	162.216	29.95	0	0.39	599
1942	162.3	30	0	0.41	600
1943	162.383	30	0	0.89	599
1944	162.466	30	0	1.42	600
1945	162.55	30	0	1.47	599
1946	162.633	30	0	0.92	599
1947	162.716	29.9	0	1	600
1948	162.8	29.9	0	0.5	599
1949	162.886	29.9	0	0.54	600
1950	162.969	30	0	0.57	599
1951	163.052	29.95	0	1.09	599
1952	163.136	30	0	1.6	600
1953	163.219	29.9	0	1.09	599
1954	163.302	29.95	0	0.59	600
1955	163.386	30	0	0.46	599
1956	163.469	30	0	0.97	599
1957	163.552	29.95	0	0.97	599
1958	163.636	30	0	1.55	599
1959	163.722	30	0	0.5	599
1960	163.805	30	0	0.52	600
1961	163.889	30	0	1.04	599
1962	163.972	29.95	0	0.55	599
1963	164.055	30	0	0.59	600
1964	164.139	30	0	0.61	600
1965	164.222	30	0	1.2	600
1966	164.305	30	0	1.13	599
1967	164.389	30	0	1.2	600
1968	164.472	29.95	0	0.68	599
1969	164.558	29.9	0	0.68	599
1970	164.641	29.9	0	0.74	600
1971	164.725	29.9	0	0.73	600
1972	164.808	29.9	0	0.68	599
1973	164.891	29.95	0	0.59	600
1974	164.975	29.95	0	1.09	599
1975	165.058	30	0	1.61	599
1976	165.141	29.95	0	0.54	600
1977	165.225	30	0	1.02	600
1978	165.308	29.95	0	1.58	599
1979	165.394	29.95	0	0.53	599
1980	165.477	30	0	1	599
1981	165.561	30	0	0.55	600
1982	165.644	30	0	0.59	599
1983	165.727	29.9	0	0.98	599
1984	165.811	29.95	0	1.01	599
1985	165.894	29.95	0	1.59	599
1986	165.977	30	0	1.08	599
1987	166.061	30	0	0.57	600
1988	166.144	30	0	1.06	599
1989	166.23	30	0	1.64	600
1990	166.314	30	0	0.61	599
1991	166.397	30	0	0.63	600
1992	166.48	30	0	0.65	599
1993	166.564	30	0	0.65	600
1994	166.647	29.9	0	1.24	599
1995	166.73	29.9	0	1.29	600
1996	166.814	29.9	0	1.28	599
1997	166.897	30	0	1.26	599
1998	166.98	29.9	0	1.33	599
1999	167.066	29.9	0	1.38	599

## Sheet: Channel1
Cycle	Time[h]	Ch1_cal_A01	Ch1_cal_A02	Ch1_cal_A03	Ch1_cal_A04	Ch1_cal_A05	Ch1_cal_A06	Ch1_cal_A07	Ch1_cal_A08	Ch1_cal_B01	Ch1_cal_B02	Ch1_cal_B03	Ch1_cal_B04	Ch1_cal_B05	Ch1_cal_B06	Ch1_cal_B07	Ch1_cal_B08	Ch1_cal_C01	Ch1_cal_C02	Ch1_cal_C03	Ch1_cal_C04	Ch1_cal_C05	Ch1_cal_C06	Ch1_cal_C07	Ch1_cal_C08	Ch1_cal_D01	Ch1_cal_D02	Ch1_cal_D03	Ch1_cal_D04	Ch1_cal_D05	Ch1_cal_D06	Ch1_cal_D07	Ch1_cal_D08	Ch1_cal_E01	Ch1_cal_E02	Ch1_cal_E03	Ch1_cal_E04	Ch1_cal_E05	Ch1_cal_E06	Ch1_cal_E07	Ch1_cal_E08	Ch1_cal_F01	Ch1_cal_F02	Ch1_cal_F03	Ch1_cal_F04	Ch1_cal_F05	Ch1_cal_F06	Ch1_cal_F07	Ch1_cal_F08
		BM_730_6	BM_730_6	BM_730_6	BM_730_6	BM_730_6	BM_730_6	BM_730_6	BM_730_6	BM_730_6	BM_730_6	BM_730_6	BM_730_6	BM_730_6	BM_730_6	BM_730_6	BM_730_6	BM_730_6	BM_730_6	BM_730_6	BM_730_6	BM_730_6	BM_730_6	BM_730_6	BM_730_6	BM_730_6	BM_730_6	BM_730_6	BM_730_6	BM_730_6	BM_730_6	BM_730_6	BM_730_6	BM_730_6	BM_730_6	BM_730_6	BM_730_6	BM_730_6	BM_730_6	BM_730_6	BM_730_6	BM_730_6	BM_730_6	BM_730_6	BM_730_6	BM_730_6	BM_730_6	BM_730_6	BM_730_6
		Calibrated	Calibrated	Calibrated	Calibrated	Calibrated	Calibrated	Calibrated	Calibrated	Calibrated	Calibrated	Calibrated	Calibrated	Calibrated	Calibrated	Calibrated	Calibrated	Calibrated	Calibrated	Calibrated	Calibrated	Calibrated	Calibrated	Calibrated	Calibrated	Calibrated	Calibrated	Calibrated	Calibrated	Calibrated	Calibrated	Calibrated	Calibrated	Calibrated	Calibrated	Calibrated	Calibrated	Calibrated	Calibrated	Calibrated	Calibrated	Calibrated	Calibrated	Calibrated	Calibrated	Calibrated	Calibrated	Calibrated	Calibrated
		A01	A02	A03	A04	A05	A06	A07	A08	B01	B02	B03	B04	B05	B06	B07	B08	C01	C02	C03	C04	C05	C06	C07	C08	D01	D02	D03	D04	D05	D06	D07	D08	E01	E02	E03	E04	E05	E06	E07	E08	F01	F02	F03	F04	F05	F06	F07	F08
1	0.0108333	197.98	184.4	206.59	189.57	185.11	188.2	181.7	197.56	194.81	172.8	176.41	176	173.62	205.43	185.89	189.08	179.91	170.79	179.76	173.72	174.97	168.45	191.46	177.12	173.56	166.55	176.69	166.71	173.8	171.97	170.84	180.02	174.73	174.81	182.11	182.04	185.23	176.88	181.83	176.34	171.86	170.51	182.3	182.16	193.76	185.77	179.34	183.42
2	0.0941667	170.92	159.5	177.82	162.11	170.07	170.23	161.18	179.7	176.74	154.78	156.94	156.93	156.19	190.8	166.32	174.22	162.08	154.25	159.49	162.59	161.85	157.39	177.09	178.94	160.48	151.92	159.49	162.25	156.69	161.04	155.38	181.31	159.13	158.68	168.62	171.94	166.92	169.18	175.17	178.17	163.46	153.33	166.29	180.34	177.82	164.77	176.43	185.52
3	0.1775	170.38	159.38	175.34	161.76	169.89	169.8	160.73	179.18	175.87	153.6	154.45	156.57	155.81	191.21	166.2	174.33	161.37	153.53	158.09	162.12	161.81	157.42	176.6	178.47	159.96	151.47	159.09	161.69	156.38	160.46	155.24	181.23	158.46	157.97	168.04	171.32	166.38	169.02	175.2	177.44	163.07	152.43	165.66	179.97	177.35	164.23	176.26	185.04
4	0.260833	169.21	158.35	175.42	161.49	169.35	169.7	160.39	179.01	174.98	153.33	153.67	156.18	155.91	191.56	166.16	174.26	160.49	153.17	157.22	161.42	161.56	157.45	176.27	177.84	159.4	151.04	158.67	161.36	156.14	160.26	154.83	180.63	157.98	157.07	167.36	171.19	166.49	168.83	175.06	176.94	162.81	152.23	165.81	179.84	177.23	164.09	176.22	184.4
5	0.344167	169.03	158.19	174.08	161.19	169.42	169.12	159.97	178.45	174.28	152.83	153.55	156.02	155.95	191.03	165.86	174.42	160.25	153	157.12	161.21	161.45	157.04	175.65	177.76	158.88	150.77	158.19	161.19	156.37	159.97	154.56	181.55	157.66	156.93	167.4	170.57	166.34	168.66	175.22	177.03	162.56	151.94	167.22	179.62	177.2	163.77	176.26	184.38
6	0.4275	168.79	158.04	174.25	160.58	169.23	169.27	160.01	178.74	174.45	152.86	153.23	155.51	155.58	191.05	165.9	174.9	160.32	152.62	156.84	161.17	161.18	157.02	174.99	177.98	159.12	150.75	157.75	161.07	156.14	159.88	154.1	180.5	157.81	156.5	167.04	170.7	166.41	168.66	175.5	177.18	162.84	151.86	165.62	179.63	179.05	163.8	176.75	184.81
7	0.510833	168.8	158.01	173.72	160.98	169.34	169.43	159.98	178.75	174.68	152.63	153.34	155.44	155.55	191.15	165.43	174.82	160.51	152.71	157.01	161.48	161.42	156.86	175.14	178.03	159.26	150.77	158.13	161.15	155.98	159.95	153.86	180.64	158.04	156.65	167.23	170.87	166.41	168.94	175.81	177.21	163.01	152.03	165.88	179.91	179.5	163.81	176.7	184.57
8	0.594167	169.55	158.23	173.41	161.06	169.58	169.46	160.16	178.93	174.96	153.02	153.75	155.78	155.71	191.63	165.77	174.88	160.74	152.92	157.04	161.89	161.48	157.31	175.34	178.35	159.95	150.92	158.7	161.71	156.26	160.39	154.36	180.74	158.37	157.16	167.51	171.37	167.07	169.3	176.15	177.49	163.2	152.25	166.02	180.18	178.56	163.91	177.04	185.14
9	0.680278	169.73	158.88	174.07	161.6	170.25	170.04	160.22	178.85	175.48	153.41	154.02	156.21	156.24	191.84	165.86	175.03	161.11	153.4	157.56	161.88	161.55	157.48	175.14	177.92	160.3	151.53	158.33	162.02	156.71	160.83	154.52	180.91	158.96	157.65	167.72	171.9	167.32	169.54	176.14	177.26	163.47	152.79	166.19	180.84	179.25	164.12	177.13	185.16
10	0.763611	170.49	159.28	173.69	161.73	170.96	170.16	160.77	178.81	175.48	153.79	154.32	156.44	156.34	191.88	166.41	174.91	161.64	153.61	157.94	162.55	162.08	157.63	175.65	178.33	160.45	151.83	159.31	162.7	156.8	160.78	154.69	181.95	159.34	157.71	168.27	172.2	167.21	169.79	175.92	177.46	163.75	153.21	166.53	180.85	179.17	164.37	177.04	185.15
11	0.846944	170.23	159.79	174.35	162.26	170.81	170.51	160.69	179.03	176.21	153.62	154.19	156.72	156.64	191.99	166.65	175.07	161.55	154	157.89	162.56	162.2	157.97	175.46	178.16	160.59	151.94	159.02	162.63	157	161.15	154.65	181.23	159.71	157.77	168.26	172.34	167.46	170.13	176.14	177.78	163.9	153.1	166.81	181.38	179.13	164.92	177.09	185
12	0.930278	170.74	159.53	173.88	162.42	171.46	170.65	160.94	178.94	176.39	153.72	154.55	156.95	156.59	192.31	166.53	175.29	161.73	154.03	157.72	162.92	162.46	157.93	175.81	178.42	161.05	151.96	159.29	162.99	157.17	161.36	155.07	181.26	159.54	158.27	168.38	172.5	167.49	169.94	176	178.02	164.15	153.6	166.69	181.13	179.24	164.9	177.16	185.24
13	1.01361	170.93	160.44	174.21	162.66	171.62	171.11	160.94	178.85	176.7	153.99	154.73	156.84	156.91	192.57	166.59	175.47	162.3	153.99	158.24	162.73	162.27	158.09	175.83	178.64	161.45	152.29	159.48	162.99	156.95	161.48	155.21	181.67	159.9	158.31	168.4	172.54	167.82	170.53	176.37	178.03	164.05	153.56	167.15	181.51	179.81	164.81	177.43	185.53
14	1.09694	171.6	160.08	174.46	163.39	171.59	170.95	161.03	179.15	177.22	154	154.7	157.12	156.74	192.61	166.63	175.04	162.41	154.05	158.19	163.11	162.73	158.35	175.97	178.68	161.59	152.44	159.45	162.87	157	161.48	154.94	181.32	159.96	158.13	168.26	172.59	168.25	170.6	176.53	178.02	164.23	153.92	166.97	181.49	179.11	164.84	177.42	185.74
15	1.18028	171.58	160.38	174.5	163.07	171.7	171.33	161.25	179.19	176.76	154.33	154.59	157.17	156.86	192.73	166.52	175.51	162.61	154.03	158.03	163.39	162.61	158.69	176.05	178.76	161.58	152.34	160.04	163.06	157.24	161.46	155.23	181.74	160.2	158.26	168.65	172.74	167.7	170.28	176.47	178.22	164.35	153.83	167.92	181.46	179.79	164.91	177.44	185.5
16	1.26361	171.81	160.35	174.41	163.37	171.78	171.19	161.05	179.41	177.14	154.21	154.98	157.47	156.83	192.92	166.64	175.2	162.82	154.28	158.3	163.08	162.81	158.9	176.04	179.03	161.73	152.33	160.05	163.23	157.17	161.66	155.11	182.93	160.66	158.59	168.76	172.67	167.95	170.46	176.75	178.19	164.65	153.95	166.92	181.76	179.18	165.17	177.5	186.03
17	1.34694	171.74	160.25	174.39	163.34	171.76	171.41	160.75	179.22	177.34	154.21	154.88	157.52	157.01	193.1	166.85	175.39	162.95	154	158.47	163.3	162.59	158.75	176.36	179.31	162.31	152.56	159.99	163.32	157.38	161.84	154.99	182.2	160.7	158.45	168.69	172.92	168.08	170.58	176.86	178.54	164.81	153.88	167.27	181.62	179.71	164.95	177.67	186.24
18	1.43028	172.14	160.23	174.81	163.15	171.94	171.66	161.25	179.1	177.5	154.28	154.98	157.63	157.11	193.17	167.01	175.56	163.24	154.6	158.58	163.33	162.88	158.77	176.07	179.2	162.71	152.68	160.41	163.16	157.55	161.96	155.39	181.91	160.76	158.58	168.76	172.69	168	170.7	176.81	178.61	164.84	153.78	167.38	181.44	179.52	165.18	177.64	186.24
19	1.51639	172.18	160.32	174.77	163.48	172	171.89	161.54	179.46	177.71	154.39	155.33	157.66	157.17	193.17	167.18	175.92	163.48	154.67	158.62	163.36	163.08	158.76	176.13	179.22	162.46	152.75	160.18	163.26	157.52	162.18	155.53	183.1	160.99	158.65	168.98	172.76	167.88	170.85	177.03	178.62	164.77	153.86	167.8	181.59	179.61	165.33	178.07	186.38
20	1.59972	172.31	160.94	174.58	163.14	172.11	171.71	161.33	179.17	177.52	154.55	155.06	157.71	157.35	193.74	166.99	175.82	163.84	154.45	158.76	163.45	162.82	159.1	176.34	179.58	162.61	152.66	160.43	163.57	157.58	162.33	155.65	182.4	161.18	158.75	168.84	172.8	168.13	171.09	176.92	178.92	164.83	154.15	167.76	181.92	179.71	165.36	178	186.19
21	1.68306	172.28	160.44	174.7	163.47	171.82	171.78	161.27	179.66	177.88	154.48	154.99	157.73	157.38	193.3	167.4	176.01	163.57	154.77	158.62	163.43	163.08	159.26	176.32	179.61	162.94	152.64	159.95	163.6	157.72	162.5	155.76	182.32	161.33	158.76	169.16	172.92	168.03	171.08	177.31	178.91	164.61	154.2	167.56	181.79	179.96	165.36	178.13	186.5
22	1.76639	172.53	160.38	174.74	163.57	171.77	171.85	161.06	179.65	177.98	154.62	155.46	157.91	157.23	193.58	167.52	176.14	163.74	154.36	158.84	163.67	163.18	159.4	176.33	179.75	162.79	152.68	160.35	163.56	157.94	162.44	155.7	182.31	161.51	158.92	169.19	172.93	168.07	171.04	177.35	178.96	164.81	154.32	167.66	181.81	180.37	165.57	178.22	186.77
23	1.84972	172.32	160.24	174.79	163.41	172.06	172.15	161.34	180.02	178.12	154.29	155.7	157.76	157.47	193.4	167.66	176.34	163.83	154.68	158.75	163.32	163.3	159.39	176.76	179.84	163.04	152.88	160.31	163.52	157.9	162.61	155.78	182.93	161.42	159.05	169.16	173.09	168.28	171.51	177.59	179.17	164.92	154.42	167.67	181.86	179.87	165.39	178.48	187.06
24	1.93306	172.51	160.49	174.52	163.7	171.78	172.28	161.46	179.96	178.29	154.48	155.39	157.71	157.54	193.6	167.55	176.28	163.82	154.79	159.21	163.33	163.08	159.37	176.59	180.03	162.99	152.82	160.42	163.55	157.99	162.64	156	182.98	161.81	159.01	169.2	173.11	168.31	171.73	177.74	179.21	164.81	154.65	167.43	181.72	181.09	165.5	178.5	187.14
25	2.01639	172.92	160.31	175.08	163.65	172	172.5	161.75	180.1	178.05	154.71	155.66	157.96	157.5	193.66	167.77	177.14	163.83	154.64	159.05	163.58	163.36	159.61	176.87	180.03	163.06	152.8	160.47	163.47	158.13	162.87	155.83	182.2	161.67	159.09	169.2	172.88	168.54	171.7	177.74	179.65	164.65	154.56	167.9	181.81	181.26	165.5	178.72	186.71
26	2.09972	172.82	160.44	174.99	163.61	172.05	172.48	161.71	180.45	178.41	154.67	155.71	157.92	157.69	194.49	167.68	176.46	164.4	155.06	159.01	163.6	163.43	159.69	176.69	180.34	163.19	152.9	160.3	163.52	158.05	162.92	156.16	183.37	161.84	159.25	169.25	173.19	168.34	171.55	177.98	179.47	164.87	154.62	167.6	181.8	180.29	165.64	178.76	187.29
27	2.18306	172.94	160.65	175.29	163.72	171.9	172.4	161.76	180.85	178.17	154.84	155.79	158.12	157.69	194.3	167.98	176.91	164.46	154.85	159.3	163.76	163.53	159.77	176.78	180.31	163.22	153.15	160.41	163.7	158.35	162.93	156.43	182.27	161.93	159.58	169.51	172.95	168.42	172.11	178.01	179.74	164.68	154.83	167.64	181.66	180.72	166.18	179.12	187.29
28	2.26639	172.94	160.54	175.12	163.79	171.73	172.53	162	180.55	178.31	154.86	155.99	158.13	157.89	193.95	167.95	176.95	164.42	154.76	159.54	163.57	163.64	159.99	176.9	180.56	163.31	152.92	160.46	163.62	158.1	163.1	156.15	182.71	162.01	159.31	169.38	173.13	168.59	172.11	178.29	179.84	165	154.86	168.27	181.88	181.09	165.93	179.02	187.37
29	2.3525	173.22	160.61	175.07	163.88	171.98	172.56	162.01	180.9	178.55	155.06	156.1	158.1	157.78	194.37	168	177.04	164.5	155.07	159.33	163.53	163.71	160.12	177.19	180.63	163.77	152.92	160.68	163.73	158.21	163.17	156.3	182.92	162.47	159.31	169.45	172.96	168.72	171.95	178.64	179.75	165.14	155.04	167.33	181.94	180.2	165.91	179.04	188.18
30	2.43583	173.2	160.58	175.14	163.9	172.16	172.74	161.93	181.13	178.9	154.97	156.01	158.4	158.01	194.87	168.1	177.32	164.52	154.82	159.71	163.82	163.63	160.44	177.18	180.81	163.53	153.19	160.73	163.45	158.23	163.46	156.85	182.81	162.35	159.56	169.65	173.06	168.73	172.03	178.39	180.25	165.25	155.14	167.56	181.97	180.33	165.93	179.44	187.87
31	2.51917	173.08	160.93	174.34	163.6	172.15	172.92	162.02	180.92	178.85	154.91	156.29	158.24	157.95	194.51	168.26	177.4	164.56	155.21	159.69	163.76	163.76	160.14	177.04	180.78	163.7	153.28	160.72	163.4	158.31	163.58	156.58	183.22	162.56	159.54	169.33	173.03	168.89	172.26	178.5	180.38	165.16	155.27	167.99	181.82	180.21	166.12	179.49	187.75
32	2.6025	173.6	160.99	175.36	163.77	172.03	172.87	161.98	181.18	178.95	155.12	156.15	158.32	158.16	194.81	168.29	177.58	164.84	155.3	159.69	163.72	163.91	160.49	177.3	180.97	163.78	153.22	160.79	163.8	158.53	163.55	156.54	183.17	162.53	159.9	169.65	172.82	168.86	172.37	178.72	180.2	165.34	155.32	168.18	181.92	180.42	166.17	179.38	188.09
33	2.68583	173.68	160.97	175.51	163.96	172.01	173.01	162.36	181.19	178.98	155.16	156.33	158.41	158.09	194.63	168.51	177.59	164.75	155.19	159.97	163.43	163.9	160.26	177.34	181	164.03	153.45	160.89	163.93	158.77	163.73	157	183.72	162.33	160.08	169.35	173	169.11	172.23	178.9	180.37	165.33	155.15	168.13	181.8	180.58	166.27	179.59	187.93
34	2.76917	174.01	161.44	175.51	163.91	171.91	173.01	162.04	181.24	178.99	155.33	156.57	158.35	158.01	194.91	168.67	177.75	164.77	155.36	160.06	163.88	163.96	160.61	177.49	181.32	163.86	153.39	160.86	163.88	158.53	163.76	156.94	184.26	162.73	159.98	169.61	172.95	168.92	172.68	179.04	180.44	165.24	155.33	167.91	181.79	181.35	166.31	179.7	187.89
35	2.8525	174.34	161.02	175.53	163.86	171.98	173.16	162.47	181.62	178.99	155.39	156.62	158.5	158.34	194.87	168.28	178.11	165.09	155.34	160.02	163.71	164.37	160.65	177.77	181.37	164.04	153.4	161.13	163.77	158.73	163.82	156.81	183.34	162.54	160.13	170.03	173.08	169.15	172.55	178.87	180.53	165.42	155.57	168.48	182.19	181.14	166.47	179.73	188.72
36	2.93583	173.93	161.19	175.67	163.79	172.04	173.28	162.41	181.64	178.98	155.35	156.78	158.68	158.43	195.27	168.42	177.74	165.07	155.49	160.2	163.75	164.12	160.86	177.63	181.38	164.33	153.46	161.21	163.91	158.48	163.87	157.18	183.64	162.87	160.34	169.83	173.03	169.06	172.45	179.08	180.55	165.46	155.65	168.12	181.71	180.83	166.48	180.01	188.7
37	3.01917	173.91	161.11	175.32	164.11	172.38	173.52	162.49	181.57	179.12	155.28	156.67	158.64	158.29	195.07	168.79	178.03	165.14	155.54	160.17	163.98	164.26	160.86	177.55	181.35	164.16	153.62	161.07	163.71	158.84	164.04	157.43	183.69	162.99	160.4	169.9	173.24	169.18	172.94	179.48	180.83	165.49	155.69	168.61	182.05	181.76	166.5	180.31	188.69
38	3.1025	174.21	162.1	176.02	164.13	172.03	173.78	162.5	182.05	179.19	155.54	156.84	158.64	158.34	195.38	168.94	177.84	164.94	155.48	160.16	164.13	164.29	160.96	177.9	181.72	164.12	153.66	161.44	163.83	158.73	164.06	157.33	183.91	162.67	160.56	169.98	173.04	169.18	173.04	179.44	180.91	165.42	155.78	168.3	181.81	180.81	166.54	180.74	189.09
39	3.18861	173.93	161.19	175.95	164.14	172.04	173.73	162.57	182.02	179.4	155.66	157.16	158.68	158.55	194.94	168.53	178.41	165.42	155.5	160.23	163.93	164.07	161.08	177.89	181.81	164.38	153.69	161.1	163.79	158.81	164.26	157.43	183.81	162.93	160.25	170.01	173.11	169.4	172.81	179.82	181.12	165.37	156.09	168.31	182.03	180.82	166.74	180.24	188.71
40	3.27194	173.9	161.45	175.65	164.26	171.94	173.93	162.75	182.19	179.78	155.58	157.05	158.77	158.45	195.34	168.89	178.71	165.22	155.67	160.55	163.9	164.38	161.15	177.91	181.97	164.42	153.66	161.41	164.08	158.95	164.25	157.26	184.61	163.1	159.91	169.93	173.17	169.28	173.11	180	181.28	165.39	156.08	168.41	181.83	181.6	166.83	180.45	189.27
41	3.35528	173.86	161.46	176.14	164.2	171.91	174.04	162.61	182.24	179.37	155.62	157	158.9	158.67	195.24	169.07	178.56	165.46	155.82	160.57	164.07	164.33	161.18	177.82	182	164.47	153.79	161.63	163.92	159.16	164.39	157.5	184.4	163.1	159.98	169.92	173.41	169.32	173.16	179.81	181.36	165.65	156.05	168.5	181.75	181.69	166.92	180.63	189.24
42	3.43861	174.09	162.45	175.8	164.24	172.04	173.93	162.77	182.38	179.49	155.77	157.25	159.06	158.77	195.5	169.08	178.86	165.33	155.73	160.77	164.09	164.49	161.28	178.04	182.09	164.51	153.47	161.59	163.98	159.34	164.34	157.54	184.22	163.39	160.01	169.92	173.29	169.68	173.27	180	181.64	165.84	156.26	169.26	182.11	181.19	167.01	180.75	189.71
43	3.52194	174.26	161.46	175.81	164.25	171.96	174.17	162.99	182.42	179.61	155.7	157.28	159.05	158.74	195.46	169.04	178.59	165.6	155.85	160.54	163.91	164.56	161.18	178.09	182.31	164.63	153.73	161.91	164.11	159.22	164.72	157.5	184.77	163.24	160.21	170.06	173.28	169.38	173.12	179.94	181.65	165.86	156.16	168.47	181.86	181.11	166.98	181.08	189.38
44	3.60528	174.24	161.45	175.9	164.35	172.27	173.98	163.11	182.6	179.51	155.82	157.36	159.22	158.82	195.67	169.29	178.98	165.7	155.93	160.88	164.12	164.61	161.26	178.25	182.39	164.67	153.7	161.93	163.96	159.05	164.63	157.8	184.51	163.37	160.1	170.2	173.4	169.46	173.24	180.24	181.69	165.82	156.38	168.61	181.98	181.57	167.12	181.08	189.38
45	3.68861	174.39	161.72	176.44	164.51	172.04	174.11	163.21	182.81	179.86	155.83	157.37	159.3	158.73	195.87	169.17	179.22	165.54	156.11	160.89	164.03	164.59	161.36	178.19	182.4	164.7	154.05	161.93	164.3	159.36	164.87	157.78	184.67	163.53	160.18	170.26	173.24	169.65	173.42	180.33	182.21	165.45	156.36	168.88	181.96	181.57	166.89	181.55	189.93
46	3.77194	174.32	162.74	176.61	164.54	172.2	174.43	163.12	183.04	179.89	155.71	157.48	159.09	158.75	196.39	169.51	178.97	165.79	156.01	161.28	164.02	164.57	161.68	178.07	182.61	164.59	153.96	161.82	163.99	159.17	164.79	157.5	184.55	163.62	160.56	170.65	173.28	169.84	173.38	180.43	181.93	165.85	156.44	168.81	182.18	181.81	167.39	181.34	189.89
47	3.85528	174.97	161.72	176.07	164.75	172	174.27	163.02	182.87	179.82	155.8	157.58	159.22	158.94	196.18	169.5	179.07	165.97	156.03	161.16	164.13	164.95	161.32	178.17	182.75	165.16	153.81	161.93	164.07	159.41	164.77	157.51	184.97	163.64	160.36	170.54	173.43	169.72	173.45	180.78	182.02	165.75	156.97	169.11	182.19	182.09	167.07	181.42	190.13
48	3.93861	175.5	161.63	176.65	164.75	172.15	174.36	163.29	183.16	180.26	156.06	157.77	159.4	159.09	196.07	169.6	179.4	165.82	156.07	161.18	164.06	164.84	161.78	178.05	182.9	165.13	154.01	162.08	164.1	159.14	164.81	157.74	184.92	163.41	160.53	170.44	173.25	169.58	173.43	180.81	182.17	165.77	156.69	169.47	182.02	181.63	167.14	181.64	189.94
49	4.02472	174.63	161.91	176.82	164.98	172.34	174.6	163.5	183.2	180.18	156.11	157.55	159.54	159	195.82	169.23	179.41	166.07	156.26	161.34	164.03	164.48	161.78	178.32	182.87	165.07	154.28	162.04	164.08	159.3	164.89	157.93	185.48	163.9	160.73	170.53	173.55	169.86	173.86	180.82	182.25	165.6	156.91	169.2	182.1	180.99	167.4	181.4	190.48
50	4.10806	175.03	161.71	176.9	165.05	172.22	174.85	163.37	183.43	180.05	155.98	157.97	159.82	158.91	196.3	169.55	179.89	166.03	156.27	161.2	163.91	164.84	161.77	178.38	183.24	165.25	154.23	162.07	163.99	159.58	165.12	157.85	185.67	163.93	160.72	170.79	173.55	169.67	173.47	180.81	182.56	165.77	156.92	169.1	182.08	181.41	167.5	181.89	190.49
51	4.19139	174.9	162.03	176.87	165.06	172.63	174.47	163.31	183.37	180.17	156.08	157.93	159.7	158.98	196.11	169.68	179.75	165.91	156.07	161.48	164.24	164.91	161.73	178.65	183.33	165.07	154.26	162.35	164.02	159.45	165.02	157.86	185.28	163.91	161.14	170.84	173.28	169.95	173.85	181.11	182.67	166.1	156.76	168.76	181.97	182.24	167.08	182.26	190.71
52	4.27472	174.85	162.01	176.94	165.33	172.24	174.81	163.44	183.65	180.37	156.06	158.12	159.75	158.98	196.37	169.63	179.8	166.21	156.55	161.57	164.27	164.68	161.81	178.56	183.1	165.42	154.14	162.02	164.16	159.56	165.23	157.72	185.48	163.74	160.79	170.5	173.31	170.07	173.78	181.32	182.74	165.97	157.04	169.23	182.3	182.17	167.48	182.14	190.61
53	4.35806	174.9	161.96	176.92	165.04	172.3	174.67	163.35	183.81	180.43	156.18	158.24	159.86	159.25	196.2	169.61	180.32	166.17	156.18	161.9	164.19	165.04	161.75	178.51	183.52	165.53	154.13	162.5	164.21	159.56	164.84	157.92	185.9	164.15	160.98	170.89	173.47	170.08	173.74	181.38	182.68	166.2	157.09	169.13	182.14	182.27	167.44	182.3	190.81
54	4.44139	175.06	162.08	177.35	165.14	172.36	174.88	163.57	183.99	180.4	156.09	158.15	159.83	159.31	196.3	169.97	180.89	166.34	156.29	161.62	164.24	165.04	161.88	178.63	183.64	165.18	154.24	162.37	164.21	159.42	165.24	157.91	186.18	164.02	160.94	170.74	173.59	169.8	173.82	181.61	182.91	166.24	157.12	169.39	182.1	181.47	167.68	182.08	191.01
55	4.52472	174.89	162.13	177.1	165.14	172.38	175.09	163.63	183.97	180.31	156.31	158.29	159.75	159.17	196.48	170.04	180.31	166.14	156.57	161.83	164.14	165.22	162.01	178.44	183.64	165.42	154.23	162.35	164.26	159.21	165.05	158.15	186.71	164.1	161.19	170.72	173.51	170.04	173.82	181.39	183.06	166.3	157.43	169.76	182.12	181.79	167.8	182.24	191.2
56	4.60806	175.27	162.11	177.23	165.47	172.41	174.9	163.4	184.03	180.55	156.74	158.31	159.55	158.97	196.37	169.85	180.14	166.36	156.43	161.94	164.39	164.97	162.15	178.54	183.84	165.49	154.36	162.62	164.19	159.65	165.61	158.17	186.54	164.2	161.22	170.96	173.57	170.06	174.16	181.79	183.58	165.93	157.13	169.18	182.25	182.2	167.73	182.5	191.31
57	4.69139	175.15	162.44	177.27	165.28	172.46	175.01	163.63	184.36	180.5	156.6	158.36	160.03	159.01	196.63	169.85	180.35	166.49	156.39	162.09	164.1	165.1	162.19	178.57	184.05	165.35	154.35	162.53	164.1	159.72	165.28	158.45	186.25	164.29	161.34	171.05	173.69	169.78	173.84	181.83	183.08	166.49	157.36	169.8	182.33	182.09	167.75	182.63	191.54
58	4.77472	175.08	162.49	177.52	165.68	172.49	175.2	163.91	184.33	180.43	156.39	158.5	160.01	159.26	196.5	169.89	180.72	166.48	156.5	162.15	164.33	165.04	162.24	178.61	184.03	165.64	154.67	162.71	164.3	159.66	165.35	157.92	186.59	164.12	161.29	170.94	173.62	170.01	173.93	182	183.27	166.53	157.61	169.66	182.23	181.79	167.56	182.6	191.47
59	4.86083	175.6	162.45	176.98	165.75	172.57	175.39	163.66	184.33	180.56	156.5	158.6	160.25	159.35	196.79	169.75	180.53	166.56	156.45	162.12	164.16	164.89	162.31	178.78	184.26	165.81	154.47	162.72	164.07	159.76	165.51	158.1	186.38	164.47	161.48	171.2	173.59	170.08	174.04	181.78	183.59	166.35	157.46	169.88	182.33	182.4	167.45	183.12	191.61
60	4.94417	175.68	162.59	177.96	165.32	172.63	175.17	164.02	184.9	180.74	156.35	158.46	160.14	159.52	196.52	169.92	180.61	166.73	156.43	162.15	164.23	164.96	162.28	178.66	184	165.93	154.58	162.81	164.19	159.65	165.26	158.27	186.28	164.45	161.77	171.04	173.74	169.77	174.21	181.96	183.65	166.27	157.54	169.62	182.36	181.36	167.88	182.86	191.77
61	5.0275	175.4	162.46	177.58	165.71	172.56	175.24	163.79	184.63	180.94	156.54	158.62	160.24	159.34	196.57	169.79	180.85	166.75	156.79	162.43	164.38	165	162.21	178.75	184.28	165.85	154.68	162.77	164.36	159.72	165.52	158.48	186.64	164.45	161.57	171.16	173.55	169.93	173.94	182.2	183.91	166.33	157.56	169.66	182.17	181.42	167.69	183.06	191.96
62	5.11083	175.65	162.6	178.03	165.99	172.61	175.42	163.86	184.78	180.76	156.52	158.7	160.19	159.33	196.97	170.2	180.94	166.65	156.58	162.15	164.3	165.11	162.51	178.49	184.65	166.1	154.69	162.72	164.19	159.78	165.47	158.36	186.81	164.34	161.73	171.16	173.52	170.12	174.21	182.15	183.82	166.63	158	169.37	182.14	182.22	167.86	183.2	192.25
63	5.19417	175.6	162.47	177.75	165.62	172.81	175.36	163.8	184.95	180.68	156.22	159.04	160.51	159.52	196.92	170.06	180.87	166.95	156.8	162.43	164.48	165.18	162.5	178.69	184.42	165.78	154.55	162.65	164.25	159.83	165.55	158.17	186.69	164.61	161.76	171.39	173.55	169.97	174.3	182.45	184.02	166.38	157.76	169.96	182.35	182.69	168	183.2	192.15
64	5.2775	175.53	163.08	178.19	165.93	172.6	175.44	163.92	185.3	180.98	156.29	158.85	160.3	159.46	196.94	170.09	181.39	166.69	156.69	162.51	164.52	165.01	162.53	178.95	184.71	165.83	154.92	162.75	164.28	159.89	165.62	158.41	186.99	164.76	161.89	171.14	173.8	169.97	174.36	182.47	184.07	166.49	158.06	169.84	182.23	181.73	168.11	183.12	192.07
65	5.36083	175.42	162.86	178.38	165.91	172.98	175.64	164.05	185.2	180.79	156.67	159.08	160.42	159.22	196.92	170.02	181.16	167.06	156.76	162.55	164.49	165.25	162.5	178.73	184.8	166.21	154.64	162.7	164.61	160.01	165.6	158.06	186.99	164.81	162	171.49	173.63	170.01	174.34	182.85	183.96	166.97	158.27	169.56	182.29	181.55	167.71	183.11	192.15
66	5.44417	175.68	162.84	178.6	166.13	172.91	175.59	163.85	185.54	180.81	156.54	159.12	160.6	159.52	197.14	170.33	181.54	167.04	156.82	162.4	164.09	165.06	162.21	178.77	184.94	166.04	154.61	162.83	164.34	159.78	165.82	158.47	187.55	164.59	162.21	171.4	173.72	170.13	174.29	182.92	184.22	166.61	158.13	169.68	182.15	183.21	167.82	183.56	192.75
67	5.5275	175.79	162.86	177.96	165.89	173.01	175.52	164.13	185.45	181.2	156.65	159.31	160.34	159.56	196.73	169.96	181.54	167.14	156.78	162.81	164.49	165.18	162.56	179.04	184.93	166.3	154.67	162.86	164.6	160.03	165.59	158.39	187.48	164.69	162.24	171.33	173.78	170.2	174.55	182.65	184.36	166.51	158.21	169.61	182.23	183.28	168	183.54	192.69
68	5.61083	175.67	162.9	177.88	166.33	172.79	175.59	164.06	185.44	181.3	156.59	159.22	160.52	159.35	196.91	170.13	181.49	167.09	156.92	162.82	164.15	165.14	162.54	178.65	185.29	166.25	154.75	163.18	164.64	159.81	165.6	158.37	187.27	164.71	162.18	171.47	173.57	170.04	174.27	183.15	184.47	166.59	158.07	169.89	182.35	181.97	168.07	183.79	192.77
69	5.69694	175.66	162.77	178.39	166.34	172.77	175.84	164.02	185.66	180.69	156.78	159.39	160.64	159.72	197.04	170.2	181.61	166.94	157.07	162.51	164.65	165.18	162.48	178.67	185.37	166.45	154.91	163.05	164.29	159.93	165.63	158.43	187.57	164.71	162.5	171.65	173.67	170.19	174.6	183.34	184.77	166.55	158.31	170.59	182.25	182.12	168.04	183.89	193.48
70	5.78028	176.41	163.09	178.2	166.14	172.71	175.87	163.95	185.9	181.16	156.76	159.53	160.59	159.54	196.94	170.35	181.62	167.08	157.06	162.74	164.43	165.01	162.71	178.78	185.45	166.29	154.68	162.96	164.26	159.59	165.92	158.32	187.95	164.92	162.34	171.45	173.47	170.3	174.33	183.15	184.99	166.71	158.43	170	182.61	182.02	167.93	183.85	193.19
71	5.86361	175.77	162.9	178.55	166.56	172.82	175.77	164.03	185.8	181.1	156.99	159.66	160.54	159.57	196.84	170.07	181.74	167.23	157.31	162.93	164.71	165.24	162.74	179.06	185.43	166.2	154.88	163.06	164.46	159.96	165.91	158.45	188.14	164.89	162.47	171.57	173.82	170.26	174.58	183.16	184.94	166.55	158.6	169.74	182.2	182.36	168.09	183.81	193.27
72	5.94694	175.67	163.08	178.4	166.43	172.94	175.88	164.24	185.79	181.16	156.69	159.49	160.6	159.45	197.08	170.18	182	166.97	157.09	162.9	164.33	165.36	162.56	179.01	185.6	166.42	155.08	162.96	164.75	160.06	166.09	158.28	187.74	164.85	162.33	171.53	173.79	170.26	174.37	183.4	184.91	166.85	158.51	169.82	182.27	182.22	168.1	183.8	193.17
73	6.03028	175.89	163.17	178.44	166.52	172.87	175.92	164.14	186.08	181.17	156.88	159.4	160.51	159.53	197.32	170.19	182.15	167.52	157.04	162.95	164.59	165.25	162.67	178.88	185.6	166.22	155.09	163.48	164.73	159.88	165.9	158.32	187.92	165.07	162.98	171.65	173.9	170.09	174.53	183.68	185.32	166.65	158.57	169.9	182.25	181.82	167.97	183.97	193.46
74	6.11361	176.07	163.33	178.93	166.39	172.6	175.92	164.33	186.15	181.21	157.04	159.64	160.7	159.48	197.35	170.28	182	167.3	157.05	163.24	164.29	165.27	162.49	178.9	185.82	166.42	155.21	163.29	164.51	160.13	166.05	158.54	188.07	164.95	162.87	171.61	173.78	170.28	174.53	183.61	185.19	166.75	158.69	169.77	182.38	182.79	168.3	183.83	193.48
75	6.19694	176.06	163.24	179.02	166.51	172.99	176.03	164.17	186.1	181.31	157.23	159.54	160.56	159.59	197.48	170.11	181.88	167.21	157.21	163.22	164.55	165.46	162.83	178.83	185.76	166.22	155.02	163.25	164.74	159.92	165.85	158.4	188.14	165.12	162.63	171.74	173.97	170.27	174.79	183.52	185.2	166.89	158.79	169.93	182.39	182.72	168.19	184.45	193.52
76	6.28028	176.36	163.37	179.12	166.25	172.99	176.23	164.15	186.48	181.36	157.22	159.88	160.76	159.58	197.22	170.31	182.2	167.41	157.12	163.25	164.68	165.25	163	178.94	186.39	166.5	155.07	163.45	164.64	159.86	166.01	158.51	188.48	165.13	162.9	171.99	173.81	170.29	174.54	183.68	185.34	166.99	158.78	169.72	182.36	182.46	168.51	184.55	193.44
77	6.36361	176.11	163.34	178.85	166.61	172.95	176.05	164.39	186.72	181.6	157.29	159.96	160.82	159.31	197.24	170.46	182.12	167.53	157.23	163.46	164.73	165.48	162.66	179.1	186.09	166.24	155.28	163.2	164.64	159.83	166	158.67	189.42	165.02	162.98	171.73	174.13	170.06	174.51	183.93	185.65	166.76	158.98	169.84	182.69	182.42	168.16	184.72	193.93
78	6.44694	176.31	163.28	179.04	166.6	173.27	176.16	164.47	186.65	181.44	157.26	159.81	160.83	159.6	197.68	170.3	182.48	167.63	157.49	163.51	164.85	165.55	162.96	179.15	186.24	166.36	155.06	163.24	164.62	160.15	165.99	158.78	188.05	165.27	162.8	171.87	173.92	169.93	174.51	183.82	185.56	166.9	158.96	170.31	182.53	182.25	168.27	184.52	194.26
79	6.53306	176.31	163.39	178.85	166.76	173.22	176.19	164.48	186.71	181.41	157.18	160.02	161.02	159.52	197.46	170.37	182.46	167.62	157.5	163.37	164.88	165.24	162.84	178.99	186.45	166.45	155.23	163.47	165.09	159.94	166.26	158.42	188.73	165.27	163.1	171.66	173.95	170.03	174.51	183.8	185.57	166.99	158.99	170.06	182.45	182.34	167.93	184.54	194.02
80	6.61639	176.4	163.78	179.78	166.66	173.06	176.25	164.57	187.08	181.44	157.1	159.9	160.86	159.71	197.53	170.62	182.35	167.43	157.6	163.57	164.69	165.2	162.71	179.09	186.47	166.52	155.39	163.55	164.78	160.4	166.35	158.43	188.7	165.38	163.16	171.9	174.12	170.4	174.86	184.1	185.72	167.19	159.03	170.02	182.48	182.53	168.07	184.7	194.31
81	6.69972	176.21	163.61	179.34	166.92	173.36	176.2	164.71	186.99	181.49	157.41	159.99	161.24	159.72	197.41	170.24	182.81	167.55	157.46	163.59	164.65	165.3	162.98	178.94	186.64	166.43	155.63	163.44	164.91	160.04	165.97	158.67	189.08	165	162.97	171.72	174.21	170.35	174.59	184.38	185.87	166.94	158.92	169.85	182.61	182.24	168.14	184.86	194.49
82	6.78306	176.12	163.69	179.33	166.77	173.14	176.38	164.51	186.99	181.55	157.39	160.23	161.23	159.8	197.32	170.42	182.75	167.51	157.46	163.63	164.8	165.51	163.03	179.04	186.82	166.82	155.37	163.51	164.67	160.23	166.48	158.77	189.17	165.31	163.24	171.88	174.24	170.21	174.75	184.24	186.13	167.07	159.17	170.33	182.47	182.7	168.11	184.88	194.33
83	6.86639	176.48	163.56	179.32	166.79	173.38	176.46	164.61	187.19	181.55	157.51	160.3	161.22	159.73	197.53	170.55	182.61	167.58	157.67	163.68	165.09	165.63	163.25	179.18	186.88	166.8	155.53	163.54	164.96	160.5	166.18	158.77	189.17	165.05	163.6	171.85	174.11	170.32	174.59	184.38	186.05	167.25	159.24	170.21	182.39	183.38	167.99	184.72	194.65
84	6.94972	176.42	163.77	179.49	166.72	173.46	176.67	164.78	187.15	181.52	157.43	160.16	160.98	159.6	197.63	170.56	182.87	167.58	157.68	163.89	165.18	165.27	163.13	179.02	186.97	166.65	155.6	163.84	165	160.18	166.39	158.62	191.04	165.34	163.13	171.92	174.1	170.3	174.9	184.57	186.45	167.12	159.3	170	182.43	183.44	168.09	184.86	194.47
85	7.03306	176.43	163.87	179.78	167.14	173.48	176.51	164.64	187.46	181.41	157.69	160.28	161.1	159.75	197.41	170.61	182.75	167.59	158	163.98	164.94	165.47	163.3	179.26	186.94	166.66	155.52	163.53	165.14	160.18	166.37	158.78	189.36	165.66	163.46	172.13	174.18	170.52	174.91	184.55	186.52	167.26	159.35	170.34	182.46	182.06	168.2	185.02	194.72
86	7.11639	176.22	164.1	179.6	167.22	173.68	176.6	164.63	187.58	181.36	157.49	160.53	161.35	159.63	197.86	170.46	183.15	167.48	157.78	163.94	165.15	165.61	163.23	179.36	187.44	166.81	155.8	163.59	164.91	160.17	166.6	158.67	189.94	165.59	163.53	171.91	174.34	170.14	175.17	184.48	186.42	167.25	159.1	170.43	182.6	182.89	168.46	185.23	194.86
87	7.19972	176.58	164.43	179.78	167.09	173.61	177.08	164.7	187.46	181.74	157.64	160.75	161.11	159.9	197.68	170.66	183.63	168	157.75	163.85	165.11	165.76	163.1	179.37	187.19	166.77	155.99	163.82	164.95	160.35	166.46	158.78	189.43	165.41	163.46	171.97	174.42	170.43	174.92	184.9	186.63	167.33	159.58	170.2	182.7	182.46	168.38	185.08	195.08
88	7.28306	176.74	164.2	180.26	167.15	173.73	176.79	164.34	187.88	181.8	157.8	160.55	161.37	160.09	197.42	170.52	183.13	167.79	158.11	164.05	165.25	165.47	163.18	179.21	187.18	166.93	155.97	163.86	165.17	160.38	166.53	158.82	190.31	165.47	163.47	172.06	174.74	170.44	175.32	184.47	186.59	167.4	159.4	170.26	183.02	182.62	168.15	185.39	194.9
89	7.36917	176.5	164.22	180.1	167.26	173.68	176.8	164.59	187.81	181.66	157.65	160.42	161.51	159.82	197.68	170.47	183.1	167.83	158.01	164.14	165.14	165.7	163.21	179.34	187.34	166.78	155.88	164.2	165.32	160.44	166.55	158.64	190.3	165.54	164.09	172.14	174.61	170.34	174.89	184.85	186.92	167.63	159.5	170.5	182.86	183.05	168.89	185.62	195.01
90	7.4525	176.75	164.4	180.16	167.32	173.88	176.96	164.66	187.62	181.81	157.99	160.81	161.57	159.54	198.19	170.78	183.61	167.88	158.24	164.2	165.59	165.83	163.14	179.36	187.54	167.06	155.99	164.01	165.42	160.56	166.6	158.76	190.01	165.55	163.98	172.23	174.58	170.48	175.06	185.2	186.69	167.48	159.55	170.15	182.91	182.83	168.2	185.54	195.36
91	7.53583	176.77	164.33	180.42	167.61	173.93	176.91	164.8	187.98	181.74	158.12	161	161.69	160.1	198.03	170.67	183.35	167.82	158.4	164.51	165.26	165.75	163.25	179.36	187.34	167	156.18	163.88	165.36	160.45	166.77	158.89	190.36	165.46	163.85	172.52	174.5	170.41	174.89	185.08	186.88	167.55	159.72	170.26	182.58	183.62	168.49	185.3	195.27
92	7.61917	176.75	164.69	180.13	167.47	173.85	177.08	165.14	188.06	181.8	158.16	160.93	161.58	160	198.12	170.71	183.51	168.02	158.4	164.29	165.42	165.78	163.43	179.52	187.89	167.05	156.23	164.1	165.41	160.36	166.73	158.82	190.28	165.61	163.82	172.36	174.65	170.63	174.86	185.02	187.13	167.61	159.78	171.05	182.82	182.76	168.53	185.52	195.86
93	7.7025	176.92	164.43	180.23	167.8	174.03	177.07	164.67	188.09	181.83	158.29	160.85	161.51	159.92	198.12	171.01	183.38	167.95	158.48	164.59	165.53	165.67	163.45	179.42	188.06	166.91	156.2	163.94	165.17	160.6	166.81	158.93	192.44	165.61	163.91	172.22	174.3	170.58	174.97	185.32	187.02	167.8	159.93	170.57	183.19	183.69	168.23	185.82	195.63
94	7.78583	176.7	164.68	180.45	167.7	174.27	176.93	164.95	188.39	181.82	158.23	161.16	161.73	159.92	197.88	170.84	183.58	167.99	158.4	164.5	165.5	165.96	163.74	179.45	187.96	167.12	156.37	164.35	165.37	160.61	166.66	158.93	190.33	165.73	164.01	172.36	174.94	170.41	175.03	185.41	187.12	167.87	159.92	170.66	182.92	183.93	168.72	185.44	195.7
95	7.86917	176.98	164.75	180.56	167.89	174.07	177.34	164.93	188.43	181.75	158.23	160.88	161.59	160	198.01	170.64	183.76	168.01	158.54	164.57	165.63	166.04	163.7	179.44	188.02	167.1	156.4	163.91	165.6	160.6	166.91	159.09	190.27	165.75	164.2	172.41	174.94	170.77	175.21	185.17	187.3	167.78	159.97	170.64	182.87	183.55	168.78	185.86	195.96
96	7.9525	176.93	164.88	180.32	167.93	174.17	177.22	165.17	188.26	181.75	158.56	161.17	161.8	160.31	197.83	170.73	184	168.14	158.6	164.54	165.67	165.95	163.6	179.55	187.97	167.33	156.05	164.3	165.58	160.25	166.71	159.02	190.47	165.65	164.5	172.62	174.8	170.97	175.25	185.35	187.36	167.81	159.96	170.33	183.33	183.21	168.81	186.18	196.37
97	8.03583	177.13	165.07	180.58	167.83	174.15	177.35	165.05	188.22	181.43	158.71	161.26	161.74	160.22	198.07	170.94	183.88	167.88	158.64	164.83	165.88	165.96	163.77	179.56	188.5	167.12	156.66	164.5	165.93	160.83	166.64	158.85	190.66	165.69	164.32	172.62	174.83	170.77	175.45	185.28	187.64	167.96	160.18	170.42	183.05	183.73	168.74	186.42	196.41
98	8.11917	176.69	165.04	180.46	167.84	174.38	177.34	165.13	188.6	182.19	158.37	161.38	162.07	160.2	197.92	170.85	183.84	168.13	158.63	165.05	165.96	165.94	163.92	179.64	188.4	167.12	156.64	164.65	165.86	160.81	166.88	159.27	190.85	165.91	164.34	172.58	175.12	170.66	175.54	185.55	187.62	168.13	160.11	170.86	183.1	183.2	168.67	185.78	195.99
99	8.20528	176.95	164.94	180.71	168.28	174.61	177.57	165.14	188.59	181.94	158.5	161.38	162.01	160.47	198.22	171.03	184.13	168.14	159.05	164.7	165.94	166.18	163.88	179.48	188.54	167.08	156.84	164.48	165.95	160.79	166.8	159.03	191.01	165.83	164.62	172.69	175.09	170.96	175.56	185.82	187.61	168.17	160.56	170.93	183.41	183.56	168.66	186.1	196.23
100	8.28861	177.15	165.2	180.83	168.34	174.58	177.35	165.07	188.76	181.69	158.5	161.35	162.01	160.57	198.28	170.68	184.61	168.17	159.1	165.06	165.84	166.21	163.85	179.72	188.5	167.17	156.67	164.33	166.12	161.03	167.31	159.15	191.45	165.99	164.7	172.78	175.33	170.9	175.62	185.74	187.82	167.87	160.38	171.15	183.49	182.86	168.65	186.43	196.77
101	8.37194	177.1	165.28	181.03	168.11	174.64	177.47	165.73	189	182.16	158.67	161.68	162.16	160.5	198.49	171.4	184.12	168.28	158.77	165.01	166.25	166.26	164.16	180.05	188.79	167.37	156.91	164.56	166.14	160.91	167.15	159.28	191.24	165.79	164.83	172.67	175.22	170.58	175.78	185.49	187.62	167.98	160.38	171.58	183.5	183.96	168.86	186.48	196.36
102	8.45528	177.22	165.34	181.1	168.28	174.8	177.49	165.53	189.03	182.17	158.65	161.64	162.17	160.63	198.3	171.21	184.4	168.29	159.1	165.16	166.28	165.92	163.93	179.71	188.98	167.33	157.12	164.44	166.02	160.98	167.07	159.3	191.47	165.91	164.79	172.63	175.29	170.96	175.48	186.03	188.09	168.36	160.3	171.25	183.54	183.01	168.96	186.3	196.44
103	8.53861	176.97	165.27	180.93	168.14	174.9	177.87	165.47	188.95	181.96	158.73	161.66	162.09	160.42	198.39	171.17	184.53	168.34	159.34	165.11	166.16	166.43	164.08	179.8	189.02	167.21	157.15	165.05	166.28	161.09	167.23	159.39	191.42	165.97	164.97	172.97	175.58	170.89	175.83	186.06	188.01	168.38	160.61	171.29	183.64	183.03	168.68	186.35	196.88
104	8.62194	177.22	165.59	181.4	168.34	175.05	177.85	165.51	189.37	182.21	158.62	162.03	162.27	160.63	198.54	171.2	184.59	168.34	159.37	165.25	166.66	166.42	164.29	179.97	189	167.38	157.16	164.83	166.4	160.86	167.34	159.15	191.65	165.99	165.05	172.98	175.53	171.09	175.54	185.82	188.24	168.64	160.66	171.16	183.59	183.11	168.86	186.28	196.79
105	8.70528	177.35	165.79	181.34	168.42	175.07	177.87	165.72	189.34	181.81	159.15	161.94	162.46	160.6	198.58	171.33	184.63	168.43	159.36	165.53	166.22	166.49	164.17	179.74	189.08	167.66	157.25	164.72	166.81	161.31	167.52	159.49	191.78	166.05	165.23	172.93	175.71	170.99	175.61	186.09	188.19	168.5	160.51	171.45	183.95	184.16	169.05	186.58	196.62
106	8.78861	177.16	165.68	181.19	168.67	175.18	178.02	165.66	189.64	182.18	159.22	161.72	162.66	160.93	198.77	171.59	184.86	168.14	159.35	165.53	166.67	166.56	164.43	179.79	189.27	167.32	157.3	164.81	166.54	161.22	167.09	159.66	192.35	166.11	164.88	172.98	175.8	171.47	175.87	186.14	188.47	168.64	160.7	171.34	183.8	183.6	169.05	186.67	197.19
107	8.87194	177.36	165.79	181.42	168.82	175.38	177.96	165.96	189.54	182	159.2	162.04	162.53	160.92	198.84	171.71	184.93	168.42	159.77	165.71	166.79	166.53	164.38	180.41	189.58	167.71	157.38	164.92	166.49	161.25	167.62	159.55	191.51	166.29	165.05	173.14	175.92	171.18	176.12	186.16	188.57	168.78	160.48	171.46	184.11	183.73	169.13	186.84	197.4
108	8.95528	177.27	165.64	181.25	168.75	175.21	178.02	165.79	189.69	182.34	159.5	162.21	162.39	161.19	199.01	171.55	184.97	168.34	159.62	165.32	166.6	166.25	164.25	180.05	189.44	167.56	157.41	165.17	166.42	161.41	167.55	159.77	192.02	166.25	165.41	173.35	175.79	171.23	175.98	186.64	188.65	168.54	160.9	171.71	183.95	184.29	169.01	187.03	197.22
109	9.04139	177.56	166.19	181.67	168.79	175.26	178.13	165.81	189.56	182.27	159.58	162.22	162.78	160.86	198.39	172.06	185	168.38	160.02	165.72	166.71	166.73	164.4	180.01	189.74	167.6	157.54	165.05	167.05	161.65	167.77	159.76	191.99	166.1	165.14	173.31	176.08	171.37	175.93	186.4	188.64	168.82	161.16	171.78	184.05	183.92	169.06	186.7	197.21
110	9.12472	177.54	166.47	181.72	168.88	175.55	178.46	166.3	189.95	182.07	159.69	162.29	162.8	160.85	198.84	171.48	185.54	168.44	159.86	165.8	166.9	166.6	164.16	180.11	189.58	167.56	157.56	165.12	167.02	161.69	167.85	159.7	192.06	166.16	165.49	173.56	176.3	171.53	176.26	186.59	188.99	168.85	161.01	171.57	184.11	183.53	169.22	187.03	197.49
111	9.20806	177.68	166.34	181.74	169.01	175.71	178.52	165.78	189.82	182.7	159.6	162.25	162.98	161.14	199.06	171.51	184.98	168.5	159.9	165.89	166.99	166.94	164.64	180.32	189.5	167.68	157.8	165.69	167.1	161.77	167.82	159.88	192.1	166.21	165.42	173.48	176.15	171.77	176.17	186.74	189.1	169.01	161.12	171.72	184.23	183.65	169.11	187.32	197.66
112	9.29139	177.69	166.25	181.42	169.02	175.98	178.37	165.8	190.08	182.76	159.76	162.58	162.97	161	199.23	171.95	185.26	168.57	160.08	165.85	167.24	167.01	164.83	180.48	189.97	167.5	157.7	165.39	167.42	161.62	167.91	159.75	193.07	166.41	165.5	173.78	176.37	171.73	176.15	186.83	189.11	169.28	161.38	172.1	184.09	183.5	169.43	187.12	198.09
113	9.37472	177.53	166.59	182.05	169.24	175.91	178.46	166.22	190.35	182.37	159.74	162.74	163.19	161.58	198.87	171.77	185.32	168.96	160.42	166.34	167.52	167.09	164.76	180.44	190.09	167.79	157.96	165.79	167.27	161.79	167.84	159.95	192.37	166.6	165.61	173.73	176.37	171.67	176.29	186.78	189.35	169.15	161.2	172.07	184.26	184.2	169.47	187.43	197.46
114	9.45806	177.68	166.55	182.56	169.34	176.08	178.79	166.18	190.44	182.35	160.03	162.42	163.11	161.16	199.09	171.84	185.53	168.65	160.27	166.11	167.38	167.14	165.06	180.6	190.3	167.78	158.01	165.45	167.51	161.76	167.99	159.94	192.72	166.32	165.77	173.78	176.7	171.7	176.27	187.31	189.2	168.98	161.57	171.93	184.65	183.69	169.46	187.34	198.31
115	9.54139	177.92	166.88	181.92	169.42	176.27	178.65	166.18	190.4	182.36	160.19	162.66	163.12	161.43	199.4	172.25	185.38	168.73	160.31	166.24	167.51	167.34	164.97	180.64	190.35	167.7	158.08	165.78	167.5	161.58	168.03	159.93	192.89	166.44	165.84	173.74	176.59	171.78	176.52	187.02	189.46	169.06	161.13	172.04	184.57	183.7	169.69	187.56	198
116	9.62472	177.64	166.64	182.83	169.51	176.46	178.85	166.36	190.95	182.19	160.14	162.86	163.34	161.64	199.3	172.22	185.59	168.79	160.68	166.45	167.74	167.51	164.95	180.44	190.37	167.84	158.22	165.64	167.5	162.12	168.53	160.45	192.6	166.58	166.01	174.11	176.79	171.98	176.61	187.05	189.49	169.39	161.56	172.32	184.53	184.87	169.72	187.64	198.32
117	9.70806	177.53	166.95	182.86	169.76	176.57	178.96	166.22	190.89	182.66	160.29	162.56	163.18	161.63	199.6	172.16	185.67	168.73	160.79	166.34	167.88	167.15	165.19	180.8	190.76	167.89	158.66	165.97	167.9	162.12	168.37	160.3	192.95	166.5	165.9	174.02	176.62	172.02	176.62	187	189.83	169.48	161.7	172.1	184.68	184.17	169.68	187.82	198.5
118	9.79139	177.77	167.14	181.7	169.47	176.5	179.17	166.66	190.86	182.58	160.12	163.21	163.46	161.56	199.77	172.39	185.56	168.86	160.88	166.54	167.83	167.49	165.38	180.64	190.49	167.82	158.62	165.86	167.7	162.58	168.42	160.56	193.06	166.48	166.05	174.25	176.66	172.08	176.63	187.5	189.73	169.59	161.68	172.48	184.7	184.12	169.84	187.83	198.66
119	9.8775	177.68	167.36	182.86	169.67	176.63	179.28	166.46	191.12	182.67	160.51	163.18	163.61	162.14	199.59	172.34	185.71	168.78	160.64	166.47	168.05	167.61	165.35	180.83	190.84	167.94	158.66	165.86	167.97	162.23	168.57	160.36	193.42	166.4	166.04	174.26	177.04	172.21	176.97	187.41	189.89	169.82	161.73	172.27	185.11	184.81	169.96	187.95	199.16
120	9.96083	178.04	167.39	182.64	169.95	176.95	179.29	167.11	191.01	182.7	160.76	163.22	163.73	161.78	199.94	172.35	186.05	168.77	161.06	166.77	168.24	167.59	165.51	181.1	190.56	168.06	159	166.2	167.99	162.75	168.47	160.55	194.2	166.9	166.4	174.22	177.36	172.15	176.96	187.71	190	169.88	162.1	172.22	185.25	185.22	169.86	188.11	198.79
121	10.0442	177.82	167.92	183.08	170.07	176.6	179.23	166.94	191.17	182.46	160.61	163.06	163.97	161.74	200.33	172.75	186.08	168.73	161.06	167.02	168.21	167.86	165.58	181.16	190.7	168.11	158.97	166.39	168.12	162.57	168.77	160.47	193.33	166.8	166.58	174.31	177.27	172.36	177.06	187.57	190.03	169.85	161.84	172.06	184.99	185.14	170.13	187.92	198.81
122	10.1275	178.12	167.5	183.39	170.21	176.91	179.49	166.81	191.44	182.52	160.88	163.43	163.69	162.09	200.07	172.47	186.19	168.87	161.14	166.89	168.2	167.72	165.64	181.29	191.25	168.07	159.5	166.35	168.62	162.59	168.75	160.59	193.61	167	166.62	174.57	177.49	172.53	177.19	187.71	190.38	169.94	161.86	172.77	185.45	184.95	170.2	188.26	198.86
123	10.2108	177.74	167.55	183.15	170.1	176.89	179.53	167.02	191.62	182.64	161.03	163.54	163.95	161.93	199.87	172.5	186.18	168.94	161.31	167.23	168.4	167.82	165.63	181.08	191.18	168.32	159	166.21	168.59	162.93	168.84	160.57	193.85	166.64	166.8	174.57	177.39	172.17	177.37	187.65	190.11	170.02	162.25	172.52	185.39	184.97	170.29	188.39	199.56
124	10.2942	178.06	167.69	183.35	170.38	176.97	179.81	167.59	191.6	182.7	161.37	163.43	164.17	161.82	199.68	172.73	186.3	168.94	161.26	167.14	168.72	167.81	165.87	181.42	191.28	168.25	159.11	166.46	168.39	162.74	169.07	160.79	193.56	166.84	166.53	174.7	177.68	172.59	177.14	187.91	190.61	169.99	162.2	172.94	185.4	185.56	170.26	188.19	199
125	10.3775	178.2	168.07	183.82	170.55	177.3	179.93	167.25	191.73	182.96	161.19	163.46	164.22	162.15	200.17	172.73	186.08	169.22	161.66	167.29	168.57	168.13	166.01	181.58	191.46	168.35	159.36	166.4	168.8	162.89	169.15	160.81	193.9	166.88	166.86	174.56	177.76	172.65	177.1	188.27	190.41	170.19	162.31	172.86	185.81	184.55	170.26	188.32	199.48
126	10.4608	178.31	167.98	183.55	170.5	177.48	180.08	167.25	191.96	182.71	161.56	163.85	164.27	162.36	200.4	173.04	186.44	169.18	161.76	167.29	169.02	168.19	166.1	181.64	191.45	168.54	159.7	166.4	168.84	163.15	169.11	161.11	193.94	166.57	166.63	174.97	177.93	172.79	177.67	188.18	190.59	170.25	162.33	172.88	185.69	185.34	170.22	188.46	199.3
127	10.5442	178.14	168.22	183.64	170.6	177.74	180.22	167.4	191.73	183	161.42	163.72	164.42	162.5	199.95	172.97	187.02	169.45	161.76	167.53	168.73	168.42	166.06	181.57	191.55	168.34	159.6	166.81	168.91	163.15	169.31	161.07	194.14	166.81	166.88	175.21	178.08	172.7	177.59	187.96	190.67	170.34	162.6	173.08	186.02	185.14	170.73	188.73	199.59
128	10.6275	178.48	168.29	184.16	171.01	177.78	180.28	167.69	191.97	182.94	161.56	163.86	164.6	162.75	200.49	173.33	186.76	169.43	161.94	167.32	169.11	168.31	166.21	181.57	191.74	168.64	159.69	167.05	168.94	163.22	169.05	161.11	194.19	166.92	166.96	175.15	177.99	173.24	177.67	188.23	190.72	170.34	162.54	173.01	185.83	185.1	170.76	188.77	199.46
129	10.7136	178.6	168.4	183.99	171.69	177.7	180.4	167.53	192.23	183.01	161.75	164.26	164.65	162.69	200.96	173.2	186.54	169.57	161.97	167.7	169.19	168.69	166.43	181.77	191.97	168.6	159.82	166.91	169.09	163.63	169.52	161.13	194.23	166.89	167.18	175.32	178.16	173.21	177.74	188.29	190.89	170.65	162.62	173.47	186.22	185.81	171.15	188.83	199.65
130	10.7969	178.54	168.6	184.12	170.98	177.96	180.29	167.8	192.2	183.03	161.75	164.49	164.68	162.89	200.73	173.29	187.08	169.62	162.11	167.99	169.45	168.54	166.44	181.69	192.06	168.84	159.89	167.48	169.47	163.53	169.77	161.53	194.79	167.3	167.42	175.05	178.33	173.23	177.9	188.5	191.15	170.73	162.65	173.49	186.22	184.35	171.24	188.87	200.11
131	10.8803	178.7	168.73	184.29	171.51	178.07	180.74	167.68	192.46	183.21	161.97	164.56	164.83	162.77	201.25	173.56	186.82	169.54	162.42	168.25	169.65	168.8	166.6	182.01	192.03	168.52	160.13	167.4	169.74	163.48	169.88	161.4	194.61	167.35	167.32	175.4	178.49	173.49	177.8	188.37	191.06	170.8	162.82	174.07	186.53	186.31	171.51	189.01	200.14
132	10.9636	178.6	168.99	184.25	171.33	178.07	180.71	168.18	192.35	183.17	162.02	164.49	165	163.02	201.03	173.72	186.92	169.8	162.44	167.86	169.84	168.68	166.8	181.95	192.32	168.71	160.32	167.53	169.5	163.64	170.08	161.5	194.6	167.49	167.41	175.54	178.72	173.57	178.33	188.87	191.19	170.6	162.92	173.33	186.47	185.27	171.14	189.12	200.4
133	11.0469	178.89	169.14	184.29	171.41	178.36	180.87	168.07	192.6	183.33	162.24	164.57	165.56	163.29	201.07	173.61	186.98	169.66	162.54	168.14	169.7	168.93	166.67	182.06	192.36	169	160.59	167.56	169.67	164.02	170.02	161.56	194.74	167.26	167.78	175.62	178.77	173.38	178.2	188.9	191.17	171.08	163.07	173.2	186.49	186.48	171.25	188.85	200.25
134	11.1303	178.68	169.18	184.56	171.7	178.58	181.06	167.89	192.81	183.11	162.36	164.57	165.25	163.31	201.44	173.57	187.07	169.84	162.51	168.1	169.95	169.03	167	182.34	192.36	168.89	160.78	167.47	169.75	163.96	170.35	161.86	194.83	167.6	167.95	175.94	178.9	173.66	178.53	188.92	191.63	171.41	163.1	173.61	186.59	186.76	171.26	189.26	200.17
135	11.2136	179.13	169.23	184.27	171.6	178.95	180.99	168.52	192.94	183.4	162.43	164.8	165.48	163.39	201.37	173.99	187.19	170.11	162.97	168.48	170.19	169.36	167.18	182.49	192.68	169	160.55	167.85	169.87	164.18	170.33	162.13	194.79	167.43	167.93	175.82	179.08	173.94	178.56	188.96	192.02	171.22	163.06	173.75	186.99	186.59	171.29	189.22	200.5
136	11.2969	178.75	169.36	184.47	171.67	178.86	181.31	168.57	192.9	183.34	162.87	164.75	165.83	163.72	201.63	173.88	187.46	169.84	162.8	168.28	170.21	168.94	167.44	182.3	193	169.19	161	168.06	170.2	164.34	170.25	162.06	195.13	167.48	168	176.01	179.16	174.02	178.67	188.85	191.97	171.44	162.89	174.07	186.97	186.44	171.89	189.26	200.48
137	11.3803	179.21	169.62	184.71	171.74	179.18	181.38	168.5	193.1	183.64	162.69	165.21	165.63	163.51	201.59	174.07	187.52	170.2	163.02	168.66	170.5	169.72	167.47	182.73	192.83	169.15	160.88	168.12	170.44	164.16	170.4	162.13	195.15	167.63	168.19	176.33	179.36	174.3	179.11	189.15	192.09	171.54	163.57	174.43	186.93	186.61	172.09	189.37	200.8
138	11.4636	179.09	169.78	184.71	171.93	179.23	181.55	168.6	193.19	183.49	163.05	165.29	165.92	163.67	202.34	174.34	187.5	170.19	163.37	168.71	170.37	169.57	167.54	182.86	193.09	169.32	161.43	168.13	170.7	164.35	170.74	162.39	195.55	167.77	168.15	176.31	179.54	174.09	178.86	189.4	192.08	171.62	163.4	174	187.22	186.67	171.98	189.71	200.83
139	11.5497	179.04	169.83	184.54	172.27	179.42	181.49	168.78	193.26	183.63	163.1	165.28	165.98	163.94	201.92	174.28	187.71	170.42	163.39	168.57	170.72	169.63	167.64	182.75	192.95	169.36	161.37	168.09	170.62	164.44	170.49	162.53	195.85	167.78	168.36	176.34	179.79	174.14	179.16	189.16	192.04	171.78	163.46	174.35	187.31	186.9	171.95	189.69	201.15
140	11.6331	178.95	170.01	184.78	172.32	179.67	181.85	169.12	193.4	183.8	163.39	165.17	165.94	164.17	202.1	174.55	188.06	170.41	163.28	169.02	170.87	169.79	167.67	183.1	193.37	169.45	161.25	168.22	170.8	164.71	170.99	162.59	196.24	167.86	168.57	176.5	179.61	174.49	179.14	189.39	192.03	171.86	163.58	174.64	187.55	187.17	172.38	189.5	201.51
141	11.7164	179.37	170.05	185.02	172.42	179.79	181.72	168.71	193.28	183.77	163.28	165.37	166.28	164.21	202.35	174.55	187.97	170.34	163.76	169.06	170.93	169.92	167.78	183.15	193.08	169.35	161.59	168.59	170.94	164.88	171.27	162.46	195.7	167.85	168.59	176.69	179.92	174.45	179.16	189.8	192.51	172.09	164.11	174.48	187.69	187.15	171.94	189.76	201.35
142	11.7997	179.44	170.32	185.2	172.74	179.81	181.99	169.24	193.43	183.8	163.46	165.33	166.25	164.37	202.37	174.74	188	170.28	163.84	169.25	171.27	169.89	168.17	183.03	193.53	169.49	161.82	168.78	170.99	165.14	171.24	162.71	196.24	167.91	168.53	176.99	180.16	174.63	179.34	189.51	192.83	172.09	163.95	174.65	187.72	186.77	172.17	190.2	201.02
143	11.8831	179.5	170.42	185.4	172.68	180.37	182.42	169.31	193.63	184.05	163.68	165.64	166.42	164.64	202.48	174.7	187.97	170.68	163.98	169.22	171.3	170.19	168.1	183.39	193.88	169.3	161.96	168.78	171.47	165.13	171.43	162.73	196.47	168.09	168.67	177.02	180.28	174.84	179.32	189.76	192.72	172.36	164.16	174.79	187.98	186.62	172.27	190.02	201.53
144	11.9664	179.5	170.58	185.43	172.84	180.26	182.17	169.36	193.38	184.08	163.68	166.04	166.58	164.7	202.48	174.97	188.52	170.82	164.01	169.65	171.3	170.32	168.39	183.45	193.85	169.75	161.98	168.91	171.32	165.37	171.48	162.73	196.53	168.16	168.74	177.03	180.25	175.04	179.31	189.67	192.79	172.32	164.1	174.58	188.39	187.17	172.31	190.02	202.41
145	12.0497	179.65	170.77	185.56	173.04	180.26	182.28	169.24	194	184.27	163.82	165.76	166.72	164.75	202.58	175.06	188.37	170.58	164.53	169.49	171.54	170.56	168.24	183.58	193.73	169.8	162.19	169.15	171.51	165.47	171.65	163.02	196.66	168.33	169.01	177.03	180.5	175.18	179.81	189.79	193.03	172.26	164.11	174.76	188.42	188.26	172.66	190.14	201.96
146	12.1331	179.5	170.76	185.68	173	180.52	182.45	169.63	193.98	183.94	164.25	165.9	166.75	164.9	202.72	175.09	188.42	170.7	164.38	169.58	171.64	170.55	168.47	183.75	194.3	169.82	162.49	168.94	171.64	165.5	171.85	163.08	196.67	168.23	169.17	177.59	180.69	175.03	179.69	189.68	193.22	172.6	164.31	175.16	188.17	187.29	172.77	190.11	201.85
147	12.2164	179.89	171.08	186.06	173.5	180.61	182.92	169.87	194.13	184.07	164.17	166.1	166.82	164.99	203.01	175.48	188.49	171.01	164.39	169.65	171.52	170.54	168.72	183.98	193.96	169.92	162.17	169.33	171.77	165.58	171.94	163.45	196.88	168.25	169.06	177.45	180.72	175.51	179.96	190.01	193.29	172.87	164.35	175.18	188.56	187.69	172.82	190.42	202.54
148	12.2997	179.85	170.9	186.29	173.45	180.9	182.88	169.9	194.1	184.37	164.26	166.06	167.6	165.06	202.94	175.39	188.31	170.86	164.88	169.83	172.11	170.63	168.92	184.05	194.78	169.99	162.39	169.38	171.9	165.8	171.87	163.52	197.27	168.56	169.27	177.51	180.87	175.39	180.12	189.94	193.22	172.76	164.55	175.39	188.59	188.62	173.08	190.2	202.21
149	12.3858	179.97	171.37	186.09	173.42	181.13	183.08	169.96	194.17	184.27	164.3	166.27	167.21	165.5	203.43	175.53	188.44	170.89	164.34	169.78	172.25	170.93	168.99	184.08	194.31	170.15	163	169.64	172.01	165.93	172.45	163.38	196.88	168.79	169.47	177.93	180.96	175.4	180.54	190.06	193.49	173.02	164.69	175.44	188.83	188.2	173.04	190.53	202.33
150	12.4692	180.03	171.35	186.49	173.68	180.82	183.11	170.03	194.75	184.39	164.68	166.48	167.14	165.27	203.48	175.26	188.62	171.1	165.1	170.03	172.31	170.95	168.9	184.38	194.69	170.16	162.67	169.85	172.34	166.13	172.12	163.56	197.23	168.43	169.84	177.87	181.02	175.62	180.2	189.98	193.37	173.15	164.72	175.75	188.84	187.83	173.3	190.56	202.51
151	12.5525	180.19	171.56	185.98	173.8	181.09	183.16	170.29	194.53	184.35	164.7	166.28	167.54	165.43	203.3	175.78	188.55	170.78	165.07	170.23	172.39	171.27	169.1	184.53	194.59	170.34	162.93	169.84	172.56	166.02	172.39	163.71	197.74	168.76	169.62	177.84	181.09	175.64	180.81	190.45	193.58	173.32	165.01	176.03	188.94	187.94	173.36	190.68	203.03
152	12.6358	180.69	171.74	186.68	173.85	181.43	183.54	170.05	194.8	184.67	164.97	166.34	167.65	165.58	203.68	176.15	188.63	171.02	165.1	170.18	172.6	171.47	169.28	184.12	194.65	170.38	163.25	169.86	172.46	166.33	172.39	163.98	197.18	168.73	169.89	178.02	181.36	175.93	180.53	190.56	193.95	173.29	165.08	176.11	188.96	188.78	173.72	190.92	202.73
153	12.7192	180.32	171.78	186.82	174.05	181.5	183.56	170.44	194.83	184.58	165.01	166.79	167.87	165.95	203.71	176.1	188.91	171.2	165.18	170.35	172.98	171.49	169.53	184.6	194.94	170.3	163.15	170.18	172.97	166.43	172.51	164.19	197.21	168.81	169.75	178.26	181.73	176.06	180.95	190.43	193.8	173.38	164.9	175.59	189.03	188.69	173.87	190.75	203.02
154	12.8025	180.37	172.01	186.44	174.23	181.77	183.85	170.76	194.94	184.79	165.11	166.78	167.93	165.83	203.81	176.06	188.75	171.59	165.23	170.56	172.92	171.7	169.67	184.59	195.31	170.19	163.41	170.44	172.78	166.73	172.61	164.12	197.86	168.8	170.16	178.19	181.73	175.99	180.93	190.56	193.77	173.55	168.38	176.51	189.26	189.21	174.07	190.95	203.31
155	12.8858	180.9	172.05	186.85	174.3	181.83	184.21	170.86	194.97	184.98	165.47	166.99	168.17	165.95	204.17	176.31	189	171.45	165.55	170.66	172.98	171.72	169.59	184.69	195.23	170.61	163.57	170.42	173.1	167.03	172.84	164.15	197.59	169.17	170.23	178.42	181.92	176.44	181.04	190.74	194.12	173.76	168.25	176.15	189.59	189.22	174.18	190.97	202.98
156	12.9692	180.54	172.3	186.73	174.72	182.03	184.41	170.8	194.99	185.02	165.58	167.03	168.16	166.26	204.17	176.73	188.96	171.82	165.96	170.73	173.45	172	170.04	184.94	195.26	170.66	163.64	170.6	173.13	166.71	173.06	164.42	197.81	169.12	170.5	178.9	182.25	176.35	181.42	191.11	194.39	174.14	168.44	176.11	189.76	189.1	174.73	191.28	203.1
157	13.0525	180.85	172.59	186.55	174.89	182.19	184.19	171.02	195	185	165.93	167.32	168.35	166.48	204.39	176.55	189.29	171.85	166.03	171.12	173.25	172.07	169.64	184.94	195.29	170.8	164.02	170.61	173.25	167.14	173.28	164.56	198.01	169.26	170.35	178.92	182.11	176.71	181.39	190.87	194.79	173.96	168.4	176.54	189.92	189.85	174.2	191.28	203.42
158	13.1358	180.86	173.37	186.78	174.66	182.23	184.35	171.44	194.84	185.17	165.88	167.1	168.36	166.6	204.52	176.69	189.51	171.95	166.15	170.91	173.44	172.58	170.13	185.27	196.11	170.9	163.69	171.16	173.54	167.3	173.51	164.7	198.38	169.16	170.78	178.87	182.54	176.87	181.31	190.8	194.8	174.23	168.64	176.79	190.32	189.75	174.43	191.41	203.8
159	13.2219	180.78	172.78	187.25	175.2	182.76	184.62	171.21	195.32	185.34	166.11	167.5	169.02	166.63	204.71	176.87	189.33	171.83	166.25	171.02	173.72	172.55	170.52	185.27	195.78	170.91	164.36	171.18	173.72	167.51	173.65	165.01	198.47	169.57	170.69	179.08	182.79	177.08	181.61	190.96	194.94	174.34	169.05	176.74	190.03	189.5	174.38	191.38	203.76
160	13.3053	181.19	172.83	187.21	175.63	182.89	184.75	171.44	195.53	185.68	165.87	167.83	168.64	166.7	204.87	176.93	189.6	172.06	166.44	171.36	173.9	172.69	170.57	185.28	196.07	171.27	164.62	171.23	174.11	167.73	173.65	164.98	198.42	169.43	170.69	179.18	182.76	177.09	181.85	191.09	194.89	174.42	168.91	177.22	190.15	190.14	174.48	191.47	203.8
161	13.3886	181.23	173.23	187.86	175.41	182.85	184.9	171.91	195.98	185.37	166.31	167.81	169.29	167.04	205.19	177.37	189.6	171.9	166.73	171.06	174	173.01	170.82	185.7	195.9	171.38	164.57	171.35	174.06	167.74	174	165.2	198.78	169.7	170.71	179.35	182.98	177.15	182.09	191.42	194.79	174.51	169.01	176.83	190.49	190.17	174.75	191.77	204.09
162	13.4719	181.26	173.79	187.88	175.44	183.17	185.31	171.96	195.73	185.54	166.46	167.85	169.18	167.13	204.98	177.56	189.5	172.34	166.75	171.23	173.98	173	170.7	185.88	196.36	171.23	164.77	171.55	174.47	167.91	174.18	165.4	198.69	169.91	171.3	179.63	183.03	177.61	182.21	191.23	195.04	174.86	169.34	177.36	190.82	189.96	174.75	192.04	204.51
163	13.5553	181.48	173.61	187.44	175.74	183.18	185.49	172.08	195.79	185.63	166.98	167.97	169.35	167.31	205.25	177.6	189.68	172.39	166.78	171.6	174.4	173.17	170.93	185.89	196.54	171.75	164.71	171.67	174.45	168.09	174.25	165.68	199.12	169.87	171.09	179.66	183.2	177.78	182.06	191.65	195.36	174.97	169.19	177.24	190.71	190.67	174.91	191.63	204.19
164	13.6386	181.55	176.29	187.89	175.86	183.3	185.41	172.14	196.05	185.82	166.69	168.46	169.78	167.46	205.42	177.61	189.9	172.18	167.21	171.56	174.31	173.11	170.82	186.07	196.66	171.56	165.3	171.96	174.47	168.02	174.17	165.67	199.07	170.17	171.28	179.92	183.58	178.01	182.58	191.45	195.32	175.12	169.45	177.43	190.9	190.69	175.21	191.82	204.43
165	13.7219	181.73	174.31	187.93	176.14	183.4	185.39	172.3	195.87	186	167.17	168.14	169.67	167.54	205.89	177.82	189.84	172.51	167.14	171.93	174.96	173.51	171.1	186.04	196.77	171.7	165.15	172.19	174.64	168.4	174.45	165.9	199.24	170	171.44	180.04	183.51	177.91	182.58	191.53	195.54	175.35	169.68	177.69	191.13	190.69	175.46	191.99	204.44
166	13.8053	181.67	173.96	188.31	176.32	183.7	185.58	172.46	196.2	185.99	167.1	168.19	169.58	167.42	205.77	177.76	190.2	172.92	167.46	172.14	175.15	173.46	171.49	186.22	196.86	171.93	165.22	172.13	174.93	168.63	174.61	165.94	199.19	170.02	171.33	180.2	183.67	177.97	182.73	191.87	195.89	175.42	169.69	177.8	191.14	190.94	175.46	191.96	204.55
167	13.8886	182.02	174.69	188.34	176.19	183.62	185.92	172.41	196.34	185.88	167.44	168.4	170.08	167.98	206.11	177.96	189.92	172.8	167.81	171.99	174.87	173.77	171.61	186.26	196.79	171.97	165.37	172.19	175.18	168.82	174.96	165.86	200.21	170.32	171.76	180.26	183.88	178.36	182.71	191.54	195.83	175.46	169.63	178.01	191.16	191.06	175.56	191.9	204.87
168	13.9719	181.99	174.52	188.34	176.62	184.02	186.21	173.11	196.43	186.13	167.42	168.57	170.07	168.15	206.08	178.18	190.04	172.91	167.7	172.24	175.25	173.84	171.73	186.62	197.08	171.83	165.55	172.38	175.13	168.83	174.8	166.31	199.51	170.45	171.85	180.43	184.07	178.25	182.74	191.63	195.93	175.75	169.79	177.86	191.33	191.38	175.53	192.05	204.79
169	14.0581	181.97	174.59	188.18	176.86	184.48	186.39	173.1	196.7	186.29	167.6	168.57	170.55	168.44	206.05	178.34	190.31	172.83	167.86	172.14	175.42	173.99	171.83	186.52	197.31	171.96	165.82	172.96	175.38	168.98	175.12	166.31	199.8	170.37	172.04	180.58	184.12	178.73	183.16	191.79	196.01	175.52	170.21	177.66	191.6	191.82	176.13	192.49	205.46
170	14.1414	182.38	175.48	188.48	176.91	184.26	186.46	173.02	196.49	185.98	167.67	168.78	170.24	168.58	206.11	178.27	190.52	172.96	167.77	172.52	175.47	174.2	171.97	186.67	197.4	172.19	165.82	172.78	175.55	169.18	175.2	166.41	199.77	170.57	172.03	180.78	184.44	178.46	183.05	191.78	196.23	175.9	170	178.75	191.68	191.36	175.81	192.49	205.41
171	14.2247	182.06	175.09	188.75	177.12	184.61	186.91	173.29	196.92	186.32	167.79	168.89	170.63	168.62	206.35	178.55	190.41	173.16	167.95	172.71	175.65	174.26	172.13	187.05	197.52	172.29	166.24	173	175.89	169.64	175.68	166.68	200.23	170.78	172.11	181.02	184.49	178.64	183.52	192.08	196.35	176.08	170.33	178.81	191.96	192.32	176.25	192.55	205.56
172	14.3081	182.26	175.57	189.02	177.23	184.74	186.73	173.45	196.99	186.57	168.24	169.21	170.69	168.89	207.11	178.84	190.47	173.16	168.57	172.76	175.92	174.54	172.39	187.44	197.93	172.23	166.2	173.08	175.75	169.63	175.75	166.77	200.48	170.86	172.05	181.2	184.61	179.14	183.75	192.45	196.67	176.29	170.33	178.79	192.07	191.66	176.74	192.45	205.59
173	14.3914	182.58	175.94	189.21	177.31	185.1	187.06	173.56	196.99	187.05	168.25	169.09	170.84	169.02	206.82	179.05	190.56	173.32	168.23	172.9	176.27	174.58	172.16	187.38	197.74	172.58	166.53	173.44	176.06	169.71	175.7	166.94	200.42	170.86	172.54	181.16	184.9	179.14	183.83	192.29	197	176.18	170.09	178.73	192.45	192.28	176.73	192.64	205.93
174	14.4747	182.59	175.67	189.36	177.86	185.07	187.09	173.67	197.24	186.9	168.4	169.05	171.01	169.21	206.95	179.1	190.66	173.55	168.77	172.69	175.99	174.82	172.59	187.51	198.23	172.54	166.55	173.49	176.42	169.85	175.82	167.15	200.52	171.13	172.59	181.7	185.12	179.44	183.77	192.49	196.66	176.48	170.5	179.03	192.44	192.51	176.72	192.84	206.12
175	14.5581	182.9	175.6	189.57	177.79	185.3	187.38	173.83	197.56	186.99	168.69	169.43	171.43	169.3	207.02	179.34	190.91	173.72	168.71	173.05	176.41	174.98	172.66	187.96	198.22	172.76	166.72	173.85	176.34	170.16	176.07	167.18	201.41	171.23	172.48	181.55	185.16	179.37	183.88	192.38	197.25	176.66	170.77	179.22	192.41	192.82	177.23	192.83	205.99
176	14.6414	182.81	175.42	189.5	177.67	185.29	187.32	173.88	197.42	187.05	168.54	169.33	171.48	169.33	207.55	179.52	190.84	173.65	168.92	172.92	176.5	175.34	173.12	187.48	198.52	172.93	166.81	173.78	176.66	170.22	176.53	167.33	200.83	171.24	172.86	181.95	185.18	179.74	184.17	192.69	196.99	176.61	170.62	179.38	192.68	193.11	177.31	192.86	206.36
177	14.7247	183.06	175.97	189.65	178.26	185.55	187.68	173.85	197.38	187.23	169.03	169.5	171.49	169.72	207.41	179.57	191.08	173.91	168.8	173.25	176.72	175.22	173.08	187.68	198.35	172.97	167.18	174.06	176.72	170.34	176.22	167.47	200.95	171.52	172.62	181.84	185.34	179.81	184.25	192.92	197.07	176.92	170.63	179.24	192.82	192.18	177.45	192.98	206.38
178	14.8081	183.21	175.92	190.1	178.51	185.51	187.8	174.53	197.5	186.97	169.15	169.9	171.69	169.8	207.34	179.7	190.97	173.85	169.18	173.33	176.68	175.38	173.33	188.05	198.48	173.03	167.23	174.01	176.9	170.4	176.4	167.77	200.67	171.43	172.92	181.99	185.56	179.92	184.23	192.97	197.29	177.01	170.68	179.3	193.16	193.64	177.46	192.87	206.14
179	14.8942	183.04	175.88	189.98	178.39	186.14	188.11	174.61	197.79	187.27	169.2	169.72	171.91	169.97	207.75	179.95	191.14	174.24	169.41	173.39	177.06	175.46	173.28	188.25	198.79	173.3	167.56	174.73	176.64	170.59	176.64	167.54	201.18	171.55	173.1	182.32	185.83	180.26	184.97	192.65	197.55	177.23	171.06	179.52	193.22	193.36	177.64	193.08	207.06
180	14.9775	183.26	176.34	190.26	178.56	186.1	188.01	174.6	197.94	187.57	169.3	169.7	172.14	170.02	208.04	179.98	191.27	174.24	169.53	173.65	177.07	176.02	173.43	188.33	198.94	173.34	167.41	174.59	177.26	170.99	176.81	167.99	201.37	171.6	173.03	182.31	185.9	180.44	184.9	192.83	197.54	177.15	171.17	179.8	193.42	193.44	177.51	192.97	206.66
181	15.0608	183.37	176.51	189.96	178.62	186.33	188.32	174.74	197.78	187.38	169.62	170.13	172.47	170.15	207.99	180.3	191.3	174.18	169.71	173.54	177.15	176.15	173.84	188.42	199.04	173.6	167.69	174.69	177.48	171.3	176.94	168.3	201.65	171.61	173.33	182.53	185.86	180.64	184.65	193.02	197.82	177.53	171.44	180.12	193.69	193.89	177.58	193.39	206.94
182	15.1442	183.52	176.91	190.56	178.99	186.48	188.53	175.06	198.53	187.55	169.59	170.13	172.16	170.61	208.1	180.25	191.63	174.63	169.93	173.73	177.49	176.02	173.93	188.72	199.24	173.7	167.82	174.9	177.38	171.21	177.3	168.07	201.7	171.63	173.16	182.6	186.35	180.73	185.12	193.02	197.93	177.62	171.49	180.25	193.55	193.25	178.19	193.35	207.13
183	15.2275	183.62	176.85	190.71	179.26	186.72	188.82	175.21	198.32	187.89	169.94	170.4	172.71	170.91	208.51	180.43	191.56	174.54	170.07	173.88	177.83	176.47	174.2	188.89	199.49	173.72	167.83	175.02	177.85	171.56	177.38	168.49	201.83	171.83	173.58	182.9	186.27	180.81	185.53	193.53	198.07	177.86	171.62	180.42	193.67	194.02	178.2	193.49	207.21
184	15.3108	183.87	176.92	190.62	179.29	187	188.91	175.25	198.42	187.64	170.09	170.54	172.62	170.93	208.59	180.9	191.66	174.57	170.16	173.97	177.83	176.66	174.43	189.04	199.45	174.01	168.1	175.3	177.93	171.79	177.59	168.69	202.29	172.14	173.46	183.03	186.49	180.9	185.48	193.63	198.09	177.88	171.76	181.17	193.99	194.4	178.23	193.66	207.17
185	15.3942	183.86	177.43	190.54	179.84	187.12	189.02	175.54	198.24	188.16	170.18	170.37	172.82	170.85	208.76	181.01	191.98	175.02	170.22	174.55	178.19	177	174.51	189.12	199.71	173.95	168.35	175.37	178.14	172.14	177.66	168.48	202.12	172.14	173.86	183.31	186.73	181.33	185.82	193.3	198.57	177.98	171.71	180.7	194.2	195.45	178.65	194.03	207.41
186	15.4775	184.05	177.41	190.8	180.06	187.1	189.33	175.46	198.55	188.24	170.56	170.81	173.07	171.26	209.31	180.82	192.03	174.94	170.33	174.33	178.3	176.91	174.54	189.15	200.09	173.83	168.6	175.74	178.22	172.13	178.2	168.85	202.41	172.54	174.07	183.41	186.77	181.28	186.03	193.8	198.67	178.3	171.98	180.77	194.3	195.03	178.61	194.11	207.73
187	15.5608	184.4	177.76	191.15	179.99	187.6	189.6	175.77	198.7	188.46	170.86	170.96	173.45	171.6	208.93	181.45	191.71	175.05	170.74	174.53	178.43	177.25	174.69	189.54	199.93	174.14	168.46	175.83	178.8	172.21	178.15	169.12	202.19	172.57	173.79	183.52	187.16	181.63	186.18	193.63	198.82	178.54	172.04	181.28	194.61	194.51	178.79	193.61	207.45
188	15.6442	184.34	178.14	191.26	180.13	187.55	189.7	176.07	198.94	188.32	170.74	171.15	173.72	171.62	208.86	180.94	191.91	175.17	170.82	174.69	178.43	177.32	174.93	189.72	200.41	174.46	168.83	175.93	178.68	172.41	178.31	169.38	202.57	172.78	174.73	183.74	187.27	182.1	186.05	193.73	198.94	178.6	172.23	181.67	194.52	195.18	179	193.85	207.87
189	15.7303	184.48	178.15	191.33	180.37	187.67	189.75	176.4	198.68	188.42	170.81	171.02	173.71	171.69	209.35	181.25	192.18	175.67	170.94	174.85	178.64	177.37	174.97	189.57	200.34	174.51	169.07	176.16	178.81	172.86	178.63	169.54	202.78	172.7	174.44	183.84	187.24	182.02	186.49	193.91	198.9	178.83	172.14	181.35	194.8	194.15	179.15	193.76	208.31
190	15.8136	184.59	178.31	191.13	180.9	188.21	189.95	176.3	199.14	188.44	170.85	171.11	173.93	172.21	209.39	181.42	192.08	175.41	171.17	175.13	178.95	177.76	175.05	189.76	200.42	174.47	169.33	176.33	179.04	172.65	178.7	169.54	203.57	172.99	174.47	184.14	187.75	182.12	186.64	193.82	199.22	179.04	172.44	181.81	194.8	195.3	179.3	193.99	208.23
191	15.8969	184.74	178.64	191.62	180.65	188.11	189.93	176.55	198.97	188.73	171.15	171.43	173.98	172.07	209.92	181.85	192.12	175.56	171.23	174.88	179.1	177.75	175.6	190.05	200.64	174.65	169.36	176.4	179.15	172.98	178.93	169.79	204.36	172.95	174.77	184.59	187.69	182.4	186.72	194.02	199.21	178.85	172.63	181.54	194.93	195.21	179.65	194.18	208.61
192	15.9803	184.96	178.53	191.87	180.89	188.12	190.55	176.69	198.98	188.81	171.2	171.28	174.18	172.27	209.99	181.98	192.52	175.64	171.52	175.16	179.03	178.18	175.65	190.14	201.01	174.68	169.36	176.75	179.32	173.13	179.04	170.05	203.27	173.48	174.6	184.51	187.82	182.46	187	194.21	199.6	179.4	172.71	181.99	195.34	196.24	179.61	194.44	208.55
193	16.0636	185.29	178.47	191.94	181.28	188.43	190.88	176.84	199.24	189.09	171.72	171.49	174.37	172.62	210.05	182.07	192.41	176.01	171.63	175.38	179.44	178.04	176.08	190.44	200.88	175.03	169.73	176.79	179.38	173.4	179.04	170.25	203.37	173.18	174.73	184.57	187.96	182.78	187.03	194.23	199.88	179.59	172.69	182.42	195.53	196.55	179.98	194.27	208.83
194	16.1469	184.95	178.85	191.22	181.22	188.61	190.64	177.24	199.12	189.01	171.6	171.75	174.56	172.74	210.41	182.2	192.7	176.1	171.93	175.16	179.25	178.38	175.82	190.56	201.1	175.05	169.83	177.1	179.62	173.59	179.41	170.44	203.66	173.24	174.85	184.96	188.1	182.75	186.87	194.31	199.61	179.41	172.79	182.06	195.6	195.83	180.03	194.4	208.95
195	16.2303	185.35	181.22	192.13	181.28	188.92	190.82	177.34	199.54	189.22	171.9	171.94	174.53	172.68	210.67	182.24	192.53	176.29	171.98	175.56	179.73	178.53	176.14	190.61	201.45	175.16	169.89	177.36	179.87	173.69	179.66	170.53	203.66	173.44	174.98	185.15	188.66	182.9	187.2	194.42	200.13	179.75	173.07	182.4	195.53	196.07	180.15	194.86	209.61
196	16.3136	185.51	179.75	192.31	181.78	188.96	191.06	177.41	199.66	189.29	172.03	171.87	175.1	173.13	210.39	182.67	192.72	176.4	172.24	175.69	179.78	178.82	176.33	190.95	201.4	175.37	170.24	177.53	180.22	173.73	179.74	170.49	204.56	173.83	175.03	184.96	188.64	183.26	187.29	194.33	200.31	179.9	173.16	182.52	195.84	196.29	180.15	194.64	209.54
197	16.3969	185.53	179.31	192.55	181.68	189.06	191.26	177.61	199.78	189.23	172.23	172.25	175.4	173.38	210.51	182.57	193.04	176.53	172.35	175.68	180.12	178.81	176.4	191.01	201.38	175.69	170.41	177.75	180.11	174.39	179.69	170.88	204.25	173.93	175.12	185.3	188.7	183.56	187.82	194.53	200.23	180.14	173.11	182.4	196.25	196.4	180.6	194.83	209.52
198	16.4803	185.66	179.59	192.39	182.06	189.46	191.37	177.81	199.89	189.4	172.46	172.35	175.41	173.24	211.18	183.2	193.15	176.61	172.37	176.14	180.42	179	176.56	191.14	201.63	175.54	170.62	178.04	180.31	174.16	179.99	170.84	204.46	173.86	175.41	185.52	189.11	183.35	187.73	194.86	200.38	180.41	173.37	182.96	196.37	196.52	180.63	194.7	209.86
199	16.5664	185.78	179.67	192.28	182.15	189.6	191.54	177.67	199.8	189.94	172.52	172.29	175.42	173.56	211.3	183.11	192.92	176.7	172.84	176.07	180.39	179.02	176.7	191.46	201.96	175.81	170.75	178.16	180.69	174.44	180.19	170.79	203.89	174.38	175.62	185.73	189.17	183.84	188.01	194.67	200.7	180.27	173.33	183.11	196.54	197.51	180.94	194.82	209.54
200	16.6497	185.91	179.97	192.99	182.68	189.72	191.93	177.98	199.95	190.09	172.83	172.52	175.85	173.95	211.35	183.65	192.96	176.93	172.76	175.95	180.68	179.32	176.74	191.53	202.06	175.84	170.96	178.09	180.57	174.56	180.45	171.4	204.55	174.1	175.7	185.88	189.32	183.72	188.08	194.6	200.72	180.32	173.5	183.2	196.4	197.03	181.11	194.91	209.73
201	16.7331	186.28	179.93	192.51	182.64	189.92	192.03	178.22	200.21	190.12	172.85	172.74	175.73	173.99	211.71	183.5	192.88	177.03	172.98	176.52	180.87	179.53	177.12	191.69	202.23	176	171.05	178.36	180.63	174.79	180.58	171.26	204.89	174.22	175.64	185.96	189.34	184.07	188.47	194.79	201.06	180.45	173.81	183.13	196.78	196.88	181.22	195.01	210.11
202	16.8164	186.37	180.42	193.49	182.46	190.29	192.24	178.56	200.27	190.3	172.71	172.91	175.73	174.44	211.79	183.89	193.47	177.01	173.17	176.53	180.65	179.67	177.32	191.87	202.35	175.94	171.14	178.65	181.04	174.87	180.74	171.6	204.91	174.48	175.94	186.43	189.51	184.17	188.59	195.06	201.06	180.86	173.95	183.42	196.99	197.29	181.38	195.07	210.41
203	16.8997	186.4	180.59	193.37	183.25	190.39	192.27	178.69	200.29	190.45	173.06	172.95	176.18	174.41	211.83	183.97	193.64	177.43	173.26	176.41	180.97	179.92	177.41	191.84	202.54	176.53	171.39	178.85	181.09	175.11	180.9	171.58	205.15	174.74	175.95	186.48	189.59	184.57	188.47	195.22	201.18	181	173.96	183.46	197.05	197.72	181.32	195.22	210.47
204	16.9831	186.6	180.93	193.56	183.4	190.48	192.58	178.8	200.62	190.76	173.51	172.89	176.53	174.29	211.83	183.76	193.5	177.64	173.48	176.61	181.21	180.04	177.61	191.84	202.61	176.44	171.47	178.72	181.48	175.48	180.93	171.81	205.19	174.96	176.25	186.32	189.78	184.48	188.74	195.23	201.54	181.16	174	184.19	197.25	198.18	181.69	195.08	210.7
205	17.0664	186.75	180.77	193.49	183.5	190.75	192.69	178.91	200.69	190.53	173.79	173.03	176.53	174.63	212.41	184.31	193.56	177.71	173.98	176.78	181.41	180.14	177.67	192.28	202.84	176.66	171.58	179.12	181.61	175.51	181.28	172.02	205.6	174.91	176.33	186.73	190.11	184.71	188.71	195.04	201.44	181.11	174.09	183.88	197.39	198.34	181.77	195.34	210.6
206	17.1497	186.74	180.99	193.57	183.52	190.95	192.86	178.92	200.76	190.65	173.6	173.15	176.78	175.03	212.71	184.2	193.6	177.58	173.93	177.09	181.49	180.5	177.66	192.55	202.99	176.93	171.9	179.11	181.47	175.81	181.34	172.25	206.08	175.38	176.74	186.88	190.22	184.77	188.94	195.21	201.53	181.51	174.4	184.38	197.76	197.82	182.02	195.54	211.15
207	17.2331	187.01	181.29	194.12	183.68	191.07	192.92	179.17	200.96	190.87	173.97	173.33	177.08	175.18	212.58	184.35	193.72	177.89	174.08	176.92	181.59	180.63	178.37	192.81	203.01	177.29	172.18	179.59	181.88	175.99	181.2	172.29	205.57	175.27	176.76	186.95	190.25	184.97	189.34	195.52	201.81	181.69	174.33	184.42	197.9	198.17	182.2	195.6	210.9
208	17.3164	187.17	181.32	193.74	184.01	190.93	193.36	179.54	200.77	191.09	174.08	173.48	177.16	175.23	213.02	184.8	193.7	178.11	174.4	177.22	181.96	180.78	178.04	192.57	203.55	177.49	172.05	179.71	181.81	176.02	181.72	172.43	205.87	175.41	176.79	187.43	190.6	185.25	189.52	195.64	201.78	182.07	174.51	184.48	198.04	199.21	182.26	195.64	211.47
209	17.4025	187.36	181.71	193.91	184.01	191.16	193.47	179.69	200.93	191.12	174.17	173.58	177.48	175.27	213.06	184.63	193.91	178.05	174.15	177.15	182	181.08	178.4	193.1	203.59	177.31	172.34	179.43	182.21	176.29	181.84	172.88	206.07	175.5	176.81	187.43	190.55	185.49	189.4	195.63	201.93	181.85	174.55	184.63	198.37	198.85	182.28	195.68	211
210	17.4858	187.58	181.7	194.38	184.59	191.36	193.95	179.79	201.11	191.44	174.33	173.87	177.51	175.42	213.15	185.23	193.78	178.19	174.53	177.23	182.29	181.16	178.55	192.76	203.86	177.19	172.73	179.76	182.2	176.49	181.96	172.62	206.08	175.92	176.8	187.43	190.79	185.36	190.44	195.95	201.93	182.34	174.51	185.11	198.23	199.47	183.04	196.29	211.56
211	17.5692	187.76	181.78	194.46	184.81	191.79	193.78	179.73	201.34	191.52	174.58	173.83	177.4	175.77	212.81	185.13	194.45	178.8	174.61	177.37	182.66	181.27	178.62	192.97	204.11	177.48	172.98	180.23	182.65	176.61	181.88	173.12	206.14	175.86	176.88	187.89	191.14	185.78	189.94	195.85	202.34	182.19	174.93	184.99	198.37	199.54	182.84	195.83	211.74
212	17.6525	187.87	182.39	194.53	184.77	191.94	194.12	180.13	201.42	191.65	174.79	173.78	177.68	175.82	213.26	185.02	194.34	178.58	174.91	177.81	182.75	181.22	178.9	193.28	204.18	177.88	172.91	180.61	182.74	176.62	182.33	173.34	206.24	176.07	177.09	188.12	191.31	185.96	190.05	195.95	202.57	182.54	175.07	185.42	198.52	199.76	183.11	196.25	212.4
213	17.7358	188.06	182.45	194.45	184.76	192.05	194.35	180.2	201.79	191.61	174.83	173.94	177.97	176.19	213.33	185.64	194.38	178.92	174.88	177.84	182.81	181.68	179.01	193.48	204.18	177.91	172.92	180.37	182.69	176.78	182.4	173.31	206.51	176.15	177.3	188.38	191.32	186.2	189.84	196	202.43	182.49	174.9	185.84	198.71	199.29	183.33	195.88	212.15
214	17.8192	188.11	185.58	194.91	185.09	192.19	194.21	180.64	201.73	191.88	174.94	174.38	178.21	176.17	213.66	185.36	194.3	178.99	175.14	177.88	183.1	181.77	179.24	193.68	204.03	177.93	172.88	180.65	182.91	177.54	182.94	173.4	206.54	176.28	177.63	188.19	191.42	186.5	190.52	196.06	202.97	182.82	175.32	185.71	198.85	199.31	183.67	195.98	212.16
215	17.9025	188.34	182.55	195.09	185.27	192.39	194.4	180.56	201.81	192.03	175.19	174.09	178.31	176.54	213.95	185.8	194.45	179.13	175.46	177.88	183.01	182.1	179.51	193.69	204.12	178.22	173.48	180.81	183.12	177.49	182.81	173.38	207.01	176.62	177.66	188.66	191.73	186.5	190.38	196.32	203.22	182.8	175.32	185.61	199.05	200.07	183.88	196.14	212.38
216	17.9858	188.31	182.55	194.54	185.14	192.76	194.9	180.79	201.94	191.97	175.27	174.47	178.44	176.7	213.92	185.87	194.5	179.46	175.48	178.24	183.13	182.27	179.58	193.64	204.61	178.24	173.49	181.07	183.55	177.26	182.97	173.92	207.65	176.53	177.78	188.54	191.89	186.54	190.6	196.22	203.28	182.85	175.41	185.75	199	200.11	183.49	196.46	212.64
217	18.0692	188.59	182.89	195.53	185.73	192.87	195.03	180.89	202.37	192.6	175.58	174.66	178.87	176.86	214.14	185.96	194.75	179.48	175.49	178.19	183.35	182.11	179.64	194.01	204.68	178.67	173.67	181.35	183.24	177.58	183.21	174.03	207.21	176.85	177.77	188.83	192.03	186.58	190.82	196.31	203.62	183.1	175.55	186.18	199.29	200.76	183.74	196.61	213.1
218	18.1525	188.64	183.76	195.19	186.07	192.9	195.15	181.02	202.25	192.47	175.67	174.66	178.75	177	214.11	186.28	194.51	179.65	175.88	178.51	183.59	182.4	179.59	194.17	204.95	178.81	173.89	181.46	183.88	177.83	183.28	174.22	207.34	177.03	178.03	188.73	192.23	186.72	190.7	196.51	203.77	183.5	175.81	186.09	199.22	200.3	184.04	196.62	212.72
219	18.2386	188.95	183.67	195.54	186.15	193.13	195.41	181.45	202.46	192.81	175.91	175.15	179.01	177.18	214.52	186.48	194.69	179.87	175.96	178.44	183.79	182.8	180.15	194.22	204.89	178.91	174.22	181.68	183.91	177.73	183.38	174.09	207.54	177.14	178.16	189.08	192.31	187.05	190.86	196.43	203.61	183.6	175.54	186.3	199.69	201.07	184.12	196.39	212.98
220	18.3219	189.17	183.49	195.42	186.43	193.34	195.52	181.51	202.4	192.77	175.92	174.96	179.21	177.19	214.72	186.52	194.93	180.06	176.13	178.81	183.97	182.65	180.29	194.72	205.19	179.37	174.09	181.84	184.24	178.27	183.68	174.49	207.5	177.26	178.21	189.19	192.51	187.43	191.34	196.53	203.7	183.46	175.6	186.67	199.61	200.54	184.18	196.82	212.96
221	18.4053	189.43	183.7	195.85	186.34	193.61	195.78	181.87	202.63	193.2	176.2	175.02	179.34	177.62	214.73	186.69	194.81	179.85	176.54	178.47	184.11	182.93	180.49	194.59	205.48	179.26	174.11	182.03	184.16	178.3	183.69	174.57	207.92	177.44	178.16	189.58	192.64	187.43	191.22	196.49	203.95	183.85	176.01	186.51	199.64	200.81	184.79	196.91	213.29
222	18.4886	189.41	183.75	195.74	186.49	193.78	195.71	181.57	202.49	193.41	176.18	175.55	179.52	177.72	215.03	186.9	195.35	180.12	176.49	179.2	184.24	183.2	180.4	194.85	205.7	179.48	174.56	182.2	184.47	178.68	183.9	174.74	208.61	177.57	178.47	189.61	192.74	187.52	191.47	196.97	204.32	183.68	176.15	186.62	199.78	201.1	184.82	196.8	213.27
223	18.5719	189.45	184.03	196.08	186.73	193.82	195.61	181.66	202.51	193.11	176.56	175.25	180.22	177.92	214.85	186.95	195.61	180.22	176.49	178.88	184.42	183.48	180.56	194.8	205.6	179.43	174.79	182.43	184.5	178.6	184.32	174.61	208.49	177.44	178.47	189.82	192.98	187.77	191.7	197.11	204.53	184.26	176.18	186.89	200.24	202.4	184.45	196.85	213.33
224	18.6553	189.91	184.84	196.32	187.1	193.91	196.18	182.13	202.99	193.2	176.85	175.39	179.64	177.87	215.28	187.09	195.13	180.81	177.15	179.07	184.56	183.06	180.89	195.01	205.96	179.7	174.99	182.43	185	178.95	184.09	174.93	208.21	178.08	178.66	189.71	193.24	187.87	192.28	196.99	204.64	184.02	176.31	187.14	200.46	201.05	185.21	196.83	213.55
225	18.7386	190.13	184.41	196.59	187.21	194.38	196.24	182.14	202.81	193.73	177	175.86	180.24	178.2	214.9	187.62	195.5	180.78	176.95	178.76	184.74	183.53	180.85	195.21	206.26	180.08	174.86	182.59	184.84	178.91	184.43	174.95	208.79	178	179.03	190.22	193.6	188.18	192.07	197.16	204.94	184.22	176.39	187.29	200.68	201.6	185.04	197.15	214.01
226	18.8219	190.01	184.62	196.09	187.26	194.44	196.36	182.41	202.98	193.87	177.04	175.67	180.4	178.33	215.64	187.74	195.49	181.05	176.95	179.5	185.05	183.79	181.35	195.16	206.16	179.99	175.37	182.89	185.09	179.19	184.42	175.25	209.2	178.18	179.01	190.06	193.4	188.23	192.03	197.15	204.97	184.39	176.46	187.41	200.75	202	185.14	197.26	213.89
227	18.9053	190.24	184.76	196.08	187.34	194.82	196.65	182.48	203.1	194.07	177.33	176.11	180.47	178.58	215.54	187.34	195.54	181.03	177.33	179.5	185.07	183.86	181.32	195.5	206.45	180.24	175.34	183.38	185.45	179.38	184.53	175.31	208.87	178.71	179.31	190.34	193.28	188.47	192.19	197.05	205.23	184.84	176.76	187.6	200.66	201.27	185.53	197.52	214.17
228	18.9886	190.62	185.95	196.91	187.84	194.67	196.64	182.67	203.74	194.08	177.39	176.1	180.64	178.74	215.67	187.73	195.58	181.43	177.47	179.39	185.15	184.14	181.47	195.4	206.58	180.32	175.77	183.05	185.28	179.31	184.92	175.47	209.39	178.66	179.41	190.62	193.72	188.41	192.34	197.44	205.12	185.19	176.47	187.84	200.81	202.63	186.37	197.41	214.29
229	19.0747	190.5	184.73	196.91	188.3	194.99	196.84	182.96	203.51	194.28	177.5	176.21	180.67	178.74	216.03	187.77	195.7	181.33	177.57	179.81	185.23	184.28	181.51	195.85	206.77	180.59	175.82	183.27	185.59	179.44	185.13	175.57	209.2	178.69	179.23	190.58	193.76	188.55	192.43	197.34	205.13	185.14	177.08	187.9	200.89	202.52	185.69	197.32	214.2
230	19.1581	190.76	185.29	197.15	188.02	195.12	196.94	182.98	203.77	194.47	177.55	176.39	180.78	179.16	215.8	187.95	195.74	181.68	177.46	179.78	185.37	184.34	181.56	195.89	206.82	180.75	175.66	183.41	185.38	179.72	184.94	175.6	208.6	178.7	179.53	190.86	193.81	188.59	192.62	197.57	205.32	184.97	177.25	187.74	201.21	201.42	185.77	197.57	214.83
231	19.2414	191.03	187.58	197.36	188.02	194.9	197.29	182.94	203.79	194.35	177.62	176.37	180.65	178.93	216.04	188.07	195.87	181.54	177.86	179.92	185.42	184.5	181.52	195.88	206.8	181	175.98	183.91	185.8	179.74	185.21	175.76	209.92	178.91	179.71	191.12	194.08	188.96	192.51	197.41	205.15	185.34	177.16	188.14	201.05	202.38	186.63	197.65	214.95
232	19.3247	191.02	185.49	197.24	188.36	195.42	197.25	183.11	204.13	194.59	178.16	176.29	181.15	179.28	216.07	187.69	195.98	182.04	177.83	180.03	185.86	184.89	181.63	196.28	207.16	181.05	176.19	183.68	186.11	180.11	185.4	175.93	209.57	179.14	179.66	191.12	194.4	188.95	192.94	198.06	205.71	185.5	177.23	188.69	201.32	202.19	185.85	197.8	214.9
233	19.4081	191.16	185.61	196.5	188.29	195.77	197.29	183.48	203.78	195.04	178.16	176.46	181.4	179.68	216.47	188.4	196.1	181.93	178.08	179.84	185.89	184.72	181.93	196.26	207.34	181.12	176.37	183.5	186	180.06	185.57	176.15	209.51	179.24	179.85	190.81	194.34	189.17	193.14	197.9	205.85	185.64	177.37	188.5	201.64	202.61	186.15	197.83	214.83
234	19.4914	191.28	185.57	197.72	188.56	195.5	197.66	183.92	204.18	195.25	178.49	176.51	181.35	179.38	216.66	188.3	196.34	182.13	178.13	180.16	185.89	184.65	182.09	196.35	207.66	181.31	176.49	183.94	186.24	180.56	185.6	176.17	209.67	179.43	179.88	191.6	194.6	189.41	193.1	198.14	205.99	185.68	177.57	188.58	201.66	203.02	186.28	197.62	214.85
235	19.5747	191.44	186.18	197.19	188.77	195.98	197.95	183.42	204.01	194.81	178.24	176.52	181.39	179.78	216.88	188.48	196.04	182.59	178.52	180.4	186.26	185.07	182.41	196.49	207.58	181.81	176.91	184.19	186.56	180.73	185.82	176.39	209.82	179.79	180.06	191.57	194.65	189.46	193.36	198.08	206.01	185.88	177.69	188.8	201.72	202.62	186.46	197.99	214.86
236	19.6581	191.78	186.07	197.79	189.18	196.03	198.15	183.6	204.53	195.23	178.79	177.17	181.89	179.66	217.1	188.7	196.2	182.87	178.67	180.67	186.3	185.26	182.38	196.8	208.15	181.72	176.92	184.45	186.53	180.55	185.77	176.68	209.93	179.97	180.23	192.04	194.95	189.79	193.34	198.22	206.33	185.82	177.9	189.27	201.99	203.64	186.49	198.43	215.97
237	19.7414	191.96	186.24	197.88	189.11	196.06	197.87	184.03	204.52	195.55	178.65	177.16	181.79	180.11	217.31	189.16	196.41	182.8	179.16	180.76	186.73	185.27	182.55	197.03	207.99	181.87	176.86	184.66	186.94	180.71	186.09	176.53	211.02	180.11	179.96	191.74	195.24	189.78	193.29	198.37	206.42	186.07	177.87	189.05	202.04	202.62	186.6	198.22	216.05
238	19.8247	192.2	186.35	198.34	189.51	196.27	198.23	184.11	204.54	195.68	178.71	177.34	181.93	180.11	217.6	189.03	196.21	183.09	178.96	180.52	186.77	185.32	182.74	196.69	208.14	182.13	177.27	184.73	186.96	183.76	186.42	177.01	210.5	180.47	180.49	192.04	195.19	190.01	193.48	198.28	206.56	186.36	177.95	189.17	202.46	203.45	186.97	198.28	215.75
239	19.9108	192.62	186.7	198.25	189.7	196.5	198.33	184.43	205.01	195.92	178.82	177.49	182.13	179.99	217.37	189.11	196.83	183.3	179.13	180.94	186.79	185.42	182.76	197.27	208.18	182.33	177.35	184.7	186.93	183.59	186.28	177.17	210.78	180.13	180.68	192	195.63	190.26	193.7	198.5	206.45	186.49	178.2	189.29	202.39	202.96	186.93	198.45	215.98
240	19.9942	192.48	186.84	198.63	189.71	196.97	198.49	184.2	205.06	196.05	179.34	177.58	182.61	180.35	217.31	189.71	196.98	183.51	179.18	181.36	187.01	185.92	183.09	196.96	208.7	182.59	177.3	185	187.16	184.08	186.42	177.14	211.05	180.74	180.65	192.31	195.5	190.21	193.79	198.78	207.11	186.74	178.13	189.36	202.61	204.74	186.97	198.56	216.06
241	20.0775	192.69	187.11	198.29	189.91	196.82	198.7	184.5	204.85	196.17	179.49	177.82	182.57	180.58	217.76	189.64	196.83	183.87	179.53	181.39	187.52	185.95	183.11	197.44	208.71	182.59	177.57	185.04	187.38	184.31	186.79	177.43	210.71	180.66	180.75	192.48	195.87	190.36	193.93	199.05	207.05	186.87	178.38	189.66	202.64	203.49	187.24	198.55	216.19
242	20.1608	193	186.83	198.73	189.95	197.2	198.92	184.47	205	196.47	179.43	177.77	182.79	180.94	217.56	189.59	196.79	183.67	179.64	181.21	187.48	186.05	183.34	197.4	208.86	182.93	177.86	185.42	187.46	184.1	186.73	177.39	211.07	180.89	180.93	192.67	196.09	190.49	194.12	198.84	207.54	186.66	178.37	189.77	203.01	203.66	187.53	198.52	216.32
243	20.2442	193.06	187.4	198.94	190.37	197.13	198.84	184.52	204.8	196.69	179.44	177.91	183.06	180.82	217.85	189.62	196.85	183.81	179.87	181.65	187.7	186.1	183.52	197.39	209.18	183.28	178.01	185.32	187.61	184.69	187.03	177.21	211.34	181.12	181.15	192.62	195.98	190.65	194.56	199.13	207.47	187.13	178.8	189.99	203.18	203.89	187.54	198.93	216.82
244	20.3275	193.4	187.35	198.61	190.31	197.27	199.17	184.68	205.25	196.91	179.72	177.98	183	181.06	217.87	189.93	197.23	184.31	179.93	181.76	187.73	186.17	183.64	197.64	209.51	183.4	178.38	185.93	187.89	184.88	186.94	177.74	211.69	181.28	181.06	192.91	195.98	190.85	194.44	199.27	207.63	187.23	178.78	189.91	203.26	204.6	187.58	198.97	216.76
245	20.4108	193.58	187.76	199.16	190.36	197.29	199.3	185.08	205.44	197.1	180.06	178.21	182.95	181.33	217.98	189.97	197.25	184.31	180.21	181.9	187.89	186.45	183.62	197.69	209.39	183.57	178.27	185.91	187.95	185.1	187.23	177.66	211.5	181.63	181.26	193.06	196.19	191.08	194.55	199.01	207.65	187.17	178.91	190.52	203.38	204.28	187.58	198.87	217.01
246	20.4942	193.64	187.97	199.19	190.58	197.69	199.36	185.23	205.57	197.22	179.94	178.39	183.08	181.12	218.3	190.31	197.53	184.65	180.19	182.16	187.91	186.47	183.76	197.92	209.64	183.74	178.27	185.61	188.04	185.56	187.34	178	211.7	181.82	181.51	193.02	196.15	191.24	194.59	199.2	207.98	187.35	179.16	190.82	203.31	204.45	187.87	198.95	216.95
247	20.5775	193.78	187.97	198.94	190.91	197.66	199.62	185.41	205.46	197.53	180.45	178.48	183.3	181.35	221.16	189.96	197.48	184.71	180.37	181.94	188.06	186.71	183.92	197.99	209.76	184.16	178.5	185.96	188.08	184.96	187.39	177.81	211.89	181.95	181.68	193.35	196.52	191.16	194.71	199.32	208.08	187.69	179.32	190.51	203.64	204.96	187.55	199.3	217.22
248	20.6608	194.4	188.1	199.26	191.03	198.11	199.74	185.59	205.69	197.75	180.35	178.8	183.45	181.7	220.62	190.37	197.56	184.86	180.62	182.24	188.2	186.62	184.01	198.3	210.23	184.37	178.68	186.37	188.51	185.51	187.51	178.04	212.99	182.03	181.49	193.58	196.63	191.28	194.9	199.47	208.16	187.91	179.28	190.44	203.72	205.41	187.95	199.32	217.55
249	20.7469	194.41	188.28	199.38	191.29	198.3	199.89	185.72	206.11	197.67	180.62	178.78	183.76	181.66	221.55	190.71	197.53	185.08	180.89	182.27	188.63	186.96	184.28	198.22	210.32	184.53	178.94	186.4	188.58	185.75	187.37	178.17	212.38	182.48	181.8	193.58	196.96	191.71	195.43	199.73	208.43	187.96	179.49	190.51	203.87	206.22	188.6	199.48	217.46
250	20.8303	194.97	188.47	199.24	191.35	198.31	200.05	185.77	206.19	198.17	180.73	178.82	183.61	182.12	221.35	190.49	197.54	185.27	180.98	182.41	188.7	187.26	184	198.46	210.33	184.82	179.01	186.74	189.01	186.05	187.91	178.29	212.35	182.52	181.99	193.95	197.07	191.77	195.23	199.71	208.63	187.87	179.75	190.71	204.03	204.76	188.35	199.43	217.91
251	20.9136	194.94	188.73	199.94	191.38	198.44	199.91	185.87	206.35	198.32	180.97	178.93	184.02	181.85	222.23	190.88	197.63	185.82	181.07	182.57	188.99	187.23	184.45	198.54	210.3	184.75	179.37	186.44	189.09	186.04	187.89	178.39	213.03	182.69	182.06	193.93	197.08	191.69	195.53	199.43	208.87	188.43	179.63	190.76	204.32	205.86	188.79	199.61	217.92
252	20.9969	195.49	188.92	199.94	191.46	198.67	200.43	186.24	206.63	198.57	181.12	178.98	184.08	182.05	221.38	190.98	198.19	185.97	181.16	182.46	188.94	187.34	184.66	198.48	210.98	185.01	179.44	186.89	189.17	185.81	188.25	178.48	212.86	182.98	182.05	194	197.16	191.9	195.48	199.75	208.81	188.24	179.84	191.28	204.64	205.75	188.86	199.68	218.02
253	21.0803	195.2	189	200.28	191.72	199.06	200.39	186.2	206.51	198.77	181.3	179.18	184.12	182.12	222.27	191.01	198.12	186.06	181.46	182.79	189.24	187.34	184.52	198.5	210.76	185.08	179.47	186.94	189.27	185.63	188.02	178.9	213.16	183.12	182.71	194.02	197.54	192.03	195.52	199.8	208.92	188.46	180.09	191.59	204.68	205.39	188.81	200.1	218.45
254	21.1636	195.57	189.23	199.93	191.74	199.16	200.55	186.13	206.7	198.95	181.31	179.35	184.35	182.47	222.14	191.27	198.49	186.26	181.47	182.93	189.46	187.64	184.6	198.88	210.6	185.37	179.78	187.01	189.41	185.79	188.37	178.74	213.24	183.61	182.55	194.12	197.61	192.29	195.8	200.07	209.3	188.79	179.91	191.36	204.65	205.21	188.8	200.02	218.69
255	21.2469	195.8	189.32	200.81	192.08	199.34	200.75	186.29	206.98	198.69	181.17	179.27	184.68	182.65	222.04	191.31	198.16	186.4	181.59	182.9	189.43	187.71	184.58	199	211.35	185.59	179.89	186.95	189.45	186.28	188.61	178.94	213.37	183.79	182.73	194.49	197.96	192.5	196.11	200.2	209.53	188.92	180.18	191.35	204.81	205.01	189.03	200.03	218.42
256	21.3303	195.86	189.4	200.62	192.15	199.25	200.81	186.46	207.11	199.07	181.78	179.63	184.58	182.71	222.1	191.52	199.23	186.57	181.69	183.36	189.49	187.85	184.88	199.07	211.33	185.67	179.94	187.33	189.48	186.44	188.57	178.86	213.49	183.82	182.73	194.51	197.92	192.5	196.03	200.29	209.45	188.93	180.41	191.58	204.91	205.97	189.44	199.89	218.43
257	21.4136	195.9	189.72	200.95	192.29	199.32	200.96	186.5	207.04	199.07	181.79	179.66	184.85	182.65	222.24	191.6	198.52	186.67	181.97	183.17	189.94	187.87	185.22	199.08	211.35	186	180.14	187.54	189.79	187.19	188.93	179.39	213.84	184.02	182.96	194.6	198.25	192.62	195.77	200.41	210.22	189.22	180.64	191.82	205.07	205.83	189.09	200.02	218.9
258	21.4969	196.2	189.97	200.7	192.5	199.58	201.21	186.8	207.16	199.56	181.73	179.93	184.8	182.74	223.1	191.61	198.6	187.11	182.31	183.62	189.65	188.03	185.22	199.5	211.67	186.45	180.13	187.71	190.17	187.24	188.81	179.44	214.14	184.12	183.19	195.03	198.21	192.8	196.18	200.57	210.03	189.37	180.31	192.12	205.21	205.57	189.34	199.96	218.91
259	21.5831	196.61	189.99	201.02	192.7	199.75	201.16	186.69	207.63	199.91	182.2	180.08	184.84	182.95	222.53	191.5	198.6	187.33	182.32	183.63	190.18	188.31	185.16	199.54	211.78	186.46	180.4	187.89	190.12	187.36	188.86	179.59	214.15	184.46	183.32	195.04	198.44	192.69	196.35	200.63	210.06	189.27	180.75	191.93	205.34	206.18	189.34	200.53	219.2
260	21.6664	196.68	191.08	200.9	192.81	200.26	201.38	186.93	207.37	199.95	182.45	180.03	185.15	182.84	223.1	191.77	198.7	187.45	182.35	183.83	190.11	188.28	185.35	199.41	212	186.66	180.5	187.93	190.32	187.83	188.99	179.36	214.6	184.6	183.3	195.06	198.62	192.98	196.34	200.64	209.82	189.55	180.97	192.06	205.69	207.3	189.6	200.64	219.15
261	21.7497	196.91	190.85	201.11	192.78	199.97	201.42	187.06	207.67	200.29	182.23	180.41	185.4	183.19	222.71	191.91	199.18	187.76	182.42	183.79	190.35	188.41	185.55	199.59	212.18	186.9	180.85	187.91	190.49	187.45	189.02	179.82	214.09	184.68	183.24	195.51	198.62	192.87	196.29	200.83	210.39	189.98	181.08	191.97	205.38	205.94	189.51	200.6	219.07
262	21.8331	197.22	190.65	201.44	193.12	200.46	201.76	187.47	207.84	200.36	182.53	180.24	185.37	183.66	223.48	192.03	198.71	187.73	182.6	184.13	190.84	188.5	185.67	199.81	212.27	187.11	180.79	187.76	190.48	187.68	189.3	179.65	214.09	184.98	183.67	195.33	198.87	192.9	196.7	201.14	210.26	189.71	181	192.35	205.78	205.99	189.75	200.96	219.65
263	21.9164	197.23	190.69	201.16	193.17	200.43	201.85	187.32	207.72	200.5	182.88	180.39	185.37	183.6	223.06	192.09	199.32	188.22	182.58	184.16	190.32	188.68	185.84	199.94	212.31	187.35	181.15	188.31	190.83	187.56	189.37	180.1	214.56	185.17	183.76	195.44	198.95	193.27	196.6	201.35	210.7	189.75	181.3	192.78	205.72	206.22	189.84	200.89	219.61
264	21.9997	197.48	190.89	201.69	193.43	200.67	202.26	187.57	208.04	200.75	182.7	180.76	185.7	183.68	222.87	192.35	199.5	188.4	183.05	184.16	190.89	188.76	185.81	199.92	212.76	187.71	181.29	188.48	190.88	187.85	189.43	179.87	214.58	185.49	183.75	195.51	199.2	193.21	196.91	201.3	210.94	189.96	181.51	192.64	205.97	207.21	189.99	201.2	219.91
265	22.0831	197.84	190.86	201.62	194.01	200.75	202.18	187.51	207.91	201.04	183.29	180.96	185.93	183.64	224.03	192.31	199.35	188.49	182.9	184.46	191.05	188.94	186.06	199.95	212.71	187.77	181.23	188.45	191.18	187.98	189.65	180.14	214.87	185.56	184.09	195.61	199.13	193.4	196.88	201.27	210.97	190.18	181.41	192.74	206.28	208.06	190.14	200.89	219.83
266	22.1664	198.12	191.14	201.86	194.07	201.11	202.12	187.79	208.2	201.44	183.2	180.79	186.09	184.14	223.73	192.71	199.43	188.49	183.42	184.71	191.06	189.03	186.15	200.24	212.85	188.09	181.51	188.87	191.32	187.8	189.74	180.3	214.91	185.79	184.15	195.87	199.6	193.71	197.2	201.32	211.28	190.51	181.43	192.84	206.32	207.11	190.19	201.13	220.19
267	22.2497	198.25	191.12	202.18	193.74	201.18	202.23	187.9	208.16	201.05	183.3	180.84	185.94	184.17	223.68	192.65	199.51	189.25	183.35	184.69	191.25	189.2	186.32	200.26	213.28	188.39	181.72	188.84	191.15	188.18	189.78	180.32	214.99	186.45	184.41	196.08	199.6	193.52	197.31	201.56	211.15	190.31	181.51	192.98	206.66	207.09	190.45	201.36	220.18
268	22.3331	198.44	191.44	201.87	193.69	201.19	202.58	187.96	208.65	201.41	183.56	181.03	186.36	184.1	224.65	192.9	199.33	189.16	183.58	184.61	191.37	189.17	186.19	200.26	213.23	188.47	181.89	188.81	191.67	188.32	189.93	180.26	215.44	186.48	184.17	196.02	199.62	193.88	197.25	201.75	211.58	190.6	181.69	192.81	206.67	206.88	190.14	201.43	220.57
269	22.4192	198.7	193.25	202.48	194.02	201.43	202.49	188.19	208.92	201.81	183.59	181.27	186.26	183.89	223.86	192.83	200.04	189.21	183.71	184.8	191.58	189.3	186.53	200.53	213.4	188.95	181.75	188.99	191.67	188.54	189.76	180.63	215.06	186.55	184.66	196.17	199.84	193.89	197.58	201.62	211.85	190.76	182.07	193.14	206.43	209.38	190.59	201.53	220.63
270	22.5025	198.73	192.72	202.61	194.09	201.59	202.64	187.99	208.99	202.31	183.73	181.55	186.49	184.27	224.31	192.99	199.83	189.91	183.8	185.05	191.73	189.3	186.51	200.64	213.76	188.78	182.09	189.03	191.78	188.11	190	180.49	215.48	186.82	184.97	196.42	199.93	193.91	197.88	201.91	211.89	191.12	181.99	193.16	206.8	207.66	190.64	201.76	220.63
271	22.5858	199.27	191.69	202.58	194.32	201.71	202.88	188.12	208.93	202.1	183.78	181.88	186.58	184.42	223.97	192.64	199.97	189.83	184.1	185.27	191.54	189.44	186.36	200.77	213.91	188.83	182.24	189.06	191.9	189.09	190.3	180.53	215.53	186.96	184.96	196.37	200.42	194.17	197.45	201.91	211.84	190.79	182.08	193.45	207.11	207.19	190.8	201.81	221.1
272	22.6692	199.37	192.86	202.53	194.45	201.87	202.8	188.26	208.82	202.39	184.07	181.97	186.87	184.66	224.75	193	200.24	190.2	184.13	185.32	191.83	189.69	186.67	200.84	213.77	189.54	182.44	189.42	191.97	188.32	190.33	180.67	216.26	187.56	185.15	196.51	200.34	194.29	197.56	202.06	211.94	191.23	182.31	193.73	207.28	208.15	190.6	201.87	220.94
273	22.7525	199.53	192.28	202.9	194.67	201.86	202.88	188.51	209.4	202.63	184.08	181.69	186.68	184.61	224.36	193.37	200.3	190.23	184.33	185.58	192.13	189.71	186.87	201.22	214.41	189.51	182.3	189.45	192.14	188.77	190.47	180.7	215.77	187.57	185.12	196.82	200.42	194.34	197.55	202.14	212.45	191.38	182.55	193.76	207.42	207.22	190.92	201.83	221.64
274	22.8358	199.84	192.37	203.14	194.69	202.43	203.18	188.67	209.46	203.01	184.48	182.24	186.85	184.85	225.07	193.21	200.28	190.47	184.37	185.59	192.37	189.75	187.24	201.06	214.31	189.74	182.72	189.43	192.53	189.12	190.56	180.92	216.56	187.39	185.26	196.99	200.54	194.42	197.84	202.35	212.19	191.43	182.65	193.78	207.47	207.35	191.01	201.96	221.58
275	22.9192	200.09	193.27	203.52	194.89	202.29	203.49	188.65	209.6	203.3	184.19	182.02	186.97	185.04	224.48	193.7	200.53	190.75	184.34	185.84	192.45	189.89	187.07	200.91	214.22	190	182.89	189.77	192.53	188.91	190.69	181.28	216.86	188.14	185.53	196.83	200.87	194.72	197.81	202.5	212.62	191.69	182.86	193.96	207.54	207.41	191.19	202.53	221.79
276	23.0025	200.25	192.53	203.53	194.91	202.64	203.32	188.87	209.75	203.32	184.81	182.16	187.07	184.97	225.16	193.23	200.7	191.09	184.78	185.77	192.41	189.94	187.18	201.15	214.6	190.18	183.03	189.83	192.73	189.37	190.96	181.11	216.22	187.9	185.85	197.13	200.89	194.63	198.09	202.64	212.55	191.68	182.98	193.71	207.4	208.33	191.38	202.41	221.5
277	23.0858	200.45	192.68	203.89	194.78	202.95	203.47	189.04	209.79	203.71	184.79	182.38	187.31	184.97	225.01	193.59	200.77	191.32	184.54	186.02	192.59	190.22	187.09	201.34	214.83	190.72	183.15	189.79	192.97	189.26	190.79	181.25	216.89	188.59	185.47	197.2	201.01	194.63	197.94	202.86	212.8	191.9	183.15	194.26	207.72	208.39	191.46	202.64	222.23
278	23.1692	200.86	193.15	203.66	195.45	203.06	203.7	189.12	210.13	204	184.73	182.73	187.12	185.29	225.69	193.71	200.57	191.55	184.88	186.38	192.85	190.54	187.17	201.28	214.92	190.85	183.05	190.05	193.07	189.86	190.96	181.25	217.17	188.59	185.95	197.24	201.11	194.98	198.17	202.83	213.09	192.01	183.2	193.98	207.96	208.79	191.48	202.33	222.3
279	23.2553	201.06	193.49	204.12	195.28	203.19	203.85	189.55	210.21	204	185.01	183.04	187.68	185.47	225.49	193.79	200.91	191.9	184.97	186.39	192.86	190.06	187.32	201.34	214.91	190.99	183.35	190.16	193.09	189.17	191.04	181.89	217.12	188.77	186.08	197.44	201.24	194.78	198.31	203.18	212.96	192.11	183.04	194.6	207.98	209.68	191.82	202.69	222.64
280	23.3386	201.12	193.36	203.99	195.45	203.24	203.92	189.11	210.3	204.18	185.41	182.8	187.52	185.36	225.33	194.15	201.05	191.76	185.3	186.55	193.32	190.64	187.68	201.41	215.11	191.45	183.53	190.36	193.26	189.46	191.24	181.86	217	188.73	186.33	197.81	201.53	195.15	198.48	203.21	213.51	192.14	183.31	194.42	211.61	210.88	191.83	203.03	222.46
281	23.4219	201.27	193.72	204.23	195.61	203.45	204.02	189.51	210.61	204.5	185.18	183.05	187.88	185.7	225.38	194.1	201.32	192.17	185.45	186.56	193.38	190.5	187.84	201.62	215.32	191.47	183.72	190.51	193.2	189.67	191.46	181.73	217.32	189.35	186.31	197.52	201.41	195.31	198.65	203.24	213.44	192.35	183.58	194.61	211.18	210.32	191.52	202.84	222.72
282	23.5053	201.82	193.56	204.2	195.63	203.69	204.25	189.34	210.85	204.59	185.47	183.17	187.86	185.32	226.36	194.47	201.54	192.35	185.36	186.44	193.38	190.62	188.02	201.9	215.58	191.73	184.01	190.69	193.51	190.85	191.5	181.82	217.58	189.64	186.25	197.81	201.78	195.33	198.59	203.29	213.28	192.76	183.83	194.65	211.64	209.71	191.67	202.89	222.79
283	23.5886	202.17	193.57	204.7	195.86	204.02	204.47	189.54	210.92	205.03	185.82	183.3	188.06	185.94	225.52	194.52	201.46	192.76	185.59	186.8	193.59	190.91	187.85	201.65	216.02	191.98	183.71	190.95	193.43	190.17	191.64	181.87	217.57	189.8	186.61	197.78	201.69	195.62	198.61	203.77	213.86	192.56	183.81	194.87	211.37	210.3	192.12	203.31	222.99
284	23.6719	202.11	194.11	204.43	196.18	203.88	204.24	189.54	210.85	205.27	185.72	183.43	187.91	185.84	225.84	194.3	201.97	192.81	185.82	186.89	193.69	190.91	188.09	201.79	215.92	192.21	184.25	191.02	193.8	189.77	191.8	182	218.99	190.01	186.72	197.81	202.07	195.55	198.66	203.61	214.23	192.99	184.11	195.52	211.37	210.46	192.05	203.21	223.25
285	23.7553	202.25	194.44	204.64	196.24	204.23	204.64	189.66	210.94	205.63	185.75	183.49	188.33	186.16	226.14	194.72	201.61	193.06	186	187.21	193.85	191.18	188.07	201.66	215.99	192.28	184.32	190.81	194.02	190.59	191.92	182.25	218.32	190.24	186.63	198.25	202.28	195.69	198.65	203.72	214.05	193.15	184.1	194.95	213.14	208.8	192.2	203.67	223.39
286	23.8386	202.8	194.17	205.09	196.44	204.61	204.67	189.85	211.23	205.61	186.21	183.49	188.36	185.98	226.22	194.78	201.86	193.38	186.08	187.54	194	190.95	188.13	202.32	216.34	192.63	184.15	190.95	194.06	190.78	191.88	182.23	217.89	190.35	186.86	198.24	202.28	195.63	199.07	203.92	214.25	192.96	184.5	194.98	211.47	208.96	192.32	203.39	223.42
287	23.9219	202.88	194.33	205.05	196.57	204.35	205.05	189.92	211.41	205.61	186.13	183.71	188.47	186.14	226.22	194.66	201.97	193.6	186.1	187.46	193.94	191.14	188.42	202.24	216.44	192.85	184.62	191.27	194.11	190.6	191.86	182.23	218.21	190.6	187.08	198.18	202.23	195.75	199.22	204.27	214.6	193.05	184.28	195.06	211.92	209.64	192.17	203.57	223.57
288	24.0053	203.23	194.59	205.33	196.49	204.7	204.76	190.03	211.6	206.21	186.55	184.01	188.53	186.26	226.23	194.92	202.14	193.63	186.43	187.67	194.29	191.48	188.49	202.26	216.6	193.1	184.66	191.05	194.58	190.47	192.03	182.49	218.36	190.82	186.97	198.37	202.36	195.93	199.32	204.12	214.95	193.6	184.48	195.71	211.84	209.92	192.44	203.8	223.55
289	24.0914	203.4	194.88	205.21	196.77	204.47	205.07	190.19	211.64	206.35	186.61	184.15	188.62	186.71	226.58	194.98	202.06	194.05	186.4	187.72	194.24	191.4	188.63	202.49	216.84	193.39	184.71	191.05	194.29	190.94	192.09	182.27	218.8	191.11	187.34	198.49	202.47	196.1	199.34	204.41	214.76	193.51	184.59	195.42	212.43	209.16	192.55	203.74	223.9
290	24.1747	203.47	194.97	205.62	196.62	204.74	205.02	190.3	211.95	206.51	186.39	184.09	188.85	186.43	226.52	194.95	202.04	194.19	186.66	187.68	194.5	191.43	188.42	202.54	217.02	193.72	185.02	191.42	194.53	191.07	192.13	182.74	219.02	191.46	187.35	198.64	202.96	196.01	199.68	204.41	215.02	193.53	184.72	195.9	213.04	210.17	192.72	204.22	224.13
291	24.2581	204.02	195.16	206.13	197.01	204.73	205.24	190.45	211.93	206.78	186.91	184.22	188.69	186.49	226.41	195.16	202.36	194.54	186.79	187.75	195	191.46	188.78	202.55	217.23	193.83	185.11	191.68	194.88	191.2	192.26	182.68	219.22	191.64	187.56	198.8	202.78	196.96	199.41	204.69	215.19	193.67	184.91	195.48	213.16	209.95	192.72	204.3	223.94
292	24.3414	204.18	195.1	205.96	197.24	205.29	205.3	190.21	211.98	207.07	187	184.51	188.86	186.77	226.39	195.27	202.5	194.55	186.82	187.9	194.89	191.88	188.63	202.73	217.15	194.25	184.96	191.75	195.09	190.78	192.48	182.93	218.88	191.76	187.66	198.57	203.01	196.25	199.74	204.51	215.33	193.87	185	195.77	213.47	210.32	192.97	204.17	224.24
293	24.4247	204.59	195.26	205.79	197.08	205.22	205.47	190.73	212.27	207.31	186.95	184.83	188.94	186.7	227.19	195.16	202.35	194.63	186.91	188.06	194.5	191.99	188.97	202.68	217.35	194.39	185.18	191.82	195.02	191.66	192.47	182.96	219.27	191.92	188.04	198.94	203.14	196.3	199.67	204.82	215.31	194.2	185.18	195.76	213.08	210.47	193.04	204.3	224.71
294	24.5081	204.64	196.4	206.34	197.22	205.32	205.59	190.66	212.51	207.43	187.01	184.86	189.1	186.92	226.69	195.5	202.74	195.05	187.26	188.36	195.11	192.04	189.06	202.77	217.54	194.45	185.58	191.78	195.12	191.18	192.54	183.04	219.45	192.12	187.81	199.01	203.23	196.39	199.58	204.92	215.53	194.26	185.33	196.17	213.67	210.43	192.98	204.62	224.64
295	24.5914	204.99	195.48	206.04	197.36	205.67	205.85	190.83	212.23	207.59	187.44	184.99	189.78	187.2	226.98	195.37	202.65	195.46	187.47	188.36	195.02	192	189.13	202.88	217.24	194.82	185.57	191.97	195.38	191.86	192.8	183.26	219.59	192.37	188.15	199.16	203.16	196.39	199.82	205.05	215.78	194.09	185.32	195.79	213.72	210.02	193.18	204.68	224.65
296	24.6747	204.83	195.82	205.74	197.27	206.04	205.85	191.09	212.44	207.84	187.41	185	189.37	187.42	227.35	195.84	203.11	195.55	187.61	188.66	195.18	191.98	189.16	203.22	217.73	194.62	185.9	192.15	195.59	191.32	192.92	183.32	219.31	192.84	188.41	199.2	203.56	196.54	199.75	204.97	215.73	194.35	185.58	196.26	213.36	210.2	193.15	204.68	224.92
297	24.7581	205.82	196	206.73	197.58	205.77	205.81	191.02	212.92	208.17	187.81	185.43	189.56	187.62	227.81	195.94	203.25	195.96	187.4	188.53	195.4	191.94	189.27	203.3	218.1	195.42	185.95	191.94	195.5	192.13	192.8	183.45	219.56	193.25	188.36	198.88	203.59	196.97	199.94	205.25	215.92	194.33	185.67	196.13	213.05	210.5	193.34	204.82	225.49
298	24.8414	205.55	195.94	206.24	197.77	205.94	206.14	190.96	212.71	208.36	188.03	185.13	189.84	187.25	227.52	195.57	203.01	196.3	187.72	188.74	195.69	192.32	189.34	203.41	218.1	195.47	186.31	192.35	195.79	191.77	193.17	183.62	219.88	192.95	188.47	199.44	203.96	197.03	200.12	205.58	216.27	194.8	185.76	196.53	213.58	210.49	193.35	205.01	224.88
299	24.9275	205.73	196.06	207.23	198.03	205.97	205.95	191.41	213.11	208.34	187.93	185.6	189.85	187.37	228.03	196.05	203.3	196.43	187.85	188.8	195.64	192.64	189.35	203.26	218.44	195.85	186.18	192.54	195.66	191.79	193.14	183.55	219.69	193.38	188.81	199.54	203.6	197.16	199.97	205.43	216.27	194.61	185.91	196.35	213.73	212.25	193.45	205.22	225.23
300	25.0108	206.27	196.37	207.41	198.01	206.23	205.91	191.39	213.32	208.6	188.14	185.61	190.18	187.39	228.07	195.66	203.59	196.38	188.15	189.17	195.73	192.42	189.21	203.48	218.31	196.05	185.93	192.72	195.84	192.27	193.19	183.63	220.66	193.39	188.68	199.51	203.87	197.11	200.53	205.62	216.51	194.75	186.03	196.24	213.72	212.06	193.68	205.06	225.41
301	25.0942	206.4	196.34	207.21	197.96	206.49	206.46	191.21	213.7	209.01	188.19	185.89	189.9	187.53	227.89	196.04	203.61	196.94	188	188.93	196.13	192.66	189.83	203.48	218.58	196.2	186.39	192.56	196.19	192.74	193.45	183.72	220.24	193.81	189.06	199.87	204.09	197.23	200.34	205.63	216.88	195.08	185.93	196.6	213.86	212.91	193.61	205.33	225.67
302	25.1775	206.77	196.61	207.69	198.23	206.43	206.31	191.48	213.9	209.38	188.23	185.98	190.22	187.81	228.59	196.15	203.8	197.17	188.17	189.46	196.11	192.74	189.71	203.5	218.98	196.54	186.57	192.7	196.32	192.12	193.43	183.96	220.5	193.86	189	199.7	204.21	197.36	200.58	206.09	216.91	195.06	186.17	196.54	214.53	213.67	193.83	205.24	226.32
303	25.2608	206.68	197.15	206.76	198.49	206.66	206.53	191.47	213.27	209.49	188.61	185.88	190.17	187.78	228.53	196.39	203.87	197.22	188.49	189.48	196.27	192.87	189.84	203.9	219.15	196.58	186.59	192.98	196.42	192.66	193.58	183.85	220.98	194.33	189.17	200.12	204.27	197.43	200.56	206.23	217.18	195.38	186.4	197.01	213.93	211.02	193.94	205.57	226.01
304	25.3442	207.01	196.7	207.52	198.32	206.7	206.79	191.87	214.01	209.41	188.5	186.34	190.21	187.93	227.77	196.16	203.57	197.2	188.3	189.59	196.38	192.79	190.02	204.1	218.71	196.94	186.8	193.23	196.63	192.55	193.54	184.11	221.19	194.5	189.26	199.99	204.54	197.61	200.7	206.21	217.25	195.25	186.56	197.16	214.77	211.28	193.77	205.8	226.1
305	25.4275	207.15	197.2	207.61	198.8	206.98	206.75	191.87	213.96	209.94	188.66	186.45	190.29	188.11	229.62	196.55	204.21	197.9	188.56	189.52	196.36	193.04	190.12	204.01	219.2	197.29	186.85	193.17	196.72	192.94	193.75	183.91	220.69	194.85	189.53	200.21	204.77	197.64	200.57	206.39	217.28	195.5	186.8	197.21	215.42	211.81	194.18	205.77	226.28
306	25.5108	207.39	197.11	207.67	198.59	207.19	206.76	191.74	214.03	210.15	188.79	186.34	190.47	187.99	228.04	196.38	204.18	198.09	188.75	189.69	196.58	193.14	190.08	204.03	219.46	197.39	187.04	193.09	196.76	194.02	193.99	183.93	221.07	195.12	189.48	200.26	204.51	197.53	200.93	206.69	217.56	195.69	186.68	196.84	215.44	211.31	194.25	205.96	226.47
307	25.5942	207.83	197.81	208.09	199.08	207.18	206.82	192.03	214.32	210.17	188.92	186.69	190.61	188.2	228.49	196.63	204.3	198.22	189.03	190	196.65	192.79	190.15	204.33	219.51	197.69	186.95	193.38	196.43	192.59	193.72	184.02	220.81	195.08	189.79	200.1	204.98	197.72	201.07	206.62	217.5	195.53	187.13	197.13	214.93	211.45	194.23	205.96	226.2
308	25.6775	208.38	197.38	208.1	199.16	207.49	207.15	192.01	214.49	210.6	188.98	186.76	190.68	188.19	228.94	196.54	204.4	198.6	189.25	189.92	196.8	193.22	190.29	204.31	219.63	198.1	187.42	193.33	196.84	193.07	193.84	184.23	221.86	195.46	190.04	200.48	205.02	197.86	201.02	206.7	217.63	196.1	187.05	197.4	215.59	211.37	194.42	206.26	226.46
309	25.7636	208.3	197.41	208.6	199.17	207.38	207.4	192.02	214.98	210.77	189.17	187.28	190.97	188.6	228.73	196.77	204.9	198.6	189.13	190.22	197.02	193.39	190.47	204.4	219.86	198.21	187.49	193.75	196.97	193.57	193.9	184.35	221.24	195.96	189.93	200.68	205.05	198.06	201.2	206.93	217.93	196.42	187.23	197.5	215.01	211.04	194.34	206.42	226.91
310	25.8469	208.4	197.73	208.71	199.36	207.49	207.45	192.01	215.16	210.86	189.2	187.07	190.96	188.65	228.99	196.9	204.62	199.09	189.31	190.57	197.02	193.25	190.45	203.99	219.92	198.21	187.67	193.78	197.04	193.75	194.38	184.54	222.35	195.91	190.19	200.82	205.4	198.09	201.49	207	217.87	196.15	187.49	197.8	215.65	212.53	194.71	206.35	227.11
311	25.9303	208.65	197.64	209.07	199.29	207.71	207.51	192.33	215.14	211.08	189.45	187.14	190.98	188.73	229.67	197.04	204.75	199.15	189.42	190.58	197.38	193.37	190.84	204.43	219.88	198.7	187.97	193.7	197.24	192.47	194.22	184.35	222	196.09	190.65	200.79	205.52	198.07	201.23	207.08	218.38	196.27	187.72	197.49	215.08	211.24	194.54	206.52	228.07
312	26.0136	208.84	198.47	209.07	199.51	207.73	207.39	192.5	215.17	211.5	189.65	187.32	191.4	188.75	228.72	196.94	204.88	199.09	189.65	190.48	197.36	193.71	190.71	204.4	220.27	198.89	187.8	193.92	197.39	194.12	194.05	184.6	222.24	196.35	190.38	200.89	205.59	198.12	201.15	207.38	218.73	196.14	187.85	197.55	215.07	212.25	194.92	206.6	228.27
313	26.0969	209.06	198.32	209.04	199.38	207.77	207.59	192.44	215.25	211.33	189.8	187.62	191.37	188.88	228.67	196.74	204.94	199.25	189.74	190.62	197.22	193.63	190.66	204.57	220.34	199.12	188	194.02	197.62	193.23	194.55	184.98	221.96	196.31	190.55	201.19	205.82	198.2	201.63	207.31	218.54	196.46	187.91	197.95	215.01	212.51	195.07	206.82	228.7
314	26.1803	209.44	197.98	208.79	199.87	208.21	207.84	192.73	215.52	211.8	189.79	187.86	191.42	188.92	229.11	197.58	205.49	199.85	189.57	191.05	197.54	193.67	191.16	204.87	220.53	199.33	188.07	194.19	197.69	193.65	194.53	184.82	222.28	196.96	190.91	201.36	205.71	198.38	201.44	207.42	218.85	196.89	188	198.14	215.65	212.42	194.95	206.76	228.54
315	26.2636	209.63	198.21	209.19	199.91	208.34	208.01	192.77	215.91	211.8	190.04	187.78	191.35	188.98	229.76	196.94	205.16	199.94	189.6	190.97	197.52	193.99	190.97	204.66	220.66	199.47	188.21	194.28	197.98	193.58	195.01	184.74	222.28	197.11	191.24	201.44	205.84	198.56	201.77	207.48	218.65	196.88	188.05	197.89	216.1	212.14	195.07	207.13	228.81
316	26.3469	209.8	198.81	208.86	200.04	208.38	208.24	192.78	215.67	212.4	190.01	187.95	191.62	189.09	230	197.41	205.49	200.4	189.94	191.31	197.81	193.82	191.06	204.86	221.06	199.75	188.36	194.44	197.99	193.66	194.86	184.85	222.66	197.2	190.85	201.33	205.99	198.91	202.02	207.91	219.03	196.81	188.13	198.05	215.39	212.57	195.16	207.16	228.75
317	26.4303	209.81	198.85	209.32	200.46	208.66	208.38	193.03	215.86	212.51	190.26	187.99	191.8	189.4	230.13	197.62	205.54	200.55	190.07	191.42	197.74	193.9	191.35	205.18	221.07	199.86	188.73	194.76	197.9	194.49	195.06	185.26	223	197.38	191.24	201.43	206.14	198.78	201.89	207.79	219.32	196.89	188.3	198.25	215.59	214.03	195.16	207.52	228.71
318	26.5136	210.3	198.91	209.76	200.23	208.9	208.22	193.11	216.04	212.69	190.34	188.23	191.86	189.27	231.33	197.7	205.72	200.59	190.3	191.39	198.38	194.15	191.1	205.26	221.2	200.08	188.56	194.69	198.43	194.84	194.93	185.04	222.95	197.83	191.23	201.29	206.2	198.96	202.15	208.26	219.49	197.34	188.35	198.43	216.37	213.07	195.29	207	229.47
319	26.5997	210.42	198.78	209.55	200.18	208.95	208.37	193.03	216.15	213.06	190.58	188.23	192	189.37	231.51	197.72	206.07	200.65	190.28	191.89	198.17	194.18	191.55	205.13	221.43	200.36	188.47	194.79	198.31	195.07	195.35	185.41	223.13	198.13	191.54	201.63	206.34	199	202.17	208.19	219.8	197.24	188.62	198.08	216.69	212.19	195.4	207.49	229.43
320	26.6831	210.75	199.01	210.3	200.54	209.07	208.71	193.12	216.68	213.14	190.73	188.47	192.19	189.54	229.9	197.79	206.03	201.19	190.31	191.82	198.35	194.39	191.46	205.13	221.5	200.81	188.84	194.8	198.52	194.82	195.39	185.65	223.73	198.1	191.66	201.82	206.48	199.45	201.9	208.33	219.63	197.61	188.7	198.58	216.69	213.09	195.31	207.58	229.57
321	26.7664	210.83	199.47	210.05	200.62	209.12	208.58	193.26	216.7	213.16	190.88	188.56	192.18	189.89	229.96	197.97	206.14	201.17	190.67	192.09	198.37	194.17	191.51	205.14	221.95	200.77	188.73	195.02	198.53	194.57	195.53	185.6	223.46	198.32	191.93	201.93	206.53	199.45	202.15	208.39	219.66	197.31	188.91	198.55	216.7	216.11	195.59	207.56	229.72
322	26.8497	211.03	199.24	210.25	201.02	209.28	208.72	193.21	216.77	213.59	190.98	188.62	192.23	189.94	230.23	197.89	206.18	201.41	190.66	191.85	198.4	194.59	191.54	205.5	221.89	201.08	189.06	195.09	198.59	195.67	195.5	185.32	223.81	198.61	191.58	202.07	206.76	199.13	202.34	208.3	220	197.59	189.01	198.77	217.49	215.41	195.86	207.8	230.04
323	26.9331	210.93	199.33	210.2	200.76	209.48	208.82	193.62	216.98	213.65	191.12	188.73	192.46	190	229.51	198.12	206.35	201.92	190.65	192.12	198.65	194.69	191.92	205.57	222.18	201.38	189.1	195.2	198.94	194.87	195.33	185.78	223.73	198.65	192.5	202.02	206.7	199.23	202.45	208.62	220.13	197.6	189.37	198.74	215.66	214.01	195.82	208.24	230.11
324	27.0164	211.49	200.46	211.03	200.87	209.4	209.04	193.67	217.35	213.84	191.13	188.99	192.77	190.04	229.77	198.62	206.48	201.93	190.84	192.2	198.72	194.74	192.05	205.46	222.23	201.4	189.43	195.33	199.07	195	195.97	185.72	224.14	198.87	192.04	202.3	206.95	199.5	202.55	208.82	220.4	197.77	189.15	198.93	217.41	212.66	196.02	208.13	229.94
325	27.0997	211.6	199.67	210.71	201.16	209.47	209.05	193.86	217.28	214.11	191.16	189.18	192.54	190.12	230.38	198.4	206.54	202.01	190.81	192.5	199	194.61	192.34	205.8	222.28	201.43	189.36	195.47	198.85	196.09	195.73	186.05	224.1	199.02	192.29	202.25	207.02	199.34	202.57	208.95	220.77	197.8	189.75	199.11	216.8	213.88	195.63	208.35	230.15
326	27.1831	212.09	200.07	211.15	201.1	209.68	209.2	193.99	217.46	214.11	191.48	189.43	192.89	190.21	229.91	198.44	206.77	202.51	191.13	192.58	198.67	195.02	192.02	205.74	222.62	202.05	189.99	195.34	199.2	195.05	195.62	186.01	224.63	199.58	192.31	202.27	207.01	199.64	202.72	209.09	220.73	198.09	189.5	199.4	217.54	214.07	196.07	208.37	230.16
327	27.2664	212.2	200.03	211.38	201.18	209.72	209.24	193.81	217.43	214.37	191.65	189.45	192.69	190.52	230.97	198.73	206.94	202.63	191.16	192.7	199.23	195.16	192.2	206.02	222.83	202.18	189.8	195.38	199.43	196.14	195.93	186.55	224.49	199.45	192.69	202.73	207.11	199.82	202.97	209.14	220.54	198.04	189.85	199.54	216.77	213.68	196.08	208.63	231.12
328	27.3497	212.33	200.18	211.54	201.53	210.32	209.55	194.17	217.76	214.42	191.6	189.56	192.81	190.69	230.36	198.72	207.68	202.7	191.28	192.82	199.35	195.07	192.29	206.11	223.01	202.34	189.75	195.71	199.34	195.33	196.08	186.25	224.55	199.84	192.7	202.73	207.26	199.95	202.83	209.24	221.04	198.12	189.79	199.05	217.83	213.54	196.39	208.76	231.02
329	27.4358	212.63	200.16	211.84	201.72	210.24	209.54	194.35	218.2	214.89	191.83	189.7	193.05	190.72	231.14	198.92	207.26	203.28	191.46	192.84	199.47	195.15	192.48	206.01	222.94	202.44	189.88	195.89	199.67	195.76	196.16	186.07	224.84	200.31	192.98	202.52	207.49	199.8	203.21	209.43	221.29	198.15	190.01	199.32	217.74	214.46	196.58	208.89	231.31
330	27.5192	212.59	200.2	211.44	201.7	210.25	209.57	194.49	218.16	215.1	191.96	190.08	193.34	190.83	231.1	199.08	207.48	203.38	191.78	193.19	199.41	195.5	192.4	206.32	223	202.92	190.01	195.93	199.63	195.36	196.38	186.34	225.43	200.34	192.97	202.85	207.67	200.03	203.16	209.65	221.23	198.8	190.55	199.4	218.41	214.42	196.29	208.93	231.58
331	27.6025	212.82	200.54	212.08	201.86	210.39	209.68	194.49	218.26	215.1	191.94	190.17	193.24	190.39	230.53	198.84	207.22	203.36	191.93	193.28	199.56	195.52	192.62	206.25	223.37	202.87	190.25	196.09	199.72	195.78	196.49	186.41	224.86	200.32	193.36	202.9	207.68	200.07	203.23	209.98	221.43	198.75	190.09	199.93	218.1	216.38	196.68	209.06	231.33
332	27.6858	213.23	200.81	212.09	201.91	210.71	210.03	194.5	218.52	215.41	192.19	190.26	193.25	190.78	234.01	199.16	207.54	203.23	192.03	193.65	199.74	195.4	192.83	206.31	223.76	203.29	190.21	196.21	199.85	195.86	196.44	186.36	225.28	200.48	193.26	202.88	207.82	200.05	203.37	209.82	221.67	198.77	190.17	199.85	218.11	216.26	196.77	209.24	231.24
333	27.7692	213.31	200.79	212.48	202.04	210.72	209.9	194.37	218.74	215.71	192.3	190.49	193.49	191.3	231.01	199.07	208.11	203.67	192.03	193.58	199.85	195.93	192.87	206.63	223.54	203.1	190.45	196.21	199.99	196.14	196.68	186.72	225.28	200.78	193.56	203.14	208	200.21	203.27	210.1	221.92	198.87	190.63	199.91	217.57	214.07	196.99	209.34	231.97
334	27.8525	213.53	200.95	212.03	202.67	210.82	210.09	194.89	218.83	215.76	192.38	190.26	193.77	191.22	232.73	199.35	208	204.06	192.58	193.77	200.16	195.84	192.86	206.3	223.87	203.51	190.36	196.57	200.09	195.68	196.77	186.85	225.27	200.78	193.53	203.2	208.09	200.75	203.56	209.93	222.01	198.79	190.57	199.96	217.65	214.6	196.87	209.56	231.89
335	27.9358	213.78	201.16	212.75	202.6	211.01	210.21	194.79	219.19	216.08	192.52	190.62	193.66	191.29	231.44	199.62	207.89	204.12	192.21	193.75	200.23	195.97	193.02	206.48	224.01	203.42	190.8	196.72	200.34	195.67	196.79	186.73	225.98	201.32	193.68	203.52	208.17	200.36	203.69	210.38	221.68	198.91	191	200.21	218.24	214.86	196.67	209.52	231.73
336	28.0192	214.01	201.33	212.89	202.31	210.87	210.41	194.89	219.25	216.33	192.67	190.59	193.78	191.43	231.54	199.18	208.05	204.38	192.25	193.7	200.16	195.87	193.03	206.7	224.07	203.9	190.92	196.66	200.25	196.33	196.87	186.98	225.58	201.23	193.83	203.37	208.19	200.76	203.87	210.41	222.36	199.18	191.04	200.48	218.59	215.44	197.13	209.63	232.28
337	28.1025	214.19	201.38	212.71	202.69	211.31	210.61	195.06	219.36	216.46	192.85	191.13	193.9	191.48	232	199.7	208.1	204.41	192.63	194.01	200.49	195.94	193.12	206.96	224.36	203.83	191.08	196.77	200.59	196.28	197.06	187.53	226	201.32	193.78	203.58	208.5	200.52	203.77	210.63	222.31	199.35	191.12	200.26	218.38	215.48	197.17	210.03	232.76
338	28.1858	214.44	201.63	212.44	202.64	211.66	210.73	195.28	218.98	216.45	192.79	190.83	194.13	191.61	232.42	199.64	208.29	204.78	192.53	194.27	200.45	196.03	193.23	206.93	224.29	204.46	191.11	196.81	200.68	196.8	197.35	187.01	226.7	201.74	194.33	203.61	208.54	201.09	203.93	210.63	222.44	199.41	191.12	200.32	218.64	217.33	197.36	209.41	232.45
339	28.2719	214.48	201.47	213.19	202.89	211.27	210.69	195.14	219.64	216.66	193.03	191.25	194.37	191.66	231.79	199.84	208.51	204.83	192.69	194.51	200.41	196.29	193.31	207.2	224.44	204.64	191.09	197.13	200.77	198.02	197.2	187.42	226.88	202.09	194.25	203.86	208.42	201.05	204.06	210.84	222.64	199.6	191.4	200.58	218.45	214.86	197.39	210	232.45
340	28.3553	214.5	201.85	213.57	202.92	211.75	211.01	195.18	219.61	216.75	193.07	190.95	194.46	191.88	233.58	200.24	208.58	205.16	192.67	194.62	200.66	196.53	193.5	207.16	224.64	204.5	191.18	197.4	200.7	196.75	197.62	187.37	226.17	202.01	194.43	204.21	208.82	201.01	204.36	210.84	222.87	199.61	191.5	200.71	219.5	215.25	197.36	210.04	232.71
341	28.4386	214.9	201.86	213.4	202.92	211.69	210.84	195.44	219.88	217.09	193.58	191.45	194.34	191.93	232.68	200.18	208.6	205.12	193.01	194.73	200.79	196.58	193.81	207.25	225.2	204.79	191.58	197.42	200.72	196.44	197.48	187.61	226.98	202.27	194.5	204.2	208.79	201.08	204.36	210.96	223.1	199.78	191.38	200.53	219.32	216.16	197.62	210.29	232.86
342	28.5219	214.92	202.86	213.55	203.32	211.78	211.2	195.7	219.62	217.18	193.29	191.59	194.63	192.11	232.04	200.27	209.18	205.24	193.07	194.73	200.92	196.58	193.87	207.2	225.08	204.89	191.78	197.57	200.94	196.69	197.58	187.71	227.1	202.62	194.68	204.54	208.73	201.51	204.3	211.25	223.02	199.85	191.72	200.44	218.52	217.81	197.96	210.34	233.03
343	28.6053	215.37	202.14	213.45	203.26	212.08	211.15	195.88	220.11	217.52	193.62	191.95	194.85	192.13	232.41	200.33	208.95	205.39	193.2	194.73	200.98	197.01	194.08	207.53	225.44	205	191.82	197.37	201.26	198.99	197.69	187.65	227.36	202.7	194.86	204.2	208.88	201.37	204.31	211.22	223.44	200.02	191.83	200.77	219.56	215.29	197.69	210.4	233.19
344	28.6886	215.26	202.66	214	203.58	212.21	211.6	196.08	220.18	217.46	193.67	192.01	194.88	192.24	232.47	200.34	208.9	205.57	193.43	195.06	201.48	197	194.14	207.51	225.7	205.33	191.86	197.67	201.24	197.29	197.85	187.78	228.1	202.47	194.91	204.34	209.27	201.51	204.74	211.6	223.48	200.14	191.76	200.69	220.15	217.58	197.83	210.36	233.61
345	28.7719	215.3	202.54	213.63	203.61	212.63	211.57	195.96	220.31	217.54	193.62	191.96	194.81	192.61	232.58	200.32	209.31	205.78	193.39	195.25	201.23	196.95	193.82	207.43	225.46	205.55	191.68	197.91	201.13	196.84	197.81	187.96	227.22	202.55	194.94	204.58	209.18	201.77	204.73	211.56	223.53	199.98	191.99	201.06	219.43	217.68	198.04	210.8	233.42
346	28.8553	215.61	202.5	214.09	203.95	212.53	211.47	196.13	220.56	217.8	193.88	192.01	195.02	192.44	232.63	200.25	209.44	206.14	193.46	195.33	201.62	197.14	194.25	207.63	225.6	205.47	191.96	197.74	201.52	197.33	198.1	188.15	227.48	202.89	195.43	204.42	209.4	201.46	204.61	211.59	223.74	200.52	192.37	201.2	220.25	219.15	198.06	210.71	233.54
347	28.9386	215.83	202.61	213.75	203.91	212.43	211.81	196.12	220.41	218.13	194.02	192.23	194.95	192.34	232.68	200.57	209.48	206.34	193.87	195.42	201.57	197.53	194.49	207.96	225.98	205.84	192.14	197.94	201.76	197.41	198.17	188.24	227.54	203.41	195.07	204.87	209.25	201.72	204.66	211.59	223.93	200.55	192.27	201.41	220.19	218.93	198.14	211.09	234.21
348	29.0219	215.83	202.97	214.27	203.88	212.51	212.12	196.19	221	218.16	194.06	192.34	195.29	192.81	233.14	200.81	209.44	206.52	193.75	195.27	201.67	197.07	194.35	207.88	225.68	205.94	192.32	197.97	201.72	197.58	198.19	188.18	227.51	203.18	195.3	204.83	209.58	201.79	204.81	211.87	223.95	200.54	192.49	201.69	219.4	218.6	198.53	211.12	233.86
349	29.1081	216.2	203	214.62	204.13	212.84	211.96	196.35	221.01	218.06	194.28	192.73	195.4	192.83	232.76	200.72	209.46	206.24	193.97	195.63	201.81	197.37	194.43	208.29	226.06	206.11	192.23	198	201.77	197.73	198.37	188.04	228.56	203.18	195.79	204.83	209.87	201.97	204.99	211.85	224.25	200.68	192.58	201.68	219.85	215.32	198.36	211.16	233.81
350	29.1914	216.23	203.11	215.2	204.41	213.03	212.16	196.45	221.19	218.49	194.39	192.72	195.49	193.08	233.04	200.84	209.71	206.51	194.19	195.74	201.84	197.52	194.5	207.93	226.36	206.26	192.65	198.35	202.06	197.47	198.21	188.33	228.61	203.66	195.89	205.04	209.89	202.21	205.11	212.16	224.39	200.82	193	201.66	219.34	216.72	198.4	211.22	234.4
351	29.2747	216.56	203.38	214.77	204.47	212.84	212.24	196.5	221.36	218.16	194.29	192.94	195.39	193.06	233.19	201.06	209.73	206.61	194.22	196.12	202.07	197.43	194.76	208.04	226.5	206.4	192.59	198.65	201.76	198.12	198.61	188.35	228.35	203.47	195.96	205.22	209.93	202.43	205.69	212.33	224.37	200.67	193.19	202.11	220.69	219.28	198.76	211.38	234.51
352	29.3581	216.5	203.42	214.96	204.42	212.81	212.63	196.6	221.34	218.6	194.62	192.82	195.67	193.65	233.85	201.22	209.72	206.93	194.38	196.26	201.97	197.62	194.69	208.21	226.76	206.62	192.88	198.71	202.35	198.15	198.79	188.41	228.56	203.86	195.81	205.02	209.96	202.23	205.34	212.11	224.67	201.05	193.08	202.38	220.35	216.67	198.79	211.19	234.36
353	29.4414	216.86	203.43	214.84	204.7	213.5	212.52	196.76	221.69	218.71	194.63	193.23	195.91	193.37	233.23	201.22	209.9	206.88	194.42	196.13	202.24	197.58	194.96	208.11	226.75	206.77	192.78	198.93	202.15	198.19	198.68	188.57	228.17	203.85	195.98	205.28	210.11	202.99	205.61	212.5	224.76	201.22	193.16	202.21	220.35	218.38	198.78	211.34	234.9
354	29.5247	217.09	203.48	215.51	205.39	213.21	212.59	196.72	221.65	218.68	194.77	193.26	195.66	193.32	233.71	201.44	210.56	206.93	194.67	196.45	202.28	197.77	194.96	208.56	226.6	206.71	193.15	198.7	202.35	197.9	199.11	188.76	228.6	203.93	196.35	205.53	210.5	202.7	205.47	212.58	225.01	201.38	193.21	202.17	221.08	216.4	198.85	211.51	234.71
355	29.6081	216.99	203.75	215.87	204.91	213.33	212.79	197.09	221.85	219.15	195.03	193.37	196.12	193.33	233.54	201.72	210.39	207.21	194.5	196.65	202.36	197.97	195.03	208.68	227.21	206.9	193.06	198.96	202.55	198.31	198.88	188.85	229.29	204.43	196.48	205.66	210.33	202.64	205.7	212.69	224.85	201.34	193.53	201.96	220.68	216.25	199.07	211.66	235.61
356	29.6914	217.08	203.89	215.45	205.08	213.54	212.72	197.16	221.95	219.21	194.91	193.34	196.14	193.47	234.04	201.72	210.64	207.43	194.69	196.56	202.52	198.11	195.31	208.65	227.19	206.96	192.99	199.22	202.58	197.99	198.81	188.75	229.37	204.46	196.51	205.71	210.34	202.72	205.57	212.99	225.16	201.49	193.55	202.25	220.71	216.93	199.12	211.94	235.12
357	29.7747	217.27	203.91	216.28	205.02	213.77	213.03	196.92	222.19	219.38	195.38	193.49	196.38	193.7	234.1	201.63	210.86	207.58	195.03	196.63	202.56	198.15	195.42	208.62	227.48	207.18	193.56	199.09	202.65	199.07	199.17	189	229.44	204.41	196.79	205.74	210.67	202.67	205.69	212.89	225.22	201.37	193.67	202.49	220.93	217.37	198.99	212.03	235.42
358	29.8581	217.35	204.16	216.2	205.61	213.98	213.04	197.21	222.54	219.18	195.27	193.9	196.39	193.76	234.23	201.72	210.41	207.47	195.14	196.8	202.74	198.26	195.42	208.75	227.64	207.44	193.54	198.86	203	198.3	199.39	188.97	229.55	204.37	196.86	206.07	210.69	202.93	205.9	213.11	225.49	201.71	193.77	202.68	221.4	217.59	199.2	212.05	235.44
359	29.9442	217.58	211.22	216.12	205.67	213.8	213.1	197.43	222.26	219.22	195.62	194.01	196.95	193.78	233.85	201.76	210.89	207.66	195.19	197.06	202.75	198.14	195.26	208.97	227.78	207.44	193.74	199.35	202.82	198.69	199.42	189.46	229.24	204.66	196.94	206.13	210.77	203.26	205.81	212.97	225.67	201.77	194.04	202.63	220.91	217.89	199.48	211.98	235.85
360	30.0275	217.52	204.42	216.48	205.43	214.18	213.47	197.74	222.44	219.69	195.45	194.03	196.57	194.13	234.94	201.66	210.81	207.89	195.46	197.06	202.68	198.69	195.47	208.89	228	207.4	193.82	199.51	203.06	199.3	199.42	189.39	229.32	204.92	197.03	206.06	210.86	203.06	206.01	213.04	225.63	201.77	194.19	202.74	221.46	219.06	199.51	212.22	236.04
361	30.1108	217.93	204.5	216.23	205.52	214.31	213.4	197.59	222.39	219.69	195.74	194.15	196.77	193.88	234.55	202.12	210.86	207.83	195.13	197.39	202.97	198.45	196.03	209.19	228.18	207.53	193.81	199.5	203.27	198.91	199.65	189.72	230.92	204.67	197.11	206.25	210.89	203.37	206.26	213.25	225.93	202.01	194.22	202.97	222.33	218.32	199.72	212.44	235.84
362	30.1942	218.2	205.46	216.78	206.14	214.43	213.66	198.05	222.96	219.9	196.21	194.25	196.95	194.35	234.87	202.02	211.13	207.95	195.37	197.42	203.2	198.58	196.01	209.08	228.49	207.77	194.16	199.99	203.18	199.43	199.93	189.6	231.35	205.02	197.52	206.4	211.25	203.61	206.2	213.36	226.12	202.19	194.54	202.84	222	218.62	199.73	212.48	236.6
363	30.2775	217.98	204.85	216.62	205.97	214.38	213.96	197.94	222.84	219.79	195.99	194.36	196.98	194.44	234.82	202.12	211.03	208.18	195.61	197.54	203.42	198.77	196.02	209.24	228.39	207.86	194.11	199.63	203.43	199.09	200.02	189.7	230.29	205.3	197.58	206.41	211.02	203.43	206.52	213.63	226.49	202.38	194.43	203.27	221.95	217.16	199.81	212.48	236.27
364	30.3608	218.1	205.01	216.72	206.08	214.63	214.04	197.99	223.17	220.06	196.19	194.74	197.07	194.58	235.24	202.68	211.52	208.46	195.86	197.58	203.4	198.9	195.97	209.42	228.76	208.11	194.44	200.13	203.53	199.92	200.05	189.94	230.44	205.53	197.56	206.69	213.44	203.88	206.41	213.73	226.78	202.25	194.83	203.27	222.09	217.84	199.86	212.61	236.31
365	30.4442	218.3	204.67	217.06	206.26	215.01	214.06	198.12	223.46	220.09	196.24	194.74	197.34	194.57	235.27	202.28	211.31	208.62	195.8	198	203.71	198.82	196.14	209.54	228.97	208.22	194.22	200.14	203.4	200.21	200.06	189.97	230.78	205.52	197.8	206.76	212.92	203.73	206.76	213.88	226.6	202.43	194.69	203.23	222.13	220.22	200.2	212.79	236.49
366	30.5275	218.32	204.96	217.15	206.61	214.84	214.2	198.41	223.23	220.43	196.33	194.86	197.52	194.63	234.76	202.45	211.51	208.78	196.11	197.99	203.46	199.09	196.38	209.58	228.68	208.54	194.49	200.57	203.65	199.83	200.4	190.18	230.73	205.59	197.62	206.96	213.6	204.07	206.85	213.9	227.07	202.48	194.94	203.49	221.7	220.47	200.07	212.7	236.73
367	30.6108	218.73	205.33	217.61	206.36	215.09	214.38	198.37	223.45	220.24	196.47	194.94	197.49	194.88	234.99	202.98	211.65	208.54	195.99	197.99	203.77	199.19	196.21	209.4	229.05	208.48	194.49	200.42	203.84	199.94	200.54	189.99	230.86	205.48	197.91	207.14	213.08	203.86	206.8	213.95	227.23	202.74	194.78	203.39	222.84	217.69	200.09	212.84	236.47
368	30.6942	218.71	205.21	217.01	206.79	215.33	214.51	198.43	223.55	220.46	196.69	195.16	197.81	194.78	235.72	202.9	211.7	208.63	196.06	198.31	203.7	199.48	196.76	209.79	229.43	208.54	194.47	200.28	203.74	199.81	200.42	190.39	230.92	205.86	198.44	207.22	213.27	203.98	206.8	213.93	227.13	202.72	195.04	203.85	221.99	219.32	200.28	212.97	237.34
369	30.7803	218.56	205.44	217.15	206.39	215.44	214.59	198.59	223.86	220.72	196.64	195.18	197.68	195.19	235.1	203.11	211.64	208.73	196.4	198.23	204.01	199.31	196.36	209.71	229.21	208.77	194.9	200.58	204.14	199.62	200.44	190.38	231.13	206.15	198.19	207.3	213.63	204.11	206.87	214.3	227.32	203.02	195.35	203.8	222.41	221.99	200.47	213.57	237.48
370	30.8636	218.66	205.46	217.77	207.01	215.37	214.77	198.87	224.28	220.79	196.83	195.37	197.97	195.49	236.21	203.34	212.24	208.78	196.59	198.47	204.04	199.33	196.82	209.88	229.33	208.63	195.06	200.94	204.21	200.16	200.72	190.11	231.16	205.76	198.6	207.31	213.46	204.27	207.35	214.42	227.33	203.16	195.43	203.64	222.52	220.5	200.51	213.11	237.21
371	30.9469	218.8	205.93	217.89	207	215.28	214.9	198.79	224.35	220.4	196.87	195.57	198.16	195.47	235.92	203.2	212.2	208.81	196.55	198.46	204.38	199.68	197.04	210.2	229.68	208.52	195.1	200.95	204.38	200.51	200.61	190.4	231.39	205.76	198.46	207.43	213.8	204.43	207.62	214.36	227.46	203.23	195.66	203.79	223.36	220.42	200.56	213.46	237.07
372	31.0303	219.11	205.9	218.01	207.13	215.7	214.89	199.08	224.3	220.71	197.01	195.62	198	195.33	235.85	203.35	212.51	209.17	196.57	198.72	204.34	199.72	197.04	209.82	229.48	209.25	195.05	200.98	204.29	200.81	200.66	190.68	232.1	206.09	198.53	207.59	214.08	204.59	207.45	214.76	227.76	203.32	195.61	204.11	222.94	218.88	200.95	213.43	237.61
373	31.1136	219.16	206.16	218.19	207.36	216.07	214.96	198.86	224.59	220.88	197.09	195.69	198.43	195.47	235.94	203.31	212.36	208.9	197.08	198.61	204.54	200.07	197.11	210.21	230.11	208.86	195.32	201.18	204.53	201.11	200.9	190.81	231.41	206.24	198.89	207.97	214.07	204.43	207.49	214.83	227.63	203.24	195.95	204	222.37	218.61	201.02	213.93	238.27
374	31.1969	218.91	206.43	218.39	207.75	216.15	215.36	199	224.39	220.94	197.26	195.81	198.46	195.67	236.53	203.68	212.44	209.61	196.85	198.92	204.54	200.08	197.24	210.39	230.16	209.17	195.58	201.29	204.64	201.13	201.08	190.92	232.4	206.2	199.04	207.75	214.05	204.72	207.58	214.78	228	203.31	196.03	204.32	223.37	219.39	201.03	213.94	237.94
375	31.2803	219.4	206.18	218.42	207.46	216.22	215.22	199.14	224.53	220.9	197.31	196.14	198.6	195.97	237.12	203.63	212.67	209.44	197.01	198.97	204.54	200.14	197.28	210.66	230.21	208.94	195.5	201.22	204.5	201.49	201.31	190.9	231.73	206.44	198.73	208.14	214.34	204.67	207.85	214.78	228.11	203.57	195.83	204.43	222.81	219.35	201.12	213.81	238.07
376	31.3636	219.5	206.28	218.69	207.95	216.28	215.3	199.64	224.87	221.14	197.5	196.01	198.85	196	237.05	203.86	212.62	209.46	197.25	199.22	204.72	200.14	197.55	210.62	230.57	208.92	195.68	201.56	204.94	201.36	201.47	191.11	231.95	206.56	199.28	208.3	214.05	204.96	207.78	215.5	228.25	203.34	196	204.63	223.18	218.87	201.37	214.16	238.1
377	31.4469	219.44	206.44	218.83	208.12	216.48	215.67	199.39	224.99	221.27	197.66	196.34	198.58	196.11	236.95	203.83	212.69	209.32	197.34	199.18	205.02	200.48	197.77	210.74	230.69	209.24	195.76	201.46	204.93	201.53	201.27	191.15	232.79	206.34	199.35	208.1	213.98	205.12	208.2	215.29	228.38	203.72	196.36	204.81	222.87	220.86	201.26	213.85	238.84
378	31.5303	219.6	206.76	218.84	207.83	216.31	215.7	199.81	225.2	221.37	197.9	196.24	198.74	196.21	236.88	203.91	213.01	209.58	197.66	199.82	205.09	200.53	197.88	210.99	230.72	209.3	195.89	202.04	206.59	201.6	201.44	191.38	232.78	206.57	199.29	208.17	214.89	205.24	207.94	215.04	228.7	203.47	196.25	204.44	223.42	219.23	201.46	214.2	239.01
379	31.6164	219.68	206.79	218.88	208.25	216.75	215.63	199.68	225.17	221.19	197.74	196.74	198.97	196.41	237.31	204.08	213.02	209.81	197.66	199.37	205.29	200.8	197.81	211.04	231.11	209.36	196.01	202.01	207.18	201.84	201.54	191.45	232.49	206.8	199.49	208.49	214.39	205.34	208.03	215.59	228.74	203.98	196.46	204.69	224.09	219.97	201.53	213.82	239.14
380	31.6997	219.64	206.71	219.39	208.16	216.85	216.08	199.93	225.55	221.44	197.98	196.82	199.17	196.32	237.55	204.23	213.18	209.83	197.65	199.82	205.48	200.96	197.9	211.16	231.07	209.47	196.18	201.75	207.62	201.62	201.79	191.49	232.68	206.7	199.71	208.39	214.76	205.53	208.11	215.43	228.78	204.01	196.67	204.8	223.78	220.89	201.4	214.3	239.31
381	31.7831	219.85	207.44	219.56	208.67	216.78	216.12	199.92	225.49	221.45	198.17	196.63	199.19	196.62	237.13	204.06	213.39	209.87	197.88	199.99	205.32	200.86	198.12	210.91	231.3	209.43	196.26	202.46	207.11	202.59	202.11	191.36	232.59	206.93	199.8	208.64	215.18	205.56	208.49	215.65	229.18	204.24	196.82	205.23	223.57	221.78	201.92	214.33	238.84
382	31.8664	219.89	207.32	219.43	208.48	217.08	216.07	200.17	225.7	221.67	198.14	196.98	199.44	196.5	237.15	204.43	213.23	209.84	197.95	200.15	205.3	201.06	198.11	211.15	231.3	209.65	196.27	202.21	207.56	202.02	202.04	191.75	233.37	206.67	199.75	209	214.85	205.66	208.44	215.81	229.15	204.22	197.09	205.1	224.22	222.42	201.82	214.45	238.91
383	31.9497	219.82	207.38	219.63	208.95	217.42	216.48	200.12	225.82	221.63	198.58	197.08	199.4	196.67	237.21	204.51	213.4	209.95	197.94	200.02	205.88	201.39	198.34	211.44	231.59	209.54	196.57	202.63	207.59	202.84	202.16	191.65	233.51	206.85	200.04	208.97	214.56	205.84	208.67	215.86	229.45	204.48	196.99	205.14	224.2	220.94	202.3	214.83	239.56
384	32.0331	220.26	207.56	219.31	208.96	217.65	216.49	200.33	225.73	221.86	198.51	197.31	199.71	196.96	238.07	204.62	213.89	210.03	198.23	200.33	205.79	200.97	198.49	211.4	231.84	209.73	196.58	202.69	208.07	202.41	202.37	191.9	233.32	206.85	200.23	209.03	215.2	206.1	208.86	215.97	229.42	204.5	197.25	205.38	224.28	222.61	202.04	214.9	239.95
385	32.1164	219.98	207.83	219.96	209.08	217.58	216.85	200.49	226.44	221.82	198.68	197.52	200.09	197.12	237.48	204.64	213.93	210.02	198.21	200.55	205.75	201.32	198.6	211.56	231.71	209.82	196.74	202.82	208.22	202.58	202.44	191.97	233.79	207.06	200.3	209.32	215.48	206.22	208.61	216.06	229.82	204.6	197.5	205.71	224.79	222.47	202.52	215.11	239.67
386	32.1997	220.2	207.55	220.26	209.14	217.78	216.98	200.78	226.47	221.66	198.65	197.55	200.12	197.09	238.32	204.68	213.87	209.85	198.36	200.5	205.67	201.69	198.78	211.7	231.85	210.01	197	203.06	208.07	202.47	202.67	192.31	233.5	206.97	200.22	209.13	215.49	206.55	208.78	216.14	229.59	204.75	197.45	205.28	225.16	223.61	202.6	215.12	239.76
387	32.2831	220.14	208.68	220.11	209.3	217.85	217.2	201.03	226.1	221.86	198.98	197.56	200.16	197.44	238.61	205.11	214.07	210.55	198.72	200.58	205.99	201.85	198.84	211.69	232.1	209.63	196.85	202.93	208.37	202.39	202.82	192.33	233.77	207.23	200.62	209.53	216.03	206.5	209.09	216.31	229.99	205.05	197.76	205.69	225.05	223.77	202.65	215.06	240.43
388	32.3664	220.25	207.93	220.55	209.39	218.04	217.04	201.04	226.51	221.95	198.81	197.88	200.14	197.56	238.83	205.1	214.03	210.35	198.68	200.86	206.41	201.85	198.84	212.03	232.6	209.91	197.2	203.06	208.36	202.42	202.77	192.39	234.37	206.95	200.71	209.52	215.55	206.5	209.02	216.55	230.33	204.87	197.87	205.81	223.99	222.98	202.94	215.12	240.09
389	32.4525	220.39	208.25	220.57	209.43	218	217.22	201.03	226.8	222.02	199.11	198.11	200.61	197.63	238.61	205.4	214.35	210.38	198.79	200.97	206.3	201.85	199.12	212.02	232.45	210.27	197.25	203.31	208.31	202.85	202.95	192.43	233.95	207.33	200.96	209.88	215.98	206.81	209.32	216.78	230.37	205.29	197.94	206.6	224.05	221.63	202.66	215.5	240.18
390	32.5358	220.2	208.05	220.43	209.82	218.51	217.6	201.09	226.89	222.27	199.11	198.06	200.76	197.71	238.58	205.3	214.32	210.21	198.93	200.93	206.44	202.1	199.16	212.39	232.55	210.03	197.28	203.55	208.28	203.49	203.19	192.69	234.3	207.49	201.09	209.88	216.03	206.78	209.44	216.78	230.44	205.23	197.82	206.32	225.63	220.55	202.9	215.48	240.75
391	32.6192	220.62	208.17	221.01	210.01	218.47	217.57	201.41	226.95	222.02	199.38	198.17	200.93	197.91	238.69	205.49	214.69	210.25	198.95	201.19	206.77	202.16	199.19	212.59	233.24	210.26	197.23	203.75	208.72	202.87	203.46	192.88	234.55	207.16	201.26	210.03	216.59	206.89	209.61	217.03	230.76	205.28	198.29	206.55	226.59	221.94	203.03	215.5	240.72
392	32.7025	220.58	208.45	221.21	210.09	218.75	217.69	201.49	227.33	221.95	199.81	198.32	200.74	198.02	238.98	205.84	214.65	210.51	198.99	201.28	206.85	202.27	199.59	212.71	232.95	209.81	197.48	203.72	210.36	203.22	203.48	192.86	234.67	207.29	201.24	210.02	215.96	206.97	209.71	217.02	230.82	205.43	198.48	206.57	224.71	222.07	203.25	215.43	241.13
393	32.7858	220.64	208.88	220.91	210.23	218.91	217.93	201.59	227.15	222.18	199.55	198.45	201.02	198.16	239.87	205.89	214.69	210.38	199.07	201.7	206.59	202.17	199.59	212.93	233.29	210.29	197.86	203.56	211.04	204.27	203.5	193.28	235.07	207.67	201.59	209.94	216.29	207.19	209.89	217.2	230.83	205.52	198.53	206.47	226.86	223.83	203.5	215.69	241.24
394	32.8692	220.38	208.49	221.51	210.44	218.64	218.04	201.9	227.37	222.26	199.8	198.79	201.01	198.32	239.35	205.81	214.93	210.43	199.29	201.82	207.05	202.37	199.75	212.89	233.64	210.29	197.9	204.16	211.2	204.09	203.42	193.35	234.86	207.51	201.51	210.38	216.41	207.34	210	217.52	231.23	205.74	198.3	206.56	224.66	223.49	203.23	216.07	241.05
395	32.9525	220.83	208.83	221.44	210.81	219.2	218.11	201.79	227.68	222.28	199.96	198.83	201.18	198.29	239.77	206.04	215.08	210.73	199.4	201.81	206.92	202.62	199.8	212.81	233.61	210.24	197.89	204.33	211.67	204.27	203.8	193.1	235.45	207.68	201.93	210.42	216.86	207.4	210.13	217.61	231.47	205.81	198.59	207.09	225.11	222.39	203.54	216.05	241.63
396	33.0358	220.94	208.96	221.79	210.76	219.24	218.43	202	227.71	222.3	200.11	199.06	201.33	198.8	240.04	206.14	215.07	210.48	199.67	201.92	207.14	202.78	199.94	213.05	233.72	210.61	198.11	204.17	211.55	206.42	203.81	193.4	235.72	207.39	201.8	210.81	216.93	207.32	210.51	217.46	231.51	205.67	198.78	206.9	225.13	223.62	203.69	216.11	241.79
397	33.1192	220.79	208.96	221.32	210.83	219.43	218.54	202.09	227.89	222.17	199.93	199.11	201.69	198.45	240.14	206.44	215.14	210.6	199.65	202.1	207.46	202.87	200.24	213.01	234.05	210.22	198.3	204.41	211.66	206.93	204.11	193.46	235.6	207.5	201.85	210.86	216.92	207.56	210.52	217.76	231.66	206.31	198.88	207.29	224.83	222.48	203.73	216.14	242.28
398	33.2025	220.31	209.04	221.96	211.17	219.48	218.53	202.14	228.03	222.53	200.25	199.2	201.67	198.73	240.69	206.3	215.33	210.78	199.99	202.18	207.72	203.02	200.34	213.21	234.1	210.34	198.6	204.47	211.5	203.86	204.18	193.66	235.89	207.43	202.16	210.82	216.62	208.09	210.51	218.11	231.93	206.13	199.12	207.07	226.08	223.64	203.7	216.31	242.15
399	33.2886	220.74	209.84	222.36	210.9	219.59	218.71	202.55	228.25	222.34	200.29	199.32	201.57	198.96	240.22	206.4	215.7	210.95	200.08	202.38	207.68	203.27	200.39	213.67	234.4	210.39	198.3	204.88	211.89	204.09	204.31	194.16	235.92	207.37	202.26	211.14	217.98	208.03	210.63	217.93	232.03	206.56	199.14	207.44	225.95	224.3	203.91	216.4	242.01
400	33.3719	220.78	209.37	222.01	211.45	219.51	219.04	202.6	228.55	222.42	200.4	199.56	202.09	199.14	240.41	206.86	215.79	210.65	200.09	202.47	207.5	203.52	200.58	213.54	234.34	210.83	198.37	204.79	212.38	204.22	204.33	193.96	236.05	207.69	202.41	211.33	216.94	208.09	210.67	218.12	232.08	206.39	199.29	207.5	225.57	221.94	204.1	216.28	242.99
401	33.4553	220.8	209.8	221.91	211.45	219.91	219.1	202.73	228.47	222.38	200.73	199.48	202.14	199.54	240.51	207.05	215.69	210.87	199.96	202.6	207.85	203.43	200.54	213.68	234.35	210.61	198.57	205.15	211.87	205.53	204.52	194.29	236.26	207.74	202.56	211.31	217.82	208.24	210.52	218.08	232.24	206.54	199.52	207.53	225.75	222.9	204.52	216.71	242.78
402	33.5386	220.85	209.57	222.51	211.48	219.82	219.12	202.84	228.62	222.51	200.63	199.82	202.25	199.4	240.72	206.62	215.87	210.82	200.36	202.63	208.07	203.42	200.75	213.82	234.69	210.7	198.88	205.08	212.26	204.55	204.52	194.37	236.43	207.91	202.58	211.35	217.66	208.13	211.39	218.13	232.48	206.77	199.41	207.45	225.69	223.65	204.39	216.7	242.95
403	33.6219	220.97	210.72	222.56	211.67	220.18	219.27	203.36	229.03	222.51	200.91	200.08	202.43	199.8	240.61	207.19	216.05	211.1	200.3	202.83	207.99	203.26	200.89	214.05	234.74	210.84	198.92	205.32	212.32	204.7	204.73	194.38	236.43	208.05	202.97	211.89	217.62	208.55	211.42	218.67	232.85	206.69	199.7	207.94	226.64	224.3	204.75	216.7	242.61
404	33.7053	221.15	210.06	222.96	211.82	220.35	219.23	203.3	228.89	222.41	201.1	200.2	202.3	199.71	240.18	207.26	216.29	210.82	200.56	203.1	208.17	204.06	201.01	213.78	235.04	210.51	199.25	205.36	211.9	205.87	204.89	194.52	236.42	207.99	202.92	211.74	218	208.62	211.51	218.48	232.69	206.88	199.88	208.71	225.77	225.93	204.81	217.04	242.95
405	33.7886	221.18	210.66	222.92	212.27	220.42	219.77	203.32	228.93	222.81	200.99	200.37	202.55	199.92	241.28	207.81	216.28	211.02	200.71	202.96	207.99	203.93	201.35	214.2	235.3	210.71	199.05	205.59	212.23	204.97	204.84	194.75	236.8	207.99	203.22	211.81	218.03	208.7	211.28	218.88	233.08	206.75	200.03	208.41	226.74	224.72	204.7	216.9	243.15
406	33.8719	221	211.55	222.74	212.24	220.57	219.69	203.34	229.26	222.78	201.25	200.43	202.6	200.14	241.63	207.74	216.35	211.03	200.89	202.92	208.38	203.97	201.14	214.36	235.4	210.73	199.39	205.71	212.82	205.99	205.43	194.77	237.18	207.88	203.02	212.08	218.06	208.69	211.63	218.91	233.52	206.98	200.21	208.02	226.87	224.43	204.96	217.37	244.28
407	33.9553	221.59	210.3	222.45	212.36	220.69	219.84	203.58	229.4	222.83	201.32	200.32	203.14	200.27	242.22	207.69	216.54	211.01	200.82	203.4	208.34	204.16	201.38	214.11	235.52	210.77	199.46	205.77	212.92	206.7	205.62	195.01	237.44	208.12	203.29	212.26	218.24	209.21	211.51	218.93	233.52	207.3	200.19	208.56	226.27	224.81	205.06	217.1	243.72
408	34.0386	221.41	211.46	222.82	212.53	221.03	220.21	203.82	229.35	222.66	201.66	200.48	203.09	200.31	242.79	207.75	216.56	211.21	201.21	203.38	208.46	204.34	201.7	214.39	235.66	210.9	199.62	206.07	213.03	206.3	205.46	195.13	237.67	208.14	203.21	212.47	218.65	208.97	211.57	219.03	233.54	207.29	200.25	208.68	226.53	225.37	205.05	217.65	243.93
409	34.1247	221.23	210.55	223.5	212.38	221.03	219.95	203.77	229.68	222.88	201.7	200.53	203.14	200.48	241.88	208.22	216.48	211.15	201.14	203.47	208.37	204.28	201.61	214.72	235.95	210.84	199.86	206.02	213.79	206.28	205.49	195.25	237.5	208.19	203.55	212.68	218.39	209.24	211.83	219.41	233.4	207.83	200.45	208.85	226.42	225.47	205.32	217.36	243.62
410	34.2081	221.31	210.96	223.74	212.74	221.22	220.42	204.17	229.84	222.95	201.86	201.06	203.51	200.65	241.81	208.24	216.69	211.23	201.15	203.74	208.88	204.83	201.82	214.85	236.11	211.04	199.88	206.35	213.36	208.92	205.75	195.37	238.54	207.93	203.71	212.72	218.88	209.49	211.89	219.15	233.77	207.43	200.48	208.77	226.74	226.01	205.59	217.39	244.76
411	34.2914	221.38	210.95	223.41	213.07	221.31	220.43	203.98	230.01	222.9	201.8	201.19	203.48	200.58	244.52	208.18	217.08	211.36	201.47	203.93	208.9	204.53	201.88	214.68	236.46	210.74	199.89	206.24	213.63	209.16	205.75	195.39	238.06	208.07	203.76	212.82	219.12	209.7	212.4	219.35	233.62	207.56	200.48	208.81	226.55	223.26	205.46	217.68	244.26
412	34.3747	221.21	211.5	223.73	213.11	221.4	220.7	204.25	230.29	222.9	201.72	201.21	203.45	200.71	242.21	208.56	216.92	211.15	201.69	204.21	208.85	204.85	202.23	214.99	236.4	210.94	199.87	206.78	214.25	206.23	205.98	195.47	238.39	208.12	204.13	212.95	218.67	210.07	212.2	219.54	234.31	207.84	200.8	209.08	226.67	224.7	205.8	217.85	244.44
413	34.4581	221.25	211.37	223.07	213.19	221.62	220.66	204.65	230.29	222.76	202.13	201.27	203.6	200.93	242.24	208.68	217.16	211.18	201.69	203.96	209.28	205.03	202.21	215.15	236.38	211.18	200.16	206.92	213.92	208.81	206.17	195.77	238.27	208.11	204.25	213.12	219.44	209.61	212.17	219.78	234.54	207.78	200.9	209.36	226.97	224.85	205.72	217.91	244.13
414	34.5414	221.5	211.54	223.98	213.79	221.89	220.96	204.45	230.47	222.75	202.22	201.3	203.89	201.36	243.5	208.58	217.45	211.54	201.72	204.1	209.3	205.24	202.41	215.2	236.85	211.2	200.4	207.14	214.54	207.35	206.41	195.83	238.11	208.36	204.2	213.2	218.52	209.69	212.57	219.65	234.74	208.37	201.22	209.81	227.06	225.23	206.16	218.04	244.89
415	34.6247	221.54	211.67	223.84	213.49	221.85	221.03	204.61	230.43	223.12	202.44	201.52	204.08	201.15	245.94	208.72	217.29	211.25	202.08	204.15	209.52	205.23	202.74	215.49	236.85	211.05	200.77	207.1	214.44	208.19	206.55	196.16	239	208.37	204.45	213.33	219.25	210.26	212.66	220.1	234.65	208.27	201.29	209.6	227.29	223.55	206.22	218.15	245.21
416	34.7081	221.89	211.76	224.55	213.85	222.01	221.06	204.93	230.79	223.08	202.68	201.42	204.17	201.44	241.94	209.12	217.46	211.37	202.34	204.37	209.37	205.34	203.06	215.73	237.24	211.41	200.88	207.56	215.22	209.31	206.64	196.42	238.61	208.67	204.36	213.45	219.3	210.09	212.81	220.19	235.15	208.43	201.32	209.84	227.78	225.94	206.3	218.37	245.64
417	34.7914	221.61	211.87	224.42	214.03	222.17	221.7	204.98	230.85	223.13	202.75	201.75	204.44	201.64	243.28	209.27	217.73	211.7	202.37	204.97	209.91	205.59	202.74	215.68	237.47	211.42	200.89	207.27	215.49	208.04	206.75	196.35	238.9	208.7	204.65	213.64	220.08	210.64	212.84	220.38	235.48	208.45	201.6	210.07	228.54	224.33	206.56	218.51	245.82
418	34.8747	221.67	213.53	225.17	214.13	222.15	221.36	205.02	231.09	223.37	202.94	201.93	204.69	201.85	243.24	209.61	217.73	211.5	202.64	204.83	210.05	205.84	203.02	215.81	237.56	211.41	200.96	207.63	215.28	209.38	206.99	196.59	239.47	208.6	205.1	213.71	219.98	210.53	213.21	220.51	235.21	208.79	201.71	210.05	228.77	224.87	206.84	218.72	245.61
419	34.9608	221.83	212.16	225.67	214.5	222.57	221.6	205.61	231.54	223.27	203.13	202.17	204.82	202.1	242.91	209.38	218.23	211.68	202.71	204.89	209.9	206.13	203.09	216.22	238.01	211.32	201.04	207.75	214.85	210.47	207.03	196.89	239.68	208.82	205.3	214.03	220.44	210.83	213.57	220.47	235.38	208.76	201.68	210	228.55	227.65	206.81	218.73	245.8
420	35.0442	221.91	212.64	225.48	214.65	222.42	221.71	205.51	231.48	223.53	203.18	202.34	204.99	202.22	245.61	209.62	218.25	211.68	202.96	205.28	210.06	206.06	203.41	216.38	237.85	211.85	201.37	208.03	215.2	209.04	207.19	196.97	240.31	208.77	205.26	214.04	220.08	210.65	213.65	220.59	235.65	209.03	201.98	210.36	229.03	226.95	206.87	218.82	246.13
421	35.1275	221.89	212.41	225.86	214.71	222.59	222.14	205.43	231.47	223.57	203.32	202.54	204.98	202.18	243.07	209.74	218.25	211.81	202.96	205.1	210.4	206.25	203.18	216.26	237.94	211.48	201.3	208.32	215.32	208.62	207.42	197.16	239.73	208.8	205.37	214.08	220.4	211	213.49	220.64	235.64	209.07	201.89	210.51	228.39	225.53	207.2	218.82	246.17
422	35.2108	222.07	212.81	225.78	214.99	222.86	222.05	205.77	231.78	223.38	203.24	202.53	205.22	202.25	242.77	209.95	218.64	211.81	203.08	205.21	210.52	206.43	203.69	216.55	238.3	211.65	201.56	208.37	215.37	211.14	207.62	197.24	240.05	208.86	205.54	214.28	220.2	211.28	213.55	220.9	235.95	208.93	202.14	210.52	228.56	225.71	207.22	218.93	246.33
423	35.2942	222.13	212.97	225.44	214.91	222.96	222.1	205.86	232.03	223.33	203.66	202.73	205.39	202.17	246.17	210.24	218.57	211.68	202.99	205.5	210.57	206.35	203.75	216.46	238.52	211.76	201.56	208.56	215.75	208.56	207.44	197.3	240.64	208.72	205.4	214.46	220.43	211.23	213.64	220.66	235.79	209.26	202.36	210.68	228.65	226.19	207.35	219.11	246.11
424	35.3775	222.27	212.78	225.59	214.86	223.31	222.5	206.15	231.96	223.81	203.7	202.83	205.37	202.54	244.02	210.19	218.91	212.13	203.21	205.63	210.64	206.59	203.94	216.47	238.36	211.59	201.89	208.61	216.23	208.33	207.62	197.48	240.63	208.81	205.54	214.7	220.4	211.46	213.86	221.19	236.04	209.57	202.48	212.14	229.38	227.54	207.4	219.17	246.33
425	35.4608	222.32	213.01	226.04	215.16	223.32	222.77	206.13	232.14	223.62	203.88	202.82	205.64	202.72	243.41	210.27	218.9	212.27	203.69	205.71	210.77	206.71	204.01	217.2	238.89	211.6	201.91	208.96	216.02	209.4	208.04	197.52	239.91	209.21	205.88	214.87	220.67	211.72	214.32	221.48	236.18	209.52	202.48	211.55	229.57	226.05	207.54	219.69	246.42
426	35.5442	222.37	214.09	226.23	215.52	223.78	222.78	206.58	232.38	223.58	203.75	203.09	205.57	202.98	244.08	210.34	219.3	211.92	203.78	205.71	211.03	206.78	204	216.98	238.91	211.83	202.01	208.95	215.61	209.42	207.79	197.63	240.79	209.01	205.93	214.92	221.56	211.7	214.22	221.63	236.55	209.65	202.6	211.05	229.11	227.55	207.79	219.55	246.84
427	35.6275	222.45	213.16	226.1	215.82	223.28	222.99	206.51	232.59	223.64	204.17	203	205.93	203	246.08	210.78	218.97	212.39	203.61	205.9	211.14	207.1	204.25	217.19	239.01	211.83	202.17	209.03	215.75	209.02	208.41	197.7	240.49	209.02	206.34	215.24	221.41	211.91	214.44	221.91	236.69	209.73	202.81	211.19	229.16	228.7	207.96	219.94	247.58
428	35.7108	222.32	213.5	225.95	215.74	223.89	223.18	206.62	232.6	223.84	204.33	203.41	206.22	203.29	244.82	210.59	219.38	212.28	203.88	206.1	211.22	207.03	204.16	217.46	239.2	212	202.57	209.39	216.7	210.34	208.22	197.94	241.15	209.33	206.1	215.46	221.6	212.1	214.28	221.88	236.68	210.08	202.92	211.54	229.35	227.54	208.05	219.97	247.31
429	35.7969	222.53	213.99	226.48	216.06	223.96	223.41	207.01	232.72	223.9	204.33	203.63	206.3	203.44	245.19	210.9	219.34	212.25	204.04	206.22	211.42	207.52	204.58	217.38	239.78	212.15	202.33	209.47	216.61	212.96	208.61	198.08	241.71	208.97	206.25	215.24	221.49	212.19	214.79	221.94	237.03	210.08	202.94	211.5	230.29	227.24	208.05	220.17	247.1
430	35.8803	222.4	213.96	226.54	216.11	224.2	223.45	206.86	232.65	223.85	204.6	203.53	206.49	203.51	245.08	211.06	219.48	212.26	204.28	206.61	211.4	207.52	204.65	217.73	239.64	212.35	202.76	210.02	216.71	210.43	208.73	198.47	241.39	209.23	206.4	215.29	221.05	212.45	215.02	222.35	237.46	210.32	203.14	211.48	230.37	228.95	208.46	219.99	247.68
431	35.9636	222.62	213.88	226.86	216.31	224.2	223.62	206.97	233.19	224.32	204.53	203.49	206.77	203.87	245.2	210.97	219.66	212.2	204.24	206.54	211.42	207.54	204.76	217.8	239.57	212.1	202.73	209.79	217.28	210.39	208.82	198.21	241.49	209.34	206.39	215.93	221.74	212.53	214.95	222.36	237.7	210.36	203.45	211.62	229.76	228.26	208.46	220.02	248.39
432	36.0469	222.58	214.05	226.93	216.6	224.53	223.71	207.43	233.1	223.82	204.87	204.02	206.65	203.9	245.53	211.33	219.86	212.39	204.47	206.61	211.6	207.81	204.75	217.94	240.01	212.41	203.11	209.95	216.83	210.54	209.08	198.44	241.93	209.48	206.57	215.94	221.91	212.61	215.23	222.26	237.35	210.37	203.73	211.8	229.92	228.81	208.53	220.23	248.19
433	36.1303	222.77	214.4	226.83	216.88	224.75	223.84	207.56	233.36	224.09	204.97	203.99	207.05	204.24	246.15	211.38	219.83	212.52	204.61	206.74	211.76	207.95	205.12	218.13	240.28	212.24	203.19	209.75	216.71	210.39	210.68	198.63	242.2	209.38	207.15	215.93	222.08	212.59	215.11	222.44	238.15	210.56	203.54	212.28	230.17	228.38	208.55	220.36	249.05
434	36.2136	222.62	214.18	227.35	216.86	225.15	224.14	207.33	233.5	224.24	205.21	204.31	206.91	204.19	246.13	211.94	219.77	212.65	204.55	206.81	211.91	208.18	205.08	218.27	240.27	212.11	203.25	210.19	217.64	212.18	210.84	198.66	242.01	209.78	206.98	216.26	222.25	213.19	215.34	222.53	238.06	210.49	203.8	211.77	230.44	228.91	208.78	220.33	248.7
435	36.2969	223.11	214.58	226.62	216.92	224.99	224.3	207.8	233.23	224.22	205.25	204.03	207.2	204.48	247.71	211.89	219.92	212.81	204.77	207.01	212.03	208.48	205.5	218.04	240.48	212.49	203.42	210.42	217.87	210.19	210.98	199.02	242.47	209.63	207.11	216.58	222.55	212.96	215.57	222.68	237.94	210.91	203.84	212.32	230.38	229.19	208.85	220.49	248.08
436	36.3803	222.9	214.62	227.2	216.99	225.17	224.35	207.83	233.55	224.44	205.34	204.61	207.4	204.34	246.91	212.05	220.23	212.51	205.09	207.11	212.23	208.59	205.36	218.42	240.53	212.34	203.37	210.4	218.52	211.89	211.24	198.95	242.77	209.57	207.28	216.5	222.46	213.36	215.45	223.2	238.19	211.21	204.16	212.51	231.71	229.48	209.13	220.68	248.36
437	36.4636	223.24	214.73	227.57	217.23	225.47	224.6	207.99	233.95	224.54	205.56	204.53	207.47	204.73	245.65	212.46	220.5	212.71	205.25	206.99	212.52	208.49	205.71	218.23	240.78	212.48	203.81	210.49	217.85	211.52	211.28	199.15	242.48	209.85	207.54	216.56	223.04	213.26	215.84	223.01	238.29	210.99	204.18	212.73	231.05	228.93	209.29	220.93	249.34
438	36.5469	223.11	215.06	227.78	217.45	225.42	224.59	208.22	234.13	224.29	205.84	204.5	207.54	204.89	247.19	212.28	220.26	212.87	205.25	207.62	212.48	208.82	205.64	218.69	241.11	212.61	203.67	210.69	218.63	210.71	211.58	199.61	242.92	209.73	207.5	216.77	222.84	213.49	215.68	223.23	238.9	211.21	204.25	212.69	231.13	228.97	209.49	221.03	249.26
439	36.6331	223.29	214.97	227.8	217.62	225.51	225	208.7	234.2	224.74	205.93	204.8	207.94	205.09	246.58	212.61	220.64	213.08	205.25	207.46	212.9	208.94	205.83	218.85	241.25	212.59	204.01	211.03	218.97	214.05	211.46	199.66	243.48	209.81	207.67	217.22	222.88	213.91	216.28	223.06	238.66	211.58	204.37	212.83	231.1	229.61	209.53	221.08	249.32
440	36.7164	223.33	216.07	227.57	217.64	225.88	225.08	208.54	234.26	224.43	205.86	205	207.93	205.2	246.98	212.79	220.61	212.9	205.47	207.49	212.89	208.98	206.03	219.05	241.41	212.88	204.24	210.99	219.92	211.38	211.81	199.79	243.14	209.81	207.61	217.1	223.09	214	216.05	223.41	239.26	211.73	204.62	213.08	231.44	228.38	209.8	221.2	249.82
441	36.7997	223.38	215.34	228.08	218.14	226.18	225.42	208.7	234.5	224.76	206.31	205.07	208.51	205.37	249.02	212.85	220.44	213.11	205.69	207.68	212.93	209.12	206.27	219.07	241.45	212.61	204.23	211.18	218.39	212.65	211.77	199.82	244.04	210.09	207.69	217.28	223.45	214.13	216.54	223.47	239.14	211.64	204.65	213.98	232.28	229.99	209.88	221.27	249.62
442	36.8831	223.56	215.93	228.16	218.1	226.23	225.36	208.86	234.64	224.84	206.31	204.88	208.44	205.49	246.24	212.99	220.82	213.08	205.78	207.98	212.89	209.21	206.2	219.38	241.9	212.9	204.33	211.44	218.78	211.61	211.81	199.86	243.5	209.98	207.9	217.19	223.17	214.37	216.25	223.47	239.34	212.08	204.86	213.36	231.6	230.08	209.96	221.59	249.57
443	36.9664	223.46	215.7	227.94	218.15	226.06	225.64	208.88	234.51	224.76	206.11	205.01	208.52	205.4	248.03	213.13	220.79	213.22	206	207.95	213.24	209.61	206.33	219.33	242.12	212.71	204.38	211.59	219.32	211.47	211.78	200.23	243.86	209.9	208.29	217.34	223.03	214.08	216.54	223.77	239.6	211.99	204.8	213.37	231.64	228.24	210.15	221.34	250.19
444	37.0497	223.77	215.77	228.49	218.54	226.48	225.74	209.32	234.78	224.73	206.36	205.33	208.42	205.81	248.89	213.08	221.04	213.42	206.27	208.14	213.43	209.76	206.52	219.49	242.08	213.17	204.75	211.64	219.84	212.91	212.22	200.27	243.88	210.23	208.3	217.65	223.79	214.52	216.51	223.8	239.9	211.91	205.06	213.64	231.8	229.67	210.34	221.6	250.01
445	37.1331	223.75	216.27	228.74	218.61	226.33	225.79	209.3	234.82	225.22	206.57	205.55	209.2	205.86	247.18	213.14	221.16	213.53	206.2	208.29	213.61	209.57	206.73	219.45	242.45	213.18	204.84	211.99	219.53	214.14	212.52	200.55	244.56	210.26	208.4	217.64	224.34	214.5	217.09	223.77	239.88	212.12	204.88	214.05	231.95	229.99	210.59	221.87	251.06
446	37.2164	223.86	216.18	228.89	218.77	226.99	225.85	209.64	234.97	225.2	206.72	205.61	208.87	206.05	248.26	213.6	221.37	213.36	206.36	208.35	213.45	209.87	207.1	219.55	242.5	213.26	204.86	211.86	219.61	214.21	212.93	200.77	244.42	210.47	208.77	218.15	223.61	214.85	217.03	223.96	240.09	212.37	205.14	213.86	232.24	230.38	210.84	222.21	250.88
447	37.2997	224.14	216.61	229.32	219.06	226.82	226.32	209.66	235.44	225.29	206.79	205.87	209.01	206.26	248.13	213.69	221.41	213.46	206.55	209.72	213.63	210.03	206.9	220.22	242.73	213.68	205.11	212.26	219.44	212.45	212.72	200.7	244.78	210.43	208.77	218.22	223.66	214.74	216.98	224.3	240.27	212.52	205.59	214.42	233.64	231.58	211.1	221.98	251.72
448	37.3831	223.96	217.42	229.63	218.97	227.31	226.48	209.79	235.58	225.43	207.07	205.95	209.36	206.6	248.77	213.92	221.73	213.79	206.88	209.85	213.89	210.32	207.13	220.27	243.06	213.47	205.23	212.6	219.84	214.08	212.91	201.06	245.17	210.81	208.96	218.37	224.59	215.19	217.27	224.61	240.7	212.95	205.78	214.58	232.67	231.18	210.97	222.19	250.37
449	37.4692	224.03	216.66	229.71	219.4	227.5	226.37	210.12	235.84	225.48	207.11	206.14	209.5	206.68	248.35	214.02	221.92	214.1	206.79	210.16	213.92	210.03	207.34	220.58	243.13	213.79	205.6	212.63	219.89	212.57	213.07	200.83	244.9	210.68	209.08	218.41	223.92	215.38	217.38	224.49	240.63	212.85	205.8	214.35	232.94	230.39	211.42	222.09	251.71
450	37.5525	224.18	216.96	230.07	219.55	227.75	226.78	210.26	235.97	225.41	207.59	206.42	209.77	206.5	248.92	214.14	221.84	214.03	207.15	210.24	214.4	210.51	207.49	220.62	243.47	213.6	205.57	212.89	218.96	213.54	213.79	201.11	245.05	210.9	209.17	218.48	225.01	215.57	217.6	224.66	241.06	212.86	205.99	215.05	232.92	230.59	211.19	222.17	251.31
451	37.6358	224.27	217.47	230.02	219.78	227.52	226.8	210.24	236.11	225.76	207.38	206.2	209.93	206.93	250.94	214.41	222.07	214.03	207.33	210.26	214.22	210.59	207.61	220.61	243.61	214.05	205.87	212.9	220.84	214.64	213.63	201.33	245.13	210.93	209.22	218.77	224.97	215.63	217.69	224.73	240.82	212.91	205.89	214.72	233.22	230.58	211.2	222.71	251.38
452	37.7192	224.2	217.17	229.95	219.81	227.66	226.82	210.46	236.39	225.91	207.97	206.74	209.85	206.98	248.6	214.47	222.02	214.26	207.22	211.04	214.3	210.91	207.63	220.59	243.56	213.89	206.01	212.94	220.61	213.24	213.85	201.59	245.13	211.04	209.48	219.06	224.89	215.74	217.53	224.89	241.24	213	206.15	214.9	233.37	230.73	211.55	222.7	252.24
453	37.8025	224.25	217.4	229.98	219.97	227.56	227.1	210.55	236.07	226	207.87	206.61	210.14	207.14	249.37	214.5	222.35	214.49	207.42	210.86	214.39	210.78	208.06	221.15	243.64	214.04	206.08	213.35	220.67	214.15	214.09	201.8	245.67	211.01	209.68	219.14	225.26	216.08	218.02	224.96	241.37	213.45	206.15	215.13	233.98	231.9	211.63	222.97	251.56
454	37.8858	224.39	217.43	230.07	220.24	228.45	227.16	210.67	236.57	225.89	208.13	207.01	210.32	207.27	248.6	214.57	222.54	214.31	207.55	210.71	214.68	210.97	208.13	220.99	244.31	213.91	206.18	213.46	222.25	213.63	213.8	201.73	245.76	211.13	209.6	219.24	225.14	216.21	218.28	225.22	241.31	213.51	206.38	215.33	234.46	231.69	211.54	222.92	252.34
455	37.9692	224.92	217.73	230.64	220.4	227.78	227.54	210.83	236.92	226.12	208.36	206.99	210.38	207.49	250.86	214.84	222.71	214.36	207.67	211.28	214.74	210.93	208.18	221.25	243.93	214.39	206.36	213.69	222.1	215.25	213.27	202.14	246.5	211.44	209.66	219.43	225.21	216.2	218.08	225.47	241.47	213.85	206.56	215.71	233.36	232.06	211.8	223.02	252.79
456	38.0525	224.84	217.7	229.76	221.07	228.23	227.72	211.03	236.57	226.13	208.56	207.13	210.58	207.39	251.28	215.08	222.91	214.65	208.2	211.4	215.16	211.5	208.3	221.5	244.16	214.18	206.6	213.9	222.45	213.88	214.09	202.32	245.77	211.49	209.96	219.67	225.42	216.34	218.59	225.56	241.8	213.64	206.72	215.49	233.97	232.3	212	223.04	252.37
457	38.1358	225.18	217.73	230.47	220.81	228.76	227.65	211.24	237.18	226.08	208.59	207.33	210.7	207.88	249.94	215.25	222.91	214.59	207.98	211.05	215.46	211.42	208.47	221.45	244.77	214.22	206.61	213.84	221.57	214.27	214.67	202.31	246.54	211.87	210.11	219.9	225.46	216.67	218.62	226.05	242.1	214.19	206.72	215.65	234.97	233.02	212.18	223.3	251.82
458	38.2192	225.12	217.96	230.74	221.36	228.9	228.16	211.59	237.26	226.28	208.81	207.29	210.88	207.92	250.54	215.36	223.02	214.65	207.97	211.12	215.29	211.58	208.71	221.38	244.96	214.29	206.91	213.94	220.47	214.84	214.64	202.68	247.03	211.57	210.33	219.67	226.03	216.62	218.67	225.94	242.28	214.17	206.84	215.54	234.61	231.7	212.48	223.4	253.15
459	38.3053	225.09	218.47	230.66	221.06	228.8	228	211.43	237.32	226.59	208.72	207.74	211.14	208.22	250.84	215.45	222.86	214.93	208.3	211.48	215.56	211.73	208.82	221.53	244.85	214.64	206.73	214.12	222.38	215.44	214.74	202.71	246.71	211.65	210.31	219.88	226.04	216.83	218.85	225.76	242.26	214.13	207.04	216.05	234.88	233.51	212.58	223.84	253.63
460	38.3886	225.28	218.45	230.66	221.17	229.51	228.2	211.57	237.45	226.53	208.94	207.57	211.1	208.25	250.38	215.45	223.36	215.19	208.48	211.99	215.43	211.84	208.9	221.77	244.87	214.59	206.98	214.33	222.52	216.39	215.24	203	246.6	211.82	210.78	220.31	226.65	217.17	218.99	226	242.64	214.38	206.95	216.12	234.69	231.37	212.84	223.92	253.87
461	38.4719	225.38	218.48	230.33	221.29	229.18	228.43	211.87	237.3	226.77	209.08	207.77	211.58	208.45	251	215.8	223.43	214.93	208.49	212.29	215.6	211.91	209.15	221.99	245.21	214.87	207.41	214.43	221.95	215.59	214.79	202.86	247.32	211.95	210.46	220.42	226.13	217.25	219.3	226.2	242.95	214.33	207.24	215.94	234.39	233.72	213.05	223.47	253.07
462	38.5553	225.42	218.58	230.93	221.91	229.61	228.55	211.91	237.7	226.79	209.37	207.79	211.49	208.31	250.24	215.74	223.39	215.04	208.91	212.38	215.99	212.13	209.33	222.17	245.36	214.82	207.17	214.8	223.98	217.16	215.21	203.09	247.19	211.83	210.47	220.53	226.93	217.3	219.14	226.25	243.04	214.35	207.27	216.68	234.82	232.96	213.13	223.94	253.65
463	38.6386	225.93	218.89	231.29	221.77	229.55	228.8	212.3	237.75	226.49	209.33	208.28	211.67	208.14	251.04	216.19	223.43	215.1	208.83	211.58	216.01	212.1	209.3	222.19	245.39	214.94	207.56	214.79	223.72	217.05	216.02	203.34	247.65	212.31	210.85	220.68	226.28	217.28	219.26	226.32	242.94	214.82	207.47	216.48	234.91	234.73	212.97	224.16	254.09
464	38.7219	225.6	219.09	231.39	221.91	230.04	228.99	212.3	237.48	226.66	209.5	208.36	211.85	208.59	251.94	216.27	223.67	215.37	208.97	212.46	216.02	212.41	209.6	222.64	245.92	215.15	207.77	215.17	222.83	216.49	215.51	203.29	247.52	212.42	210.89	220.76	227.19	217.5	219.21	226.51	243.59	215.07	207.58	216.9	235.36	232.58	213.46	223.97	253.75
465	38.8053	225.92	219.3	231.68	222.07	230.11	229.04	212.51	237.73	227	209.74	208.52	212.06	208.89	252.26	216.56	223.76	215.44	209.09	212.51	216.47	212.79	209.59	222.32	245.92	215.33	207.89	215.2	221.1	215.69	215.79	203.68	247.82	212.22	211.01	220.96	226.51	217.57	219.65	226.66	243.82	214.81	207.78	216.9	236.34	232.81	213.41	224.14	254.11
466	38.8886	226.23	219.47	231.62	222.17	230.21	229.15	212.72	238.3	227.23	209.98	208.5	212.2	209.2	252.35	216.48	223.85	215.7	209.26	212.56	216.45	212.72	209.74	222.55	246.25	215.64	207.68	215.16	223.15	217.56	216.13	203.5	247.75	212.53	211.32	220.94	226.14	217.83	219.69	226.46	243.61	215.19	207.67	217.09	235.47	233.65	213.73	224.07	254.2
467	38.9719	225.96	219.3	231.67	222.7	230.45	229.45	212.94	238.24	227.54	210.29	208.68	212.15	209.04	252.25	216.99	223.99	215.67	209.35	212.98	216.56	212.96	209.94	222.75	246.41	215.41	208.1	215.37	222.6	217.33	216.16	203.77	248.13	212.47	211.48	221.23	226.26	218.2	220.13	227.04	243.77	215.42	207.75	217.35	235.4	233.89	213.98	224.34	255.06
468	39.0553	226.02	220	232.15	222.38	230.43	229.4	212.91	238.51	227.49	210.16	208.74	212.47	209.21	251.62	216.74	224.14	215.94	209.48	212.63	216.64	213	209.99	222.8	246.37	215.74	208.2	215.69	224.92	217.37	216.47	203.93	248.24	212.7	211.54	221.44	228.37	218.11	220.36	226.97	244.19	215.54	208.35	217.44	236.54	234.23	213.81	224.51	254.85
469	39.1414	226.43	219.9	232.03	222.66	230.66	229.78	213.29	238.55	227.31	210.28	209.04	212.56	209.38	253.13	217.11	224.22	215.9	209.53	213.05	216.97	212.97	210.44	223.59	246.47	215.92	208.41	215.89	224.84	216.75	215.82	204.16	248.99	213.03	211.56	221.64	227.05	218.51	220.22	227.05	244.36	215.73	208.27	217.42	235.89	234.03	214.29	224.56	254.89
470	39.2247	226.42	220.05	232.34	222.94	231.02	229.8	213.47	238.65	227.51	210.44	209.15	212.81	209.68	251.86	217.24	224.69	216.2	209.9	212.85	217.14	213.48	210.29	223.51	246.95	216.04	208.56	216.04	223.83	219.23	216.82	204.22	249.07	213.11	211.69	221.39	228.12	218.65	220.41	227.33	244.48	215.84	208.36	218.48	236.47	233.9	213.97	224.84	255.35
471	39.3081	226.67	220.09	232.39	223	231.21	229.97	213.66	239.07	228.05	210.79	209.21	212.74	209.9	253.77	217.45	224.51	216.47	210.09	213.49	217.22	213.57	210.45	223.5	247.25	216	208.83	215.85	224.69	216.94	216.9	204.31	248.64	213.07	211.78	221.87	227.25	218.6	220.22	227.53	244.69	215.77	208.75	218.83	236.02	235.54	214.44	225.07	255.62
472	39.3914	226.76	220.48	232.45	223.32	231.2	230.13	213.48	239	228.11	210.77	209.64	213.27	210.2	253.28	217.26	224.67	216.55	210.36	213.28	217.3	213.58	210.72	223.93	247.42	216.2	208.82	216.41	225.5	216.68	217.06	204.89	249.44	213.21	212.15	221.74	228.09	218.78	220.66	227.59	244.84	216.15	208.88	217.79	236.43	234.15	214.65	224.91	256.2
473	39.4747	227.1	220.69	233.24	223.92	231.47	230.32	213.78	239.15	228.3	210.88	209.68	213.17	210.18	253.01	217.63	224.84	216.4	210.38	213.9	217.52	213.74	210.77	223.64	247.17	216.2	208.92	216.57	223.31	218.58	217.09	204.68	249.26	213.4	212.18	222.12	227.44	218.91	220.74	227.8	245.09	216.39	209.05	217.81	236.68	233.28	214.67	224.82	255.34
474	39.5581	227.01	221.08	232.96	223.77	231.55	230.56	213.97	239.71	228.24	211.3	209.56	213.62	210.33	252.54	217.77	224.9	216.62	210.46	213.74	217.58	213.93	210.95	224.01	247.5	216.35	209.01	216.93	222.88	218.98	217.43	204.95	249.49	213.55	212.4	222.43	228.46	219.21	220.8	228.05	245.27	216.26	208.74	218.2	236.64	235.5	214.83	225.54	256.19
475	39.6414	226.89	220.93	233.19	223.82	231.69	230.48	214.06	239.44	228.24	211.11	209.64	213.28	210.58	252.76	218.1	224.95	216.93	210.57	213.95	217.52	214.16	210.92	224.2	247.85	216.51	209.26	216.7	223.3	218.42	217.85	205.22	249.54	213.65	212.61	222.5	228.07	219.24	220.9	228.03	245.26	216.73	209.01	218.47	236.91	235.5	214.86	225.4	256.24
476	39.7247	227.22	221.09	233.19	224.09	231.82	230.84	214.2	239.59	228.24	211.27	209.96	213.6	210.6	254.94	218.34	225.14	217.04	210.82	213.71	218.24	213.99	211.05	224.16	247.95	216.96	209.42	216.88	226.12	217.19	217.39	205.19	249.71	213.85	212.72	222.63	228.44	219.37	221.26	228.01	245.43	216.59	209.14	218.13	237.96	235.7	215.07	225.81	256.44
477	39.8081	227.32	221.03	233.53	224.43	232.06	230.9	214.63	239.93	228.44	211.47	210.06	213.84	210.83	253.81	218.43	225.24	217.12	211	214.48	218.23	214.82	211.27	224.04	248.16	216.56	209.76	216.92	225.82	219.77	217.89	205.47	249.93	213.8	212.63	222.95	229.77	219.82	221.43	228.54	245.71	216.66	209.25	218.54	237.47	235.81	215.27	225.61	256.19
478	39.8914	227.42	221.69	233.67	224.5	232.3	231	214.48	240.06	228.59	211.64	210.15	214.04	211.05	253.23	218.58	225.66	217.43	211.17	214.07	218.04	214.57	211.62	224.41	248.25	216.66	209.71	217.21	226.03	218.42	218.33	205.57	250.66	214.22	212.78	222.9	229.25	219.97	221.22	228.36	245.9	217.14	209.72	218.62	237.76	235.32	215.45	225.97	256.37
479	39.9775	227.72	221.72	233.55	224.58	232.71	231.29	214.89	240.25	228.63	211.72	210.26	214.26	210.95	253.87	218.78	225.72	217.39	211.18	214.68	218.23	214.82	211.8	224.61	248.51	217.04	209.97	217.64	224.79	219.81	218.22	205.96	250.74	214.11	213.11	223.18	228.28	220.15	221.44	228.81	245.84	217.31	209.59	219.21	238.72	234.07	215.6	226.04	256.43
480	40.0608	227.64	221.94	234.28	224.85	232.5	231.35	215.03	240.65	229	212.19	210.42	214.57	211.39	253.81	218.79	225.48	217.78	211.43	215.21	218.64	214.87	211.93	224.69	248.73	217.16	210.29	217.64	226.14	219.48	218.29	205.9	250.63	214.14	213.38	223.39	228.55	219.93	221.62	228.69	246.58	217.25	209.98	219.03	238	235.74	215.74	226.07	257.29
481	40.1442	227.78	221.98	233.74	224.95	232.81	231.62	214.99	240.07	228.95	212.24	210.66	214.52	211.34	254.63	219.19	226.36	217.73	211.45	214.69	218.86	214.8	211.82	225.03	248.89	217.48	210.26	217.72	225.96	219.29	218.72	206.11	250.66	214.36	213.17	223.53	229.65	220.42	222.06	229.03	246.12	217.41	210.11	219.38	238.76	236.22	215.98	226.42	257.03
482	40.2275	227.95	222.36	234.02	225.34	233.3	231.69	215.15	240.76	229.16	212.33	210.73	214.61	211.58	254.34	219.08	226.03	217.47	211.84	215.36	218.82	215.33	212.07	224.79	248.97	217.36	210.33	217.93	227.45	219.37	218.86	206.25	250.92	214.63	213.56	223.49	229.02	220.57	222.1	229.37	246.86	217.49	209.97	219.07	238.02	235.93	216	226.24	257.62
483	40.3108	228.41	222.34	234.37	225.33	232.69	231.78	215.58	240.61	229.38	212.49	210.97	214.81	211.52	252.96	219.06	226.33	217.77	211.91	215.37	219.23	215.27	212.13	224.99	249.26	217.56	210.42	218.26	225.13	219.58	218.91	206.21	251.31	214.54	213.54	223.53	229.75	220.51	222.23	229.04	246.79	217.84	210.31	219.29	239.16	236.1	216.07	226.56	257.61
484	40.3942	228.61	222.37	234.05	225.4	233.35	232	215.61	240.86	229.36	212.83	211.02	214.95	211.83	256.23	219.38	226.27	218.17	212.1	215.25	219.16	215.67	212.3	225.17	249.47	217.73	210.64	218.25	226.76	220.32	219.11	206.37	251.96	214.9	213.67	223.87	229.62	220.86	222.65	229.37	246.79	218.04	210.36	219.76	239.4	236.31	216.3	226.6	257.1
485	40.4775	228.59	222.57	234.62	225.68	233.51	232.5	215.79	241.02	229.81	212.78	211.13	214.96	211.89	255.11	219.68	226.52	218.43	212.1	215.44	219.05	215.24	212.46	225.46	249.78	217.97	210.83	218.28	226.93	219.98	218.93	206.62	251.5	214.74	214	224.17	229.64	220.96	222.47	229.14	247.34	218.13	210.39	219.73	238.73	236.12	216.58	226.81	257.57
486	40.5608	228.75	222.98	235.08	225.74	233.85	232.44	216.11	241.18	229.8	213.16	210.97	215.33	212.2	253.45	219.75	226.63	218.4	212.01	215.49	219.36	215.99	212.58	225.57	249.64	218.22	210.89	218.62	226.56	218.62	218.97	206.49	251.94	215.36	214.07	224.18	229.69	220.86	222.51	229.61	247.14	218.33	210.61	219.81	239.62	236.02	216.74	227.07	258.27
487	40.6442	228.83	222.95	234.93	226.02	234.05	232.42	216.05	241.26	229.91	213.03	211.46	215.4	212.38	253.5	219.8	226.77	218.49	212.43	215.49	219.59	215.76	212.67	225.65	249.79	218.26	211.29	218.59	226.62	220.46	219.34	206.86	251.79	215.45	214.13	224.15	231.19	221.15	223.02	229.63	247.6	218.55	210.56	220.15	239.84	236.66	217	227.04	258.23
488	40.7275	228.98	223.45	234.89	226.26	233.98	232.82	216.18	241.36	230.17	213.22	211.52	215.76	212.45	255.77	219.85	226.91	218.78	212.64	215.78	219.88	215.74	212.84	225.84	250.14	218.36	211.39	218.79	224.96	220.6	220.18	207.09	252.14	215.32	214.34	224.45	229.88	221.08	223.03	229.7	247.56	218.54	210.59	220.31	238.96	237.04	217.01	226.94	257.78
489	40.8136	229.01	223.32	235.07	226.35	234.34	232.79	216.11	241.42	230.1	213.26	211.62	215.49	212.37	255.1	219.84	226.92	218.62	212.64	216	220.15	216.18	212.87	225.93	250.51	218.4	211.46	219.07	227.01	221.5	220.02	206.85	252.15	215.51	214.61	224.57	230.69	221.29	222.82	229.76	247.69	218.91	210.98	220.2	239.04	238.74	217.18	226.98	258.63
490	40.8969	229.3	223.59	235.09	226.56	234.31	232.88	216.45	241.57	230	213.62	211.8	215.83	212.54	254.96	220.2	226.74	218.81	212.98	215.94	220.01	216.19	212.98	226.05	250.51	218.63	211.63	219.21	228.41	219.49	219.72	207.21	252.17	215.73	214.51	224.76	230.36	221.7	223.14	229.99	248.22	218.91	210.97	220.42	239.49	237.04	217	227.37	259.08
491	40.9803	229.49	223.55	235.13	226.61	234.58	233.16	216.7	241.77	230.42	213.78	211.76	216.23	212.58	254.2	220.64	226.86	219.03	212.99	216.03	220.36	216.65	213.18	226.34	250.88	218.71	211.83	219.06	228.88	221.59	219.97	207.17	252.67	215.89	214.64	224.68	230.7	221.53	223.26	229.95	248.22	219.15	211.08	220.65	239.48	237.27	217.22	227.16	258.76
492	41.0636	229.46	223.62	235.45	226.89	234.58	233.34	216.57	241.63	230.64	214.06	211.92	216.22	212.9	255.53	220.64	226.99	219.61	213.25	216.65	220.46	216.51	213.41	226.17	251.13	218.92	212.03	219.3	227.51	222.5	219.63	207.68	252.74	215.96	214.99	225.21	230.68	221.68	223.43	230.28	248.32	219.47	211.21	220.91	239.89	236.61	217.24	227.44	259.47
493	41.1469	229.67	224.08	236.03	227.08	234.65	233.51	216.94	242.1	230.98	213.99	212.15	216.3	213.01	255.8	220.6	226.86	219.53	213.46	216.83	220.47	216.73	213.47	226.52	251.02	219.09	212.11	219.51	228.89	221.47	220.35	207.52	253.09	216.02	215.08	225.27	231.05	221.96	223.46	230.15	248.25	219.18	211.5	220.97	239.74	237.17	217.68	227.58	259.33
494	41.2303	229.95	224.2	235.93	227.1	234.78	233.7	217.05	242.27	230.82	214.03	212.43	216.46	213.13	254.67	220.76	227.4	219.66	213.7	216.65	220.64	216.52	213.75	226.53	251.41	219.24	212.08	219.88	226.84	219.73	219.93	207.71	252.93	216.33	215.05	225.46	230.82	222.17	223.76	230.29	248.75	219.19	211.54	220.78	240.06	237.85	217.81	227.95	259.62
495	41.3136	230.14	224.43	235.64	227.31	235.24	233.45	216.98	242.06	230.81	214.6	212.69	216.57	213.1	256.48	221	227.66	219.87	213.84	217.03	220.67	216.99	213.76	226.86	251.71	219.77	212.49	219.9	229.55	220.91	220.71	208.14	253.42	216.46	215.16	225.67	232.69	222.2	223.75	230.59	248.81	219.58	212.12	221.23	241.32	238.86	217.82	227.86	259.83
496	41.3969	230.33	224.59	236.42	227.42	235.34	234.06	217.4	242.43	231.12	214.7	212.55	216.98	213.57	256.69	221.03	227.62	220.04	213.86	217.67	220.87	217.21	213.9	226.73	251.73	219.71	212.63	219.92	227.96	223.04	220.78	207.88	253.63	216.84	215.56	225.41	231.72	222.44	223.71	230.88	249	220.04	211.93	221.68	240.09	237.21	218.05	227.81	260.26
497	41.4803	230.51	224.74	236.64	227.46	235.34	234.04	217.49	242.79	231.71	214.87	212.69	216.85	213.84	255.7	221.27	227.58	219.86	214.17	216.96	220.68	217.1	213.85	226.81	251.88	219.72	212.78	220.31	228.66	220.9	220.97	208.11	253.58	216.91	215.56	225.71	231.22	222.35	223.79	230.69	249.34	220.09	212.18	221.64	241.28	237.88	218.01	228.12	259.92
498	41.5636	230.46	224.6	236.64	227.95	235.28	234.11	217.59	243.02	231.53	214.77	213	216.97	213.88	256.86	221.19	227.67	219.96	214.25	217.6	221.15	217.27	214.11	227.03	252.04	220.04	212.86	220.22	229.95	222.31	220.77	208.57	254.2	216.88	215.79	225.89	231.62	222.83	224.45	230.86	249.35	220.01	212.14	221.75	240.76	238.38	218.21	228.17	260.4
499	41.6497	230.63	224.91	236.72	227.98	235.6	234.42	217.93	243.09	231.69	214.96	212.81	217.47	213.81	255.98	221.37	228.09	220.24	214.41	217.53	221.52	217.42	214.48	227.51	252.16	220.18	213.14	220.3	229.26	220.8	221.81	208.23	254.04	216.97	215.69	225.87	232.27	223.06	224.21	231.02	249.13	220.66	212.03	221.81	241.65	238.97	218.34	228.1	259.82
500	41.7331	230.95	225.18	237	228	235.79	234.5	217.7	243.33	231.66	215.13	213.03	217.26	214.23	258.08	221.86	228.08	220.39	214.41	217.51	221.46	217.49	214.46	227.27	252.27	219.87	213.59	220.64	230.15	223.46	221.04	208.6	254.4	217.07	216.04	226.05	231.89	222.73	224.12	231.28	249.37	220.51	212.27	221.77	241.89	238.08	218.68	228.39	260.78
501	41.8164	231.09	226.29	236.88	228.24	235.86	234.55	218.26	243.6	231.65	215.3	213.56	217.4	214.19	257.55	221.72	228.2	220.74	214.67	217.88	221.88	217.68	214.5	227.61	252.32	220.52	213.34	220.88	229.38	222.57	221.13	208.54	254.47	217.38	216.2	226.06	231.97	222.97	224.47	231.42	249.65	220.77	212.37	221.99	241.72	239.32	218.58	228.47	261.53
502	41.8997	231.35	225.41	236.68	228.49	236.19	234.72	218.19	243.3	232.38	215.29	213.51	217.61	214.21	256.59	221.8	228.39	221.04	214.88	217.9	221.72	217.69	214.63	227.55	252.66	220.56	213.57	221.09	228.92	223.43	221.63	208.7	254.59	217.37	216.22	226.27	232.39	223.32	224.52	231.56	250.35	221.12	212.8	222.22	241.35	239.3	218.81	228.61	261.32
503	41.9831	231.29	225.63	236.33	228.71	236.89	234.69	218.28	243.37	232.28	215.38	213.69	217.92	214.55	256.97	221.94	228.71	221.1	215.07	218.2	221.9	218.04	214.62	227.84	253.06	220.78	213.79	220.97	230.31	224.11	222.18	209.13	255.22	217.69	216.47	226.44	232.67	223.23	224.89	231.53	250.15	220.97	212.57	222.21	242.39	239.25	219.24	228.75	262.04
504	42.0664	231.53	225.89	236.98	228.71	236.84	235.08	218.64	243.88	232.72	215.55	213.51	218.07	214.6	257.54	222.13	228.66	221.18	215.01	218.3	221.88	218.14	214.87	227.86	253.02	220.79	214.26	221.58	230.4	224.29	221.9	209.07	255.05	217.89	216.55	226.75	232.83	223.58	225.18	231.96	250.27	221.16	212.99	222.45	242.48	238.58	219.02	229	261.47
505	42.1497	232	225.94	237.37	228.79	236.98	235.26	218.76	244.01	232.75	216.2	213.61	217.95	214.7	258.32	222.31	228.81	221.43	214.9	218.85	222.58	218.39	215.16	228.25	253.17	220.98	214	221.49	230.5	223.68	222.37	209.55	254.88	218.16	216.78	227	232.65	223.76	225.12	231.99	250.68	221.13	212.98	222.65	241.9	239.16	219.28	228.8	261.6
506	42.2331	232.04	226.85	237.82	228.94	236.72	235.59	218.99	244.43	232.86	216.14	214.26	218.47	214.75	257.32	222.36	229.04	221.4	215.38	219.08	222.18	218.15	215.27	228.08	253.29	221.83	214.52	221.65	230.9	223.09	222.34	209.32	255.77	218.55	216.67	227.19	233.16	223.67	225.05	232.3	250.84	221.13	213.2	222.85	241.99	239.56	219.3	228.95	261.86
507	42.3164	232.09	226.29	237.83	229.21	237.53	235.4	218.74	244.16	233	216.24	214.19	218.49	214.98	258.56	222.62	228.9	221.79	215.52	219.02	222.55	218.48	215.18	228.54	253.63	221.26	214.36	221.92	230.78	224.15	222.31	209.71	255.62	218.7	216.84	226.98	233.42	223.86	225.3	232.14	251.13	221.46	213.35	222.89	244.01	239.85	219.51	229.17	261.69
508	42.3997	232.14	226.57	238.01	229.41	237.39	235.59	219.45	244.43	233.52	216.65	214.16	218.67	215.27	258.42	222.86	229.59	221.89	215.71	219.05	222.74	218.69	215.73	228.64	253.82	221.73	214.71	221.73	229.79	223.74	222.26	209.85	255.11	219.01	217.04	227.32	233.51	224.02	225.23	232.32	251.42	221.85	213.32	223.03	244.15	239.72	219.71	229.26	261.87
509	42.4858	232.4	227.02	237.75	229.48	238.05	235.92	219.5	244.19	233.46	216.51	214.48	218.98	215.28	259.3	222.73	229.14	222.25	216.07	218.87	222.86	218.89	215.94	228.63	253.99	222.04	214.66	222.08	230.2	222.39	222.42	209.97	256.29	218.89	217.4	227.29	233.53	224.03	225.44	232.54	251.27	221.88	213.61	223.38	243.73	240	219.44	229.47	262.42
510	42.5692	232.75	227.14	238.06	229.77	237.84	236.22	219.44	244.43	233.64	216.86	214.78	218.84	215.62	257.17	222.92	229.41	222.34	216.15	219.01	222.79	219.03	215.71	228.7	254.18	222.16	214.8	222.27	229.46	224.42	222.81	210.1	256.24	219.16	217.32	227.54	233.49	224.28	225.71	232.72	251.59	222.11	213.74	223.11	245.08	240.67	219.75	229.53	262.71
511	42.6525	233.05	227.09	238.29	229.69	238.04	236.31	219.67	244.47	233.86	216.71	214.81	218.95	215.59	257.25	223.31	229.38	222.58	216.22	219.06	222.98	219.17	215.76	228.84	254.3	222.36	214.96	222.19	230.3	224.46	222.56	210.25	256.57	219.43	217.43	227.98	233.68	224.48	225.63	232.75	251.93	222.07	213.87	223.42	243.77	238.98	219.82	229.74	263.45
512	42.7358	232.97	227.25	237.68	229.84	238.4	236.07	219.84	244.68	233.89	217.23	214.97	219.21	215.83	259.73	223.21	229.69	222.95	216.37	219.66	223.32	219.29	216.12	228.84	254.63	222.34	215.11	222.5	232.38	225.09	223.1	210.44	256.14	219.71	217.58	227.77	234.43	224.6	225.84	232.79	251.82	222.23	214.02	223.57	244.67	239.6	220.17	229.92	262.69
513	42.8192	233.27	227.57	238.98	230.26	238.45	236.16	220.07	245.18	234.09	217.28	214.78	219.38	215.79	260.46	223.49	230.03	223.11	216.66	219.64	223.31	219.31	216.33	229.17	254.63	222.78	215.36	222.48	231.99	224.29	223.27	210.5	257.65	219.7	217.75	228.06	234.31	224.58	226.21	232.86	252.14	222.43	214.35	223.75	243.85	239.75	220.33	229.94	263.44
514	42.9025	233.56	227.68	238.41	230.32	238.63	237.49	220.28	245.1	234.36	217.23	215.15	219.78	216.19	259.91	223.82	229.92	223.13	216.94	220.09	223.63	219.67	216.22	229.21	254.92	222.8	215.4	222.97	231.04	224.75	223.81	210.29	256.86	219.9	217.86	228.32	234.24	224.88	226.33	233.25	252.13	222.19	214.34	223.9	244.49	241.8	220.31	229.89	263.73
515	42.9858	233.66	227.65	238.98	230.63	238.97	236.5	220.17	245.35	234.67	217.64	215.53	219.46	216.07	259.66	223.93	230.08	223.17	216.99	219.48	223.62	219.57	216.6	229.25	255.43	222.85	215.72	222.76	231.03	224.95	223.43	210.85	257.15	220.05	217.84	228.21	234.59	224.9	226.51	233.31	252.32	222.7	214.51	223.97	243.92	240.84	220.67	230.24	263.81
516	43.0692	233.88	227.72	238.5	230.55	239.11	236.92	220.55	245.4	234.68	217.93	215.41	219.46	216.24	259.19	223.87	230.26	223.35	216.96	220.13	223.83	219.77	216.26	229.4	255.13	223.4	215.74	223.16	231.59	225.2	223.78	210.89	258.2	220.08	218.12	228.53	234.55	224.91	226.56	233.33	252.66	222.98	214.73	224.6	246	240.61	220.74	230.47	264.09
517	43.1525	234.1	228.24	239	230.93	239.28	236.98	220.49	245.6	235	217.92	215.5	219.78	216.5	258.83	224.16	230.03	223.61	217.06	221.15	224.08	219.82	216.6	229.85	255.28	223.4	216.06	223.32	232.16	225.43	224.21	210.97	257.85	220.1	218.47	228.73	235.13	225.38	226.55	233.48	253.19	222.64	214.69	224.37	245.57	240.61	220.95	230.57	264.39
518	43.2358	234.08	228.45	239.16	230.91	239.39	237.16	220.63	245.81	235.07	217.96	215.93	219.97	216.32	260.44	224.16	230.38	224.01	217.26	220.65	224.4	219.93	216.88	229.64	255.53	223.67	216.07	223.37	230.05	225.82	223.74	211.04	257.34	220.52	218.61	228.61	235.16	225.51	226.7	233.53	253.02	223.07	214.88	224.32	245.64	241.57	220.97	230.83	263.61
519	43.3219	234.32	228.34	239.47	231.24	239.42	237.25	220.7	245.91	235.51	218.38	215.72	220.12	216.71	258.42	224.46	230.62	224.18	217.56	220.37	224.38	220.48	216.93	229.77	255.62	223.75	216.41	223.56	233.44	225	224.21	210.92	258.21	220.58	218.87	228.85	234.98	225.4	226.73	233.73	253.01	223.67	214.85	224.41	245.5	242	221	230.53	264.18
520	43.4053	234.59	228.62	239.66	231.31	239.39	237.39	221	246.33	235.48	218.25	216.46	220.26	216.8	259.83	224.44	230.7	224.29	217.87	220.81	224.63	220.23	217.03	229.72	256.26	223.89	216.42	223.75	232.09	225.48	224.33	211.36	258.17	220.95	218.73	228.89	234.86	225.75	226.93	233.94	253.31	223.55	215.03	224.77	245.88	240.81	221.3	230.71	264.64
521	43.4886	234.78	228.81	239.82	231.33	239.59	237.6	220.92	246.15	235.75	218.49	216.11	220.5	216.79	260.72	224.83	230.71	224.48	217.87	221.47	224.63	220.1	217.28	229.93	256.12	224.12	216.58	223.83	232.82	225.79	224.49	211.26	258.21	220.86	218.88	229.22	235.46	225.59	226.92	233.91	253.45	223.32	215.18	225.02	245.68	241.22	221.55	231.27	264.6
522	43.5719	234.79	229	239.83	231.56	239.7	237.79	221.45	246.3	235.99	218.63	216.45	220.37	216.91	260.38	224.81	231.01	224.43	217.91	220.91	224.7	220.51	217.5	230.53	256.36	224.21	216.77	223.81	233.29	224.09	224.38	211.65	258.5	221.21	219.01	229	235.74	225.71	227	233.99	253.83	223.74	215.45	224.98	245.01	241.8	221.41	231.27	264.7
523	43.6553	235.03	228.98	240.19	231.72	239.92	237.81	221.42	246.61	235.89	218.81	216.58	220.71	217.03	258.56	224.94	230.91	224.64	218	221.02	224.94	220.46	217.41	230.7	256.65	224.47	216.6	224.19	233.39	224.76	225.09	211.85	258.25	221.57	219.4	229.37	235.54	225.62	226.94	234.15	253.88	223.79	215.49	225.23	245.51	241.01	221.73	230.92	264.99
524	43.7386	235.34	228.96	240.35	231.67	240.21	237.96	221.63	246.77	236.36	218.7	216.5	220.71	217.19	260.62	225.23	231.49	225.08	218.29	221.24	224.88	220.76	217.55	230.3	256.71	224.52	216.88	224.28	234.27	224.73	224.98	211.87	258.56	221.62	219.14	229.27	235.93	225.88	227.06	234.19	254	223.94	215.6	225.22	245.67	242.12	221.35	231.31	265.45
525	43.8219	235.65	229.24	239.68	232.03	240.83	238.08	221.71	246.76	236.22	218.97	216.84	220.89	217.28	259.78	225.52	231.39	225.02	218.36	221.06	225.35	220.88	217.58	230.45	256.77	224.71	217.05	224.38	233.89	225.32	224.82	211.99	258.89	221.72	219.1	229.54	236.45	226.17	227.45	234.55	254.65	224.15	215.4	226.37	246.14	242.28	221.82	231.64	265.7
526	43.9053	235.63	229.19	240.23	232.07	240.57	238.32	221.82	247.23	236.95	219.36	217.05	221.1	217.48	261.13	225.47	231.35	225.4	218.33	221.71	225.32	220.86	217.87	230.56	257.01	225.16	217.32	224.31	234.56	226.09	224.85	212.15	259.21	221.87	219.44	229.67	236.29	226.04	227.57	234.89	254.37	224.37	216.09	225.46	246.31	241.96	222	231.5	265.91
527	43.9886	236.08	229.63	240.54	232.47	240.87	238.39	221.78	247.09	236.62	219.29	216.79	221.19	217.79	260.14	225.4	231.74	225.83	218.51	222.96	225.29	221.08	217.78	230.52	257.18	225.2	217.34	224.69	233.95	225.06	225.56	212.2	259.31	222.46	219.53	229.54	236.42	226.45	227.76	235.03	254.61	224.59	216.06	225.44	245.43	242.11	222.24	231.88	265.36
528	44.0719	236.18	229.76	240.78	232.55	240.83	238.5	221.84	247.51	236.87	219.68	217.24	221.21	217.83	261.59	225.85	231.95	225.77	218.67	221.51	225.42	221.03	217.94	230.97	257.28	225.48	217.65	224.71	234.65	226.12	225.1	212.41	259.24	222	219.89	229.86	236.59	226.45	227.78	235.35	254.68	224.63	216.01	225.72	246.77	242.72	222.07	231.93	266.55
529	44.1581	236.44	229.92	240.79	232.71	241.79	238.76	222.14	247.84	237.16	219.69	217.55	221.52	218.03	261.78	225.48	231.79	226.18	219.06	221.73	225.58	221.26	217.99	231.46	257.51	225.93	217.87	224.87	234.12	227.16	225.42	212.73	259.46	222.45	219.9	230.12	236.61	226.85	227.94	235.19	254.96	224.85	216.27	225.6	244.96	243.03	222.22	232.09	266.47
530	44.2414	236.64	230.53	241.27	232.92	241.66	239.04	222.04	247.7	237.23	219.97	217.43	221.51	218.49	262.22	225.86	232.05	226.5	219.13	221.83	226.03	221.46	218.2	231.27	257.77	226.07	218.88	225	234.88	227.38	226.51	212.57	259.97	222.88	220.27	230.39	236.84	226.88	228.2	235.43	254.97	225.07	216.42	225.89	245.59	243.61	222.46	232.16	266.88
531	44.3247	236.97	230.58	241.06	232.96	241.93	239.13	222.45	247.76	237.69	220.21	217.61	221.57	217.93	262.08	226.11	232.37	226.69	219.57	222.13	226.1	221.37	218.49	231.43	257.9	226.3	217.99	225.35	234.71	227.07	226.16	212.69	259.97	223.23	220.27	230.35	237.44	226.87	228.35	235.59	255.53	225.28	216.32	226.28	245.3	243.57	222.59	232.27	266.39
532	44.4081	236.96	230.45	241.25	233.09	241.77	239.23	222.67	248	238.23	220.21	217.86	222.09	218.47	262.77	226.33	232.37	226.68	219.45	222.56	226.46	221.78	218.54	231.53	258.67	226.4	218.37	225.38	234.81	227.33	225.67	212.89	260.64	222.99	220.23	230.23	237.26	226.99	228.53	235.59	255.43	225.19	216.79	226.31	245.52	242.12	222.66	232.4	266.44
533	44.4914	237.33	230.73	241.44	233.28	242.37	239.28	222.89	248.32	238.14	220.2	217.88	222.13	218.29	263.07	226.29	232.83	226.92	219.66	222.92	226.41	221.86	218.56	231.64	258.59	226.55	218.52	225.81	234.59	227.6	226.83	213.04	261.92	223.56	220.59	230.89	237.67	227.5	228.49	236.12	255.74	225.28	216.91	226.37	245.68	242.33	223.08	232.69	267.23
534	44.5747	237.52	231.14	241.44	233.51	242.45	239.68	223.04	248.19	238.2	220.75	218.11	222.52	218.74	262.38	226.21	232.67	227.16	219.81	222.36	226.35	222.1	218.7	231.79	258.54	226.89	218.87	225.74	235.36	226.78	225.72	213.14	261.64	223.66	220.78	230.79	237.97	227.42	228.54	235.92	256.17	225.76	216.82	226.43	247.73	242.7	222.97	233.07	267.51
535	44.6581	237.85	231.01	242.15	233.52	242.19	239.59	222.89	248.69	238.56	220.75	218.11	222.28	218.67	261.1	226.46	232.53	227.71	219.98	222.89	226.96	222.48	219.11	231.88	258.66	227.07	218.77	225.9	234.34	229.22	225.97	213.61	261.46	223.71	220.79	231.27	238.15	227.33	228.98	235.99	256.15	226.01	217.14	226.56	248.78	243.52	223.16	233.08	266.94
536	44.7414	238.07	231.22	242.12	233.64	242.55	239.92	223.26	248.18	238.83	220.97	218.53	222.56	218.92	262.15	226.63	233.02	227.66	220.1	222.77	227.03	222.33	219.02	232.24	258.87	227.51	218.98	226.05	234.57	225.95	226.34	213.45	260.87	224.1	220.84	230.8	238.27	227.74	228.98	236.22	256.23	226.26	217.1	227.04	248.18	244.17	223.56	233.21	267.81
537	44.8247	238.36	231.39	242.36	234.02	243.34	239.88	223.36	248.73	239.01	221.2	218.7	222.6	218.9	260.2	227.02	233.31	227.86	220.24	223.37	227.09	222.39	219.25	232.25	259.16	227.79	219.15	226.28	234.43	228.49	226.21	213.7	260.88	224.19	221.29	231.28	238.48	227.75	228.97	236.39	256.48	226.43	217.5	226.98	248.46	243.75	223.6	233.37	268.41
538	44.9081	238.53	231.97	242.1	234.14	242.94	240.08	223.5	248.94	239.21	221.5	218.63	222.97	219.32	263.78	227.1	233.52	228.09	220.42	224.89	227.07	222.62	219.21	232.46	259.3	227.91	219.35	226.16	235.78	227.11	226.53	213.88	261.48	224.71	221.34	231.37	238.73	227.8	229.2	236.67	256.75	226.16	217.81	227.12	248.77	243.99	223.66	233.09	267.96
539	44.9942	238.87	231.65	241.98	234.26	243.55	240.3	223.72	249.17	239.47	221.42	218.86	222.85	219.3	262.56	227.34	233.29	228.18	220.76	223.16	227.36	222.88	219.25	232.69	259.7	228.08	219.4	226.53	234.72	228.15	226.06	214.26	261.64	224.77	221.56	231.48	238.43	228.33	229.23	236.83	257.01	226.19	217.67	227.53	247.14	244.76	223.76	233.18	267.94
540	45.0775	239.04	231.94	242.64	234.31	243.91	240.27	223.86	249.21	239.52	221.54	219.07	223.14	219.61	262.43	227.2	233.26	228.52	220.96	223.14	227.2	222.8	219.57	232.47	260.03	228.28	219.93	226.72	234.3	228.05	228.52	214.2	262.18	225.09	221.56	231.55	239.42	227.95	229.37	236.76	256.99	226.42	217.77	227.4	247.78	244.17	223.84	233.62	268.56
541	45.1608	239.07	232.12	242.7	234.6	243.69	240.44	223.89	249.19	240.22	221.84	218.98	223.35	219.58	264.29	227.11	233.45	228.84	220.7	224.34	227.52	222.76	219.71	232.65	259.94	228.52	219.92	226.83	234.51	228.14	228.63	214.21	263.33	225.34	221.89	231.82	238.93	228.48	229.56	236.97	257.44	226.72	218.07	227.8	249.71	244.25	223.81	233.54	269.58
542	45.2442	239.52	232.21	242.27	234.65	243.92	240.67	223.99	249.33	240.28	221.87	219.21	223.55	219.8	263.39	227.68	233.78	228.94	220.92	223.42	227.92	222.93	219.69	232.76	260.23	228.63	219.73	226.73	235.05	229.23	227.31	214.24	262.42	225.3	221.79	231.97	239.51	228.64	229.9	236.8	257.57	226.97	218.12	227.4	249.21	245.15	224.1	233.62	269.07
543	45.3275	239.86	232.5	242.74	234.75	244.12	240.99	224.36	249.61	240.37	221.87	219.29	223.41	219.79	263.66	227.94	233.65	229.16	221.02	223.68	228.07	223.28	219.94	232.79	260.57	228.97	219.95	226.59	234.39	228.29	227.04	214.36	262.01	225.87	221.83	231.94	239	228.72	229.89	237.03	257.53	227.03	218.47	227.76	248.79	244.78	224.22	234.07	269.28
544	45.4108	240.05	232.85	242.86	235.18	243.81	240.91	224.34	249.52	240.62	221.95	219.39	223.69	219.82	263.47	227.74	233.75	229.5	221.39	223.73	227.92	223.03	220.04	233.04	260.37	229.12	220.01	227.08	234.82	228.52	227.66	214.73	263.32	225.93	222.29	232.06	239.67	228.85	229.71	237.45	257.83	227.36	218.37	227.9	248.83	245.19	224.2	233.94	269.63
545	45.4942	240.01	232.75	243.43	235.27	243.95	240.69	224.56	249.94	240.9	222.12	219.76	224.01	219.92	264.52	227.83	233.9	229.63	221.2	224.45	228.1	223.43	220.29	233.27	260.69	229.46	220.24	227.59	235.61	228.75	227.59	214.74	263.07	226.19	222.55	232.3	239.82	228.79	229.81	237.43	257.93	227.27	218.5	227.89	249.84	244.84	224.49	234.03	269.71
546	45.5775	240.35	233.08	243.76	235.17	244.38	241.11	224.61	250.33	241.14	222.52	219.92	223.92	220.09	264.76	228.22	234.04	229.78	221.63	224.76	228.45	223.39	220.35	233.48	260.8	230.12	220.51	227.44	235.14	228.87	228.99	214.73	262.78	226.64	222.64	232.22	240.16	228.9	230.16	237.67	258.09	227.61	218.76	228.64	250.19	246.01	224.47	234.47	269.46
547	45.6608	240.8	233.21	243.44	235.33	244.81	241.17	224.85	250.23	241.22	222.63	219.92	223.77	220.35	264.14	228.34	234.1	230.14	221.68	224.41	228.46	223.53	220.49	233.56	261	230.08	220.47	227.59	236.1	228.93	228.46	214.89	263.83	226.8	222.7	232.5	240.16	228.94	229.83	237.83	258.19	227.74	218.74	228.24	247.63	245.36	224.6	234.41	270.48
548	45.7442	240.66	233.33	244.22	235.84	244.12	241.48	225.07	250.62	241.63	222.84	220.25	223.97	220.63	263.83	228.29	234.25	230.32	221.98	224.75	228.74	223.86	220.81	233.53	261.14	230.2	220.73	227.8	236.36	229.99	227.91	215	263.45	226.83	222.85	232.65	240.12	229.18	230.22	238.18	258.52	227.63	219.08	228.27	250.4	244.59	224.82	234.48	270.04
549	45.8303	241.28	233.45	244.14	235.9	244.46	241.66	225.02	250.78	241.52	222.8	220.22	224.12	220.74	262.97	228.56	234.62	230.73	222.09	225.03	228.83	223.8	220.61	233.59	261.54	230.62	221.06	228	235.51	228.91	227.87	215.22	263.61	227.35	222.97	232.92	240.35	229.16	230.46	237.88	258.68	227.57	219.06	228.4	248.09	245.6	224.96	234.65	270.05
550	45.9136	241.42	233.7	243.81	235.87	244.74	241.67	225.12	250.54	241.83	222.97	220.56	224.58	220.55	265.21	228.78	234.47	231.07	222.21	224.84	228.85	223.97	220.67	233.86	261.74	230.63	221.11	227.86	236.02	228.58	228.71	215.24	264.16	227.55	223.09	232.9	241.84	229.39	230.46	237.95	259.06	228.07	219.34	228.75	248.35	245.98	225.28	234.79	270.36
551	45.9969	241.5	233.83	243.87	236.21	244.94	241.79	225.62	250.89	242.17	223.17	220.48	224.38	220.58	264.93	229	234.61	231.39	222.36	224.72	229.16	223.91	220.73	233.94	261.81	231.11	221.34	228.35	236.18	229.71	228.15	215.53	263.97	227.53	223.08	233.15	240.78	229.5	230.55	238.64	258.87	228.17	219.26	228.73	250.55	246.78	225.41	234.86	270.52
552	46.0803	241.82	233.8	244.16	236.48	245.63	242.06	225.33	251.12	242.32	223.32	220.68	224.54	221.09	265.88	228.85	234.87	231.59	222.47	225.09	228.89	224.09	220.88	234.23	262.17	231.09	221.53	228.33	238.62	230.23	228.67	215.54	263.89	227.89	223.54	233.28	240.38	229.82	230.65	238.49	259.31	228.58	219.53	228.82	251.15	246.18	225.56	235.06	270.11
553	46.1636	242.24	233.87	244.48	236.54	245.18	242	225.47	251.05	242.61	223.35	220.85	224.62	221.03	264.65	229.06	235.07	231.77	222.55	225.44	229	224.42	221.22	234.43	262.37	231.51	221.47	228.27	238.72	229.36	228.75	215.52	264.71	228.17	223.61	233.45	240.06	229.75	230.8	238.52	259.27	228.31	219.56	229.2	251.61	246.01	225.56	235.33	271.06
554	46.2469	242.23	234.24	244.57	236.43	245.31	242.29	225.75	251.29	242.86	223.41	220.9	225.09	221.33	265.16	229	235.2	231.89	222.67	225.47	229.37	224.31	221.13	234.47	262.43	231.65	221.75	228.61	238.79	230.04	228.45	215.93	264.46	228.07	223.46	233.52	241.48	229.93	230.96	238.61	259.63	228.59	219.74	230.59	251.08	245.49	225.64	235.29	270.85
555	46.3303	242.44	234.57	245.08	236.96	246.42	242.35	226.14	251.63	243.23	223.81	220.98	225.05	221.19	265.81	229.35	235.06	232.04	222.97	225.53	229.76	224.47	221.58	234.67	262.43	231.91	221.63	228.7	238.65	231.44	228.7	215.91	265.38	228.99	223.92	233.85	241.28	229.95	231.02	238.64	259.69	228.71	219.8	230.67	250.54	246.33	225.6	235.35	272.14
556	46.4136	242.89	234.49	244.96	236.67	246.44	242.47	225.97	251.52	243.5	224	221.4	225.44	221.31	265.23	229.58	235.09	232.73	223.19	225.92	229.5	224.62	221.29	234.29	262.58	232.24	221.97	228.72	239.71	229.77	230.83	216.3	265.96	228.82	223.76	233.63	241.38	230.12	231.18	239.1	260.11	228.98	219.82	230.62	250.8	246.69	225.68	235.69	271.75
557	46.4969	243.09	235.46	245.04	237.07	245.64	242.45	226.16	251.93	243.62	224.06	221.73	225.34	221.53	265.61	229.41	235.66	232.57	223.07	226.33	229.51	224.66	221.76	234.69	263.26	232.52	222.09	229.02	239.85	230.71	229.18	216.31	265.36	229.24	224.04	233.75	241.74	230.13	231.16	239.14	260.3	228.92	220.01	231.16	249.93	246.92	225.94	235.72	271.91
558	46.5803	243.28	234.93	245.51	237.35	246.58	242.71	226.27	251.92	243.94	224.23	221.54	225.45	221.58	265.71	229.85	235.46	232.79	223.53	226.09	229.99	224.66	221.81	234.82	263.04	232.67	222.15	229.12	240.38	229.48	230.1	216.3	265.25	229.14	223.96	234	243.07	230.35	231.31	239.22	260.33	229.04	220.23	231.58	249.51	246.58	225.97	235.78	272.37
559	46.6664	243.64	234.92	245.29	237.51	246.28	242.79	226.14	252.03	244.32	224.34	222.12	225.54	221.77	265.99	229.9	235.79	233.11	223.6	226.14	230.05	225.06	221.99	234.56	263.2	232.79	222.22	229.34	239.82	230.44	228.83	216.65	265.04	229.65	224.06	234.12	241.55	230.19	231.51	239.4	260.42	229.23	220.48	231.01	251.45	246.22	226.11	235.54	272.38
560	46.7497	243.81	235.28	245.54	237.56	246.27	243.01	226.63	252.15	244.65	224.64	221.89	225.52	222.01	265.9	230.16	235.99	233.27	223.67	226.48	230.4	225.31	222.05	235.07	263.34	233.24	222.52	229.31	240.68	230.76	229.48	216.74	265.75	229.82	224.32	234.23	242.31	230.56	231.51	239.27	260.74	229.39	220.39	230.78	252.41	246.37	226.16	235.84	272.01
561	46.8331	244	235.52	245.31	237.5	246.35	243.17	226.74	252.04	244.74	224.69	222.04	225.87	221.94	265.29	230.1	236.08	233.78	223.81	226.63	230.26	225.19	222.08	234.88	264.18	233.03	222.63	229.66	240.16	231.95	229.27	216.8	265.76	230.06	224.59	234.3	242.31	231.07	231.52	239.71	260.81	229.48	220.41	231.46	249.76	247.29	226.26	236.35	272.67
562	46.9164	244.36	235.86	245.61	237.66	247.01	243.24	226.92	252.84	244.73	224.91	222.4	226.22	221.94	266.27	230.21	236.06	233.95	223.8	226.83	230.49	225.16	222.28	235.01	264.34	233.75	222.81	229.46	241.64	230.84	229.93	217.02	266.5	230.33	225	234.28	242.04	230.99	231.93	239.84	261.12	229.7	220.91	231.64	252.1	246.57	226.39	236.35	272.08
563	46.9997	244.71	235.8	245.13	237.64	247.73	243.33	227.05	252.32	245.31	224.86	222.39	226.05	222.1	265.62	230.58	236.35	234.15	224.32	226.87	230.97	225.32	222.49	235.56	264.21	234.06	222.79	229.82	241.21	230.5	231.46	217.11	265.97	230.93	225	234.41	243	230.99	231.84	239.88	261.24	229.86	220.9	231.92	252.05	248.1	226.58	236.47	272.86
564	47.0831	245.12	235.7	246.2	238.18	247.77	243.75	227.22	252.91	245.34	225.16	222.48	226.36	222.71	265.89	230.35	236.47	234.53	224.39	226.8	230.78	225.35	222.36	235.33	263.91	234.37	222.85	230.02	241.73	230.47	229.89	217.24	267.07	230.9	224.64	234.65	241.95	231.06	232.36	240.12	261.22	230.27	221.27	232.15	251.47	247.8	226.74	236.34	272.71
565	47.1664	245.12	236.17	246.3	238.17	247.41	243.64	227.38	252.96	245.98	225.13	222.8	226.44	222.65	265.32	230.65	236.43	234.97	224.42	227.25	230.99	225.68	222.72	235.89	264.39	234.45	223.25	230.14	240.61	231.84	229.75	217.3	266.75	231.33	224.95	234.86	243.9	231.31	232.37	240.13	261.74	230.09	221.18	231.87	252.03	247.25	226.56	236.65	272.92
566	47.2497	245.48	236.17	246.78	238.57	247.11	244.09	227.53	253.33	246.06	225.29	223.07	226.32	222.88	266.67	230.76	236.53	235.1	224.41	227.7	231.14	226.02	222.99	236.01	265.08	234.9	223.24	230.23	240.92	231.1	232.26	217.12	266.86	231.4	225.18	234.89	242.91	231.38	232.52	240.33	261.93	230.3	221.42	231.8	252.01	247.15	226.82	236.92	273.8
567	47.3331	245.67	237.19	246.52	238.39	247.6	244.13	227.69	253.39	246.42	225.67	222.87	226.57	223.17	265.58	231.07	236.71	235.28	224.72	227.85	231.28	226.01	222.85	235.81	264.91	234.91	223.73	230.36	241.93	231.1	233.29	217.59	267.27	231.61	225.54	234.96	243.4	231.59	232.67	240.68	262.01	230.39	221.31	232.71	252.41	247.58	227.11	236.94	273.61
568	47.4164	245.81	236.58	246.95	238.49	248.6	244.23	227.65	253.47	246.56	225.65	223.17	226.86	222.99	264.91	231.08	237.03	235.41	224.62	227.95	231.6	225.98	222.91	236.04	265.17	235.34	223.84	230.29	242.29	232.86	232.72	217.68	267.27	232.05	225.68	235.44	244.12	231.7	232.72	240.68	262.4	230.52	221.56	231.96	253.49	247.94	227.04	236.98	273.31
569	47.5025	246.09	236.85	246.32	238.84	248.48	244.5	228.06	253.34	247.05	225.76	223.14	226.85	222.95	266.69	230.8	237.07	236.24	225.15	227.9	231.62	226.23	223.12	236.09	265.25	235.76	223.95	231.65	242.28	231.91	232.55	217.78	267.2	232.22	225.76	235.21	243.88	231.9	232.62	241.27	262.34	230.6	221.75	232.28	251.83	247.43	227.14	236.95	274.08
570	47.5858	246.49	237.1	246.93	238.79	249.18	244.49	227.88	253.58	246.95	226.08	223.39	227.25	223.41	265.38	231.44	237.07	236.03	225	228.02	231.72	226.43	223.26	236.3	265.4	235.97	224.1	230.58	242.23	232.26	233.67	218.05	267.67	232.41	225.94	235.18	243.98	231.95	232.63	240.99	262.45	230.83	222.01	232.56	250.98	247.37	227.17	237.38	274.05
571	47.6692	246.64	238.18	247.07	239.32	249.16	244.86	228.28	254.15	247.35	226.14	223.6	227.16	223.46	266.72	231.86	237.56	236.35	225.05	228.08	232.11	226.54	223.18	236.44	265.43	236.06	224.05	230.63	241.94	233.12	233.09	217.93	267.95	232.77	226	235.53	244.31	232.01	232.79	241.22	262.77	230.98	222.06	232.77	253.76	248.73	227.44	237.58	274.7
572	47.7525	246.96	237.25	246.85	239.13	249.56	244.73	228.3	253.87	247.57	226.34	223.96	227.4	223.63	267.92	231.58	237.59	236.62	225.28	228.46	231.68	226.6	223.51	236.29	265.75	236.62	224	230.71	243.32	231.9	233.98	218.22	267.98	233.09	226.14	235.62	245.21	232.03	233.09	241.26	262.48	231.21	222.22	233.1	251.37	248.02	227.72	237.5	274.58
573	47.8358	247.37	237.54	247.48	239.42	249.99	245.09	228.45	254.3	247.75	226.25	223.99	227.27	223.73	266.19	231.84	237.5	236.73	225.51	228.54	232.09	226.63	223.52	236.34	266.05	236.78	224.04	230.95	242.42	232.63	234.06	217.99	268.37	233.21	226.35	235.58	245.34	232.37	233.3	241.45	263.18	231.24	222.01	233.19	253.52	249.19	227.73	237.68	274.21
574	47.9192	247.32	237.91	247.68	239.65	249.72	245.18	228.79	254.56	248.06	226.62	224.29	227.64	223.82	267.66	231.86	237.67	237.12	225.63	229.05	232.19	226.79	223.76	236.54	266.2	236.96	224.58	231.12	243.96	232.17	233.18	218.36	268.76	233.65	226.45	235.67	244.54	232.26	233.28	241.62	263.2	231.57	222.56	232.95	254.65	248.39	227.8	238.01	274.89
575	48.0025	247.96	238.29	247.59	239.55	249.61	245.25	228.79	254.74	248.34	226.6	224.31	227.5	223.74	266.28	232.04	238.11	237.32	225.92	228.74	232.44	226.98	223.71	236.67	266.25	237.18	224.55	231.14	243.83	233.35	233.72	218.69	268.71	234.11	226.86	236.12	244.44	233.02	233.3	241.95	263.61	231.58	222.78	233.28	254.72	248.85	227.95	237.95	275.1
576	48.0858	248.3	237.65	248	239.9	250.1	245.25	228.67	254.55	248.64	226.94	224.68	227.95	223.83	266.71	232.23	237.95	237.83	225.9	229.41	232.39	227.15	223.88	236.86	266.48	237.46	225	231.45	242.44	232.34	233.6	218.64	268.32	234.1	226.75	236.22	244.71	232.63	234.07	241.91	263.55	231.51	222.74	233.36	252.55	247.23	227.85	238.18	274.85
577	48.1692	248.25	237.72	248.1	240.15	250.56	245.41	228.8	254.86	248.81	227.04	224.57	227.99	224.26	267.87	232.48	238.21	237.78	225.88	229.32	232.52	227.5	224.16	236.85	266.66	237.83	225.05	231.37	243.74	233.04	233.53	218.82	268.72	234.25	226.78	236.24	244.13	232.76	233.53	242.15	263.84	232.03	223.02	233.27	253.78	249.53	228.19	238.48	276.85
578	48.2525	248.69	238.07	248.48	240.12	250.41	245.27	229.06	255.13	249.25	227.16	224.85	228.01	224.07	267.92	232.61	238.79	237.88	226.25	229.13	233.02	227.36	224.2	237.19	267	238.07	225.14	231.66	243.41	233.21	235.12	218.95	270.42	234.75	227.45	236.37	245.71	232.76	233.68	242.04	264.14	232.34	223.19	234.02	254.3	249.15	228.54	238.51	275.45
579	48.3386	249.15	238.28	247.83	240.26	250.83	245.77	229.1	255.14	249.39	227.37	224.76	228.04	224.21	268.12	232.43	238.46	238.59	226.42	229.48	232.97	227.44	224.56	237.12	266.99	238.19	225.34	231.85	244.34	233.16	234.07	218.82	271.11	235.03	227.22	236.6	245.17	233.08	233.92	242.31	263.88	231.82	222.87	234.35	254.56	249.48	228.24	238.76	276.66
580	48.4219	249.33	238.2	248.73	240.28	250.47	245.84	229.06	255.43	250.08	227.26	225.12	228.47	224.54	269.42	232.67	238.98	238.77	226.44	229.66	233.34	227.59	224.46	237.54	267.23	238.62	225.47	231.91	243.24	233.17	234.17	219.18	269.09	235.09	227.26	236.46	245.96	233.07	234.12	242.45	264.05	232.41	223.22	233.56	254.79	249.75	228.62	238.46	276.58
581	48.5053	249.48	238.55	248.94	240.62	250.68	246.02	229.22	255.52	249.77	227.63	225.34	228.61	224.72	268.31	233.18	239.23	238.87	226.57	229.73	233.03	227.43	224.63	237.47	267.39	239.13	225.59	232.21	245.33	234.44	232.7	219.41	269.36	235.51	227.51	236.75	245.95	233.08	233.92	242.34	264.7	232.23	223.31	233.83	252.32	248.48	228.37	238.87	277.16
582	48.5886	249.84	238.55	248.45	241.15	250.92	246.31	229.45	255.51	250.3	227.88	225.17	228.42	225.03	267.82	232.89	238.85	239.63	226.71	230.11	233.02	227.7	224.57	237.44	267.41	239.47	225.66	232.12	245.45	234.27	233.62	219.54	269.6	235.79	227.78	236.99	244.95	233.41	234.2	242.9	264.48	232.47	223.33	234.44	255.3	249.3	229.01	238.96	276.35
583	48.6719	250.19	238.49	249.09	240.93	250.93	246.23	229.69	256	250.64	227.91	225.41	228.59	224.65	268.24	233	239.14	239.78	227.01	230.47	233.5	228	224.89	237.74	267.93	239.39	225.86	232.3	245.98	234.34	233.11	219.44	270.09	235.97	227.69	236.75	245.62	233.43	234.57	242.87	264.95	232.72	223.81	234.57	252.79	249.9	228.93	238.95	276.08
584	48.7553	250.55	239.15	249.2	241.13	251.2	246.4	229.57	255.93	250.88	227.75	225.42	228.81	224.97	268.01	233.07	239.16	240.23	227.13	230.5	233.69	227.95	224.97	237.91	267.91	239.78	226.14	232.65	245.04	234.29	233.07	219.73	270.01	236.31	228.1	237.19	245.82	233.53	234.38	242.97	265.06	232.71	223.73	234.82	254.11	249.69	228.78	239.17	276.69
585	48.8386	250.81	239.31	249.26	240.99	252.03	246.5	229.78	255.76	251.02	228.18	225.89	228.96	224.82	268.62	233.4	239.11	240.27	227.13	230.67	233.96	228.11	224.97	237.81	268.26	240.14	226.37	232.47	245.92	233.32	233.68	219.8	270.17	236.31	228.01	237.55	246.34	233.87	234.72	243.03	264.97	232.98	223.91	234.57	254.97	248.61	229.39	239.37	278.77
586	48.9219	250.9	238.99	249.63	241.28	251.81	247.03	230.08	256.12	251.24	228.33	225.79	229.3	225.16	268.34	233.6	239.25	240.2	227.37	230.53	234.2	227.96	225.34	238.37	268.23	240.31	226.13	232.54	246.23	233.41	233.6	220.04	270.35	236.98	228.39	237.39	246.79	233.96	234.43	243.26	265.27	233.26	224.19	234.94	255.69	249.66	229.45	239.61	277.95
587	49.0053	251.25	239.39	249.92	241.58	251.92	247.15	230.11	256.58	251.43	228.29	226.26	229.26	225.42	267.17	233.49	239.37	240.51	227.59	230.75	234.19	228.55	225.4	238.24	268.6	240.62	226.21	232.86	246.88	234.82	234.03	220.07	270.48	237.41	228.75	237.52	245.39	234	234.75	243.74	265.7	233.22	224.48	235.04	254.1	250.43	229.77	239.73	277.31
588	49.0886	251.48	239.6	250	241.67	251.96	246.9	230.16	256.6	252.08	228.56	226.2	229.57	225.43	268.26	233.95	239.75	241.08	227.77	231.21	234.27	228.54	225.48	238.41	268.77	240.84	226.44	233.08	246.36	235.27	233.88	220.38	271.09	237.39	228.67	237.77	245.68	234.11	234.89	243.66	265.82	233.46	224.27	235.01	254.93	250.32	229.6	239.91	276.77
589	49.1747	251.92	239.42	250.54	241.82	252.48	247.1	230.58	257.14	252.46	228.54	226.37	229.66	225.47	269.08	233.81	239.81	241.52	227.65	231.25	234.26	228.52	225.37	238.41	268.93	241.14	226.7	232.96	245.5	235.04	234.25	220.09	270.94	237.7	229.01	237.76	245.76	234.08	235.03	243.65	266.02	233.44	224.47	234.64	256.06	250.76	229.7	239.8	278.08
590	49.2581	251.92	240.24	249.47	241.83	252.4	247.23	230.47	256.68	252.26	228.77	226.59	229.54	225.67	269.15	234	239.91	241.53	227.81	231.41	234.38	228.7	225.32	238.77	269.57	241.63	226.89	233.41	246.71	234.33	234.16	220.28	271.06	237.88	228.97	237.98	246.73	234.43	235.04	243.88	265.71	233.64	224.56	235.4	256.41	250.47	229.6	240.06	277.24
591	49.3414	252.62	239.93	250.51	242.22	252.65	247.32	230.64	257	252.77	228.91	226.66	229.95	225.79	269.16	233.79	239.92	241.78	228.03	231.6	234.9	229.06	225.94	238.6	268.89	242.07	227.04	233.54	246.69	235	234.19	220.51	271.2	238.28	229.33	237.95	246.14	234.18	235	243.83	266.26	233.71	225.05	235	257.16	250.83	229.69	240.31	278.81
592	49.4247	253.07	239.99	250.56	242.07	253.26	247.41	230.86	257.08	253.19	229.03	226.82	230.12	226.14	269.68	234	240.03	242.14	228.04	231.97	234.81	228.89	225.84	238.7	269.1	242.07	226.92	233.53	246.43	235.78	234.17	220.55	272.33	238.3	229.6	237.97	247.46	234.45	235.58	243.74	266.42	233.93	225.15	235.35	254.98	251.62	230.03	240.24	277.6
593	49.5081	253.16	240.33	250.52	242.6	252.79	247.59	230.79	257.37	253.27	229.28	227.06	230.16	226.16	270.26	234.21	240.26	242.2	228.16	231.85	234.79	229.18	226.06	238.85	269.57	242.24	227.09	233.62	247.95	235.76	234.76	220.8	271.33	238.82	229.32	238.26	247.54	234.76	235.31	244.4	266.72	233.91	225.16	236.01	255.89	250.78	230.08	240.7	280.02
594	49.5914	253.13	240.19	250.66	242.57	253.72	248.01	231.05	257.61	253.69	229.64	227.08	230.17	226.5	268.75	234.7	240.56	242.82	228.65	231.93	235.08	229.24	226.03	239.03	269.93	242.31	227.42	233.97	246	235.64	235.13	220.94	271.8	238.79	229.62	238.33	247.38	234.67	235.37	244.37	267.14	234.17	225.31	235.87	255.61	251.87	230.2	240.91	278.53
595	49.6747	253.41	240.74	251.11	242.59	253.25	248.04	231.5	257.79	254.02	229.78	227.5	230.25	226.43	268.89	234.74	240.7	242.9	228.56	232.35	235.38	229.37	226.44	239.04	270.39	242.83	227.35	234.14	248.79	236.2	235.49	221.11	272.81	239.26	229.93	238.61	248.38	234.9	235.66	244.86	266.89	234.51	225.16	235.86	253.86	250.82	230.64	240.84	278.36
596	49.7581	253.79	240.66	251.44	242.87	253.81	248.22	231.46	258.15	254.28	229.74	227.41	230.67	226.41	269.78	235.17	240.71	243.39	228.58	232.43	235.45	229.52	226.69	239.26	270.28	243.17	227.94	234.19	248.3	236	235.51	221.16	272.27	239.56	229.77	238.71	248.16	235.16	236.06	244.99	267.15	234.48	225.5	235.97	255.13	251.26	230.64	241.28	279.15
597	49.8414	254.2	241.54	251.55	243.35	253.75	248.39	231.46	258.07	254.42	230.05	227.66	230.66	226.68	270.21	234.95	241.08	243.8	229.13	232.74	235.5	229.76	226.51	239.3	270.26	243.54	227.63	234.37	247.91	236.43	235.85	221.26	272.53	240.11	230.05	238.59	247.56	235.33	236.03	245.14	267.48	234.62	225.88	236.54	258.03	251.6	230.77	241.03	279.52
598	49.9247	254.51	241.16	251.65	243.57	254.41	248.82	231.66	258.57	254.85	230.03	227.92	231.02	226.89	270.9	235.08	241.2	243.82	229.01	232.89	235.88	229.85	226.93	239.42	270.56	243.86	227.9	234.65	248.38	235.78	236.1	221.23	273.23	240.29	230.09	239.19	248.05	235.41	236.18	245.26	267.64	234.7	225.83	236.42	254.6	250.4	230.67	241.52	280.71
599	50.0108	254.96	241.54	251.89	243.4	253.97	248.58	231.81	258.42	255.01	230.12	228.22	230.94	226.93	271.33	235.16	241.1	244.13	229.12	233.3	236.19	229.89	227.06	239.56	270.82	244.02	227.88	234.72	246.36	236.05	236.35	221.57	273.15	240.67	230.45	239.2	248.58	235.69	236.3	245.19	267.65	234.93	225.84	236.82	258.25	252.16	230.96	241.51	280.42
600	50.0942	255.52	241.37	252.11	243.5	254.71	248.94	232.15	258.62	255.33	230.28	228.06	231.11	227.14	270.4	235.2	241.7	244.27	229.46	233.39	235.98	230.21	227.24	239.98	270.73	244.47	228.07	234.73	246.76	236.44	236.21	221.58	272.95	240.84	230.49	239.27	247.33	235.63	236.52	245.41	267.92	235.19	226.08	237.01	256.86	252.14	231.03	241.47	279.13
601	50.1775	255.48	243.88	252.52	243.79	254.41	249.02	232.13	258.63	255.57	230.44	228.62	231.07	227.28	270.9	235.4	241.36	244.69	229.75	233.12	236.27	230.19	227.33	240.07	271.12	244.61	228.69	234.83	246.25	237.12	235.57	221.95	273.25	241.13	230.7	239.43	247.79	236.06	236.35	245.73	268.47	235.38	226.34	236.83	257.44	253.04	231.4	241.56	279.66
602	50.2608	255.62	241.82	252.6	244.14	254.77	249.08	232.25	258.96	256.11	230.63	228.52	231.5	227.56	271.03	235.75	241.55	244.7	229.78	233.29	236.54	230.3	227.25	240.15	271.37	244.91	228.49	235.12	247.08	236.76	235.74	222.01	273.69	241.34	230.95	239.82	248.33	236.11	236.53	245.55	268.51	235.3	226.47	237.26	256.76	252.73	231.36	241.99	280.94
603	50.3442	255.92	241.91	252.67	244.01	255.16	249.51	232.6	258.86	256.44	230.69	228.63	231.81	227.52	269.52	235.52	241.58	245.31	229.67	233.83	236.27	230.47	227.43	240.14	271.66	245.44	228.65	235.21	245.81	236.76	236.24	222.25	273.93	241.68	231.07	239.39	249.05	236.19	236.85	246.29	268.46	235.3	226.71	237.22	256.28	252.54	231.34	241.98	280.02
604	50.4275	256.64	242.04	252.68	244.22	255.67	249.47	232.65	259	256.28	231.11	228.64	232.04	227.69	271.77	235.96	241.65	245.51	230	233.49	236.78	230.45	227.46	240.24	271.49	245.51	228.89	235.3	246.78	237.37	236.62	222.29	273.71	241.68	231.18	239.76	248.94	236.38	237.01	246.15	268.62	235.52	226.54	237.58	258.58	252.43	232.12	242.09	280.37
605	50.5108	256.49	242.53	252.82	244.68	255.74	249.82	232.85	259.18	256.98	231.06	229.18	231.8	228.02	271.28	235.91	241.88	245.95	230.23	234.54	236.92	230.7	227.93	240.38	271.9	245.61	229.04	235.44	250.37	236.59	237.25	222.39	274.21	242.04	231.49	239.98	248.9	236.49	236.93	246.1	268.87	235.77	227.05	237.66	258.14	251.74	231.85	242.17	281.55
606	50.5942	256.66	242.43	253.3	244.71	255.53	249.77	232.89	259.4	257.18	231.2	229.05	232.14	228.1	271.73	236.09	241.65	246	230.3	235.03	237.02	230.86	227.8	240.65	272.3	246.01	229.26	235.65	246.2	237.8	236.76	222.43	274.1	242.58	231.26	240.18	248.2	236.57	237.22	246.35	269.16	236.02	227.24	237.37	257.4	252.61	232.11	242.34	282.49
607	50.6775	257.13	242.43	253.37	244.61	255.66	249.87	232.92	259.66	257.22	231.44	229.38	232.05	228.29	271.72	236.15	242.15	246.21	230.6	235.17	237.09	231.2	227.91	240.64	272.24	246.23	229.32	235.96	250.61	237.59	236.66	222.74	274.29	242.47	231.33	240.29	249.96	236.65	237.82	246.42	269.26	236.02	226.97	237.85	257.68	252.27	231.76	242.25	280.73
608	50.7608	257.31	243.18	253.57	244.82	255.86	250.52	233.26	259.72	257.55	231.95	229.64	232.25	228.38	271.51	236.11	242.51	246.39	230.53	234.24	236.95	231.21	228.17	240.41	272.7	246.62	229.27	236.14	250.18	238.26	237.25	222.89	274.39	243.18	231.75	240.2	249.84	236.72	237.43	246.47	269.51	236.32	227.33	237.52	256.18	253.69	231.95	242.49	280.38
609	50.8469	257.71	242.97	254.01	245.23	256.12	249.93	233.24	259.62	257.78	231.61	229.61	232.57	228.48	271.91	236.27	242.44	247.08	230.5	235.02	237.33	231.5	228.14	240.97	272.67	246.88	229.54	236.12	250.77	237.36	236.95	223.02	274.81	243.21	231.91	240.43	249.67	237.01	237.52	246.72	269.63	236.41	227.47	237.9	256.16	252.28	231.99	242.49	280.49
610	50.9303	257.92	242.85	253.95	245.41	256.17	250.27	233.29	259.9	257.93	231.84	229.91	232.67	228.55	272.63	236.69	242.52	247.01	230.59	234.57	237.56	231.42	228.27	240.97	272.64	247.06	229.51	235.94	247.78	238.16	237.99	223.17	274.73	243.46	232.05	240.83	250.44	236.99	237.79	246.87	269.78	236.37	227.65	237.92	259.01	253.31	231.91	242.91	282.44
611	51.0136	258.24	243.08	254.14	245.29	256.74	250.81	233.65	260.17	258.1	232.07	229.85	232.85	228.89	273.67	237.14	242.67	247.25	230.99	234.98	237.95	231.91	228.44	241.26	272.99	247.33	229.84	236.45	248.41	238.6	237.52	223.2	275.01	243.37	232.04	241.06	249.56	237.23	237.76	246.74	270.01	236.53	227.53	238.05	259.99	253.35	232.24	243.11	283.09
612	51.0969	258.56	243.58	254.1	245.79	256.49	250.79	233.68	260.06	258.02	231.87	230.23	232.91	228.86	271.83	237.26	242.76	247.47	231.18	236.65	237.89	231.73	228.58	241.01	273.15	247.56	229.95	236.89	251.82	238.37	237.64	223.28	275.07	243.86	232.59	240.85	249.46	237.32	237.93	247.02	270.17	236.96	227.76	238.06	259.2	253.22	232.43	243.01	281.26
613	51.1803	258.7	243.42	254.24	245.81	257.24	250.83	233.78	260.08	258.6	232.29	230.29	232.83	228.92	271.53	237.08	243.02	247.95	231.35	236.35	238.35	232.19	228.93	241.46	273.12	247.77	230.22	236.71	248.13	238.76	238.07	223.45	275.04	244.2	232.45	241.06	250.55	237.55	238.14	247.27	269.75	236.9	228.08	238.79	257.57	253.11	232.59	243.15	282.1
614	51.2636	258.79	243.73	253.91	245.72	257.07	251.04	234.19	260.54	258.71	232.49	230.55	233.14	228.91	272.38	237.29	242.97	247.87	231.42	236.33	238.55	232.25	228.99	241.36	273.64	248.16	230.36	237.05	247.77	239.52	237.97	223.64	275.71	244.31	232.61	241.15	250.03	237.64	237.99	247.28	270.61	236.84	228.06	238.9	260.02	254.1	232.66	243.1	282.05
615	51.3469	259.29	244.55	254.68	245.85	257.24	251.36	234.23	260.83	259.14	232.7	230.27	233.35	229.45	272.03	237.29	243.09	248.17	231.39	235.8	238.23	232.06	229.06	241.79	273.46	248.17	230.33	237.15	248.3	238.58	238.84	223.7	275.56	244.67	232.84	241.32	250.81	237.66	238.57	247.63	270.64	237.13	228.11	238.6	259.7	253.77	232.79	243.49	281.8
616	51.4303	259.45	243.98	254.89	245.88	257.1	251.13	234.49	260.71	259.37	232.55	230.7	233.44	229.33	272	237.97	243.25	248.41	231.57	235.65	238.3	232.27	229.17	241.74	273.79	248.5	230.6	237.34	251.08	239	238.59	223.91	276.2	244.74	232.76	241.52	250.87	237.91	238.27	247.76	270.42	237.24	228.42	239.03	256.77	254.61	233.05	243.54	282.19
617	51.5136	259.79	243.99	254.78	246.43	257.71	251.48	234.65	260.65	259.76	232.75	231.05	233.77	229.59	273.42	237.59	243.56	248.67	231.85	236.32	238.43	232.19	229.1	241.88	274.02	248.88	230.67	237.58	248.28	239.57	239.39	223.77	275.95	244.9	232.9	241.96	250.32	238.36	238.44	247.68	270.86	237.17	228.42	239.24	260.09	254.05	233.28	243.84	281.84
618	51.5969	260.04	243.98	255.41	246.71	257.79	251.79	234.49	261.25	259.98	232.99	231.06	233.78	229.89	273.46	237.67	243.78	248.87	231.7	235.99	238.83	232.46	229.63	241.99	274.16	249.17	230.93	237.73	249.66	239.8	239.61	223.93	276.48	245.39	233.13	241.73	249.76	238.34	238.7	247.67	271.05	237.67	228.72	239.08	260.39	254.77	233.21	243.84	282.01
619	51.6831	260.55	244.09	255.6	246.85	257.62	251.9	234.79	261.28	260.27	232.95	231.34	234	229.96	274.02	237.67	243.93	249.43	232.12	237.49	238.54	232.87	229.69	242.03	274.41	249.8	231.13	237.91	252.97	239.61	239.56	224.3	276.27	245.84	233.48	241.76	250.95	238.64	239.17	248.16	271.42	237.76	228.84	239.46	259.47	255.41	233.84	243.95	284.39
620	51.7664	260.52	244.39	255.46	247.08	258.26	252.12	234.75	261.52	260.48	233.25	231.31	234.12	230.47	273.04	238.2	244.21	249.61	232.31	236.84	239.07	232.94	229.72	242.55	274.59	249.53	231.34	237.69	248.7	240.29	238.99	224.6	276.48	245.84	233.67	241.74	252.14	238.79	238.99	248.37	271.54	237.81	229.12	239.14	259.02	255.29	233.49	244.24	284.19
621	51.8497	260.55	244.63	256.13	247.57	257.57	252.2	235.15	261.92	260.61	233.16	231.67	234.08	230.05	273.2	238	243.99	250.05	232.39	238.14	239.26	232.94	230.04	242.66	274.86	250.03	231.04	238.3	250.24	239.8	239.6	224.79	277.07	246.22	233.79	242.19	252.1	238.59	238.93	248.52	271.68	237.89	229.2	240	260.43	254.86	234.16	244.52	283.32
622	51.9331	261.08	244.91	255.99	247.32	257.77	252.31	235.22	262.02	260.65	233.43	231.61	234.14	230.36	274.62	238.49	244.17	250.02	232.41	236.65	239.19	233.03	230.08	242.48	274.77	250.36	231.6	238.27	250.26	239.73	239.72	224.65	276.46	246.29	233.68	242.23	252.36	238.81	238.88	249.07	271.8	238.03	229.05	240.28	259.39	254.67	233.63	244.28	282.98
623	52.0164	261.07	244.76	256.06	247.48	258.51	252.66	235.35	262.25	261.24	233.88	231.74	234.44	230.55	273.8	238.02	244.67	250.46	232.46	237.01	239.52	233.29	230.23	242.74	275.23	250.17	231.59	238.39	252.11	240.78	239.7	224.73	277.49	246.33	234.18	242.14	250.65	238.87	239.42	248.87	271.9	238.01	229.54	239.75	258.65	255.42	233.95	244.75	284.72
624	52.0997	261.4	245.06	256.43	247.44	258.18	252.65	235.64	262.22	261.57	233.93	231.97	234.57	230.68	274.28	238.45	244.53	250.63	232.75	238.63	239.31	233.33	230.24	242.81	275.3	250.57	231.61	238.42	252.54	240.46	240.51	225.02	277.06	246.71	234.28	242.39	251.62	239.26	239.5	248.83	272.07	238.24	229.48	240.58	261.09	256.63	233.85	244.66	283.23
625	52.1831	261.8	245.09	256.67	247.72	258.48	253.08	235.69	262.54	261.56	234.07	232.42	234.79	231.09	274.31	238.81	244.74	250.87	233.19	237.01	239.83	233.36	230.54	242.77	275.41	250.81	232.05	238.81	252.76	240.09	240.18	225.29	277.42	247.14	234.3	242.74	252.66	239.16	239.64	249.25	272.16	238.49	230.12	240.12	261.81	254.38	234.07	244.88	283.79
626	52.2664	262.45	245.45	256.8	248.11	258.63	252.97	236.05	262.42	261.8	233.9	232.29	234.78	230.77	274.84	239.19	245.02	251.1	232.95	237.86	240.36	234.05	230.81	243.17	275.66	250.99	231.97	238.8	253.67	240.79	240.47	225.16	278.59	247.17	234.54	242.87	251.74	239.48	239.89	249.49	272.63	238.77	229.66	240.33	258.51	255.71	234.18	245.07	285.12
627	52.3497	262.52	245.72	256.76	248.03	259.3	253.21	236.15	262.68	261.86	234.23	232.57	235.27	231.31	275.01	239.48	245.42	251.18	233.34	237.53	240.2	233.78	230.41	243.47	275.95	251.2	232.29	239.23	249.98	241.18	240.59	225.37	278.11	247.55	234.91	243.05	252.64	239.68	239.97	249.64	272.76	238.79	230.19	240.53	261.77	255.16	234.8	245.44	285.61
628	52.4331	262.73	245.9	257.23	248.11	259.31	253.66	236.43	262.81	262.37	234.55	232.72	235.35	231.44	274.2	239.32	245.52	251.52	233.42	238.04	240.19	234.2	230.99	243.5	275.99	251.32	232.45	239.18	252.38	241.07	240.85	225.39	278.66	247.83	234.8	242.97	253.32	239.91	239.98	249.61	273.08	239.35	230.06	240.62	261.39	255.11	234.62	245.52	286.54
629	52.5192	262.99	246.19	257.55	248.64	259.37	253.79	236.38	263.2	262.29	234.7	232.95	235.37	231.63	274.56	239.35	245.63	251.47	233.65	238.75	240.67	234.43	231.23	243.65	276.3	251.63	232.59	239.26	253.77	241.64	241.01	225.79	278.57	247.95	234.8	243.15	253.1	240.11	240.17	249.92	273.18	239.27	230.55	241.62	261.92	257.16	234.85	245.63	284.65
630	52.6025	262.99	246.59	257.33	248.88	259.49	253.93	236.58	263.14	262.79	234.84	233.01	235.62	231.78	275.5	240.02	245.64	251.55	233.54	238.83	240.47	234.36	231.2	243.66	276.33	252.12	232.56	239.59	253.28	242.13	241.11	226.11	278.25	248.2	235.11	243.54	252.23	240.16	240.76	250.19	273.59	239.12	230.53	241.57	258.44	257.08	234.74	245.74	284.71
631	52.6858	263.27	247.44	257.99	248.96	260.18	254.05	236.49	263.71	263.02	235.03	233.3	235.73	232.05	275.95	239.83	245.71	251.93	233.81	238.98	240.82	234.61	231.43	244.23	276.46	252.34	232.7	239.77	251.7	241.53	241.21	226.1	279.01	248.71	235.25	243.59	252.24	240.22	240.83	250.31	273.66	239.67	230.79	241.06	259.84	255.73	235	246.1	286.44
632	52.7692	263.84	246.94	258.23	249.35	260.15	253.96	236.88	263.57	262.99	235.19	233.38	235.94	231.79	275.31	240.01	245.53	252.4	233.92	238.98	241.11	234.89	231.71	244	276.93	252.51	233.12	239.88	255.77	241.27	242.16	226.5	279.78	248.75	235.74	244.08	253.35	240.47	240.76	250.42	273.43	239.85	230.82	241.42	262.4	257.75	235.11	245.99	287.42
633	52.8525	263.81	247.57	258.38	249.42	260.25	254.27	236.84	263.9	263.59	235.34	233.46	236.18	232.19	274.94	240.35	245.68	252.52	234.19	240.38	241.38	234.94	231.58	244.35	277.25	252.72	233.04	240.11	252.87	242.21	241.88	226.34	279.36	248.96	235.6	243.91	253.24	240.78	240.9	250.77	274.09	240.12	231.02	241.58	260.58	256.05	235.19	246.3	285.62
634	52.9358	263.9	247.3	258.25	249.59	260.53	254.33	236.84	263.79	263.6	235.35	233.84	236.01	232.32	275.38	240.23	245.87	252.78	234.27	239.5	241.4	235.2	232.02	244.41	277.32	252.94	233.28	240.07	254.51	241.82	241.89	226.34	279.55	248.91	235.84	244.14	253.59	240.77	241.13	250.71	274.01	239.82	231.07	242.32	262.75	257.83	235.44	246.27	285.67
635	53.0192	264.15	246.97	258.65	249.66	260.07	254.41	237.58	263.97	263.93	235.75	233.66	236.85	232.41	276.24	240.49	245.88	253	234.35	239.77	241.63	235.16	232.15	244.52	277.36	253.05	233.35	240.49	252.35	242.78	242.09	226.59	280.01	248.95	236.02	244.26	254.85	240.87	241.27	250.64	274.29	240.1	231.28	242.29	262.09	256.16	235.57	246.54	285.53
636	53.1025	264.26	247.03	259.22	249.25	260.56	254.62	237.21	264.33	264	235.5	234.11	237.02	232.63	276.42	240.65	246.29	252.98	234.6	239.14	241.93	235.27	232.08	244.7	277.55	253.2	233.62	240.39	252.83	242.37	242.15	226.93	280.3	249.24	236.43	244.46	254.97	241.2	241.34	251.08	274.48	240.26	231.18	241.77	259.74	255.8	235.75	246.35	286.15
637	53.1858	264.45	247.16	259.1	250.05	261.16	254.74	237.54	264.41	264.11	235.9	234.13	236.73	232.46	276.29	240.74	246.43	253.32	234.82	239.51	241.5	235.57	232.45	244.63	277.7	253.26	233.76	240.68	252.16	242.56	242.42	226.84	281.08	249.39	236.54	244.53	255	241.41	241.39	251.11	274.57	240.27	231.54	242.04	261.4	258.38	235.66	246.77	286
638	53.2692	264.76	247.78	259.19	250.54	261.09	255.16	237.84	264.42	264.39	235.75	234.46	236.84	232.93	275.56	240.72	246.54	253.41	235.05	241.32	241.98	235.52	232.2	244.88	277.83	253.31	233.84	240.67	253.46	243.39	243.35	227.12	280.05	249.55	236.47	244.58	255.04	241.32	241.61	251.11	274.8	240.69	231.6	242.5	263.8	258.59	236.05	246.87	286.44
639	53.3553	265.1	248.25	259.63	250.74	261.24	255.21	237.78	264.4	264.65	236.02	234.63	237.02	233.2	276.69	241.23	246.56	253.4	235.19	239.92	242.01	235.36	232.72	244.98	278.2	253.68	233.88	241.29	253.58	242.85	242.73	227.3	280.58	249.93	236.65	244.81	254.87	241.79	241.56	251.33	275.03	240.55	232.11	242.8	261.79	258.76	236.24	246.97	287.94
640	53.4386	265.26	247.77	259.77	250.43	262.21	255.3	238.33	264.72	264.45	236.29	234.5	237.15	233.48	276.39	241.22	246.49	253.89	235.23	240.07	242.38	235.93	232.9	245.3	278.33	254.29	234.05	241.17	253.6	243.81	243.79	227.51	280.34	250.27	236.86	244.84	254.51	241.78	241.7	251.56	275.19	240.92	232.01	243.04	263.56	257.48	236.4	247.31	287.01
641	53.5219	265.38	248.48	259.58	251.02	262.03	255.64	238.34	264.98	264.82	236.23	235.12	237.61	233.41	276.76	241.43	246.96	253.77	235.35	241.94	242.58	236.22	233.06	245.32	278.56	254.41	234.28	241.59	253.77	243.38	244.22	227.53	280.98	250.34	237.02	244.96	255.25	241.95	242.06	251.71	275.45	240.8	232.21	243.02	263.3	257.22	236.84	247.43	287.15
642	53.6053	265.68	248.26	259.4	250.72	261.83	255.8	238.78	264.93	264.92	236.6	235.23	237.69	233.83	276.65	241.4	246.95	254.41	235.51	241.49	242.81	236.14	233.13	245.38	278.69	254.25	234.41	241.52	253.76	244.06	245.22	227.75	281.22	250.29	237.36	245.31	255.9	241.92	242.03	251.69	275.57	240.89	232.3	244.12	261.28	258.64	236.65	247.38	287.23
643	53.6886	266.04	248.88	260.43	250.95	261.73	255.79	238.63	265.37	264.98	236.5	235.47	237.56	233.64	278.15	241.53	247.15	254.33	235.59	241.37	242.99	236.36	233.32	245.9	279.14	254.65	234.71	241.76	254.3	243.42	245.78	227.66	281.05	250.6	237.52	245.34	255.54	242.1	242.05	252.28	275.97	241.26	232.24	243.5	261.07	258.52	236.98	247.55	289.48
644	53.7719	266.07	248.91	260.7	250.99	262.56	255.99	238.81	265.46	265.25	236.67	235.26	237.73	234.1	277.89	241.62	247.65	254.6	235.77	240.53	242.84	236.66	233.18	246	278.74	254.73	234.62	241.9	255.86	244.04	244.74	228.1	281.19	250.77	237.61	245.48	256.29	242.06	242.37	252.27	276	241.13	232.49	243.39	264.46	258.35	236.75	247.92	289.07
645	53.8553	266.12	248.44	260.7	251.41	263.4	256.4	238.83	265.77	265.5	237.12	235.45	237.92	234.2	277.73	242.02	247.55	254.75	235.73	240.71	243.14	236.41	233.79	245.67	279.26	254.94	235.01	241.83	254.49	243.97	245.81	228.15	281.15	251.13	237.64	245.5	256.16	242.13	242.65	252.35	276.18	241.51	232.5	243.27	262.32	259.44	236.89	247.8	289.76
646	53.9386	266.52	248.57	261.07	251.68	262.91	256.5	239.27	265.73	265.69	236.99	235.87	237.99	234.25	277.64	242.01	247.4	254.72	235.89	241.52	242.98	236.5	233.75	245.92	279.54	254.83	235.02	242.43	254.47	244.17	245.05	228.33	281.24	250.89	237.93	245.8	256.81	242.23	242.63	252.53	276.3	241.55	232.93	243.89	264.46	259.1	236.92	247.94	287.91
647	54.0219	266.55	249.17	260.93	251.6	263.39	256.66	239.25	266.13	265.78	237.25	235.85	238.13	234.37	277.89	242.26	247.83	255.03	236.39	241.07	243.27	237.23	233.7	246.17	279.67	255.21	235.19	242.43	255.6	243.57	246.5	228.62	282.21	251.4	237.84	245.92	256.7	242.55	242.82	252.57	276.48	241.8	232.91	244.14	263.2	259.78	237.4	248.38	287.6
648	54.1053	266.52	249.11	261.09	252.05	263.75	256.84	239.5	266.39	265.99	237.39	235.73	238.45	234.57	278.52	242.73	248.26	255.25	236.3	241.84	243.77	237.41	234.03	246.29	279.88	255.57	235.43	242.54	255.28	244.78	244.92	228.64	281.58	251.59	238.21	246.32	256.69	243.1	242.99	252.86	276.71	241.92	233.15	244.52	264.6	260.24	237.28	248.38	287.97
649	54.1914	266.66	248.97	261.92	252.15	263.79	257.27	239.6	266.52	266.1	237.7	236.36	238.53	234.69	278.38	242.39	248.25	255.25	236.62	241.95	243.95	237.39	234.25	246.4	280.12	255.59	235.45	243.07	256.39	244.52	245.65	228.74	282.17	251.88	238.45	246.31	256.4	242.95	242.97	253.04	276.75	242.02	233.39	244.74	263.92	258.74	237.28	248.61	288.29
650	54.2747	267.08	249.31	261.56	252.53	263.91	257.35	239.88	266.31	266.02	237.74	236.54	238.66	235.1	279.18	242.91	248.38	255.82	236.86	241.11	244.3	237.33	234.4	246.66	280.36	255.41	235.64	243	255.04	244.84	246.65	228.91	282.24	251.86	238.53	246.53	256.88	243.29	243.09	253.34	276.85	242.2	233.66	244.31	263.34	259.41	237.61	248.74	288.27
651	54.3581	267.41	250.64	261.46	252.28	263.65	257.58	240.02	266.59	266.87	237.94	236.46	239.22	235.04	278.04	242.8	248.69	255.61	236.68	242.24	243.97	237.89	234.84	246.76	280.13	256.12	235.71	243.07	256.07	245.6	245.71	228.95	282.77	252.14	238.65	246.91	256.79	243.42	243.1	253.49	277.39	242.26	233.85	244.46	263.54	260.57	237.73	249.08	288.66
652	54.4414	267.68	249.68	261.67	252.93	263.82	257.52	240.1	266.67	266.96	238.11	236.93	239.07	235.18	279.75	243.21	248.44	255.68	236.88	243.59	244.55	237.91	235.03	246.93	280.66	255.97	235.87	243.23	254.76	245.24	247.11	229.43	282.77	252.18	238.7	246.75	257.44	243.61	243.62	253.51	277.35	242.41	233.84	244.85	265.51	259.92	238.02	249.08	289.5
653	54.5247	267.5	249.97	261.97	252.9	263.73	257.91	240.65	266.82	266.81	238.14	237.06	239.27	235.53	278.62	243.53	248.74	255.95	236.72	243.5	244.45	238.39	234.89	247.06	280.78	256.31	236.05	243.4	255.24	245.02	246.5	229.5	282.54	252.42	239.04	247.05	257.14	243.87	243.73	253.84	277.66	242.77	234	244.69	265.75	260.17	238.24	249.15	288.77
654	54.6081	267.55	250.38	262.46	253.04	264.98	258.09	240.6	267.11	266.85	238.34	237.41	239.85	235.71	278.4	243.37	248.77	256.54	237.17	242.41	244.63	238.19	235.13	247.58	280.94	256.26	236.5	243.49	257.81	246.76	248.42	229.75	283.13	252.42	239.52	247.14	257.28	244.21	244.03	253.99	277.51	242.81	234.38	245.14	265.69	260.02	238.25	249.58	289.66
655	54.6914	267.92	250.12	261.97	253.18	264.93	258.08	240.45	267.18	267.08	238.52	237.24	239.49	236.03	278.36	243.89	249.05	256.15	237.36	243.9	244.88	238.34	235.27	247.27	281.02	256.24	236.33	243.66	256.72	244.8	248.48	229.86	283.49	252.89	239.4	247.4	257.42	244.13	244.33	253.99	278.22	242.69	234.15	245.09	265.45	260.27	238.28	249.55	289.49
656	54.7747	267.99	250.07	262.45	253.62	265.08	258.6	240.64	267.5	267.68	238.47	237.51	239.74	236.01	278.56	244.13	249.27	256.59	237.42	242.81	245.06	238.68	235.31	247.66	281.31	256.67	236.52	243.8	254.95	245.32	248.51	229.98	283.09	252.56	239.54	247.55	257.88	244.23	244.28	254.12	277.98	242.88	234.32	245.23	263.12	259.66	238.67	249.49	289.5
657	54.8581	268.21	250.22	262.53	253.46	265.24	258.72	240.99	267.34	267.46	238.61	237.52	239.89	236.21	279.29	244.03	248.91	256.48	237.56	243.26	245.04	238.76	235.38	247.51	281.48	256.76	236.53	244.24	255.84	245.29	248.25	229.98	283.96	252.99	239.73	247.54	258.34	244.53	244.14	254.23	278.01	243.55	234.59	244.81	262.15	260.06	238.39	249.5	289.75
658	54.9414	268.14	251.04	262.98	253.74	266.48	258.73	241.04	267.66	267.35	238.99	237.48	240.17	235.94	280.32	244.55	249.49	256.55	237.67	243.56	245.31	238.77	235.42	247.77	281.83	256.88	236.8	244.3	259.17	247.26	248.08	229.92	283.74	252.85	240.12	247.74	257.36	244.76	244.45	254.36	278.35	243.33	234.59	246.45	262.97	260.09	238.62	249.96	290.17
659	55.0275	268.74	250.92	262.84	253.51	265.22	258.84	241.43	267.61	267.68	239.18	237.98	240.29	236.38	279.61	244.29	249.43	256.74	237.97	243.72	245.11	239.19	235.61	247.93	281.92	257.02	236.78	244.39	256.78	246.45	248.52	230.38	283.91	253.01	240.25	247.95	256.47	244.69	244.71	254.71	278.65	243.52	234.81	246.31	264.56	259.5	239.06	249.83	290.26
660	55.1108	268.62	250.94	263.31	254.25	266.1	259.23	241.57	268.09	267.95	239.25	238.02	240.46	236.44	279.47	244.51	249.48	256.99	238.19	243.93	245.71	239.02	235.79	248.14	282.29	257.2	237.23	244.5	256.58	247.37	247.45	230.63	284.04	253.3	240.35	248.12	257.35	245.02	244.85	254.68	278.84	243.54	234.88	245.38	264.94	260.85	239.08	250.04	290.4
661	55.1942	268.74	251.16	263.79	254.34	266.2	259.31	241.45	268.02	268.12	239.45	238.45	240.66	236.57	279.58	244.28	249.79	257.15	238.16	244.38	245.89	239.58	236.22	248.48	282.26	257.32	237.27	245.06	257.24	246.58	247.84	230.41	284.61	253.53	240.54	247.92	258.15	244.9	245.09	255.07	278.8	243.82	235.1	246.43	265.5	262.18	239.34	250.16	290.48
662	55.2775	268.72	251.16	263.66	254.45	266.55	259.62	242.02	268.43	268.25	239.59	238.37	241.25	236.81	280.44	244.73	249.72	257.02	238.45	244.28	246	239.38	236.22	248.15	282.6	257.45	237.36	244.98	259.61	246.77	247.18	230.85	284.65	253.6	240.4	248.48	259.58	245.04	245.05	254.92	278.94	243.82	235.51	246.66	263.67	260.11	239.46	250.68	290.67
663	55.3608	268.85	251.29	263.99	254.36	266.3	259.68	241.98	268.45	268.14	239.52	238.63	240.94	236.91	280.44	244.84	249.93	257.31	238.24	244.1	246.03	239.42	236.44	248.74	282.37	257.7	237.61	245.13	259.96	246.74	247.22	231.21	284.7	253.46	240.67	248.5	257.37	245.42	245.2	255.53	279.54	243.78	235.34	245.91	264.33	261.18	239.45	250.53	291.04
664	55.4442	268.74	251.33	264.5	254.72	266.58	259.78	242.01	268.61	268.55	239.59	238.92	241.04	237.16	280.55	245	250.09	257.38	238.53	245.05	246.19	239.72	236.48	248.66	282.95	257.8	237.73	245.09	260.1	246.28	247.88	230.99	284.7	253.62	240.88	248.43	260	245.44	245.2	255.28	279.36	243.92	235.6	246.51	266	261.31	239.7	250.78	291.45
665	55.5275	269.06	251.32	264.43	254.93	267.22	260.11	242.16	269.2	268.52	239.66	239.08	240.99	237.12	281.28	245.16	250.18	257.85	238.89	244.62	246.49	239.89	236.77	248.72	282.98	257.93	237.66	245.6	259.98	247.73	247.63	231.33	284.92	253.68	241.24	248.7	259.32	245.76	245.78	255.5	279.65	244.31	235.55	246.6	266.08	262.42	239.62	250.82	291
666	55.6108	269.31	252.1	263.91	255.28	267.38	259.95	242.25	268.96	268.39	240.15	238.99	241.5	237.45	280.75	245.22	250.79	257.58	238.8	245.05	246.63	239.93	236.93	249.06	283.07	258.2	237.85	245.55	260.5	247.36	247.78	231.48	285.96	253.91	241.06	249.05	259.58	245.82	245.32	255.9	279.63	244.38	235.74	246.45	266.07	260.17	240.63	250.89	291.27
667	55.6942	269.67	252.35	265.01	255.66	267.78	260.41	242.5	269.61	268.89	240.3	239.32	241.66	237.84	281.54	245.51	250.56	258.04	239.09	245.2	246.67	240.2	236.76	249.05	283.29	258.29	238.19	245.66	260.39	248.45	248.35	231.74	285.33	253.99	241.28	249.01	258.92	246.12	245.69	256.04	279.72	244.86	236.26	247.72	266.81	262.37	239.97	251.34	291.43
668	55.7775	269.58	252.08	265.02	255.58	266.72	260.55	242.96	269.51	268.84	240.27	239.75	241.91	237.92	280.85	245.64	250.97	258.1	239.01	245.63	246.88	240.46	237.15	249.08	283.62	258.09	238.23	246.14	260.91	248.27	248.55	231.57	285.43	254.21	241.62	249.3	260.7	246.15	246.15	255.99	280.19	244.73	236.24	248.53	266.91	261.23	240.11	251.39	291.79
669	55.8636	269.82	252.25	264.96	255.9	267.59	260.69	243.13	269.87	269.17	240.54	239.77	241.77	238.37	281.82	245.89	250.92	258.08	239.49	245.97	247.05	240.84	237.49	249.8	283.73	258.45	238.42	246.53	259.31	249.04	250.03	232.04	285.65	254.29	241.8	249.48	259.61	246.33	246.11	256.24	280.24	244.73	236.37	247.7	265.7	261.09	240.45	251.68	292.05
670	55.9469	269.95	252.31	265.41	256.02	268.18	261.03	243.19	269.41	268.97	240.68	240.06	242.02	238.27	281.95	246.2	251.27	258.65	239.62	246.05	247.46	240.88	237.62	249.49	284.09	258.67	238.55	246.19	259.25	247.38	249.5	232.24	285.91	254.39	242.01	249.74	260.03	246.74	246.3	256.4	280.59	245	236.44	247.52	265.85	260.68	240.86	251.76	291.99
671	56.0303	269.92	252.55	265.49	256.19	267.9	261.32	243.41	269.72	268.99	240.85	240.25	241.99	238.36	281.59	246.1	251.18	258.48	239.87	247.31	247.4	241.02	237.61	249.35	284.14	258.5	238.9	246.77	260.42	247.86	251.19	232.08	286.13	254.64	242.1	249.85	259.53	247	246.46	256.61	281.02	245.44	236.66	247.55	265.91	263.59	240.69	251.83	292.51
672	56.1136	270	252.95	265.26	256.93	269.35	261.17	243.46	269.84	269.31	240.95	240.17	242.38	238.63	282.51	246.65	251.51	258.66	239.94	246.4	247.51	241.16	237.85	249.9	284.16	258.47	238.69	246.82	259.5	248.89	251.44	232.51	286.33	254.68	242.28	249.82	259.38	246.93	246.65	256.72	281.08	245.27	236.95	248.97	266.94	262.97	240.96	251.88	292.82
673	56.1969	270.16	252.86	265.3	256.58	268.42	261.57	243.92	270.21	269.66	241.14	240.61	242.36	238.85	282.09	246.78	251.48	258.56	240.01	245.78	247.5	241.17	237.63	249.79	284.4	258.68	238.97	247.11	261.07	248.27	252.18	232.57	286.59	254.6	242.63	249.71	260.49	246.91	246.65	256.96	281.21	245.19	237.05	249.24	267.08	260.8	241.1	251.81	292.97
674	56.2803	270.15	252.87	265.79	256.91	269.31	261.59	243.75	270.02	269.68	241.13	240.62	242.63	238.91	282.57	246.89	251.75	258.68	240.16	246.02	247.94	241.39	238.26	250.33	284.75	258.75	239.2	247.06	261.2	249.49	252.21	232.66	286.98	254.83	242.4	249.97	259.8	247.15	246.63	257.22	281.15	245.83	237.03	248.24	267.03	261.82	241.34	251.7	292.65
675	56.3636	270.47	253.44	266.26	257.05	268.8	261.97	243.88	270.29	269.79	241.36	240.88	242.88	239.13	283	247.09	251.76	258.6	240.36	246.78	248.16	241.23	238.27	250.29	284.92	259.07	239.35	247.31	260.84	248.96	252.33	232.76	287.22	254.81	242.65	250.16	259.42	247.27	247.14	256.92	281.39	245.65	237.15	247.96	266.94	262.6	241.47	251.99	292.68
676	56.4469	270.3	253.3	265.9	257.14	268.67	261.66	244.37	270.09	269.54	241.47	240.89	242.94	239.35	282.63	247.14	251.56	258.76	240.42	246.18	248.45	241.66	238.48	250.53	284.98	258.95	239.44	247.46	261.01	248.86	252.63	233.04	286.92	254.95	242.73	250.44	260.22	247.36	247.24	257	281.61	245.88	237.32	249.71	266.04	263.8	241.58	252.5	293.19
677	56.5303	270.48	253.44	266.48	257.39	268.72	262.13	244.24	270.73	269.96	241.79	241.08	243.38	239.31	282.68	247.16	251.92	258.86	240.77	246.37	248.51	241.9	238.87	250.54	285.15	259.22	239.44	247.28	260.44	249.43	252.11	233.16	287.43	254.85	243.13	250.84	259.35	247.61	247.38	257.24	281.81	245.88	237.8	247.99	265.93	262.86	241.73	252.41	293.73
678	56.6136	270.43	253.91	266.46	257.68	268.8	262.48	244.4	270.63	269.91	241.83	241.22	243.57	239.78	282.5	247.82	252.16	259.11	240.79	247.16	248.68	242.11	238.99	250.79	285.11	258.91	239.77	247.77	261.19	249.32	253.56	233.43	287.38	255.13	243.18	250.78	260.48	248.17	247.66	257.48	282.02	246.06	237.78	249.36	267.31	263.57	242.09	252.64	293.85
679	56.6997	271.01	253.66	266.49	257.66	271.23	262.82	244.51	270.84	269.97	242.18	241.35	243.97	239.82	283.05	247.81	252.36	258.9	240.97	247.07	248.92	242.5	239.01	251.34	285.47	259.38	239.69	248.23	260.86	249.49	253.71	233.75	287.74	255.18	243.64	251.23	261.6	248.02	247.75	257.85	282.22	246.26	237.98	250.72	268.23	262.79	241.58	253.02	293.82
680	56.7831	271.17	254.09	267.26	258.08	270	262.73	245.15	271.34	270.17	242.27	241.57	243.95	239.71	283.32	248.21	252.35	259.2	240.95	248.42	249.24	242.52	239.12	251.36	285.67	259.33	240.23	248.14	262.37	249.84	253.3	233.78	287.94	255.43	243.58	251.17	261.35	248.59	247.61	257.73	282.63	246.43	238.13	248.65	267.72	262.84	242.18	252.9	294.75
681	56.8664	271.23	254.14	267.07	258.21	270.83	262.83	245.12	271.35	270.16	242.45	242.06	244.01	240.54	284.57	247.83	252.54	259.38	241.3	248.2	249.07	242.8	239.47	251.47	286.05	259.74	240.28	248.37	261.98	251.04	253.96	234.2	288.25	255.29	243.77	251.61	261.97	248.39	248.16	257.94	282.49	246.41	238.06	248.91	266.51	264.04	242.67	253.02	295.19
682	56.9497	270.99	254.25	267.17	258.38	269.87	263.38	245.2	271.51	270.24	242.7	242.03	244.19	240.32	284.17	247.94	252.5	259.36	241.35	248.35	249.48	242.94	239.61	251.52	286.11	259.41	240.18	248.5	260.77	251.29	253.24	234.28	288.52	255.36	243.69	251.4	261.5	248.47	247.73	258.3	282.88	246.9	238.51	249.02	267.76	263.01	242.33	253.46	294.26
683	57.0331	271.32	254.33	267.91	258.61	271.09	263.25	245.42	271.86	270.28	242.8	242.21	244.33	240.43	284.11	248.18	253.01	259.25	241.62	248.49	249.82	242.8	239.68	251.81	286.19	259.7	240.31	248.51	261.72	249.69	253.75	234.32	288.26	255.41	243.98	251.37	262.39	248.6	247.97	258.39	282.68	246.88	238.45	250.96	267.64	263.4	242.3	253.44	294.4
684	57.1164	271.39	254.68	268.14	258.73	270.48	263.66	245.63	271.91	270.42	242.94	242.14	244.31	240.71	283.95	248.32	253.14	259.6	241.93	248.93	249.9	243.32	239.77	251.69	286.42	259.8	240.63	248.84	261.26	251.04	253.02	234.42	288.5	255.77	244.16	251.61	261.88	248.75	248.41	258.9	283.1	246.88	238.47	249.59	269.74	263.93	242.46	253.71	294.54
685	57.1997	271.41	254.72	267.86	258.89	271.31	263.65	246	272.04	270.68	242.9	242.46	244.76	240.59	284.91	248.46	253.32	259.91	241.93	248.7	249.96	243.39	239.81	251.84	286.64	259.95	240.97	249.32	263.16	250.02	254.14	234.73	289.03	255.9	244.44	252.24	261.63	249.13	248.45	258.74	283.49	247.21	238.79	250.65	268.2	264.22	243.2	253.6	295.39
686	57.2831	271.63	254.92	268.69	259.35	271.51	263.99	246.16	272.65	270.9	243.24	242.66	244.65	241.2	284.51	248.65	253.53	259.96	242.21	249.3	250.2	243.56	240.39	251.93	286.6	260.02	241.39	249.27	262.85	251.12	254.27	234.76	288.74	255.82	244.82	252.24	263.76	249.51	248.57	259.18	283.46	247.25	239.05	249.65	268.66	264.45	243.26	253.73	295.66
687	57.3664	271.71	255.49	268.65	259.72	272.19	264.38	246.18	272.44	270.69	243.55	242.81	245.23	241.26	284.8	249.15	253.5	260.14	241.96	249.24	250.55	243.91	240.38	252.52	286.81	260.12	240.87	249.7	262.41	250.96	253.64	235.03	289.34	256.35	244.91	252.52	260.94	249.54	248.95	259.66	283.77	247.56	239.13	250.69	269.19	264.45	242.96	254.07	295.73
688	57.4497	271.78	255.34	268.91	259.6	272.09	264.45	246.69	273.06	270.66	243.66	243.27	245.51	241.19	284.9	249.21	253.77	260.12	242.39	250.67	250.64	243.84	240.37	252.23	287.23	260.4	241.1	249.85	262.13	252.1	254.26	235.08	289.14	256.09	245.24	252.46	262.75	249.91	249.31	259.43	283.96	247.49	239.57	250.03	269.19	264.89	243.54	254.42	295.66
689	57.5358	271.83	255.62	268.8	259.85	271.49	264.48	246.66	273.04	271.12	243.55	243.41	245.48	241.91	285.62	249.72	254.09	260.33	242.51	250.48	251.21	243.93	240.81	252.54	287.39	260.44	241.54	249.72	263.55	251.45	255.09	235.31	290.21	256.13	245.33	252.69	262.02	249.85	249.12	259.7	283.94	247.87	239.65	250.24	269.21	264.76	243.77	254.52	295.87
690	57.6192	272.1	255.57	269.32	260.26	272.08	264.91	247.01	272.98	271.14	243.95	243.86	245.49	241.86	285.23	249.6	254.13	260.26	242.71	249.65	251.11	244.15	241.07	252.89	287.34	260.19	241.63	250.05	264.4	251.62	254.46	235.35	289.76	256.28	245.36	253.1	263.71	250.4	249.75	259.68	284	248.01	239.91	250.12	269.33	265.28	243.87	254.31	296.48
691	57.7025	272.35	255.91	269.51	260.11	272.39	265.02	247.05	273.25	271.22	243.95	244.11	246.16	242.02	285.87	249.92	254.21	260.2	242.92	250.54	250.85	244.41	241.42	253.06	287.86	260.59	241.9	250.61	263.72	253.1	256.04	235.79	289.8	256.29	245.47	252.82	262.74	250.36	249.77	259.75	284.29	247.94	239.92	250.63	269.78	264.63	243.96	254.43	296.03
692	57.7858	272.4	256.18	269.61	260.58	272.29	265.47	247.01	273.46	271.42	244.15	243.83	245.77	242.09	285.35	250.08	254.3	260.58	243.17	249.13	250.75	244.4	241.03	252.99	287.95	260.65	242.05	250.58	262.55	252.58	255.39	236.02	290.25	256.49	245.54	253.3	265.12	250.39	249.84	260.03	284.62	248.12	239.98	252.02	269	265.04	244.21	254.97	296.62
693	57.8692	272.65	256.27	269.83	260.84	272.42	265.26	247.25	273.29	271.17	244.33	244.19	246.13	242.59	284.76	250.31	254.55	260.39	243	250.15	251.32	244.83	241.78	253.08	287.88	260.43	241.85	250.84	264.61	252.89	255.65	235.91	290.12	256.62	246.02	253.28	262.54	250.61	249.87	260.35	284.67	248.31	240.35	252.41	269.94	266.21	244.2	255.16	297.38
694	57.9525	272.44	256.27	270.1	260.96	273.03	265.65	247.57	273.55	271.51	244.49	244.25	246.51	242.73	285.3	250.19	254.4	260.8	243.38	251.29	251.68	244.93	241.51	253.15	287.98	260.64	242.23	250.92	264.44	253.03	256.41	235.97	291.33	256.39	246.01	253.12	264.38	250.8	249.99	260.32	285.02	248.57	240.44	251.65	269.48	265.25	244.5	255.4	296.83
695	58.0358	272.23	256.37	270.21	261.18	273.86	265.45	247.71	273.35	271.51	244.71	244.32	246.44	242.73	286.32	250.39	254.57	260.91	243.41	250.63	252.13	245.24	242.03	253.71	288.3	260.38	242.55	251.1	264.44	252.34	256.19	236.15	290.37	256.5	246.25	253.8	263.91	251.09	250.41	260.51	284.98	248.61	240.51	252.35	269.72	265.7	244.4	255.3	296.61
696	58.1192	272.53	257.41	270.42	260.95	273.85	265.99	247.8	273.56	271.59	244.79	244.34	246.75	242.83	287.66	250.71	255.11	260.84	243.21	251.03	252.06	245.09	241.95	253.78	288.65	261.01	242.49	251.44	263.95	252.15	256.57	236.7	290.9	256.81	246.6	253.9	264.99	251.27	250.43	260.6	285.27	249.04	240.52	251.58	271.18	266.67	244.55	255.43	297.17
697	58.2025	272.7	257.1	270.61	261.91	274.49	266.38	248.03	274.03	271.39	244.81	244.67	247.02	243.24	285.95	250.66	255.02	260.89	243.7	251.57	252.48	245.6	242.16	253.78	288.94	261.08	242.66	251.19	265.46	253.95	257.06	236.64	291.62	256.78	246.67	254.28	264.24	251.24	250.63	260.84	285.44	248.59	240.89	251.76	269.75	265.97	244.99	255.32	297.09
698	58.2858	273.07	257.43	270.96	261.49	273.98	266.45	248.23	273.99	271.6	244.96	244.99	246.97	243.42	287.96	250.84	255.08	260.95	243.87	252.32	252.79	245.67	242.34	254.42	288.92	261.09	242.92	251.7	264.65	254.41	257.42	237.07	291.14	256.9	246.89	254.46	265.06	251.65	251.31	261.06	285.61	249.06	240.82	251.86	270.83	267.06	244.95	255.83	297.68
699	58.3719	272.9	257.73	270.9	261.77	274.5	266.79	248.7	274.27	271.92	245.49	245.13	247.2	243.71	287.77	251.25	255.6	260.88	244.2	251.24	252.61	245.64	242.46	254.39	289.1	261.29	243.17	251.71	264.58	252.67	257.06	237.27	291.42	256.93	247.14	254.58	264.47	251.64	251.01	261.14	285.66	249.06	241.34	252.34	270.57	266.87	245.05	255.96	297.56
700	58.4553	272.87	257.74	271.28	262.06	275.06	266.68	248.58	274.91	271.73	245.58	245.34	247.48	243.68	286.64	251.2	255.53	261.01	244.3	250.88	252.9	246.17	242.73	254.57	289.5	261.1	243.38	252.29	264.93	253.18	256.53	237.4	291.42	256.81	247.08	254.55	264.98	251.64	251.07	261.36	285.78	249.34	241.2	252.27	271.2	267.61	245.29	256.19	297.69
701	58.5386	272.71	257.98	270.87	262.15	274.24	266.8	248.79	274.47	271.88	245.62	245.44	247.38	243.65	287.12	251.72	255.46	261.2	244.36	251.89	252.93	246.29	242.96	254.36	289.41	261.28	243.23	251.98	264.61	255.32	257.09	237.31	291.88	257.29	247.33	254.67	264.61	252.08	251.2	261.34	286.37	249.54	241.5	252.31	271.88	267.01	245.3	256.37	298.26
702	58.6219	273.04	258.42	271.82	262.15	274.38	267.11	248.79	275.17	271.82	245.58	245.88	247.79	244	287.18	251.38	255.67	261.23	244.71	252.42	253.08	246.54	242.96	254.7	289.83	261.08	243.59	252.14	263.97	255.26	258	237.61	292.5	257.15	247.46	254.96	265.49	252.01	251.13	261.82	286.26	249.79	241.53	252.51	271.03	266.88	245.63	256.51	298.4
703	58.7053	273.12	258.01	271.79	262.66	276.01	267.34	249.32	275.14	272.18	245.68	245.93	247.73	244.18	288.39	251.89	255.77	261.12	244.63	252.41	253.19	246.47	243.4	254.75	289.68	261.62	243.65	252.56	265.05	253.63	258.21	237.56	292.06	257.21	247.55	255.3	264.32	251.99	251.59	261.67	286.46	249.85	241.64	252.78	270.75	266.5	245.76	256.68	298.18
704	58.7886	273.26	258.02	271.93	262.9	275.61	267.61	249.37	275.23	272.2	246.16	246.04	248.25	244.58	287.65	252.03	256.11	261.28	244.74	252.35	253.47	246.75	243.23	255.12	289.93	261.62	243.9	252.85	266.9	255.85	258.51	237.82	292.08	257.46	247.91	255.2	265.07	252.42	251.82	261.77	286.67	249.79	241.86	252.87	271.7	267.04	246.04	256.84	298.94
705	58.8719	273.4	258.47	272.14	263.09	275.62	267.81	249.6	275.59	272.52	246.31	246.09	247.99	244.77	288.56	252.25	256.3	261.52	245.2	252.11	253.57	247.03	243.69	255.23	290.22	261.67	243.85	252.8	266.11	256.34	257.35	237.92	292.8	257.64	248.29	255.48	265.61	252.83	251.85	262.33	287.07	250.19	242.3	252.91	272	266.72	246.19	256.71	299.17
706	58.9553	273.58	258.4	271.97	263.15	276.13	268.17	249.57	275.59	272.54	246.36	246.43	248.47	245.13	288.38	252.57	256.45	261.48	245.39	252.69	254.1	247.04	243.92	255.38	290.37	261.67	243.87	253.48	266.59	255.87	258.21	238.49	292.81	257.51	248.44	255.94	266.16	252.62	252.18	262.44	287.09	250.37	242.25	253.46	271.44	267.5	246.45	257.06	299.34
707	59.0386	273.65	258.64	272.62	263.95	276.34	268.42	250.05	275.95	272.62	246.67	246.61	248.62	245.09	288.2	252.72	256.61	261.71	245.49	253.01	254.01	247.42	243.99	255.65	290.75	261.86	244.45	253.39	266.15	255.07	259.55	238.74	292.72	257.54	248.33	256.03	266.69	253.34	252.43	262.68	287.28	250.58	242.24	253.49	271.47	267.66	246.64	257.2	299.51
708	59.1219	273.57	258.89	272.77	263.73	276.37	268.45	250.09	275.83	272.78	246.42	246.86	248.71	244.96	288.63	252.96	256.64	261.78	245.46	252.88	254.33	247.35	244.36	255.81	291.04	261.83	244.66	253.77	266.93	255.98	256.46	238.82	292.96	257.64	248.66	256.08	265.89	253.52	252.52	262.76	287.38	250.65	242.7	253.79	272.41	267.34	246.6	257.27	299.95
709	59.2081	273.93	259.42	273.23	263.94	276.96	268.79	250.4	276.12	272.82	247.04	247.21	248.9	245.34	289.89	253.03	256.84	261.79	245.67	253.46	254.85	247.53	244.52	255.85	290.92	262.01	244.73	253.6	267.23	255.59	256.36	239.03	293.37	257.88	249.02	256.42	266.6	253.6	252.7	262.96	287.8	250.74	242.71	253.99	272.31	268.63	246.95	257.38	300.11
710	59.2914	273.91	259.03	273.33	264.31	276.71	268.78	250.58	276.39	273.09	246.91	247.2	249.16	245.5	288.2	253.11	257.13	261.91	245.91	253.82	254.58	247.61	244.43	256.08	291.07	261.94	245.01	253.76	267.68	254.88	256.34	239.13	293.41	257.92	249.12	256.53	266.56	253.87	253.08	263.14	288.02	251.09	242.97	254.3	272.51	268.37	246.68	257.61	299.56
711	59.3747	274.01	259.46	273.05	264.09	277.32	268.76	250.89	276.21	272.97	247.35	247.31	249.35	245.76	289.2	253.21	256.99	262.04	246.17	253.01	255.13	248.16	244.5	256.37	291.38	262.26	245.2	254.18	267.54	258.26	257.03	239.06	293.68	258.04	249.08	256.47	267.56	254	252.74	263.2	288.02	251	242.96	254.05	272.62	268.25	246.86	257.66	299.69
712	59.4581	274.07	259.54	273.45	264.61	277.89	269.34	250.69	276.33	272.96	247.51	247.51	249.46	246.21	289.99	253.45	257.17	262.03	246.45	253.91	255.36	248.42	244.86	256.35	291.75	262.03	244.94	254.27	267.66	257.01	257.76	239.32	293.45	257.83	249.3	256.54	266.17	254.22	253.28	263.35	288.25	251.09	243.03	255.21	272.93	267.98	247.12	257.59	300.65
713	59.5414	274.32	259.84	273.64	264.89	277.86	269.49	251.1	276.79	273.15	247.75	247.72	249.54	245.98	289.82	253.86	257.21	262.36	246.36	254.32	255.16	248.2	244.78	256.42	291.78	262.21	245.3	254.76	268.99	256.47	257.22	239.51	294.38	258.02	249.19	257	268.22	254.5	253.6	263.7	288.57	250.89	243.37	254.62	272.78	267.92	247.35	257.92	300.63
714	59.6247	274.22	259.83	274.01	264.93	276.95	269.55	251.14	276.53	273.23	247.74	248.08	249.95	246.45	289.14	253.96	257.59	262.62	246.64	254.06	255.53	248.45	245.26	256.76	291.95	262.44	245.47	254.68	268.06	257.55	258.39	239.75	294.35	258.37	249.67	257.21	267.29	254.6	253.61	263.6	288.68	251.64	243.67	254.52	273.07	268.62	247.47	258.1	300.83
715	59.7081	274.31	260.09	274.6	265.33	277.76	269.9	251.65	276.9	273.12	248.14	247.84	250.29	246.7	290.26	253.86	257.82	262.42	246.69	254.74	256	248.63	245.53	257.16	292.17	262.49	245.67	254.84	267.61	258.78	258.48	239.72	294.67	258.34	250.05	257.23	267.28	254.62	253.82	263.98	288.58	251.64	243.69	255.2	273.32	268.74	247.59	258.38	301.12
716	59.7914	274.56	260	274.16	265.34	277.93	270.18	251.85	277.39	273.14	248.1	248.26	250.39	246.72	290.38	254.21	257.99	262.66	246.97	254.3	256.03	249.09	245.44	257.01	292.06	262.38	245.83	255.22	267.67	256.82	258.22	240.23	295.03	258.39	250.18	257.8	266.93	254.92	253.88	263.91	288.79	251.6	243.89	255.15	273.93	268.92	248.04	258.45	301.29
717	59.8747	274.16	260.41	274.8	265.74	278.49	270.37	251.96	277.44	273.13	248.26	248.59	250.42	247.16	290.49	254.74	258.08	262.52	247	254.75	255.7	249.19	245.54	257.24	292.64	262.51	246.23	255.42	268.6	257.51	257.68	240.24	295.27	258.3	250.35	257.5	268.51	255.04	254.34	264.53	289.17	252.07	243.94	256.07	273.75	270.09	248.1	258.85	301.58
718	59.9581	274.68	260.68	274.98	265.87	277.59	270.45	252.22	277.8	273.2	248.31	248.55	250.75	247.18	291.39	254.69	258	262.72	247.23	254.6	255.83	249.15	245.97	257.34	292.74	262.76	246.23	255.78	268.84	257.58	258.43	240.33	295.38	258.43	250.32	257.76	268.09	254.97	254.09	264.38	289.37	252.17	244.16	255.73	274.47	269.22	248.96	258.99	301.59
719	60.0442	275.2	260.85	275.35	265.89	279.33	270.52	252.09	277.94	273.42	248.48	249.27	250.67	247.35	290.62	254.4	258.42	262.83	247.41	255.18	256.36	249.26	246.09	257.6	292.78	262.65	246.22	255.6	268.48	256.83	258.53	240.61	295.18	258.68	250.46	257.91	267.77	255.69	254.12	264.35	289.49	252.13	244.32	255.92	274.14	269.24	248.18	259.11	302.11
720	60.1275	274.79	260.77	275.48	266.2	279.71	270.93	252.34	277.84	273.4	248.52	248.99	251.12	247.65	290.13	254.75	258.55	262.77	247.65	255.32	256.23	249.55	246.15	257.75	293.2	262.75	246.64	255.58	269.04	258.94	258.55	240.64	295.1	258.38	250.61	258.06	269.37	255.4	254.42	264.73	289.34	252.12	244.37	256.49	273.9	269.98	248.27	259.25	301.81
721	60.2108	274.67	261.09	275.64	266.31	279.21	270.96	252.56	278.2	273.64	248.93	249.26	251.09	247.49	290.69	255.23	258.79	262.88	247.65	255.4	256.6	250.15	246.42	257.84	293.25	262.78	246.78	256.15	268.97	256.74	258.42	240.77	295.02	258.67	250.95	258.22	270.42	255.67	254.53	264.9	289.7	252.73	244.52	256.22	275.18	270.64	249.07	259.29	302.1
722	60.2942	274.82	261.7	275.76	266.68	279.48	271.02	252.98	278.3	273.5	249.2	249.45	251.16	247.7	290.98	255.25	259.07	263.03	247.92	255.04	256.93	249.92	246.47	258.09	293.42	262.79	246.8	256.19	269	259.4	259.46	241.15	295.45	258.94	251.26	258.41	269.37	256.09	254.97	265.16	289.72	252.66	244.7	256.45	274.82	269.99	248.68	259.47	303.04
723	60.3775	275.25	261.79	275.76	266.75	279.44	271.61	253.13	278.46	273.95	249.3	249.37	251.7	247.87	291.68	255.38	259.16	263.46	247.88	255.43	256.98	250.01	246.63	258.16	293.47	263.29	247.02	256.41	269.83	258.32	259.16	241.35	295.52	258.71	251.24	258.54	269.53	256.16	254.89	265.4	290.2	253.06	245	256.18	274.57	269.89	248.95	259.77	302.2
724	60.4608	275.15	263.5	276.07	267	279.74	271.48	253.12	278.76	273.9	249.34	250	251.82	248.18	291.61	255.57	259.04	263.24	248.1	256.67	257.23	250.42	246.79	258.33	293.9	263.48	247.35	256.69	269.2	258.07	259.51	241.44	295.91	259.2	251.56	258.72	268.44	256.35	255.27	265.5	290.28	252.84	245.1	256.82	274.4	270.31	249.6	259.98	302.68
725	60.5442	275.16	261.72	276.35	267.2	280.86	271.91	253.34	278.9	273.81	249.5	250.16	252.19	248.31	291.26	255.8	259.24	263.55	248.39	256	257.6	250.59	247.21	258.4	294.03	263.37	247.5	256.85	270.44	258.6	259.84	241.9	295.98	259.27	251.9	259.16	269.29	256.6	255.1	265.7	290.54	253.2	245.36	257.17	275.92	270.3	249.37	260.19	302.59
726	60.6275	275.74	262.04	276.67	267.49	280.45	272.23	253.75	278.83	274.22	249.71	250.04	252.17	248.69	292.13	255.96	259.7	263.45	248.48	256.01	257.98	250.92	247.26	258.94	294.19	263.51	247.79	257.16	270.37	259.41	263.49	241.96	296.55	259.14	251.91	259.27	269.85	257.04	255.67	265.89	290.52	253.41	245.22	257.16	275.69	270.93	249.49	260.29	303.26
727	60.7108	275.35	262.25	276.61	267.69	279.64	272.59	254.06	278.98	274.1	250.01	250.42	252.18	248.67	291.88	256.32	259.88	263.4	248.72	256.64	258	250.98	247.5	259.18	294.42	263.55	247.62	257.26	270.65	259.42	262.31	242.19	296.58	259.56	252.15	259.4	269.19	256.92	255.8	266.05	290.91	253.61	245.6	258	275.76	270.2	249.77	260.26	305.45
728	60.7942	275.73	262.54	276.98	267.87	282.01	272.75	253.81	279.43	274.33	250	250.71	252.28	248.9	293.25	256.49	259.95	263.69	249.03	256.96	258.33	251.07	247.64	259.27	294.69	263.8	247.79	257.47	270.22	258.57	263.29	242.22	296.53	259.61	252.5	259.58	269.89	257.36	255.92	266.17	291.34	253.94	246.05	257.78	275.88	270.5	250.12	260.59	306.19
729	60.8803	275.85	262.79	277.19	267.92	281.29	272.82	254.06	279.69	274.58	250.51	251.08	252.66	249.45	292.79	256.48	260.28	263.76	248.89	256.74	257.96	251.2	248.23	259.41	294.89	263.5	248.18	257.66	270.62	260.03	262.88	242.38	296.54	259.45	252.43	259.72	268.97	257.1	256.24	266.41	290.97	253.82	246.06	257.96	275.3	272.1	249.76	260.44	303.67
730	60.9636	275.92	262.72	277.42	268.01	281.17	272.96	254.21	279.79	274.67	250.46	250.84	252.59	249.48	292.35	256.59	260.19	263.91	249.68	256.84	258.37	251.33	248.07	259.47	294.84	263.68	248.02	258.18	271.29	259.35	263.46	242.61	296.97	259.49	252.78	259.69	269.77	257.37	256.3	266.65	291.15	254.06	246.14	257.98	276.17	271	250.08	260.78	305.81
731	61.0469	276.03	262.92	277.63	268.51	281.6	273.1	254.79	279.88	274.73	250.5	251.18	252.98	249.58	293.01	256.91	260.2	263.74	249.55	257.3	259.06	251.65	248.15	259.3	295.11	263.63	248.65	257.86	271.53	260.56	260.95	242.76	297.24	259.65	253.07	259.99	270.6	257.64	256.46	266.9	291.7	254.16	246.29	258.82	275.47	272.44	250.08	260.79	304.69
732	61.1303	276.17	263.27	277.5	268.65	281.61	273.24	254.68	279.68	274.59	250.66	251.55	253.13	250.17	294.43	257.17	260.67	263.91	249.51	257.95	259.01	251.87	248.47	259.72	295.39	263.98	248.51	258.37	271.87	260.39	264.21	243.11	297.51	260.07	253.15	260.28	270.54	257.93	256.66	266.95	291.74	254.23	246.58	258.19	276.25	271.77	250.26	261.04	304.17
733	61.2136	276.37	263.7	277.94	268.81	281.37	273.71	255.43	279.83	275.02	250.96	251.46	253.19	250.21	293.2	257.46	260.57	263.97	249.8	257.4	258.83	252.02	248.58	259.88	295.45	264.05	248.57	258.22	272.84	259.63	264.24	243.32	297.68	260.21	253.36	260.59	271.56	258.06	256.88	267	292.21	254.32	246.63	258.92	276.44	273.13	250.58	261.49	304.62
734	61.2969	276.43	267.94	278.37	268.92	282.17	273.8	255.35	280.3	275	251.27	251.86	254.03	250.28	293.71	257.58	260.59	264.15	249.98	258.13	259.39	252.13	248.75	260.24	295.6	264.05	248.91	258.71	271.61	259.53	264.52	243.39	297.98	259.87	253.67	260.57	271.2	258.26	257.18	267.04	292.09	254.53	246.92	258.75	277.71	272.54	250.47	261.69	304.97
735	61.3803	276.49	263.82	278.48	269.27	282.31	274.05	255.28	280.78	274.89	251.33	251.68	253.95	250.33	294.64	257.74	260.76	264.51	249.84	258.05	259.59	252.78	249.15	260.54	295.99	264.47	248.99	258.88	272.4	260.25	264.87	243.45	297.41	259.9	253.76	260.88	270.79	258.28	257.11	267.33	292.7	254.76	247.01	259.07	276.65	272.43	251.06	261.77	306.67
736	61.4636	276.42	263.8	278.86	269.58	282.33	274.07	255.59	280.38	275.2	251.41	252.04	254.08	250.58	293.8	257.85	261.09	264.63	250.26	258.72	259.74	252.84	249.19	260.53	295.8	264.57	248.92	258.94	272.64	260.06	264.47	243.52	298.43	259.93	253.63	261.25	271.55	258.43	257.09	267.45	292.6	255	247.35	258.75	277.23	271.97	251.13	261.58	305.06
737	61.5469	276.74	263.97	279.15	269.89	283	274.35	255.55	280.59	274.98	251.32	252.26	254.19	250.96	294.66	258.27	261.19	264.31	250.67	258.68	260.05	252.73	249.3	260.97	296.24	264.62	249.63	258.94	273.22	260.15	261.8	243.89	298.26	259.99	254.06	261.22	271.42	258.94	257.64	267.64	292.79	254.78	247.29	258.84	277.24	273.09	251.1	261.9	304.91
738	61.6303	276.52	264.34	279.11	270.3	283.34	274.7	255.8	281.18	275.1	251.66	252.75	254	250.79	293.87	258.08	261	264.66	250.68	258.27	260.16	253.05	249.42	260.89	296.55	264.73	249.49	259.23	272.59	260.43	261.86	243.75	298.38	260.12	253.95	260.97	271.42	258.95	257.55	268.06	292.6	254.99	247.36	258.53	277.14	272.71	251.27	262.02	305.6
739	61.7164	276.74	264.57	279.4	269.96	282.64	274.57	256.08	281.18	275.31	251.86	252.75	254.47	250.98	294.6	258.33	261.46	264.78	250.76	258.99	259.85	253.01	249.4	261.01	296.15	264.59	249.68	259.42	273.17	261.34	265.21	244.14	298.53	260.39	254.23	261.53	271.86	259.17	257.96	268.22	292.97	255.31	247.54	261.76	276.89	272.12	251.81	262.22	305.53
740	61.7997	276.75	264.67	279.53	270.48	282.97	274.81	256.13	281.47	275.29	252.15	252.87	254.77	251.15	294.8	258.85	261.69	264.8	251.06	259.75	260.28	253.37	249.71	261.04	296.53	264.77	249.82	259.51	272.83	261.09	264.89	244.4	298.69	260.45	254.46	261.68	272.56	259.28	257.77	268.41	292.77	255.14	247.67	259.42	278	273.94	251.94	262.45	305.76
741	61.8831	277	264.67	279.45	270.65	284.09	274.98	256.49	281.3	275.42	252.36	253.14	255.06	251.84	294.77	258.77	261.62	264.66	250.87	259.61	260.8	253.43	249.98	261.43	296.88	264.79	249.97	259.83	273.43	262.42	263.48	244.51	298.83	260.65	254.59	261.86	272.6	259.62	257.97	268.28	293.21	255.59	247.78	261.59	278.19	273.15	251.93	262.29	307.32
742	61.9664	277.31	264.94	279.75	270.92	283.18	275.32	256.5	281.71	275.59	252.61	253.36	255.38	251.84	294.71	259.02	261.97	265.07	251.24	260.11	260.91	253.72	250.06	261.74	296.9	265	250.02	260.37	273.2	262.36	265.01	244.6	298.88	260.75	254.98	261.77	272.64	259.54	258.63	268.59	293.34	255.88	247.99	260.19	277.83	273.15	251.82	262.68	306.42
743	62.0497	277.24	265.29	279.91	271.26	284.36	275.42	256.84	282.01	275.95	252.65	253.38	255.36	251.77	295.17	259.08	262.27	265.28	251.3	259.47	260.53	253.91	250.64	261.7	297.4	264.92	250.4	260.4	274.12	262.25	265.99	244.96	299.26	260.7	255.22	262.16	273.09	259.76	258.55	268.67	293.49	255.99	248.1	260.97	277.81	273.68	252.16	262.98	307.16
744	62.1331	277.62	265.66	280.17	271.41	284.6	275.79	257.22	282.08	276.11	252.77	253.49	255.66	252.35	296.13	259.56	262.33	265.38	251.68	259.82	260.88	254.21	250.58	262.06	297.45	265.39	250.56	260.61	273.83	263.55	266.05	245.14	298.98	261.09	255.08	262.33	271.98	259.99	258.9	268.82	293.79	256.23	248.24	260.81	278.24	273.5	252.59	263.01	309.24
745	62.2164	277.78	266.62	280.55	271.67	283.89	275.88	257.13	282.17	275.97	252.86	253.98	255.73	252.26	296.45	259.58	262.63	265.19	251.87	259.78	261.24	254.36	250.9	262.24	297.58	265.31	250.41	260.82	273.49	262.13	266.53	245.48	299.7	260.94	255.25	262.82	273.29	260.56	258.77	269.34	293.79	256.49	248.49	262.16	279.05	274.93	252.43	262.98	306.97
746	62.2997	277.37	265.81	280.96	271.71	285.79	276.06	257.36	282.69	276.06	253.22	254.25	255.68	252.55	295.69	259.59	262.81	265.49	251.96	260.69	261.96	254.44	251.13	262.1	297.82	265.6	251.15	260.93	274.44	263.34	266.2	245.31	299.49	261.29	255.63	262.93	273.89	260.74	259.08	269.25	294.18	256.7	248.9	260.84	278.77	274.59	252.86	263.47	307.04
747	62.3831	277.79	266.09	280.46	272.02	284.82	276.36	257.62	282.75	276.34	253.49	254.45	256.34	252.89	296.76	259.99	262.8	265.69	252.26	260.46	262.04	254.87	251.35	262.2	297.9	265.52	251.1	261.27	274.54	262.82	266.37	245.87	300.05	261.42	256.04	264.53	273.45	260.51	259.28	269.35	294.36	256.4	248.95	261.62	279.27	273.94	253.16	263.81	308.63
748	62.4664	277.86	266.14	281.19	272.15	285.56	276.5	257.55	282.62	276.49	253.65	254.47	256.39	252.81	295.7	260.06	262.72	266.1	252.44	260.44	262.31	254.88	251.36	262.46	298.03	265.49	251.41	261.2	275.62	263.33	267.49	245.9	300.15	261.58	256.04	264.46	274.38	260.85	259.37	269.5	294.6	256.84	249.15	261.01	278.58	274.08	253.14	263.6	307.99
749	62.5525	278.08	266.08	281.27	272.34	284.67	276.78	258.03	282.81	276.86	253.53	254.64	256.5	252.96	298.06	260.32	263.07	266.07	252.61	260.87	262.08	255.07	251.77	262.46	298.12	266	251.55	261.42	273.67	263.22	268.23	245.95	299.9	261.5	256.3	264.81	274.15	261.35	259.52	269.66	294.34	257.04	249.58	261.96	279.24	273.71	253.18	264	308.06
750	62.6358	278.52	267.34	281.81	272.59	285.79	277.05	258.13	282.85	276.9	253.62	254.56	256.8	253.22	297.01	260.66	262.98	266.12	252.87	260.45	262.15	255.2	251.54	262.54	298.53	266.11	251.47	261.59	275.2	263.99	267.04	246.15	300.74	261.41	256.48	264.8	274.05	261.1	259.63	270.03	294.73	257.07	249.63	261.71	279.64	273.99	253.15	263.76	308.15
751	62.7192	278.18	266.79	282.08	272.85	285.9	277.52	258.46	283.27	276.82	254.03	254.73	257.01	253.44	296.84	260.94	263.36	266.04	252.9	261.91	262.43	255.4	251.86	262.8	298.41	265.88	251.52	262.24	275.79	263.79	264.65	246.67	301.45	262.03	256.56	265.31	274.26	261.34	260	270.11	295.08	257.18	249.67	262.33	279.14	275.26	253.82	263.93	307.41
752	62.8025	278.72	266.69	282.08	273.33	285.8	277.34	258.7	283.51	276.95	254.22	255.38	256.57	253.63	298.02	260.75	263.63	266.29	253.17	261.54	262.96	255.68	251.97	263.15	298.67	266.31	252.14	262.23	274.69	263.61	268.37	246.42	300.99	262.09	256.94	265.11	274.22	261.46	259.95	270.7	295.44	257.47	249.59	261.57	279.28	275.58	253.84	264.07	307.78
753	62.8858	278.73	268	282.41	273.33	286.35	277.45	259.02	283.31	277.12	254.57	255.63	257.22	253.8	296.67	260.96	263.71	266.3	253.19	262.11	263.1	256.01	252.01	263.52	299.27	266.57	252.04	262.66	276.38	263.45	265.08	246.64	300.96	261.88	257.32	265.28	274.39	261.85	260.38	270.37	295.87	257.74	250.17	262.88	279.83	274.31	254	264.23	307.89
754	62.9692	278.71	267.35	282.24	273.28	287.22	277.87	259.25	283.94	277.36	254.57	255.81	257.34	253.96	297.23	261.37	263.96	266.17	253.27	262.75	263.08	255.87	252.37	263.81	299.33	266.62	252.41	262.46	276.16	264.31	269.3	247.03	301.02	262.2	257.21	265.58	275.27	261.93	260.3	270.72	295.62	257.69	250.09	261.53	280.2	276.04	254.54	264.62	308.15
755	63.0525	279.16	268.47	282.7	273.89	286.77	277.91	259.35	283.68	277.71	254.76	255.88	257.36	254.23	298.89	261.68	264.27	266.76	253.35	262.24	263.48	256.14	252.75	263.58	299.32	267.06	252.35	262.88	276.27	264.04	268.65	247.1	301.22	262.61	257.28	265.63	274.42	262.12	260.84	270.74	295.72	257.86	250.58	262.76	279.64	275.55	254.37	264.91	308.52
756	63.1358	278.79	267.51	283.02	273.79	286.84	278.05	259.64	284.23	277.55	254.98	256.1	257.73	254.65	298.12	261.34	263.92	266.73	253.39	262.48	263.54	256.31	252.54	263.69	299.25	266.8	252.62	263.1	277.04	264.35	269.26	247.46	301.45	262.45	257.66	265.48	277.09	262.36	260.69	270.57	295.62	257.94	250.44	262.07	280.41	275.05	254.68	265.23	309.7
757	63.2192	279.08	268.77	283.36	273.73	287.27	278.21	259.25	284.11	277.54	254.99	256.16	258.17	254.64	296.82	261.48	264.19	266.81	254.09	261.91	263.96	256.28	252.99	263.88	299.89	266.78	252.59	262.87	276.47	265.28	267.03	247.43	301.75	262.4	257.66	265.93	275.62	262.5	261.17	271.18	295.85	258.2	250.67	264.59	280.67	275.53	254.47	265.07	310.94
758	63.3025	279.26	268.07	283.22	274.4	287.88	278.43	259.43	284.44	277.69	255.2	256.66	257.92	254.66	298.75	261.7	264.51	267.13	254.21	262.91	263.99	256.43	253.04	264.23	299.61	266.91	253.2	263.08	276.79	264.92	269.64	247.81	302	262.5	258.08	266.46	276.38	262.95	261.08	271.33	295.94	257.9	250.69	262.6	280.12	276.12	254.71	265.13	310.46
759	63.3886	279.23	267.93	283.88	274.3	287.91	278.85	260	284.81	277.59	255.45	256.62	258.78	254.84	298.42	262.06	264.66	267.08	254.22	262.97	264.49	256.85	253.33	264.36	299.85	266.87	253.01	263.42	277.29	265.12	266.54	247.97	302.1	262.64	258.27	266.25	276.11	262.81	261.41	271.47	296.24	258.54	250.99	263.43	280.53	275.7	254.77	265.61	308.92
760	63.4719	279.24	268.44	283.55	274.82	288.17	278.94	260.56	284.68	277.93	255.33	256.94	258.31	255.25	297.77	262.34	265.1	266.98	254.58	262.56	264.47	257.15	253.51	264.3	299.83	267.2	253.3	263.68	276.72	265.86	266.11	247.84	302.27	263.05	258.52	266.54	276.25	262.88	261.58	271.93	296.62	258.81	251.16	263.24	280.97	275.86	255.38	265.77	309.81
761	63.5553	279.67	268.95	284.18	275.33	288.84	279.42	260.52	285.22	278.05	255.71	256.96	258.49	255.58	300.67	262.62	265.16	267.49	254.6	263.96	264.66	257.41	253.87	264.74	300.58	267.72	253.57	263.84	277.02	264.67	270.02	248.08	302.7	262.74	258.55	266.79	276.67	263.36	261.91	272.11	296.59	259.07	251.54	263.41	281.71	276.95	255.39	266.05	311.83
762	63.6386	279.72	268.74	284.53	275.06	288.31	279.61	260.53	285.21	278.3	255.87	257.18	258.87	255.69	297.96	262.97	265.1	267.52	254.81	263.65	264.83	257.26	254.23	265.19	300.47	267.82	253.63	264.28	277.15	265.62	268.46	248.28	302.43	263.28	258.79	267	276.24	263.57	261.88	272.1	296.81	258.69	251.59	264.5	281.78	277.14	255.35	266.07	310.57
763	63.7219	280.5	268.84	284.63	275.52	289.31	279.71	261.2	285.49	278.4	256.05	257.34	259.01	255.89	298.47	263.04	265.35	267.89	254.99	264.36	264.98	257.65	254.13	265.23	300.88	267.87	253.95	264.41	278.13	267.09	267.38	248.63	302.86	263.45	258.96	267.17	276.91	263.72	262.08	272.09	297.15	259.15	251.84	263.83	281.04	277.38	256.07	266.15	309.98
764	63.8053	280.44	269.12	284.96	275.37	289.04	279.89	261.06	285.58	278.72	256.15	257.92	259.07	255.97	300.33	263.31	265.24	267.82	255.38	263.68	265.13	257.97	254.24	265.39	301.03	267.8	254.05	264.49	278.6	266.43	271.19	248.62	302.82	263.13	259	267.45	277.2	264.02	262.34	272.32	297.31	259.44	251.69	264.55	282.22	277.55	255.56	266.09	310.84
765	63.8886	280.61	269.26	285.18	275.88	289.54	280.24	261.23	285.93	278.82	256.57	257.64	259.34	256.28	300.4	263.45	265.56	267.76	255.37	263.8	265.58	257.89	254.65	265.51	300.88	267.95	254.37	264.65	278.06	266.42	270.61	248.88	303.48	263.67	259.25	267.43	277.99	264.16	262.14	272.55	297.61	259.65	252.07	266.4	282.5	277.1	256.33	266.44	310.52
766	63.9719	280.86	269.61	285.25	276.09	289.54	280.27	261.48	286.18	278.8	256.6	258.07	259.44	256.55	298.88	263.3	265.67	268	255.46	264.67	266.2	258.66	254.81	265.93	301.34	268.2	254.42	264.91	278.37	266.74	269.18	249.39	302.72	263.63	259.57	268.29	276.7	264.44	262.83	272.97	297.73	259.87	252.11	265.4	282.37	277.23	255.87	266.64	310.6
767	64.0553	280.78	269.59	285.72	276.52	289.51	280.66	261.8	286.09	279.3	256.81	258.16	259.63	256.98	299.19	263.91	266.13	268.6	255.85	264.43	266.2	258.45	254.68	265.72	301.39	268.46	254.61	264.96	278.91	266.3	269.29	249.29	302.62	263.72	259.88	268.11	277.84	264.46	262.97	272.86	297.76	259.81	252.35	265.3	282.04	278.43	256.34	266.98	310.56
768	64.1386	280.86	269.66	285.92	276.33	289.57	280.79	261.78	286.41	279.02	256.95	258.62	260.17	256.97	299.77	263.84	265.99	268.63	256.14	264.2	266.25	258.42	255.09	266.1	301.67	268.47	254.83	265.61	278.65	266.71	271.5	249.55	303.47	263.78	259.93	268.13	277.97	264.51	262.83	273.17	297.95	260	252.69	264.39	282.7	277.31	256.38	267.22	310.86
769	64.2247	280.87	269.77	285.67	276.89	289.6	280.87	261.83	286.34	279.64	257.08	258.65	260.08	256.83	300.98	264.22	266.06	268.98	256.06	264.56	266.38	259.27	255.29	266.19	301.53	268.1	254.82	265.62	279.12	267.06	269.26	249.38	303.28	264.52	260.24	268.43	278.44	264.92	262.97	273.3	298.19	260.27	252.4	264.38	282.75	277.32	256.67	266.85	311.16
770	64.3081	281.15	270.12	285.84	276.52	290.13	281	262.03	286.28	279.5	257.15	258.86	260.56	257.3	300.42	264.07	266.32	268.77	256.24	265.33	266.67	258.69	255.32	266.18	302	268.81	255.22	265.58	279.95	267.3	271.99	249.79	303.9	264.35	260.37	268.74	278.88	265.1	263.14	273.66	298.3	260.29	252.84	266.29	282.9	277.84	256.89	267.26	311.5
771	64.3914	281.32	270.4	286.57	276.94	290.15	281.28	262.69	286.85	279.63	257.51	259.14	260.43	257.39	300.53	264.62	266.68	269.03	256.61	265	266.7	259.27	255.59	266.64	302.16	268.73	255.23	265.9	280.42	267.37	272.79	250.2	303.84	264.31	260.59	268.92	278.33	265.07	263.45	273.67	298.47	260.35	253.15	265.77	283.41	278.47	256.9	267.18	311.45
772	64.4747	281.47	270.66	286.22	277.18	290.62	281.89	262.9	286.94	279.56	257.78	259.19	260.88	257.68	301.35	264.47	266.58	269.19	256.85	265.58	266.86	259.22	255.94	266.71	302.19	269.02	255.45	266.4	279.52	268.2	271.66	250.31	305.47	264.54	260.65	269.13	277.97	265.38	263.35	273.83	298.61	260.82	253.62	266.44	283.38	279.58	257.25	267.8	311.85
773	64.5581	281.6	274.09	286.63	277.45	291.04	281.88	262.94	287.19	279.81	257.88	259.37	260.82	257.89	300.36	264.92	267.01	269.32	256.56	265.36	266.98	259.84	255.84	267.17	302.39	269.33	255.57	266.48	279.97	267.68	269.29	250.43	304.94	264.52	260.84	268.86	278.99	266.03	263.87	274.14	298.68	260.89	253.38	267.09	283.72	279.27	257.11	267.78	311.82
774	64.6414	282.19	270.88	287.13	277.72	292.15	282.22	262.88	287.33	279.98	258.07	259.74	261.15	258.03	300.53	264.74	266.92	269.12	256.9	265.58	267.18	259.67	255.98	267.08	302.41	269.48	255.85	266.4	279.64	267.57	272.39	250.66	304.9	264.83	261.35	269.61	279.24	265.68	263.89	274	299.01	261.12	253.4	265.6	282.66	279.18	257.44	267.75	314.44
775	64.7247	281.73	272.05	287.61	277.9	290.75	282.12	263.1	287.44	279.85	258.13	259.57	261.34	258.04	301.62	265.45	267.27	269.47	257.01	265.82	267.41	259.94	256.19	267.35	302.48	269.49	256.03	266.64	280.97	268.07	272.61	250.8	304.51	265.04	261.03	269.47	278.81	265.94	263.96	274.29	299.14	261.2	253.8	265.31	283.53	278.48	257.31	268.37	311.95
776	64.8081	281.87	271.61	287.76	277.88	290.88	282.24	263.34	287.63	280.25	258.24	259.79	261.34	258.04	300.76	265.39	267.01	269.63	257.41	266.38	268.1	260.01	256.24	267.31	302.73	269.37	256.04	266.91	280.01	268.35	272.81	251.03	304.69	264.93	261.55	269.73	278.79	265.76	264.52	274.43	299.12	261.2	253.83	267.14	283.28	278.4	257.66	268.19	312.89
777	64.8914	282.04	271.56	287.98	277.89	292.99	282.47	263.45	287.87	280.22	258.57	259.93	261.76	258.48	301.88	265.61	267.43	269.81	257.24	266.06	267.6	260.07	256.35	267.55	303.02	269.57	256.24	266.9	280.77	268.95	270.14	250.93	304.52	264.97	261.4	269.93	279.47	266	264.18	274.68	299.19	261.32	254.08	267.63	283.56	279.2	257.94	268.74	313.99
778	64.9747	282.29	271.56	287.63	278.28	293.12	283.03	263.8	288.06	280.63	258.63	260.51	261.98	258.56	301.22	265.62	268.04	269.8	257.6	266.15	268.15	260.66	256.75	267.6	303.21	269.83	256.48	266.93	281.45	268.47	272.75	251.66	305.14	265.33	261.88	269.89	280.29	266.48	264.38	275.13	299.45	261.79	254.31	267.19	284.7	279.23	258.08	268.33	312.98
779	65.0608	282.84	272.09	288.39	278.66	292.69	283.3	264.21	288.2	280.69	258.67	260.32	262.08	259.18	301.1	266.04	267.98	270.19	257.85	267.44	268.19	260.68	257.2	268.12	303.29	270.29	256.59	267.29	280.8	268.38	271.25	251.51	305.95	265.27	262.04	270.28	279.52	266.73	264.48	275.19	299.48	261.45	254.61	267.54	284.12	279.46	258.39	268.76	312.85
780	65.1442	282.76	272.1	288.58	278.89	292.36	283.3	264.22	288.38	280.78	259.16	260.51	262.08	259.17	302.16	266.04	268.08	270.16	258.44	267.39	268.19	261.07	257.06	267.85	303.55	270.04	256.8	267.49	281.38	269.64	271.46	251.58	305.82	265.64	262.45	270.63	279.7	266.83	264.94	275.89	299.86	261.96	254.92	268.01	285.69	279.26	258	269.03	313.63
781	65.2275	283.13	272.67	288.8	279.22	291.75	283.73	264.33	288.55	281.22	259.25	260.92	262.46	259.35	302.94	265.98	268.49	270.6	258.21	267.21	268.65	261.29	257.39	268.54	303.69	270.68	257.12	267.99	280.98	269.82	274.26	251.95	306.06	266.23	262.33	270.48	280.83	267.07	265.2	275.52	299.98	262.16	254.99	266.82	284.39	280.42	258.26	269.14	314.67
782	65.3108	283.63	273.56	289.12	279.44	294.15	283.8	264.48	288.89	281.5	259.7	261.38	262.6	259.7	302.26	266.69	268.46	270.63	258.5	267.84	268.96	261.15	257.48	268.7	303.68	270.51	257.12	267.95	281.81	270.78	273.78	252.27	306.15	265.9	262.57	270.75	280.68	267.55	265.63	275.93	300.27	262.38	255.13	268.46	284.58	279.69	258.77	269.29	313.78
783	65.3942	283.14	273	289.17	279.7	294.56	283.78	264.83	288.99	281.43	259.7	261.44	263.04	259.99	302.55	266.76	268.73	270.62	258.6	268.19	268.76	261.57	257.82	268.84	303.89	270.71	257.16	268.33	282.05	270.22	272.04	252.22	306.63	266.19	262.87	271.73	280.7	267.37	265.37	275.97	300.04	262.31	255.45	267.41	284.91	280.2	258.82	269.14	314.06
784	65.4775	283.61	272.68	289.68	280	294.03	284.14	265.08	289.17	281.75	259.66	261.77	262.78	259.52	303.13	266.77	268.83	270.86	258.72	267.85	268.89	261.9	257.95	268.9	304.1	270.89	257.83	268.57	282.67	269.79	274.22	252.27	305.71	266.45	262.91	271.24	281.14	267.38	265.56	276.13	300.43	262.55	255.49	267.19	284.9	281.38	259.01	269.45	313.77
785	65.5608	283.55	273.07	289.72	280.22	294.69	284.37	265.19	289.64	282.06	260.09	261.86	263.41	260.13	303.25	266.79	268.86	271.37	258.94	267.74	269.82	261.79	258.17	269.03	304.17	271.01	257.66	268.86	282.17	269.64	274.51	252.44	306.55	266.56	263.25	271.22	280.78	267.97	265.82	276.21	300.5	262.86	255.51	269.24	285.76	280.25	259.57	269.81	313.75
786	65.6442	283.98	273.59	289.76	280.56	293.6	284.62	265.68	289.21	282.17	260.17	262.21	263.45	260.44	303	267.06	269.11	271.23	259.16	268.51	269.78	262.37	258.2	269.16	304.55	271.49	257.77	268.94	282.83	269.76	274.01	252.84	306.31	266.66	263.38	271.84	282.02	268.19	266.31	276.54	300.61	262.81	255.76	268.77	284.46	280.22	259.38	269.89	314.33
787	65.7275	283.75	275.4	289.82	280.53	295.13	284.92	265.48	289.47	282.15	260.32	262.13	263.6	260.64	304.03	267.41	269.2	271.34	259.41	268.01	269.93	262.4	258.41	269.48	304.66	271.37	258.19	269.22	282.72	270.67	272.08	252.84	306.56	266.93	263.8	272.27	281.18	268.13	266.2	276.47	300.77	262.79	256	268.89	286.05	281.29	259.4	270.02	316.33
788	65.8108	284.29	273.87	290.02	280.86	295.23	284.88	265.95	289.84	282.25	260.47	262.42	263.89	260.54	303.89	267.53	269.11	271.76	259.57	268.68	270.13	262.53	258.64	269.77	304.72	271.44	258.46	269.02	284.35	271.41	273.09	253.11	306.78	266.99	263.92	272.17	281.4	268.4	266.11	276.6	301.01	263.28	256.22	269.04	286.62	281.44	259.5	270.16	315.15
789	65.8969	284.58	273.84	290.39	280.79	295.58	285.31	265.79	289.75	282.25	260.58	262.24	263.78	260.96	303.11	267.87	269.62	271.6	259.76	268.77	270.27	262.57	259.05	269.54	304.99	271.73	258.63	269.56	283.06	271.32	274.47	253.28	306.99	266.94	264.19	272.32	281.6	268.67	266.39	276.91	301.35	263.41	256.09	268.22	286.37	281.88	260.01	270.5	317.28
790	65.9803	284.44	274.07	290.86	281.18	295.17	285.5	266.15	289.95	282.61	260.99	262.7	264.23	261.29	303.11	267.96	269.91	272.17	259.87	268.76	270.36	262.57	259.18	270.03	304.81	271.74	258.45	269.74	283.87	270.87	275.46	253.56	307.06	267.14	264.46	271.81	281.23	268.82	266.66	276.91	301.17	263.47	256.45	268.28	285.23	281.36	260.13	270.32	316.16
791	66.0636	284.84	274.39	291.31	281.66	295.56	285.49	266.57	290.33	282.67	261.08	262.88	264.34	261.3	304.45	267.87	269.71	272.25	259.91	269.55	270.63	263.03	259.15	270.22	305.15	272.26	259.09	269.68	283.84	270.67	273.51	253.6	307.3	267.51	264.55	272.93	282.45	269.08	266.69	277.13	301.4	263.94	256.68	270.02	286.8	281.79	260.32	270.92	315.46
792	66.1469	284.76	274.44	291.6	281.33	296.19	285.89	266.54	290.57	283.11	261.23	263.27	264.08	261.71	303.43	268.37	269.9	272.36	260.14	269.47	270.9	263.17	259.4	270.43	305.32	272.39	259.2	270.26	284.57	271.37	274.83	253.91	307.37	267.61	264.37	272.7	281.85	269.29	266.93	277.32	301.51	263.8	257.12	270.12	286.36	282.57	260.45	270.9	315.25
793	66.2303	285.09	274.73	291.38	281.54	297.58	286.12	266.81	290.83	283.18	261.1	263.34	265	261.74	305.07	268.61	270.25	272.24	260.61	269.51	270.84	263.37	259.71	270.59	305.78	272.53	259.25	270.38	284.04	271.25	274.15	254.15	307.57	267.87	265.02	273.27	283.27	269.28	267.07	277.49	301.96	263.94	257.02	269.42	286.19	281.49	260.39	271	315.97
794	66.3136	285.2	275.15	291.46	282.01	296.21	286.29	266.95	290.53	283.41	261.74	263.58	264.86	261.72	303.73	268.83	270.22	272.68	260.52	269.96	271.09	263.51	259.79	270.84	305.63	272.85	259.22	271.05	283.76	271	276	254.54	307.32	267.55	264.82	273.36	283.27	269.67	267.37	277.89	302.21	264.08	257.23	270.66	288.24	282.28	260.92	271.43	315.71
795	66.3969	285.9	274.86	292.03	281.99	295.15	286.4	267.01	291.3	282.81	261.65	263.84	265.03	261.92	304.27	268.86	270.41	272.79	260.78	269.92	271.62	263.71	260.13	270.9	305.56	272.82	259.53	270.62	284.1	272.29	276.5	254.39	307.84	268.2	265.08	273.02	282.71	269.66	267.33	277.75	302.12	264.22	257.24	270.34	287.9	281.78	260.76	271.36	317.83
796	66.4803	285.42	274.66	292.23	282.51	296.31	286.45	267.08	291.13	283.24	261.64	263.67	264.94	262.09	304.38	269.05	270.5	273.04	260.62	270.89	271.67	263.95	259.83	271.03	306.08	272.69	259.27	270.65	284.67	271.67	274.71	254.81	307.9	268.26	265.45	273.37	282.46	270.29	267.63	278.14	302.14	264.41	257.3	269.99	286.48	282.15	261.2	271.54	316.42
797	66.5636	285.83	275.06	292.35	282.5	295.73	286.61	267.44	291.14	283.71	261.97	264.04	265.58	262.29	304.37	269.08	270.55	273.08	261.01	270.26	271.66	263.67	260.09	271.55	305.66	272.92	259.82	270.82	284.08	272.86	275.22	254.89	308.19	268.25	265.57	273.39	283.75	269.8	267.65	277.89	302.47	264.64	257.39	270.87	286.59	282.51	260.94	271.85	316.28
798	66.6469	285.94	275.26	292.76	282.64	296.78	286.73	267.57	291.76	283.97	262.37	264.18	265.74	262.56	305.02	269.2	270.9	273.39	261.1	270.68	271.95	264.33	260.48	271	306.23	273.32	259.83	271.19	284.94	272.4	276.47	254.8	308.23	268.71	265.7	273.84	284.27	270.19	268.18	278.54	302.6	264.47	257.9	270.78	287.4	283.24	261.41	271.69	316.86
799	66.7331	286.3	275.71	293.06	283.22	297.14	287.03	267.97	291.55	284.21	262.39	264.56	265.81	262.68	305.31	269.31	271.01	273.95	261.78	270.85	271.82	264.37	260.91	271.43	306.62	273.02	260.23	271.64	285.71	273.13	276.55	255.12	308.46	268.78	266.19	274.11	283.36	270.58	268.06	278.75	302.95	264.97	258.08	270.13	287.82	282.79	261.61	272.1	316.29
800	66.8164	286.78	275.87	293.32	283.06	297.76	287.62	267.77	291.65	284.69	262.89	264.63	266.17	263.38	305.01	270	271.3	273.72	261.84	270.68	272.25	264.57	260.91	271.61	306.71	273.85	260.62	271.89	285.31	272.5	275.63	255.43	308.6	269.02	266.2	274.5	283.72	270.89	268.38	279.02	303.01	265.22	258.07	270.02	287.09	282.78	261.91	271.96	316.95
801	66.8997	286.54	276.48	293.76	283.41	298.02	287.84	268.24	292.16	284.6	262.83	265.14	266.14	263.43	305.6	269.72	271.5	274.04	262.2	271.77	272.68	264.97	261.04	271.88	307.04	273.9	260.63	272.16	285.72	273.41	276.93	255.34	308.83	269.48	266.31	274.7	285.22	270.99	268.66	279	303.06	265.19	258.5	272.31	290.39	282.69	262.14	272.6	316.22
802	66.9831	287.11	276.33	293.35	283.65	298.64	287.84	268.2	292.04	284.85	263.19	265.13	266.37	263.4	305.47	270.37	271.45	274.46	261.95	271.45	273.09	264.89	261.26	272.05	307.05	273.94	260.97	272.22	286.31	273.35	276.26	255.84	308.97	269.46	266.69	274.56	284.2	271.31	268.72	279.16	303.16	265.6	258.7	273.02	289.31	284.24	262.35	272.72	316.84
803	67.0664	287.2	276.57	293.84	283.78	297.75	288.16	269.04	292.58	285.11	263.15	265.13	266.7	263.72	306.93	270.48	272.01	274.67	262.43	271.62	272.96	265.01	261.62	272.21	307.2	274.41	261.02	272.33	286.24	273.44	276.04	255.95	309.46	269.7	266.76	275.02	285.1	271.05	268.74	279.59	303.48	265.96	258.7	271.82	287.75	284.47	262.23	272.96	319.37
804	67.1497	287.65	276.66	294.24	284.16	298.45	288.5	268.89	292.68	285.41	263.29	265.44	266.48	263.79	307.09	270.96	272.25	274.93	262.51	272.4	272.93	265.69	261.48	272.81	307.24	274.64	261.2	272.63	285.31	273.3	276.37	255.64	309.72	269.45	267.07	275.04	284.71	271.83	269.19	279.55	303.82	265.83	258.93	271.62	287.48	284.17	262.65	272.85	317.88
805	67.2331	287.3	276.77	294.17	284.1	298.28	288.64	268.82	292.71	285.28	263.56	265.45	266.92	264.16	306.1	270.92	272.14	274.9	262.67	271.81	273.94	265.51	261.93	272.49	307.44	274.9	261.23	272.5	286.88	274.44	277.16	256.21	309.21	269.84	267.11	275.43	285.61	271.67	269.38	279.73	303.77	266.03	258.89	273.05	288.4	284.88	262.7	273.08	317.83
806	67.3164	287.82	277.14	294.29	284.12	299.03	288.64	269.16	293.05	285.59	263.82	265.76	267.01	264.17	306.45	270.71	272.34	275.21	262.82	272.7	273.8	265.8	262.12	272.97	307.5	274.57	261.92	272.86	286.99	274.02	276.96	256.45	309.45	270.63	267.54	275.49	285.21	271.71	269.48	279.95	304.16	266.09	259.65	272.59	289.04	284.76	262.86	273.02	318.35
807	67.3997	287.98	277.6	294.36	284.92	299.19	288.79	269.42	292.79	285.75	263.96	266.19	267.4	264.49	307.52	270.99	272.28	275.03	262.98	272.12	273.86	265.96	262.24	272.78	307.58	275.17	261.93	273.22	287.28	274.28	278.05	256.63	309.83	270.38	267.2	275.78	285.23	272.32	269.68	279.94	304.38	266.55	259.17	271.8	289.11	284.13	262.98	273.58	317.73
808	67.4831	288.32	277.47	294.53	284.74	298.68	288.91	269.51	293.29	285.82	264.42	266.39	267.12	264.8	307.87	271.17	272.41	275.48	262.98	273.16	274.05	266.1	262.32	273.32	307.95	275.57	262.08	273.24	286.38	275.83	278.39	256.79	309.75	270.36	267.91	276.29	285.33	271.97	269.93	280.38	304.2	266.25	259.58	272.76	288.73	284.74	263.05	273.43	317.89
809	67.5692	288.1	277.95	295.39	285.24	298.98	289.19	269.98	293.6	286.15	264.34	266.79	267.67	264.58	307.33	271.32	272.75	275.68	263.33	271.98	274.23	266.39	262.61	273.07	308.12	275.6	262.14	273.49	288.34	274.38	277.27	257.27	309.92	270.96	268.2	276.09	285.15	272.63	270.33	280.56	304.24	266.45	259.65	273.57	289.36	284.06	263.4	273.56	319.42
810	67.6525	288.77	277.8	295.18	285.29	299.85	289.59	270.15	293.7	286.35	264.52	267.11	267.81	265.05	307.5	271.5	272.86	275.65	263.52	273.02	274.1	266.41	262.64	273.51	308.17	275.87	262.21	273.47	287.77	274.58	278.91	257.34	310.42	271.04	268.17	276.26	285.7	272.63	269.92	280.71	304.64	266.5	260.01	273.31	289.57	284.94	263.49	273.96	318.78
811	67.7358	288.64	278.14	295.34	285.65	300.77	289.62	270.31	293.77	286.61	264.35	266.95	268.08	265.12	307.34	271.94	273.08	276.13	263.64	273.65	274.9	266.86	262.94	273.54	308.28	276.12	262.52	274.01	287.58	275.07	278.98	257.4	310.55	271.3	268.45	276.32	285.97	272.5	270.36	281.01	304.82	266.74	260.17	273.76	289.25	284.88	263.74	273.93	319.11
812	67.8192	288.96	278.39	296.04	285.92	300.44	290	270.47	293.87	287.01	264.92	267.36	267.94	265.32	307.81	272.2	273.23	276.32	263.66	273.4	274.64	266.87	263.05	273.81	308.64	276.08	262.64	274.01	287.72	275.01	279.13	257.81	310.63	271.46	268.6	276.59	286.32	273.07	270.51	280.97	304.66	267.27	260.02	273.73	289.55	286.2	263.86	274.2	318.96
813	67.9025	289.05	278.41	296.13	286.1	300.45	289.96	270.55	293.89	287.17	264.82	267.27	268.39	265.48	308.26	272.2	273.11	276.39	263.95	273.82	274.99	267.02	263.38	273.82	308.78	276.44	262.69	274.11	288.31	276.16	278.61	257.76	310.75	271.62	268.95	276.61	286.67	272.81	270.31	280.98	304.68	267.34	260.23	274.28	289.16	285.35	263.92	274.38	318.5
814	67.9858	289.04	278.59	296.15	285.79	300.2	290.39	270.62	294.2	287.08	264.85	267.95	268.53	265.82	307.79	272.14	273.44	276.41	264.16	273.62	275.34	267.07	263.56	273.94	308.79	276.22	262.77	274.11	288.07	274.9	279.87	258	310.69	271.66	268.79	277.01	285.64	273.35	270.71	281.36	304.98	267.22	260.55	273.92	290.25	285.02	264.03	274.32	320.53
815	68.0692	289.68	278.93	296.16	286.22	301.08	290.16	270.99	294.46	287.26	265.51	267.43	268.79	265.99	308.25	272.09	273.57	276.98	264.33	273.96	275.26	267.18	263.55	274.32	308.55	276.69	262.97	274.7	287.94	276.5	278.52	258.07	310.47	271.85	269.28	277.33	286.97	273.47	270.87	281.42	305.04	267.54	260.97	273.98	290.49	285.23	264.52	274.67	318.8
816	68.1525	289.8	278.78	296.56	286.53	300.53	290.5	270.77	294.8	287.44	265.71	267.71	268.85	265.97	307.87	272.66	274.02	276.96	264.4	274.09	275.49	267.64	263.56	274.38	308.91	276.79	263.13	274.72	288.51	275.66	279.69	258.11	311.1	272.27	269.15	277.47	287.14	273.71	271.01	281.76	304.9	267.59	260.9	274.14	289.63	286.01	264.44	274.72	321.51
817	68.2358	290.04	279.4	296.92	286.51	300.34	290.79	271.34	294.83	287.4	265.74	267.87	269.27	266.36	308.52	272.62	273.83	277.07	264.64	273.91	275.73	267.3	263.98	274.82	309.2	277.29	263.68	274.65	288.89	276.21	280.91	258.7	310.92	272.32	269.44	277.24	287.46	273.67	271.42	281.68	305.59	267.86	261.09	274.53	290.36	285.76	264.64	275.19	319.53
818	68.3192	289.92	279.25	296.66	287.03	301.74	291.26	271.6	294.96	287.78	265.8	268.32	269.28	266.68	309.44	272.89	274.25	277.71	264.77	274.87	275.71	267.89	264.28	274.93	309.48	277.15	263.67	275.41	288.69	276.77	280.46	258.55	311.29	272.55	269.78	277.93	287.5	274.26	271.67	281.85	305.78	268.36	261.26	274.85	291.02	286.39	264.5	275.51	320.22
819	68.4053	290.45	279.87	297.64	287.22	301.98	291.19	271.88	295.08	287.89	266.07	268.52	269.75	266.88	309.85	273.24	274.04	278.15	265.04	274.92	275.65	268.1	264.27	274.89	309.4	277.42	263.87	275.43	288.91	276.78	280.02	258.93	311.49	272.9	270.16	277.85	286.98	274.48	271.67	282.25	305.78	267.83	261.78	275.26	290.74	286.61	264.92	275.3	320.44
820	68.4886	290.86	279.85	297.51	287.36	301.7	291.86	271.94	295.53	288.49	266.51	268.62	269.88	267.15	308.76	273.67	274.61	277.68	265.2	274.57	275.66	268.37	264.7	275.08	309.73	277.81	264.08	275.8	289.71	276.22	280.75	259.14	312.18	273	270.35	278.49	287.99	274.55	271.88	282.35	305.95	268.26	261.64	274.77	290.86	286.55	265.39	275.39	320.57
821	68.5719	290.65	280.11	297.35	287.72	302.85	291.74	272.19	295.78	288.58	266.73	269.05	269.95	267.44	308.55	273.53	274.79	278.26	265.57	274.74	276.73	268.3	264.55	275.14	310.05	277.8	264.26	276.08	290.05	276.63	280.48	259.3	311.87	273.52	270.07	278.48	287.43	274.59	272.44	282.9	305.91	268.43	261.98	276.16	290.98	286.09	265.42	275.9	321.22
822	68.6553	291.25	280.45	296.95	287.8	302.72	292.02	272.51	295.29	289.14	266.96	268.96	270.12	267.64	308.85	274.11	275.14	278.42	265.69	274.91	276.93	268.75	264.76	275.35	310.09	278.56	264.63	275.76	290.37	277.25	280.21	259.44	311.36	273.59	270.43	278.59	288.29	274.88	272.1	283.11	306.11	268.82	262.25	276.12	291.37	286.57	265.59	275.95	321.83
823	68.7386	291.35	280.65	297.93	288.07	302.57	292.15	272.6	296.02	289.18	266.84	269.37	270.25	267.68	310.72	274.31	274.87	278.6	265.62	276.33	277.04	268.67	265.47	275.69	309.94	278.57	264.55	276.38	290.13	276.94	280.8	259.56	311.44	273.69	270.66	278.68	288.51	275.36	272.63	282.91	306.49	268.58	262.43	275.71	290.65	287.36	265.91	276.35	320.35
824	68.8219	291.85	280.71	298.67	288.54	302.72	292.52	273	296.04	289.4	267.07	269.59	270.68	268	310.07	274.43	275.15	278.83	265.97	275.62	277.14	268.99	265.53	275.66	310.17	278.65	264.61	276.36	290.31	277.67	281.29	259.62	312.14	273.98	271.09	279.38	289.43	274.99	272.51	283.33	306.28	268.94	262.5	275.79	291.25	287.18	265.83	276.54	320.75
825	68.9053	292.03	281.07	298.68	288.47	302.52	292.16	272.97	296.26	289.67	267.34	269.61	270.83	267.8	310.32	274.1	275.13	279.15	266.21	275.66	277.4	269.18	265.47	275.89	310.63	278.8	265.15	276.61	290.58	277.24	280.58	260.04	312.58	274.06	271.13	279.9	288.81	275.61	272.68	283.26	306.52	269.35	262.94	276.71	291.9	286.32	266.14	276.39	321.85
826	68.9886	292.19	280.92	298.56	288.83	303.72	292.73	273.2	296.26	289.65	267.28	270.06	271.01	268.19	311.25	274.4	275.53	279.11	266.49	276.12	277.17	269.54	266.01	276.56	310.5	279.12	265.18	276.81	292.26	277.44	281.06	260.32	312.35	274.42	271.1	279.36	288.22	275.36	273.07	283.51	306.73	269.35	262.9	275.43	293.13	288.23	265.95	276.44	320.94
827	69.0719	292.34	281.37	298.81	289.31	302.41	293.05	273.37	296.77	289.88	267.4	270.12	271.01	268.55	310.74	274.84	275.63	279.51	266.41	276.79	277.42	269.59	265.88	276.57	310.64	279.05	265.16	277.03	292.63	277.67	281.46	260.45	312.07	274.31	271.42	279.24	289.28	275.85	273.08	283.65	306.58	269.37	263.2	276.97	291.42	288.32	266.56	276.5	323.06
828	69.1553	292.44	281.59	299.31	289.68	304.21	293.37	273.82	296.38	290.21	267.57	270.51	271.36	268.81	310.79	275.05	275.76	279.72	266.75	276.36	277.61	269.78	266.06	276.54	310.44	279.54	265.91	277.2	290.47	277.7	282.12	260.71	313.19	274.63	271.94	279.82	288.57	276.28	273.43	283.71	306.92	269.9	262.81	277.57	292.14	287.93	266.49	276.64	321.19
829	69.2414	292.49	281.42	299.59	289.5	304.41	293.58	274.03	296.72	290.48	267.87	270.33	271.16	268.93	310.98	275.29	275.92	280.11	266.8	277.17	278.11	270.31	266.13	276.87	310.99	279.92	265.85	277.48	290.98	278.41	281.66	260.84	312.4	274.97	272.01	280.09	289.71	276.18	273.65	284.11	307.23	269.96	263.26	275.21	293.92	287.17	266.78	277.09	321.66
830	69.3247	293.02	282	299.39	289.95	304.69	293.6	274.28	296.96	290.71	267.74	271	271.68	269.04	311.05	275.66	276	280.35	267.07	277.1	278.43	270.16	266.32	277.16	311.28	280	266.09	277.59	292.29	279.02	281.64	260.76	313.09	275.09	271.92	280.14	290.24	276.73	273.65	284.44	307.28	270.08	263.53	276.94	293.51	288.28	267.33	277.28	321.87
831	69.4081	293.23	282.18	300.39	289.67	304.59	294.08	274.18	297.26	290.84	268.29	270.9	271.86	269.33	312.19	275.55	276.33	280.28	267.1	276.93	278.69	270.26	266.61	277.09	311.32	280.53	265.94	278.04	291.86	279.03	283.22	260.91	312.88	275.43	272.23	280.24	290.58	276.64	273.88	284.32	307.34	269.94	263.94	277.19	293.29	289.19	267.28	277.37	322.43
832	69.4914	293.56	282.06	300.12	289.86	304.8	293.99	274.42	297.58	290.71	268.46	271.11	271.95	269.23	312.19	275.78	276.31	280.66	267.31	277.03	278.55	270.61	266.97	277.29	311.37	280.71	266.12	277.8	292.48	279.06	283.16	261.21	312.97	275.36	272.15	280.19	291.01	276.54	273.97	284.42	307.73	269.86	263.95	277.04	294.49	288.31	267.34	277.49	322
833	69.5747	293.83	282.78	299.75	290.03	304.8	294.25	274.69	297.49	291.08	268.75	271.24	272.1	269.49	313.22	275.77	276.44	280.87	267.4	277.25	278.63	270.72	266.87	277.75	311.36	280.66	266.43	278.3	291.46	279.7	282.47	261.6	312.69	275.71	272.46	280.57	291.15	276.98	274.11	284.38	307.41	270.43	264.07	275.79	292.48	289.31	267.49	277.96	321.42
834	69.6581	293.79	282.75	300.86	290.57	305.81	294.76	274.78	297.57	291.42	268.67	271.45	272.08	269.6	311.96	275.76	276.64	281.38	267.66	277.8	278.97	270.84	267.19	277.7	311.44	280.52	266.49	278.13	292.7	279.84	282.97	261.82	313.45	275.91	272.88	280.72	290.21	277.17	274.09	284.89	307.76	270.33	264.31	277.27	295.13	288.63	267.39	277.89	321.99
835	69.7414	294	282.65	300.96	290.8	304.64	294.67	274.87	298.01	291.57	268.79	271.23	272.34	269.75	312.78	276.18	276.7	281.27	267.93	277.14	279.04	271.13	267.26	278.01	311.55	281.12	266.87	278.52	293.26	279.28	283.19	261.67	313.17	276.31	273.1	280.73	290.12	277.48	274.58	285.03	307.62	270.69	264.26	278.46	294.91	288.15	267.67	278.04	324.18
836	69.8247	294.15	282.85	301.04	290.87	304.35	294.91	275.03	297.94	291.78	268.93	271.77	272.67	270.2	314.06	276.55	277.05	281.52	268.13	278.42	279.44	271.33	267.93	277.87	311.81	281.45	266.91	278.68	293.29	279.13	283.33	261.94	313.54	276.62	273.15	281.46	291.5	277.58	274.49	285.27	308.02	270.78	264.43	278.38	293.91	288.91	267.72	277.98	322.29
837	69.9081	294.47	283.26	301.27	291.28	306.09	295.29	275.24	298.37	291.84	268.95	272.1	272.79	270.32	312.66	276.52	277.24	281.67	268	279.11	279.39	271.6	267.55	278	311.95	281.65	266.89	278.98	293.47	279.79	283.02	261.99	313.36	276.38	273.69	282.33	290.74	277.62	274.87	285.45	307.81	271.02	264.73	277.41	293.64	289.41	268.14	278.36	324.3
838	69.9914	295.1	283.65	301.41	291.37	306.03	295.43	275.8	298.32	292.23	269.6	272.31	272.98	270.58	313.94	276.66	277.16	281.96	268.46	279.17	279.74	271.49	268.08	278.46	312.23	281.77	267.04	279.43	292.74	280.43	283.88	262.53	314.07	277	273.56	281.98	291.52	278.09	275.1	285.6	307.95	270.95	265.04	279.08	293.29	289.71	268.14	278.76	323.75
839	70.0775	295	283.87	301.44	291.52	305.89	295.83	275.91	298.65	292.55	269.76	272.48	273.61	270.85	314.18	277.3	277.53	282.54	268.68	279.06	279.96	271.88	268.4	278.38	312.34	281.83	267.1	279.29	293.1	280.53	283.68	262.84	313.93	277.14	273.91	281.68	289.91	278	275.18	285.84	308.41	271.43	264.95	277.18	296.08	289.33	268.3	278.76	324.08
840	70.1608	295.22	283.57	302.09	291.86	306.6	295.78	276.27	298.9	293.01	269.93	272.83	273.51	270.76	313.02	277.37	277.62	282.57	269	278.22	280.48	272.17	268.3	278.58	312.71	282.52	267.54	279.37	293.68	280.71	283.95	263.02	315.07	277.37	273.84	283	291.06	278.52	275.45	285.87	308.82	271.61	265.26	278.07	296.09	288.83	268.74	278.92	322.57
841	70.2442	295.81	284.25	301.66	291.7	307.33	295.86	276.28	299	293.03	270.05	273.07	273.88	271.35	313.72	277.4	277.99	282.74	269.25	278.64	280.82	272.32	268.34	278.66	312.7	282.71	268.08	279.66	294.14	280.95	283.95	262.64	314.37	277.72	274	283.53	292.03	278.66	275.61	286.08	308.48	271.69	265.36	278.56	294.49	290.2	268.76	279.13	323.87
842	70.3275	296.33	284.15	302.45	291.73	306.68	296.03	276.28	299.28	293.69	270.51	273.3	273.83	271.19	313.32	277.36	277.91	283.08	269.05	279.98	280.83	272.77	268.78	279.36	312.73	282.68	268.22	280.06	294.49	281.46	285.54	262.98	314.68	277.87	274.57	282.15	292.26	278.84	275.62	286.02	308.73	271.9	265.43	277.85	294.93	289.2	268.75	279.37	323.61
843	70.4108	296.5	284.56	302.67	292.25	307.65	296.57	276.73	299.29	293.84	270.52	273.37	274.14	271.85	313.37	278.01	277.82	283.38	269.43	279.45	281.06	272.59	268.89	279.36	312.62	283	268.4	280.27	294.52	279.87	286.26	263.4	314.6	278.2	274.65	282.24	292.85	278.96	275.91	286.57	309.07	272.18	265.93	280.25	296.34	290.57	268.73	279.21	323.98
844	70.4942	296.66	284.61	303.05	292.45	307.57	296.86	276.98	299.55	293.69	270.96	273.65	274.19	271.98	314.67	278.23	278.19	283.55	269.81	279.83	281.12	272.75	269.14	279.44	312.87	283.26	268.15	280.17	294.74	281.03	285.59	263.39	314.14	278.54	274.9	282.46	292.54	278.88	276.38	286.52	309.37	272.22	266.24	279.22	296.3	291.49	269.14	279.73	324.03
845	70.5775	296.76	284.75	302.72	292.97	307.42	297.05	277.02	299.67	294.09	270.8	273.61	274.32	271.76	313.41	277.93	278.35	283.91	269.82	279.77	281.45	272.81	269.5	279.46	313.03	283.63	268.29	280.47	294.47	281.85	285.33	263.45	314.68	278.46	275.04	282.95	293.57	279.35	276.65	286.52	309.37	272.41	266.52	279.85	294.8	290.26	269.33	279.79	324.73
846	70.6608	297.02	284.98	303.37	292.9	307.98	296.98	277.19	299.9	294.4	271.04	273.97	274.88	272.16	313.89	278.45	278.42	284.02	270.13	280.23	281.55	273.3	269.02	279.85	313.23	283.93	268.77	280.64	294.8	281.51	286.13	264.1	314.62	279.31	275.29	283.19	292.53	279.38	276.2	286.85	309.42	272.56	266.39	279.15	295.89	292.13	269.79	279.58	323.46
847	70.7442	297.06	285.26	303.36	293.22	307.75	297.7	277.4	299.72	294.77	271	274.31	274.95	272.41	314.2	278.57	278.53	284.21	270.41	280.44	281.53	273.71	269.46	279.89	313.35	284.3	268.87	280.88	295.53	282.01	285.75	263.88	314.8	279.49	275.37	283.27	292.94	279.92	276.76	287.17	309.38	272.53	266.66	280.67	296.23	291.17	269.88	279.89	324.33
848	70.8275	297.61	285.22	303.3	293.4	308.78	297.95	277.71	299.93	295.08	271.51	274.59	275.22	272.46	315.43	278.72	278.93	284.37	270.58	280.48	282.01	273.62	270.22	280.32	313.49	284.36	268.99	281.45	295.07	281.81	286.32	264.44	314.66	279.76	275.84	284.34	293.03	280.06	276.92	287.21	309.32	272.9	266.65	279.65	295.25	291.38	269.99	280.19	326.84
849	70.9136	298.08	285.77	303.7	293.71	308.74	297.86	277.96	300.22	295.3	271.71	274.8	275.29	272.34	315.17	278.94	279.03	284.65	270.8	280.72	281.95	273.71	270.24	280.48	313.55	284.77	269.26	280.95	295.34	281.69	286.99	264.31	315.07	279.46	275.86	283.53	292.92	280.16	276.87	287.34	309.71	273.29	267.05	280.11	297.13	291.29	270.23	280.38	324.5
850	70.9969	297.94	286.07	304.25	294.01	308.17	297.91	277.95	300.73	295.4	271.68	274.79	275.73	273.1	314.9	279.25	278.9	284.89	270.75	280.9	282.43	273.85	270.43	280.6	313.81	284.67	269.37	281.7	297.36	282.39	286.06	264.52	315.17	279.77	276.17	284.97	293.43	280.11	277.29	287.61	309.56	273.42	267.2	281.73	297.29	293.86	270.41	280.41	324.48
851	71.0803	298.45	286.44	304.27	294.07	308.77	298.12	278.24	300.68	295.64	272.05	274.87	275.68	273.29	315.93	279.23	279.3	285.06	270.57	280.83	282.61	274.41	270.34	280.68	313.75	285.23	269.66	282	295.69	282.43	286	264.85	315.02	279.94	276.47	283.88	294.44	280.42	277.44	287.91	309.93	273.41	267.3	280.64	296.66	292.96	270.2	280.81	325.15
852	71.1636	298.63	286.26	304.33	294.45	309.59	299	278.73	300.7	295.84	272.19	275.14	275.77	273.56	315.44	279.5	279.46	285.2	271.27	281.83	282.29	274.57	270.58	281.11	314.05	285.66	269.95	282.23	296.28	283.19	287.11	265.17	316.03	280.32	276.43	285.49	293.51	280.83	277.54	288.25	310.18	273.64	267.49	282.21	296.73	292.85	270.65	280.66	324.8
853	71.2469	299.07	286.46	304.87	294.56	309.59	298.76	278.77	300.98	296.26	272.26	275.27	276.25	273.51	315.94	279.61	279.58	285.84	271.14	281.26	282.68	274.68	270.7	280.97	314.11	285.61	270	282.35	296.83	283.27	287.34	265.06	315.4	280.45	276.8	284.49	293.9	281.06	277.84	287.98	310.04	273.64	267.65	280.38	296.8	291.2	270.57	280.66	326.29
854	71.3303	298.85	286.52	304.25	294.62	310.08	298.95	278.7	300.98	296.56	272.69	275.58	276.17	273.68	316.03	279.65	279.94	286.03	271.51	282.5	283.23	274.62	271.13	281.2	314.14	286.14	270.07	282.56	296.86	282.91	286.8	265.66	316	280.67	276.75	285.57	294.83	280.6	277.77	288.1	310.15	273.77	267.72	280.79	297.22	291.66	270.98	281.11	326.79
855	71.4136	299.33	286.73	305.39	295.03	309.73	299.13	278.75	301.08	296.51	272.72	275.95	276.51	273.86	315.42	279.84	279.92	286.5	271.72	281.46	283.24	275.12	271.31	281.13	314.15	285.92	270.29	282.57	296.57	283.08	287.86	265.2	315.52	280.77	276.96	284.76	294.84	280.92	277.89	288.61	310.16	273.99	267.79	280.1	296.8	293.04	271.22	281.34	325.52
856	71.4969	299.6	287.3	305.01	295.09	310.2	299.13	279.37	301.32	296.76	272.93	276.13	276.49	274.19	316.1	280.01	279.96	286.52	271.91	282.37	283.52	275.04	271.19	281.26	314.43	286.06	270.47	282.94	296.11	283.4	288.22	265.63	317.96	281.47	277.2	285.02	294.81	281.16	278.27	288.33	310.61	274.09	267.91	281.9	297.67	291.55	271.37	281.54	326
857	71.5803	299.74	287.18	305.44	295.27	309.84	299.37	279.39	301.4	297.52	273.02	276.49	277.06	274.47	316.1	280.14	280.03	286.65	271.82	282.87	283.83	275.15	271.3	281.69	314.47	286.69	270.66	283.17	297.6	283.55	287.92	265.62	315.96	281.61	277.53	284.98	294.17	281.56	278.34	288.68	310.44	274.01	268.44	281.71	298.34	293.09	271.59	281.74	324.55
858	71.6636	300.16	287.6	305.88	295.63	310.99	299.72	279.71	301.84	297.63	272.76	276.4	277.03	274.77	317.3	280.64	280.3	286.93	272.33	282.04	283.75	275.35	271.58	282.12	315.04	286.82	270.61	283.39	297.35	283.58	287.39	266.39	316.47	281.6	277.77	287.11	294.28	281.67	278.75	289.21	310.77	274.14	268.18	282.75	298.87	293.01	272	281.68	325.23
859	71.7497	300.27	287.52	306.13	295.64	309.83	299.96	279.96	302.01	298.01	273.31	277.1	277.44	274.53	316.94	280.89	280.57	287.45	272.52	283.05	284.24	275.7	271.76	281.88	315.14	286.72	271.01	283.51	297.53	283.63	288.42	266.03	315.7	281.83	277.88	285.45	294.67	282	278.77	289	311.04	274.67	268.45	281.31	298.31	293.87	272.23	282.01	326.05
860	71.8331	300.64	287.87	306.32	296.2	310.27	300.6	280.22	302.23	298.28	273.68	276.83	277.24	275.28	316.45	280.96	280.9	287.84	272.36	283.02	284.61	276.01	272.22	282.41	314.82	287.41	271.55	283.59	297.15	283.99	287.77	266.37	317.53	282.25	278.17	286.09	295.43	282.4	278.96	289.21	311.04	274.95	268.54	284.14	299.27	294.24	271.89	282.17	326.93
861	71.9164	301.09	288.29	306.51	296.73	311.29	300.53	280.48	302.4	297.97	273.85	277.25	277.66	274.95	317.52	280.92	280.85	288.11	272.75	283.47	284.41	276.17	272.71	282.29	315.29	287.88	271.52	283.85	298.14	284.43	288.56	266.69	316.63	282.36	278.17	285.96	296.85	282.57	279.45	289.83	311.2	274.77	269.17	281.91	298.4	293.63	272.28	282.4	326.41
862	71.9997	301.34	288.49	306.5	296.45	312.27	300.62	280.35	302.69	298.4	274	277.19	277.88	275.38	318.13	281.25	281.11	288.48	273.21	283.64	284.97	276.4	272.65	282.73	315.37	288.26	271.83	284.4	298.37	285.14	287.62	266.89	316.79	283.01	278.72	287.7	294.58	282.95	278.99	289.97	311.08	274.92	269.45	284.05	299.77	293.53	272.65	282.47	326.07
863	72.0831	301.41	288.28	307.48	296.85	311.39	300.74	280.73	302.39	299.02	274.46	277.63	277.69	275.68	317.44	281.78	281.34	288.71	273.08	283.4	284.94	276.38	272.75	282.66	315.4	288.15	272.21	284.25	298.4	284.36	288.55	266.78	317	283.48	278.77	286.9	296.06	282.99	279.62	289.88	311.51	275.12	269.58	281.98	298.57	293.78	272.59	282.56	327.07
864	72.1664	301.92	288.98	307.54	296.95	311.96	300.89	281.12	302.75	299.17	274.41	277.46	278.12	275.61	317.91	281.62	281.48	288.76	273.38	284.31	285.73	276.85	272.75	282.89	315.51	288.6	272.25	284.63	299.01	285.36	289.33	267.02	316.93	283.82	279.04	288.23	296.24	282.87	279.73	290.26	311.36	275.67	269.72	283.66	298.87	293.28	272.82	283.06	326.94
865	72.2497	302.32	289.18	307.4	297.34	312.54	301.39	280.9	302.96	299.73	274.47	278.05	278.47	276.13	317.8	282.01	281.55	289.1	273.96	285.1	285.55	277.18	273.03	283.18	315.4	288.92	272.28	285.03	298.84	286.04	288.71	267.48	317.05	283.97	279.68	288.2	296.52	283.35	280.12	290.6	311.52	275.86	269.98	285.04	299.76	294.49	272.94	282.79	327.24
866	72.3331	302.6	289.12	307.69	297.52	311.9	301.85	281.39	303.01	299.82	275.16	278.16	278.63	276.28	318.4	282.15	281.82	289.77	273.93	284.68	285.67	277.34	273.66	283.32	315.71	288.97	272.43	284.95	298.7	284.72	290.67	267.5	316.98	284.28	279.63	287.92	296.49	283.54	280.36	290.22	311.93	275.92	270.16	285.34	301.14	293.67	273.23	283.02	326.77
867	72.4164	302.78	289.4	308.18	297.82	313.41	301.72	281.61	303.25	300.01	275	278.38	279.03	276.09	318.05	282.48	282.24	289.79	274.17	284.82	285.75	277.38	273.52	283.5	315.84	289.61	272.42	285.17	299.53	285.94	289.99	267.74	316.98	284.27	279.7	288.19	297.11	283.67	280.38	290.72	311.83	275.97	270.06	284.41	299.58	293.87	273.23	283.37	328.7
868	72.4997	303.03	289.69	308.33	297.4	312.67	301.87	281.58	303.59	300.39	275.01	278.39	279.01	276.54	318.19	282.5	281.87	290.18	274.18	285.41	286.1	277.67	273.58	283.92	315.87	289.55	272.68	285.79	299.22	286.15	289.57	268.03	317.1	284.57	279.84	288.87	296.52	283.79	280.53	290.43	311.92	276	270.59	284.05	299.9	294.14	273.44	283.33	326.6
869	72.5858	303.49	289.92	308.48	298.13	312.86	302.06	281.88	303.58	300.34	275.26	279.01	279.16	276.86	317.96	282.77	282.07	290.09	274.14	284.52	286.02	277.23	273.8	283.96	315.95	289.94	272.98	285.76	299.76	286.31	289.74	268.11	317.85	284.76	280.34	288.25	296.79	283.88	280.69	290.7	312.18	276.32	270.53	284.09	299.53	294.5	273.65	283.66	326.71
870	72.6692	303.92	290.08	308.67	298.28	312.29	302.38	281.9	303.73	300.94	275.54	279.16	279.57	276.85	319.42	283.2	282.18	290.33	274.63	285.35	286.52	277.73	274.2	284.19	315.99	290.44	273.15	285.88	299.6	286.87	291.12	268.54	318	285.41	279.93	288.68	297.5	284.22	281.05	291.08	312.67	276.66	271	283.96	300.23	295.36	273.86	283.68	328.26
871	72.7525	304.21	290.55	309.34	298.47	313.42	302.86	282.76	303.92	301.16	275.56	279.35	279.57	277.63	318.17	283.16	282.39	290.72	274.68	285.77	286.45	277.75	274.51	284.22	316.2	290.92	273.78	286.14	300.27	287.28	290.33	268.71	319.09	285.53	280.55	288.79	298.44	284.74	281.17	291.05	312.38	277.16	271.26	283.88	300.15	295.27	273.86	283.69	327.78
872	72.8358	304.57	290.69	309.75	298.82	313.37	302.87	282.61	304.21	301.6	275.87	279.52	280.1	277.67	319.69	283.31	282.75	291.23	275.16	285.9	286.89	278.28	274.4	284.6	316.6	290.99	273.97	286.44	298.95	287.17	290.22	269.02	317.91	286.04	280.87	288.95	297.8	285.01	281.28	291.3	312.32	277.2	271.3	284.89	301.13	295.31	274.44	284.22	328.79
873	72.9192	304.53	290.73	310.14	299.08	314.32	303.28	283.08	304.57	301.97	276.18	279.84	280.2	277.83	319.12	283.68	282.94	291.71	275.55	285.91	286.98	278.78	274.84	284.87	316.59	291.18	274.14	286.47	300.39	287.24	291.66	269.08	318.5	286.13	281.27	289.5	298.41	284.98	281.6	291.8	312.71	277.33	271.7	284.51	299.95	296.51	275.02	284.53	328.39
874	73.0025	304.97	290.91	309.8	299.05	315.35	303.5	283.15	304.47	302.06	276.33	280.13	280.48	277.67	320.85	283.8	283.08	291.66	275.65	286.11	287.17	278.57	274.87	284.99	316.83	291.82	273.72	286.66	301.01	287.73	292.06	269.38	317.72	286.62	281.14	290.08	299.59	285.2	281.99	292.1	312.92	277.71	271.49	287.55	300.8	296.25	274.84	284.25	327.36
875	73.0858	305.38	291.23	310.7	299.73	314.95	303.74	283.55	304.89	302.22	276.75	280.05	280.53	278.36	319.5	284.02	283.31	292.04	275.77	285.94	287.94	278.92	274.99	285.33	316.83	291.91	274.36	287.24	300.48	286.92	291.57	269.44	319.66	286.8	281.4	289.98	297.66	285.28	281.79	292.34	312.9	277.38	271.87	284.8	301.6	296.36	275.08	284.97	327.56
876	73.1692	305.63	291.19	311.05	299.88	314.65	303.62	283.51	305	302.54	276.94	280.18	280.88	278.34	319.67	283.97	283.36	292.29	275.66	286.08	287.4	279.27	274.9	285.55	316.94	291.95	274.22	287.01	300.4	287.71	292.4	269.68	318.32	286.8	281.48	289.87	298.63	285.18	282.05	291.83	313.1	277.63	271.88	284.93	300.83	296.51	275.03	284.81	328.63
877	73.2525	305.89	291.5	311.35	300.1	314.79	303.75	283.86	305.07	302.71	276.53	280.79	280.67	278.65	320.81	284.32	283.3	292.38	275.83	286.86	287.78	279.16	275.36	285.39	317.14	292.36	274.71	287.08	300.46	287.54	291.5	269.7	318.36	286.92	281.75	290.72	299.56	285.68	282.16	292.39	312.91	277.76	272.52	285.88	301.55	296.56	275.12	285.21	327.8
878	73.3358	305.83	291.96	311.1	299.96	315.53	304.29	283.69	305.06	302.88	276.97	280.46	280.99	278.61	320.88	284.52	283.49	293.01	276.47	287.33	288.03	279.63	275.49	285.78	317.31	292.62	274.67	287.67	301.68	288.66	292.01	270.22	318.65	287.35	281.72	290.49	298.23	285.68	282.53	292.24	312.79	277.83	272.55	284.84	301.54	296.7	275.49	285.23	328.1
879	73.4219	306.03	291.68	311.6	300.3	315.58	304.36	284.1	305.18	303.3	277.28	280.98	281.27	279.07	320.21	284.69	283.54	292.91	276.47	286.82	287.7	279.71	276.24	285.69	317.32	293.15	274.93	287.52	302	288.25	292.53	270.38	318.6	287.52	282.02	291.04	298.8	285.95	282.82	292.99	313.43	278.15	272.38	287.25	302.08	296.57	275.8	285.54	330.28
880	73.5053	306.97	292.35	311.35	300.44	315.72	304.91	284.12	305.54	303.93	277.35	281.43	281.35	279.01	321.53	284.8	283.84	293.12	276.56	287.65	288.21	279.72	276.06	286.01	318.61	293.27	275.42	287.82	301.28	288.4	292.11	270.12	318.69	287.99	282.45	290.93	299.09	286.15	282.81	293.09	313.48	278.35	272.71	286.24	302.23	296.92	275.82	285.75	329.14
881	73.5886	306.83	292.32	311.89	300.69	316.11	304.83	284.67	305.93	303.9	277.62	281.64	281.77	279.04	320.51	285.13	283.87	293.45	276.68	287.87	288.79	279.96	275.91	285.87	319.57	293.45	275.12	287.97	301.44	287.94	293.46	270.45	319.35	288.39	282.77	291.1	299.89	286.65	283.18	292.81	313.54	278.76	272.8	286.52	303.72	297.14	275.87	285.59	329.11
882	73.6719	307.22	292.65	311.94	301.06	315.83	305.39	284.36	306.02	304.27	277.93	281.52	282.2	279.48	321.8	285.16	284.39	294.07	277.05	287.31	288.87	280.29	276.48	286.42	319.04	293.82	275.68	288.4	301.64	289.65	292.33	270.57	319.02	288.51	282.8	291.03	299.26	286.78	283.2	293.26	313.52	278.76	273.41	286.77	302.61	297.81	276.1	285.86	329.84
883	73.7553	307.77	292.69	312.4	301.05	316.57	304.91	285.07	306.27	304.66	278.16	282.01	282.19	280	321.48	285.57	284.44	294.39	277.29	288.4	289.02	280.64	276.68	286.53	319.36	294.29	275.68	288.65	302.48	288.59	293.99	271.26	319.21	288.9	282.94	291.72	300.85	286.94	283.36	293.31	314.34	278.98	273.53	286.86	301.81	297.59	276.2	286.02	330.23
884	73.8386	307.92	292.98	312.69	301.27	316.65	305.42	284.84	306.48	304.98	278.24	282.32	282.42	280.07	321.85	285.59	284.62	294.61	277.64	287.58	288.91	280.56	276.64	286.59	319.18	294.4	276.02	288.72	301.9	289.76	293.72	270.87	319.22	289.03	283.24	291.51	300.5	287.07	283.58	293.98	313.61	279.1	273.5	285.73	302.28	298.27	276.67	286.18	329.03
885	73.9219	308.36	293.39	313.01	301.8	317.32	305.61	285.25	306.58	305.08	278.78	282.54	282.68	280.05	321.97	285.8	284.64	294.66	277.55	288.43	289.4	280.96	277.31	286.83	318.86	294.84	276.18	289.3	301.9	289.36	293.46	271.26	319.28	289.35	283.58	291.85	299.31	287.27	283.98	293.73	314.4	279.08	274.01	286.45	303.41	297.92	276.88	286.2	331.61
886	74.0053	308.11	293.45	312.69	301.9	316.95	305.73	285.76	306.55	305.41	278.7	282.42	282.95	280.17	322.39	286.67	285.05	295.25	277.95	288.82	289.85	281.02	277.12	287.42	319.4	294.94	276.4	289.06	302.49	289.5	294.21	271.79	319.93	289.65	283.62	291.78	301.28	287.41	284.07	294.11	314.12	279.49	274.05	287.04	303.21	298.22	277.47	286.5	328.91
887	74.0886	308.86	293.9	313.38	302.04	317	306.28	285.98	306.95	305.71	278.9	282.58	282.84	280.53	321.88	286.52	285.09	295.38	277.57	288.82	289.76	281.58	277.52	287.21	319.44	295.7	276.75	289.19	302.92	290.29	294.32	272.01	319.32	290.04	283.91	292.2	300.31	287.9	284.06	294.13	314.42	279.46	274.06	286.51	302.74	298.09	277.51	286.52	332.11
888	74.1719	309.22	293.6	313.67	302.31	317.74	306.2	285.68	306.93	305.98	279.08	282.88	283.24	280.6	322.67	286.49	285.04	295.94	278.15	288.87	289.82	281.43	277.54	287.33	319.61	295.31	277.01	289.57	302.33	290.39	294.15	271.92	319.73	290.29	284.09	292.36	302.2	287.9	284.16	294.35	314.16	279.55	274.18	287.6	303.36	297.98	277.2	287.05	328.98
889	74.2581	309.1	293.91	313.91	302.48	317.59	306.47	286.05	307.35	306.12	279.46	283.09	283.06	280.85	323.41	286.85	285.58	295.84	278.06	288.99	290.59	281.7	278.07	287.87	319.39	295.69	276.96	289.87	301.29	290.36	294.58	272.24	319.89	290.4	284.17	292.85	302.8	287.99	284.48	294.48	314.65	279.95	274.55	288.2	302.95	299.18	277.72	286.85	329.87
890	74.3414	309.58	293.93	313.74	302.62	318.17	306.9	285.99	307.12	306.32	279.49	283.41	283.69	281.56	323.3	287	285.28	296.38	278.35	289.19	290.27	281.65	278.11	287.99	319.9	296.19	277.07	289.77	302.26	290.89	293.86	272.15	320.35	290.7	284.43	292.8	301.31	288.28	284.84	294.64	314.71	280.1	274.63	288.14	304.45	298.09	277.6	287.25	330.25
891	74.4247	310.43	294.25	314.07	303.12	318.23	306.94	286.52	307.58	306.86	279.61	283.38	283.69	281.32	322.53	287.27	286.06	296.79	278.64	289.25	290.49	281.78	278.25	288.18	320.09	296.27	277.24	290.16	303	290.47	295.09	272.49	319.58	291.02	284.72	293.18	301.61	288.34	284.9	294.93	314.69	280.38	274.79	288.78	304.96	299.59	277.71	287.5	330.44
892	74.5081	310.04	294.44	314.29	303.03	319.1	307.37	287.06	307.65	307.03	279.79	283.39	284.21	281.41	323.25	287.04	285.87	296.87	278.68	289.73	290.65	282.25	278.28	288.26	319.99	296.56	277.25	290.43	303.57	289.53	294.73	272.66	320.28	291.38	284.97	293.66	301.59	288.94	284.97	295.19	314.9	280.4	275.06	289.55	304.86	298.96	277.87	287.45	331.48
893	74.5914	310.67	295	314.53	303.39	317.78	307.66	287.18	307.55	307.49	280.04	284.14	284.46	282	324	287.84	285.97	297.09	278.8	289.51	290.88	282.71	278.93	288.37	320.05	297.29	277.47	290.65	303.92	290.66	294.51	273.22	320.4	291.4	284.94	293.81	301.75	288.82	285.26	294.94	315.14	280.66	275.11	288.65	304.07	299.25	278.5	287.45	331.12
894	74.6747	311.28	295.31	314.61	303.61	319.21	307.57	287.22	307.86	307.52	280.65	284.04	284.44	282.16	323.78	287.68	286.36	297.6	279.31	290.36	291.21	282.89	278.9	289.21	320.62	297.22	277.61	291.06	304.95	291.08	296.13	273.07	320.33	291.86	285.44	293.44	302.31	289.15	285.37	295.39	315.18	280.78	275.36	288.55	304.68	299.86	278.46	287.7	330.46
895	74.7581	311.12	295.23	314.9	304.02	319.1	308.16	287.6	308.28	308.01	280.44	283.79	284.7	282.33	324.6	288.08	286.25	298.02	279.5	290.35	291.83	282.85	278.71	289.13	320.38	297.82	278.03	291.23	303.71	291.65	295.62	273.38	320.17	292.2	285.53	293.82	301.52	289.38	285.5	295.52	315.57	280.76	275.57	290.13	305.19	299.97	278.7	287.99	331.22
896	74.8414	311.4	295.53	315.53	304.05	319.32	308.3	287.51	308.13	308.3	280.5	284.57	284.67	282.42	323.58	288.46	286.4	298.19	279.71	290.56	291.18	283.02	279.29	289.26	320.93	298.08	278.29	291.17	304.64	292.53	295.8	273.25	320.34	292.42	285.9	293.85	302.49	289.72	285.88	295.71	315.34	280.8	275.56	289.02	305.02	298.63	278.75	288.19	330.65
897	74.9247	311.69	295.51	315.58	304.43	319.48	308.29	287.8	308.64	308.41	280.75	284.74	284.85	282.92	324.23	288.24	286.65	298.68	279.82	290.42	291.78	283.19	279.6	289.23	320.43	298.11	278.18	291.42	303.79	291.67	296.37	273.84	320.69	292.63	285.84	293.96	302.62	289.29	286.04	295.95	315.26	280.79	275.94	289.74	305.35	300.59	279.26	288.45	330.72
898	75.0081	311.79	295.5	316.04	304.19	319.33	308.72	288.07	308.76	308.61	280.61	284.62	285.18	282.86	324.27	288.31	286.59	298.76	279.91	290.66	292.03	283.28	279.37	289.41	320.69	298.38	278.46	291.5	304.79	293.15	296.45	273.84	320.98	292.88	285.82	294.35	303.17	289.69	286.49	296.07	315.61	281.25	275.75	289.61	305.11	299.81	278.77	288.5	332.13
899	75.0942	312.18	296.25	316.22	304.92	319.62	308.97	288.23	308.92	309.17	280.98	285.39	285.4	282.88	324.6	288.68	286.85	299.15	280.13	291.06	291.97	283.39	279.66	289.5	320.85	298.77	278.85	291.63	305.07	292.59	297.48	274.35	321.45	293.35	286.22	294.46	302.61	290.37	286.32	296.17	315.72	281.44	276.4	290.02	306.18	301.47	278.92	288.6	331.77
900	75.1775	312.7	295.86	315.73	305.19	321.15	309.15	287.93	309.16	309.52	281.09	285.43	285.56	283.23	325.23	289.38	286.94	299.35	280.06	291.3	292.13	283.84	280.13	289.82	320.94	298.89	278.7	291.85	304.46	291.48	296.87	274.2	321.02	293.54	286.38	295.18	303.55	290.49	286.22	296.27	315.78	281.48	276.23	289.15	305.91	300.33	279.56	288.62	333.96
901	75.2608	312.9	296.4	316.34	304.88	321.36	309.43	288.47	309.46	309.51	281.64	285.82	285.53	283.58	325.26	288.94	287.17	299.91	280.38	291.6	292.17	283.91	280.23	289.68	321.03	299.47	279.06	292.24	304.18	292.57	298.03	274.72	321.21	293.85	286.42	295.25	302.7	290.56	286.39	296.26	316.02	281.91	276.65	290.23	305.14	299.89	279.82	289.08	331.57
902	75.3442	313.1	296.55	317.15	305.76	320.17	309.65	289.17	309.89	309.98	281.78	285.72	286.14	283.61	325.62	289.27	287.47	300.12	280.63	291.6	292.69	284.42	280.63	290.07	321.79	299.93	279.26	292.41	307.41	293.09	299.81	274.96	320.99	294.12	286.78	295.38	303.28	290.79	286.81	296.69	316.25	282.11	276.52	291.4	306.15	300.84	280.07	289.35	331.76
903	75.4275	313.79	296.74	316.83	305.4	320.73	310.16	289.26	309.66	310.48	281.87	285.94	286.14	284	324.99	289.41	287.63	300.5	280.92	291.64	292.78	284.62	280.58	290.08	321.56	300.08	279.33	292.63	304.41	293	298.37	274.99	321.36	294.61	287.26	296.03	302.82	291.01	287.03	297.22	316.3	282.23	277	290.4	305.31	300.79	280.17	289.17	331.64
904	75.5108	314.18	296.71	317.14	305.78	320.42	309.99	289.14	309.91	310.82	281.92	286.34	286.42	284.13	326.37	290.05	287.73	300.7	281.22	292.3	293.24	284.53	280.72	290.52	321.82	300.31	279.79	293.08	307.19	293.6	298.63	274.76	321.45	294.61	287.47	295.63	304.55	291.3	287.28	297.07	316.38	282.24	277.26	290.3	306.46	301.3	280.07	289.64	332.1
905	75.5942	314.3	297.21	317.47	306.19	322.5	310.52	289.42	309.88	310.88	282.13	286.32	286.74	283.95	326.13	289.77	287.85	300.56	281.37	292.35	293.44	285.1	280.88	290.87	321.47	300.61	279.71	293.03	305.42	294.26	299.37	275.07	321.02	295.23	287.44	296.12	304.25	291.4	287.68	297.29	316.39	282.63	277.68	290.47	306.88	300.59	280.58	289.58	332.06
906	75.6775	314.41	297.79	317.3	306.57	321.25	310.59	289.82	310.26	311.26	282.44	286.21	286.75	284.65	326.54	290.28	288.32	301.23	281.63	292.94	293.66	285.18	281.02	291.13	321.68	300.87	280.1	293.27	306.56	294.08	299.35	275.63	322.01	295.58	287.67	296.01	305.59	291.36	287.69	297.74	316.45	282.87	277.65	290.49	307.28	301.5	280.81	289.88	332.63
907	75.7608	314.8	297.45	317.73	306.6	322.28	310.72	289.77	310.44	311.29	282.84	286.82	286.85	284.81	326.34	290.44	288.24	301.4	281.91	293.06	294.17	285.43	281.33	291.34	321.75	301.59	280.17	293.45	305.39	295.41	298.93	275.77	321.51	295.57	288.12	296.19	303.26	291.75	287.6	297.74	316.72	282.91	277.38	291.21	307.25	301.94	280.51	290.17	332.05
908	75.8442	315.22	297.95	318.46	306.92	322.59	311.17	290.45	310.57	311.66	282.62	287.07	287.2	285.08	326.16	290.42	288.29	301.74	282	292.71	294.21	285.2	281.56	291.56	321.93	301.35	280.23	293.52	305.67	294.74	299.59	275.99	321.83	295.89	287.98	296.49	304.38	292.02	288.16	297.78	316.63	283.27	277.81	290.59	307.2	301.48	280.95	290.09	332.66
909	75.9303	315.53	298.13	317.76	306.87	322.5	310.94	290.32	310.44	311.92	283.03	287.17	287.36	285.08	327.03	290.81	288.65	302.03	282.19	293.96	294.64	285.68	281.91	291.61	322.12	301.86	280.65	294.2	306.64	293.7	299.28	276.13	322.22	296.13	288.1	296.68	304.37	292.2	288.04	297.99	316.65	283.14	278.04	291.72	307.38	301.7	281.41	289.98	332.1
910	76.0136	315.73	298.26	318.01	307.41	321.95	311.49	290.63	310.48	312.49	283.09	287.27	287.53	285.24	327.45	290.9	288.73	302.29	282.06	292.97	294.1	285.66	281.72	291.56	322.59	301.68	280.97	294.45	305.09	294.99	299.57	276.41	321.97	296.28	288.59	297.09	305.51	292.3	288.39	297.86	317.11	283.39	278.22	292.44	308.17	302.45	281.59	289.94	332.26
911	76.0969	316.2	298.52	318.18	307.03	322.34	311.62	290.68	310.8	312.38	283.36	287.72	287.53	285.58	326.96	291.16	288.74	302.35	282.5	293.7	294.69	286.03	282.14	291.84	322.13	302.36	280.74	294.2	307.69	295.99	299.63	276.23	321.66	296.89	288.77	297.38	304.19	292.64	288.3	298.04	316.75	283.49	278.56	291.72	307.87	302.54	281.29	290.57	332.99
912	76.1803	316.4	298.75	318.74	307.55	322.49	311.58	290.87	310.79	312.84	283.61	288.05	288.24	285.85	327.48	291.25	289.28	302.82	282.63	293.69	294.55	286.47	282.12	291.93	322.38	302.67	281.34	294.64	306.65	295.96	300.71	276.86	322.25	297.31	288.84	296.69	304.87	292.48	288.55	298.44	317.04	283.67	278.55	292.57	308.97	303.26	281.56	290.37	332.63
913	76.2636	316.6	299.14	318.77	307.79	323.51	312.13	291.11	310.84	313.33	283.94	288.27	288.2	286.01	327.44	291.74	288.84	303.03	282.92	293.98	294.96	286.57	282.51	292.31	322.12	303.19	281.15	295.47	307.4	293.95	300.88	277.08	322.17	297.47	288.93	297.45	306.14	293	288.85	298.71	317.16	284.19	279.1	294.17	308.65	303.09	281.89	290.76	332.69
914	76.3469	316.56	299.19	319.32	308.03	324.15	312.58	291.41	311.24	313.27	283.81	288.5	288.68	286.01	327.97	291.58	289.15	303.75	283.06	294.09	295.39	286.32	282.64	292.58	322.88	303.23	281.53	294.97	309.08	296.16	300.97	276.96	322.43	297.72	289.54	297.61	307.05	293.07	289.43	298.95	317.49	284.02	278.95	293.15	309.06	302.88	282.24	291.01	334.99
915	76.4303	317.23	299.49	319.64	308.06	323.51	312.7	291.73	311.41	313.53	284.24	288.5	288.9	286.2	328.2	291.79	289.5	303.65	283.23	294.39	295.58	287.14	283.04	292.53	322.91	303.35	281.67	295.2	310.25	295.9	300.91	277.59	322.44	297.95	289.59	298.26	305.5	293.25	289.43	298.77	317.32	284	279.16	294.44	309.64	303.46	282.55	291.35	333.83
916	76.5136	317.49	299.78	319.45	308.66	324.72	312.6	292.27	311.73	314	284.42	289.13	288.54	286.6	328.06	292.06	289.56	304.02	283.6	294.95	295.68	286.91	283.14	292.96	323.14	303.85	282.05	295.1	305.84	294.28	300.82	277.54	322.36	298.3	289.7	297.85	306.18	293.5	289.4	299.04	317.39	284.34	279.13	292.14	308.59	303.39	282.92	291.34	332.94
917	76.5969	317.66	299.65	320.1	308.9	324.21	312.95	292.09	312.01	314.12	284.28	288.63	289.18	286.72	328.2	292.13	289.88	304.33	283.45	294.72	295.94	287.04	283.3	293.03	323.05	304.01	281.96	295.35	306.47	296.91	301.43	277.58	322.22	298.48	289.68	298.44	307.28	293.86	289.46	298.9	317.69	284.24	279.55	293.61	309.3	303.5	282.77	291.35	333.36
918	76.6803	317.93	299.91	319.83	308.73	323.96	312.87	292.39	311.61	314.38	284.63	288.93	288.99	287.16	328.3	292.12	290.01	304.46	283.66	294.07	295.68	286.92	283.47	293.3	323.06	304.29	281.89	296.06	307.5	296.33	301.85	277.95	323.18	298.53	289.92	298.21	305.67	293.56	289.73	299.17	317.72	284.54	279.52	293.69	308.61	303.13	282.72	291.28	334.31
919	76.7664	318.45	300.42	320.32	308.81	324.61	313.2	292.19	312.13	314.75	284.69	289.47	289.62	287	328.54	292.62	289.87	304.74	283.82	294.42	295.68	287.61	283.36	293.54	323	304.51	282.13	295.95	307.08	295.74	301.86	277.84	323.03	298.89	290.25	299.15	305.47	293.83	289.85	299.44	317.85	284.87	279.74	292.19	308.54	303.77	282.88	291.8	333.56
920	76.8497	318.03	300.28	320.08	308.96	324.11	313.77	292.36	312.14	314.77	285.18	289.4	289.77	287.25	329.22	292.83	290.17	305.2	284.17	295.66	296.41	287.6	283.94	293.41	323.26	304.82	282.66	296.01	307.29	296.39	302.75	277.89	322.95	299.12	290.25	298.82	307.48	294.1	290.11	299.61	317.95	285.01	279.9	293.49	308.94	304.14	283.09	292.17	332.88
921	76.9331	318.93	300.39	320.97	309.33	324.69	313.78	293	312.74	315.34	285.17	289.88	289.99	287.4	328.65	293.14	290.2	305.28	284.44	295.55	296.67	287.97	284	294.04	323.76	305.1	282.95	296.4	307.47	296.47	302.06	278.56	323.2	299.32	290.97	299.4	306.9	294.37	290.51	299.81	318.27	285.25	280.38	294.01	308.66	304.49	283.28	292.32	333.26
922	77.0164	319.31	301.04	321.25	309.78	325.2	314.04	293.2	312.84	315.76	285.52	289.94	290.11	287.84	328.45	293.26	290.6	305.7	284.7	295.21	296.91	288.11	284.23	293.98	323.5	305.39	282.98	296.95	307.51	296.39	303.44	278.55	323.39	300.01	290.81	299.89	308.21	294.6	290.6	300.21	318.13	285.18	280.38	294.45	309.33	304.44	283.51	292.46	334.32
923	77.0997	319.39	300.9	320.99	309.89	325.32	314.38	293.3	313	316.23	285.61	290.2	290.15	288.07	329.93	293.87	290.92	306	284.69	296.44	296.76	288.33	284.29	294	323.79	306.14	283.3	296.91	308.39	297.23	302.83	278.79	323.7	300.02	291.26	299.44	308.56	294.77	290.81	300.39	318.36	285.62	280.58	294.35	309.83	305.52	284.15	292.39	334.93
924	77.1831	319.63	301.27	321.19	310.11	325.7	314.52	293.21	312.99	316.28	285.88	290.61	290.44	287.81	329.25	293.75	291.04	306.29	285.14	295.77	297.51	288.37	284.79	294.42	324.7	306.31	283.77	297.54	309.23	297.46	303.4	279.03	323.91	300.47	291.15	298.75	308.97	295.22	291.16	300.53	318.49	285.59	280.97	294.57	309.9	305.82	284.02	292.35	335.62
925	77.2664	320.14	301.45	321.39	310.49	326.12	314.8	294.02	313.23	316.52	286.18	290.59	290.63	288.52	330.88	293.88	291	306.84	285.18	295.73	297.35	288.94	284.57	294.5	324.64	306.39	283.63	297.23	307.85	297.89	303.07	278.97	323.54	300.46	291.71	299.11	307.85	295.63	291.2	300.6	318.37	286.15	281.53	296.79	310.49	305.29	284.27	292.91	336.54
926	77.3497	320.34	301.64	321.73	310.73	326.16	315.03	294.02	313.37	316.65	286.34	290.98	290.95	288.8	330.58	294.11	291.03	307.03	285.4	296.2	297.42	289.06	285.17	294.69	324.09	306.61	283.73	297.64	310.29	297.8	303.43	279.64	323.36	300.7	291.63	299.98	309.43	295.74	291.3	300.96	318.76	285.8	281.4	294.74	310.07	305.52	284.36	292.93	335.05
927	77.4331	321.1	301.81	322.22	310.83	325.98	315.6	294.26	313.57	316.94	286.63	291.23	290.96	288.88	330.45	294.25	291.93	307.1	285.71	296.64	298.15	289.39	285.32	295.03	324.22	307	283.98	297.9	310.67	297.42	304.05	279.58	323.47	301.42	292.22	300.81	309.28	295.97	291.69	300.74	318.57	286.39	281.38	295.27	310.2	306.06	284.49	293.08	335.8
928	77.5164	320.9	302.07	322.65	311.25	326.02	315.33	294.15	313.79	317.32	286.63	291.48	291.41	289.39	331.03	294.6	291.71	307.61	285.75	296.59	298.03	289.44	285.29	295.02	323.71	307.15	284.29	298.53	309.37	298.05	304.41	279.84	325.07	301.45	292.05	300.17	308.72	295.78	291.56	301.05	318.57	286.35	281.84	295.58	311.01	306.03	284.88	293.28	334.37
929	77.6025	321.13	302.09	323.04	311.59	326.39	315.74	294.58	314.03	317.52	286.97	291.62	291.55	289.43	329.9	294.6	291.71	307.5	286.07	296.53	298.27	289.59	285.37	295.31	324.36	307.32	284.3	298.2	312.05	298.08	304.55	280.4	323.83	301.31	292.3	301.28	308.39	296.25	292.35	300.98	318.82	286.37	281.66	296.63	309.86	305.99	285.05	293.49	335.67
930	77.6858	322.07	302.77	323.07	311.51	326.76	315.84	294.59	313.91	317.66	286.95	291.76	292.05	289.56	330.79	295.11	291.74	307.77	286.02	297.36	298.9	289.56	285.78	295.8	324.38	307.56	284.24	298.83	310.08	299.23	303.89	280.15	324.07	301.77	292.72	300.64	310.34	296.49	291.97	301.42	319.12	286.77	281.86	295.53	312	306.12	285.54	293.52	334.67
931	77.7692	321.93	302.45	323.57	311.65	326.65	315.86	294.76	314.45	318.15	287.49	291.97	291.66	289.61	331.14	295.48	291.59	308.14	286.31	298.54	298.63	290.11	285.98	295.75	324.48	308.12	284.98	298.68	310.46	298.29	304.66	280.55	324.35	302.48	293.06	301.41	309.3	296.6	292.45	301.79	319.05	286.85	282.07	295.84	311.37	306.84	285.36	293.96	336.43
932	77.8525	322.24	302.96	323.98	312.21	327.54	316.2	295.5	314.49	318.7	287.52	292.2	292.24	289.74	331.46	295.45	291.98	308.59	286.44	298.61	298.49	290.38	286.21	296.04	324.47	308.36	284.82	298.97	309.85	300.06	305.09	280.83	324.12	302.55	293.44	301.51	308.15	296.69	292.36	302.07	319.7	287.11	282.29	296.56	311.48	306.19	285.87	294.23	336.39
933	77.9358	322.37	303.08	323.95	312.23	327.19	316.75	295.2	314.8	318.88	287.84	292.29	292.33	290.25	332.1	295.54	292.37	308.81	286.92	298.35	298.77	290.65	286.73	296.29	324.63	308.59	285.1	299.46	311.78	299.32	304.71	281.13	323.91	302.44	293.2	301.97	308.76	297.31	293.07	302.27	319.47	287.34	282.67	296.09	312.66	306.52	285.85	294.05	335.65
934	78.0192	322.62	302.84	324	312.75	328.46	316.73	295.45	314.62	319.03	287.97	292.47	292.37	290.47	331.56	295.92	292.53	309.21	287.23	299.41	299.53	290.91	286.72	296.49	324.67	308.9	285.48	299.72	309.58	298.71	304.92	281.41	324.48	302.88	293.47	301.56	309.58	297.32	293.09	302.17	319.57	287.81	282.86	296.75	311.69	306.74	286.5	294.59	338.45
935	78.1025	323.05	303.78	324.31	312.8	327.81	317.24	295.93	314.96	319.08	288.01	292.81	292.29	290.64	331.41	295.9	292.88	309.26	287.35	299.49	299.16	290.66	286.97	296.94	325.25	308.83	285.67	299.82	310.84	299.54	305.07	281.29	325.04	303.46	293.7	301.78	310	297.21	292.85	302.63	319.93	287.8	282.96	296.15	312.23	307.22	286.58	294.53	336.35
936	78.1858	323.26	303.63	324.73	313.01	327.79	317.2	296.04	315.21	319.58	288.13	292.99	292.72	290.9	332.45	296.05	292.89	308.95	287.04	299.3	299.06	290.99	286.87	296.77	325.3	309.16	285.79	299.69	312.01	299.9	305.63	281.79	325.02	303.29	294.02	302.46	310.65	297.49	293.15	302.5	319.94	288.06	283.23	297.17	312.51	307.01	286.11	294.38	336.29
937	78.2692	323.33	303.86	324.22	312.83	328.88	317.43	296.21	315.13	319.3	288.45	293.35	293.24	291	332.73	296.15	292.84	309.41	287.28	298.37	299.59	291.27	287.28	297.03	325.12	309.67	286.18	300.14	310.8	299.87	305.79	281.93	325.17	303.35	293.86	302.63	310.18	297.4	293.69	302.62	319.69	287.81	283.15	296.82	313.14	307.35	286.26	295.05	335.58
938	78.3525	323.62	304.08	324.87	313.58	329.55	317.95	296.5	315.42	319.48	288.7	293.31	293.24	291.19	331.89	296.92	292.96	309.76	287.55	298.74	300.01	291.3	287.57	297.08	325.2	309.93	286.25	300.05	311.95	300.22	305.25	281.87	325.48	303.61	294.36	302.62	310	298.14	293.46	303.03	319.71	287.94	283.45	296.67	311.61	307.88	286.31	294.78	337.26
939	78.4386	324.05	304.4	325.28	313.48	330.11	318.13	296.67	315.7	320.05	288.56	293.24	293.21	291.39	332.14	296.59	293.37	310.5	287.92	299.17	300.3	291.39	287.67	297.54	325.17	309.87	286.27	300.21	311.14	301.45	306.18	282.27	325.01	303.95	294.81	302.11	311.31	298.1	293.88	303.31	319.85	288.18	283.68	298.47	312.76	308.01	286.94	295.19	335.63
940	78.5219	324.12	304.42	325.61	313.79	329.29	318.37	297.28	316	320.59	288.87	293.68	293.97	291.64	332.92	296.86	293.26	310.4	288.29	300.49	300.46	291.77	287.81	297.63	325.34	310.37	286.51	300.66	311.3	300.46	306.72	282.25	325.31	304.34	294.76	303.16	311.4	298.79	294.09	303.21	320.46	288.65	283.8	298.17	312.55	308.97	286.99	295.31	336.51
941	78.6053	324.6	304.85	325.82	313.92	328.66	318.74	297.12	315.95	320.66	289.12	293.96	293.57	291.95	334.2	297.55	293.92	310.99	288.29	300.52	300.67	292.01	288.08	298.03	326.07	310.69	286.87	300.85	311.06	301.12	306.89	282.93	325.42	304.87	295.41	302.03	310.25	298.76	294.26	303.48	319.87	288.87	284.24	297.9	313.89	308.14	287.28	295.11	336.57
942	78.6886	324.62	304.96	325.75	314.26	329.19	318.82	297.25	316.5	320.96	289.58	294.46	294.03	291.89	332.93	297.8	293.92	311.16	288.55	300.07	301.38	291.99	288.2	298.1	326.32	310.97	287.31	301.37	311.82	301.14	307.73	282.94	325.97	304.7	295.22	303.33	311.59	298.75	295.38	303.97	320.42	289.08	284.22	297.29	313.76	308.79	287.8	295.76	336.23
943	78.7719	325.09	305.58	326.45	314.74	330.86	319.13	297.78	316.5	321.03	289.51	294.48	294.42	292.48	333.16	297.84	294.17	311.46	288.92	299.8	301.61	292.35	288.5	298.24	326.13	311.02	287.28	301.33	311.48	301.23	307.96	283.34	326.75	305.06	295.64	303.55	311.53	299.4	294.81	304.15	320.9	289.01	284.38	297.5	313.58	308.59	287.95	296.06	336.56
944	78.8553	325.25	305.18	326.49	314.66	329.11	319.3	297.88	316.58	321.52	290	294.74	294.6	292.63	334.76	297.8	294.43	311.54	289.14	300.33	301.5	292.74	288.84	298.52	326.45	311.71	287.66	301.38	312.99	301.43	307.79	283.51	325.53	304.89	295.77	304.49	311.31	299.12	294.64	303.96	320.84	289.38	284.61	299.22	314.09	308.88	287.95	296.25	338.12
945	78.9386	325.66	305.75	326.78	315.08	329.55	319.82	298.3	316.77	321.53	290.28	295.25	294.55	292.9	334.41	298.09	294.05	311.83	289.24	301.48	301.17	292.98	289.1	298.48	326.61	311.68	287.73	301.56	312.78	301.81	308.49	283.27	326.01	305.6	295.79	304.65	312.4	299.62	295.15	304.44	320.44	289.67	285.07	300.08	314.26	309.54	288.49	296.31	337.32
946	79.0219	325.82	305.92	326.85	315.22	330.36	319.71	298.43	317.19	322.08	290.06	295.28	295.04	292.81	334.12	298.37	294.63	312.21	289.15	299.81	301.8	293.16	289.04	298.69	326.38	312.1	287.71	302.1	313.63	301.77	307.47	283.66	325.8	305.6	296.04	303.84	311.61	299.48	295.15	304.58	321.1	289.75	285.3	298.23	314.93	309.6	288.44	296.45	337.53
947	79.1053	325.8	306	327.66	315.69	331.73	319.9	298.67	317.3	322.03	290.33	295.58	295.09	293.23	333.78	298.55	294.65	312.26	289.67	302.45	301.82	293.35	289.29	299.18	326.69	312.17	287.71	302.36	313.4	302.46	307.03	283.79	326.25	306.1	296.62	303.65	312.28	300.19	295.48	304.5	320.73	289.63	285.34	298.65	314.25	309.2	288.39	296.67	337.58
948	79.1886	326.43	306.39	327.25	315.7	331.3	320.26	298.89	317.16	322.46	290.8	295.42	295.3	293.48	333.98	298.98	294.73	312.56	289.65	300.93	302.03	293.59	289.52	299.12	326.79	312.28	288.16	302.46	311.94	302.14	307.93	284.2	326.04	306.42	296.54	303.65	311.31	300.26	296.11	304.58	321.2	289.95	285.37	300.47	314.7	309.28	288.87	296.5	337.23
949	79.2747	326.49	306.5	327.31	315.87	332.09	320.3	299.22	317.43	322.65	290.95	295.93	295.58	293.59	334.7	298.94	295.12	312.49	289.88	300.59	301.9	293.47	289.7	299.33	326.69	312.63	288.38	302.77	313.8	302.22	310.16	284.21	326.51	306.37	296.7	305.76	312.07	300.35	296.2	305.11	321.46	290.07	285.49	299.49	315.09	310	288.72	296.8	337.32
950	79.3581	326.83	306.39	327.64	316.2	331.11	320.7	299.13	317.38	322.66	290.91	296.18	295.65	293.8	335.01	299.41	294.82	313.04	290.28	301.21	302.55	293.92	289.97	299.9	326.91	313.05	288.54	303.07	313.5	303.24	308.66	284.5	326.25	306.36	297.03	305.48	313.09	300.72	296.01	305.17	321.25	290.37	286.12	299.21	314.81	310.82	289.28	297.14	338.46
951	79.4414	327.22	307.26	327.78	316.66	331.31	320.94	299.67	318.06	323	291.44	296.41	295.94	293.8	335.47	299.42	295.38	313.23	290.4	301.68	303.06	293.78	290.23	299.69	327.1	312.92	289.26	303.17	313.22	303.41	308.93	284.56	326.93	307.02	297.45	306.03	312.79	301.11	296.47	305.49	321.48	290.4	285.96	299.58	316.59	310.03	289.81	297.07	338.67
952	79.5247	327.33	306.98	328.46	316.59	332.17	321.3	299.74	318.3	323.29	291.35	296.39	296.26	294.23	336.12	299.8	295.37	313.35	290.5	302.77	303.67	294.23	290.24	300.01	326.82	312.77	288.96	303.37	314.01	304.32	309.62	285.01	326.74	307.36	297.38	305.62	313.04	301.09	296.54	305.48	321.65	290.73	286.07	299.78	314.64	310.22	289.52	297.21	337.42
953	79.6081	327.66	307.58	328.6	317.03	331.22	321.3	299.45	318.45	323.15	291.6	296.66	296.59	294.74	335.23	299.89	295.75	313.42	290.78	301.99	303.14	294.53	290.57	300.45	327.17	313.26	289.24	303.38	315	303.55	308.32	285.41	327.2	307.53	297.78	306.2	313.25	301.28	296.73	305.57	321.52	290.98	286.32	299.96	315.08	310.69	289.62	297.78	338.93
954	79.6914	328.15	307.81	328.79	317.33	331.48	321.61	300.1	318.25	323.24	292.06	297.13	296.63	294.5	334.82	300.2	295.63	313.82	290.96	303.87	303.44	294.57	290.83	300.53	327.43	313.43	289.32	303.32	313.76	303.8	309.68	285.13	326.75	307.24	297.67	306.05	313.69	301.66	297.1	305.84	321.8	290.86	286.33	300.19	316.14	310.91	289.67	297.78	337.15
955	79.7747	327.84	307.84	329.27	317.12	332.87	321.65	300.18	318.52	323.61	291.78	296.8	296.67	294.65	335.1	300.03	295.9	314.02	291.24	302.6	303.56	294.78	290.94	300.94	327.53	313.55	289.56	303.78	314.12	303.41	310.79	285.75	326.58	307.72	298.37	305.83	313.22	301.66	296.95	306.03	321.91	291.13	286.5	299.79	316.24	310.35	289.87	297.78	339.56
956	79.8581	327.97	308.09	328.94	317.34	332.04	321.76	300.32	318.91	324	292.27	297.31	297.05	294.85	336.43	299.94	296.1	314.21	291.18	302.61	303.69	294.95	291.1	300.75	327.75	313.71	289.52	304.06	315.18	303.31	309.88	285.81	326.96	307.8	298.17	307.02	313.91	301.77	296.97	306.17	322.26	291.13	286.81	300.99	314.99	310.9	290.44	298.11	338.18
957	79.9414	328.36	307.74	330	317.85	333.28	322.48	300.54	318.84	323.91	292.15	297.18	297.33	295.35	336.03	300.62	296	314.53	291.49	303.1	304.01	295.43	291.19	300.99	327.75	314.15	289.66	304.09	315.16	303.84	309.9	285.93	326.98	308.04	298.28	306.74	313.79	302.14	297.49	306.1	322.25	291.7	286.72	300.86	315.9	311.41	290.37	298.07	339.47
958	80.0247	328.22	308.57	329.99	317.96	332.55	322.8	300.96	319.13	324.43	292.4	297.48	297.24	295.47	338.37	300.91	296.19	314.6	291.59	302.2	303.8	295.55	291.76	301.39	327.76	314.4	289.94	304.6	314.22	304.03	310.52	286.47	326.99	308.38	298.68	306.05	314.43	302.36	297.79	306.7	322.22	291.7	287.02	301.82	316.95	310.83	290.6	298.34	339.47
959	80.1108	328.73	308.53	330.51	318.23	333.84	322.45	300.93	319.22	324.67	292.88	297.8	297.65	295.58	336.84	301.28	296.43	314.92	291.73	303.32	304.57	295.56	291.62	301.77	328.03	314.81	290.56	304.54	315.64	303.88	309.77	286.48	326.88	308.62	298.92	306.97	314.82	302.5	297.67	306.74	322.49	291.96	287.82	300.87	315.69	311.39	291.21	298.64	338.02
960	80.1942	329.4	308.75	330.28	318.34	334.36	322.92	301.73	319.63	324.63	293.13	298.19	298.03	295.96	339.27	301.54	297.03	315.16	292.22	303.61	304.53	296.03	292.16	301.62	328.24	314.94	290.53	305.02	315.35	305.14	311.56	286.6	327.21	308.89	299.23	307.33	314.27	302.72	297.96	306.97	322.63	292.17	287.55	302.26	317.33	311.74	291.21	298.97	339.78
961	80.2775	329.43	309	330.74	318.85	333.43	323.08	301.87	319.43	325.41	293.22	298.64	298.32	296.36	337.44	301.76	296.98	315.44	292.38	303.83	304.94	295.97	292.28	302.23	327.84	315.06	290.66	304.85	315.97	305.28	311.19	286.6	328.51	308.98	299.4	307.52	315.06	302.83	298.15	307.33	322.62	292.35	287.83	302.23	315.78	311.86	291.41	298.83	339.54
962	80.3608	329.54	309.66	330.49	319.22	334.03	323.67	302.06	320.07	325.36	293.62	298.72	298.36	296.37	337.2	301.77	297.26	315.43	292.78	304.7	305.09	296.46	292.87	302.21	327.97	315.05	290.73	305.5	315.88	304.85	311.01	287.01	328.53	308.93	299.29	307.15	315.52	303.34	298.34	307.21	322.67	292.37	288.23	301.55	316.69	311.22	291.51	299.05	340.08
963	80.4442	329.98	309.77	331.05	319.04	334.93	323.5	302.45	320.11	325.72	293.72	298.99	298.51	296.96	340.71	302.01	297.67	316.08	292.92	303.71	305.5	296.74	292.65	302.5	328.11	315.65	291.1	305.67	315.5	304.66	311.47	287.51	327.67	309.37	299.67	307.85	315.29	303.29	298.42	307.62	323	292.57	288.16	302.68	318.21	312.33	291.83	299.08	340.21
964	80.5275	330.07	310.31	330.73	319.49	334.05	323.98	302.41	320.43	326.14	293.79	299.08	299.23	296.8	337.88	302.16	297.41	315.73	292.74	304.28	305.81	296.86	292.98	302.6	328.36	315.69	291.19	305.74	314.74	305.95	311.1	287.02	327.56	309.83	299.9	307.84	315.5	303.67	299.24	307.81	322.89	293.04	288.31	301.81	317.54	313.21	291.76	299.51	339.26
965	80.6108	329.95	309.94	331.68	319.6	334.39	324.27	302.53	320.33	325.82	293.97	299.26	298.81	296.69	338.99	302.61	297.65	316.05	292.79	303.92	305.96	297.02	293.01	302.73	328.45	315.89	291.3	305.89	316.52	305.74	312.05	287.72	328.18	309.78	300.43	307.75	315.86	303.54	298.91	308.21	322.57	293.12	288.72	302.78	319.65	313.03	291.98	299.62	340.43
966	80.6942	330.34	309.79	331.64	320.18	334.05	324.36	302.6	320.85	326.01	294.12	299.55	299.3	297.2	336.77	302.24	297.57	316.74	293.25	304.37	305.4	297.21	292.92	302.71	328.32	316.01	291.72	306.53	317.14	306.54	312.48	287.8	327.99	309.96	300.23	308.08	315.71	304.09	299.13	308.04	323.03	293.26	288.95	302.48	320.49	314.05	292.32	299.77	339.4
967	80.7775	330.86	310.27	332.42	320.38	336.09	324.74	303.24	320.84	326.46	294.44	299.23	299.27	297.58	341.36	302.8	298.21	316.44	293.56	304.85	305.78	297.41	293.27	303.28	328.73	315.88	291.99	306.55	317.43	306.23	312.01	288.28	327.97	310.03	300.38	308.86	316.76	304.33	299.61	308.44	323.03	293.4	288.99	302.74	317.34	313.77	292.59	299.87	341.23
968	80.8608	330.89	310.7	332.01	320.52	336.04	324.82	303.41	320.62	326.2	294.51	299.67	299.68	298.1	338.31	303	298.35	316.96	293.78	304.88	306.02	297.69	293.7	303.67	329.07	316.51	291.97	306.6	316.99	306.46	312.35	288.28	329.15	310.29	300.9	309.1	316.64	304.24	299.85	308.65	323.3	293.8	289.44	303.6	318.64	313.58	292.86	300.18	339.1
969	80.9469	331.03	310.92	332.21	321.01	335.05	325.39	303.53	321	326.54	294.85	300.01	299.97	298.45	340.19	303.26	298.32	316.89	293.98	304.91	306.26	297.92	293.63	303.74	328.95	316.84	292.42	306.97	317.22	306.59	312.92	288.42	328.1	310.29	301.11	309.36	317.53	304.76	300.07	308.67	323.4	293.74	289.52	303.98	318.7	314.21	292.95	300.06	340.51
970	81.0303	331.13	311.21	332.73	320.9	335.45	325.45	303.63	321.44	326.83	295.38	300.39	300.08	298.4	338.38	303.75	298.69	317.27	294.27	305.68	306.59	298.07	294.45	303.9	328.81	316.98	292.7	307.56	316.92	307.36	313.33	288.87	328.67	310.57	301.38	309.44	316.85	305.2	300.2	308.77	323.87	293.95	289.83	304.23	318.11	314.82	293.13	300.4	339.71
971	81.1136	331.4	311.15	332.28	321.33	336.4	325.63	304.28	321.63	326.72	295.64	300.72	300.21	298.44	337.32	303.89	298.63	317.16	294.19	305.66	307.2	298.19	294.43	303.89	328.92	317.2	292.64	307.73	317.28	307.63	313.72	288.8	328.8	310.63	301.31	309.82	317.59	305.62	300.29	309.23	323.78	294.08	289.85	304.95	320.94	313.96	293.33	300.65	340.79
972	81.1969	331.46	311.52	333.65	321.34	336.67	325.97	304.29	322.12	327.01	295.34	300.98	300.41	298.67	337.15	303.78	298.86	317.52	294.49	305.54	307.18	298.32	294.53	304.15	329.19	317.06	292.74	307.83	318.19	307.33	313.88	289.5	328.36	310.82	301.96	310.22	316.96	305.34	300.46	309.4	323.98	294.43	289.81	304.12	319.32	314.47	293.56	300.96	340.79
973	81.2803	331.68	311.46	333.57	321.32	336.58	326.18	304.55	322.08	327.27	295.39	300.79	300.44	298.9	340.41	304.19	298.69	317.61	294.67	307.43	306.87	298.49	294.56	304.38	329.05	317.08	293.17	308.11	317.7	307.76	313.96	289.2	328.59	311.09	302.07	309.62	318.41	305.44	300.49	309.32	323.96	294.69	290.06	303.78	318.7	314.6	293.82	300.92	341.03
974	81.3636	331.49	311.98	333.48	321.48	337.91	326.37	304.46	321.98	327.48	295.89	301.11	300.63	299.12	337.46	304.31	298.96	317.54	294.96	305.76	307.69	298.99	294.6	304.7	329.1	317.84	293.31	308.08	317.72	307.83	313.66	289.63	328.93	311.23	302.28	309.33	315.5	306.01	300.73	309.47	323.8	294.69	290.58	304.34	319.08	314.67	294.16	301	340.99
975	81.4469	331.75	312.25	333.9	321.49	337.49	326.43	304.66	322.24	327.47	296.3	301.65	300.93	299.12	340.86	304.64	299.38	317.7	294.77	306.37	307.64	298.91	295.26	304.83	329.3	317.47	293.63	308.19	318.35	308.27	313.49	289.74	329.08	311.26	302.12	310.05	316.78	305.78	300.91	309.69	323.95	294.85	290.58	304.72	319.84	315.3	294.05	301.46	341.41
976	81.5303	332.01	312.37	334.52	322.35	337.18	326.34	304.89	322.26	327.73	296.22	301.57	300.76	299.21	337.36	304.56	299.15	318.14	295.38	306.03	307.67	299.19	295.34	304.72	329.63	317.82	293.4	308.6	318.67	307.55	314.84	290.13	328.78	311.21	302.42	310.75	318.34	306.03	301.62	309.69	324.04	294.8	290.72	305.31	319.88	315.03	294.18	301.62	341.65
977	81.6136	332.33	312.44	334.36	322.17	336.63	327	305.09	322.53	328.04	296.6	301.64	301.43	299.62	341.19	304.8	299.75	318.12	295.46	306.51	308.26	299.54	295.36	305.26	330.1	318.08	293.73	308.78	317.82	309.37	315.07	290.51	329.27	311.51	302.54	311.2	318.8	306.24	301.06	310.27	324.1	295.2	291.23	304.72	319.66	316	294.18	301.83	341
978	81.6969	332.95	313.02	334.74	322.42	337.06	327.1	305.45	322.9	328.17	296.64	302.01	301.55	299.94	341.59	304.88	299.71	318.31	295.68	307.03	308.33	299.78	296.01	305.6	329.85	318.35	294.27	309.04	318.79	309.04	314.47	290.41	329.53	311.97	302.93	311.05	319.12	306.7	301.89	310.5	324.45	295.25	291.29	306.19	319.87	315.16	294.92	301.92	342.29
979	81.7831	332.95	312.93	334.44	323.03	337.33	327.32	305.61	323.15	328.48	296.73	302.19	301.9	300.06	342.26	305.27	300.34	318.39	295.86	306.81	308.72	299.99	296.32	305.55	330.46	318.42	294.55	309.32	319.64	309.09	314.95	290.79	329.33	312.12	303.01	311.07	318.26	307.21	301.75	310.63	324.54	295.56	291.23	306.1	320.81	316.39	295.1	302.13	342.64
980	81.8664	333.16	313.36	334.98	322.6	338	327.88	305.88	323.23	328.96	296.95	302.66	302.16	300.38	341.9	305.58	300.44	319.23	295.99	307.75	308.67	300.19	296.35	306.06	330.85	318.49	294.76	309.45	319.33	308.93	314.1	291.06	329.72	312.29	303.4	311.27	318.11	307.24	302.16	311.09	324.68	295.88	291.37	305.44	319.12	316.22	295.15	302.29	342.22
981	81.9497	333.11	313.69	335.34	323.36	338.1	327.8	306.35	323.58	328.86	297.67	302.5	302.38	300.52	342.5	305.98	300.12	319.14	296.66	306.78	308.94	300.28	296.27	306.05	330.32	318.84	294.54	309.7	319.72	309.67	315.8	291.25	329.56	312.49	303.52	311.25	319.4	307.1	302.33	310.95	324.61	296.3	291.58	306.36	320.36	315.7	295.32	302.52	343.08
982	82.0331	333.33	313.75	335.38	323.59	338.94	328.16	306.49	323.46	328.81	297.44	302.89	302.46	300.98	342.38	306.22	300.3	319.07	296.23	307.47	309.31	300.31	296.39	306.08	330.02	318.94	294.97	309.58	319.92	309.91	316.2	291.4	330.53	312.61	304.13	311.95	319.29	307.62	302.37	311.14	324.98	296.2	291.84	306.29	320.52	319.03	295.76	302.76	342.11
983	82.1164	333.57	313.86	335.61	323.86	338.88	328.06	306.99	323.69	329.13	297.74	303.45	302.7	300.94	342.13	306.51	300.55	319.25	296.62	307.61	309.25	300.66	296.57	306.06	330.15	319.12	294.98	310.53	319.92	309.45	316.16	291.6	330.18	312.32	303.89	311.49	318.06	307.95	302.66	311.35	324.8	296.33	292.33	306.5	321.85	318.62	295.7	302.72	342.29
[truncated: 1,016 more rows]
[truncated: 48 more columns]

## Sheet: Channel2
Cycle	Time[h]	Ch2_cal_A01	Ch2_cal_A02	Ch2_cal_A03	Ch2_cal_A04	Ch2_cal_A05	Ch2_cal_A06	Ch2_cal_A07	Ch2_cal_A08	Ch2_cal_B01	Ch2_cal_B02	Ch2_cal_B03	Ch2_cal_B04	Ch2_cal_B05	Ch2_cal_B06	Ch2_cal_B07	Ch2_cal_B08	Ch2_cal_C01	Ch2_cal_C02	Ch2_cal_C03	Ch2_cal_C04	Ch2_cal_C05	Ch2_cal_C06	Ch2_cal_C07	Ch2_cal_C08	Ch2_cal_D01	Ch2_cal_D02	Ch2_cal_D03	Ch2_cal_D04	Ch2_cal_D05	Ch2_cal_D06	Ch2_cal_D07	Ch2_cal_D08	Ch2_cal_E01	Ch2_cal_E02	Ch2_cal_E03	Ch2_cal_E04	Ch2_cal_E05	Ch2_cal_E06	Ch2_cal_E07	Ch2_cal_E08	Ch2_cal_F01	Ch2_cal_F02	Ch2_cal_F03	Ch2_cal_F04	Ch2_cal_F05	Ch2_cal_F06	Ch2_cal_F07	Ch2_cal_F08
[truncated: 2,002 more rows]
[truncated: 48 more columns]

[truncated: 1 more sheets: Volumes]
