# Supplementary material for: Two KaiABC systems control circadian oscillations in one cyanobacterium
Source: Nat Commun. 2024 Sep 3;15:7674. doi: 10.1038/s41467-024-51914-5 (PMC11372060; doi:10.1038/s41467-024-51914-5)
Supplement: Supplementary file 7 — Supplementary Dataset 4 [file 41467_2024_51914_MOESM7_ESM.zip › S4_backscatter_data_and_protocols/data_and_protocols/Experiment_2/40_20230717_Kai_mutants_and_friends.xlsx]

## Sheet: MetaData
Protocol Name	20230717_Kai_mutants_and_friends
User
Process Id	40
Process Start	2023-07-17T16:45:42 +02:00
Process End	2023-07-24T13:38:47 +02:00
BioLector Id	BLXT092_03515314
MTP Type	MTP_48-FlowerPlate
Lot
Channel 1 Name	BM_730_6
Channel 1 Gain	6
Channel 1 Calibration
Channel 2 Name	eYFP_4
Channel 2 Gain	4
Channel 2 Calibration
Cycle Time [min]	5
Temperature after experiment [°C]	n.a.
Initial Temperature [°C]	30
Initial Speed [rpm]	600
Initial O2 [% (v/v)]	0
Initial CO2 [% (v/v)]	1
Initial FlowRate [mL/min]	20
Humidity Control	On
Gassing Mode
Atmospheric air	Off
Anaerobic mode (N2)	Off
CO2 up-regulation (air:CO2)	On
O2 down-regulation (air:N2)	Off
O2 up-regulation (air:O2)	Off

## Sheet: LayoutData
Well	Start Volume	Max Volume	Description
A01	1000	1000	6803_WT_Uppsala_rep1
A02	1000	1000	6803_deltaKaiA3_rep3
A03	1000	1000	6803_deltaKaiC3_rep1
A04	1000	1000	6803_deltaKaiA3B3_rep3
A05	1000	1000	6803_deltaKaiB3C3_rep1
A06	1000	1000	6803_deltaKaiA3B3C3_rep3
A07	1000	1000	6803_deltaglgC_rep1
A08	1000	1000	7942_Ducat_WT_rep1
B01	1000	1000	6803_WT_Uppsala_rep2
B02	1000	1000	6803_deltaKaiA3_rep4
B03	1000	1000	6803_deltaKaiC3_rep2
B04	1000	1000	6803_deltaKaiA3B3_rep4
B05	1000	1000	6803_deltaKaiB3C3_rep2
B06	1000	1000	6803_deltaKaiA3B3C3_rep4
B07	1000	1000	6803_deltaglgC_rep2
B08	1000	1000	7942_Ducat_WT_rep2
C01	1000	1000	6803_WT_Uppsala_rep3
C02	1000	1000	6803_deltaKaiB3_rep1
C03	1000	1000	6803_deltaKaiC3_rep3
C04	1000	1000	6803_deltaKaiA3C3_rep1
C05	1000	1000	6803_deltaKaiB3C3_rep3
C06	1000	1000	6803_deltaKaiA1B1C1_rep1
C07	1000	1000	6803_deltaglgC_rep3
C08	1000	1000	6803_mVenus_rep1
D01	1000	1000	6803_WT_Uppsala_rep4
D02	1000	1000	6803_deltaKaiB3_rep2
D03	1000	1000	6803_deltaKaiC3_rep4
D04	1000	1000	6803_deltaKaiA3C3_rep2
D05	1000	1000	6803_deltaKaiB3C3_rep4
D06	1000	1000	6803_deltaKaiA1B1C1_rep2
D07	1000	1000	6803_deltaglgC_rep4
D08	1000	1000	6803_mVenus_rep2
E01	1000	1000	6803_deltaKaiA3_rep1
E02	1000	1000	6803_deltaKaiB3_rep3
E03	1000	1000	6803_deltaKaiA3B3_rep1
E04	1000	1000	6803_deltaKaiA3C3_rep3
E05	1000	1000	6803_deltaKaiA3B3C3_rep1
E06	1000	1000	6803_deltaKaiA1B1C1_rep3
E07	1000	1000	7942_Axmann_WT_rep1
E08	1000	1000	6803_Wilde_WT_rep1
F01	1000	1000	6803_deltaKaiA3_rep2
F02	1000	1000	6803_deltaKaiB3_rep4
F03	1000	1000	6803_deltaKaiA3B3_rep2
F04	1000	1000	6803_deltaKaiA3C3_rep4
F05	1000	1000	6803_deltaKaiA3B3C3_rep2
F06	1000	1000	6803_deltaKaiA1B1C1_rep4
F07	1000	1000	7942_Axmann_WT_rep2
F08	1000	1000	6803_Wilde_WT_rep2

## Sheet: ProcessData
Cycle	Time	Temp	O2	CO2	Shaker
1	0.0111111	23.7	0	0.48	600
2	0.0944444	28.3	0	0.45	600
3	0.177778	29.6	0	0.45	599
4	0.261111	30.3	0	0.45	600
5	0.344444	30.05	0	0.49	599
6	0.427778	30	0	0.49	599
7	0.511111	30	0	1.08	600
8	0.594444	30	0	0.57	599
9	0.677778	30	0	0.54	600
10	0.763889	30	0	1.06	599
11	0.847222	30	0	0.55	599
12	0.930556	30	0	0.61	600
13	1.01389	29.95	0	1.09	599
14	1.09722	29.9	0	1.68	600
15	1.18056	30	0	0.53	599
16	1.26389	29.95	0	0.52	599
17	1.34722	29.95	0	1.09	599
18	1.43056	29.95	0	1.58	600
19	1.51389	30	0	0.5	599
20	1.6	29.95	0	0.52	599
21	1.68333	29.95	0	0.6	599
22	1.76667	29.95	0	1.13	599
23	1.85	30	0	1.69	600
24	1.93333	29.95	0	0.65	599
25	2.01667	29.95	0	0.65	600
26	2.1	30	0	1.28	600
27	2.18333	30	0	1.33	599
28	2.26667	30	0	0.81	599
29	2.35	30	0	0.32	599
30	2.43611	30	0	0.27	600
31	2.51944	30	0	0.81	600
32	2.60278	29.9	0	1.34	599
33	2.68611	29.9	0	0.32	599
34	2.76944	29.9	0	0.85	599
35	2.85278	29.95	0	0.86	599
36	2.93611	30	0	0.85	599
37	3.01944	29.95	0	1.89	600
38	3.10278	30	0	0.77	599
39	3.18611	30	0	0.8	600
40	3.27222	29.95	0	1.36	600
41	3.35556	29.95	0	0.85	599
42	3.43889	30	0	0.84	600
43	3.52222	29.95	0	1.47	599
44	3.60556	30	0	0.41	599
45	3.68889	30	0	0.41	599
46	3.77222	30	0	0.93	600
47	3.85556	30	0	0.93	600
48	3.93889	30	0	0.89	600
49	4.02222	29.95	0	0.38	599
50	4.10833	30	0	0.95	600
51	4.19167	29.9	0	0.49	599
52	4.275	29.9	0	0.5	599
53	4.35833	29.9	0	1.55	599
54	4.44167	29.95	0	1.56	599
55	4.525	30	0	1.58	600
56	4.60833	29.95	0	1.59	600
57	4.69167	30	0	1.09	599
58	4.775	29.95	0	0.57	599
59	4.85833	29.95	0	0.43	599
60	4.94444	30	0	0.38	599
61	5.02778	30	0	0.9	599
62	5.11111	30	0	0.91	599
63	5.19444	30	0	0.52	599
64	5.27778	30	0	0.65	600
65	5.36111	30	0	1.13	599
66	5.44444	30	0	1.74	599
67	5.52778	30	0	0.61	600
68	5.61111	30	0	0.63	599
69	5.69444	30	0	0.69	600
70	5.78056	29.9	0	0.65	600
71	5.86389	29.9	0	0.69	599
72	5.94722	29.9	0	1.74	599
73	6.03056	29.9	0	0.17	600
74	6.11389	29.95	0	0.74	599
75	6.19722	30	0	0.74	599
76	6.28056	30	0	1.29	599
77	6.36389	30	0	0.76	600
78	6.44722	29.95	0	1.28	600
79	6.53056	29.95	0	0.66	599
80	6.61667	29.95	0	0.6	599
81	6.7	30	0	0.66	599
82	6.78333	30	0	1.72	599
83	6.86667	30	0	1.69	600
84	6.95	30	0	1.77	600
85	7.03333	30	0	1.69	599
86	7.11667	30	0	1.14	600
87	7.2	29.9	0	0.59	599
88	7.28333	29.9	0	0.53	599
89	7.36667	29.95	0	1.61	600
90	7.45278	29.95	0	1.2	599
91	7.53611	30	0	0.65	599
92	7.61944	30	0	1.16	600
93	7.70278	29.95	0	1.16	600
94	7.78611	30	0	0.64	599
95	7.86944	29.95	0	0.77	599
96	7.95278	29.95	0	0.8	599
97	8.03611	29.95	0	1.37	599
98	8.11944	30	0	0.86	599
99	8.20278	30	0	0.82	599
100	8.28889	30	0	1.33	600
101	8.37222	30	0	0.75	599
102	8.45556	30	0	1.29	600
103	8.53889	29.95	0	0.8	600
104	8.62222	30	0	0.86	600
105	8.70556	29.9	0	0.98	599
106	8.78889	29.9	0	1.01	599
107	8.87222	29.9	0	1.64	600
108	8.95556	29.95	0	1.09	599
109	9.03889	29.95	0	0.59	599
110	9.125	30	0	0.73	599
111	9.20833	30	0	0.68	600
112	9.29167	30	0	1.23	600
113	9.375	30	0	0.71	599
114	9.45833	29.95	0	0.76	600
115	9.54167	30	0	1.81	600
116	9.625	30	0	0.68	600
117	9.70833	30	0	0.65	600
118	9.79167	30	0	1.72	599
119	9.875	30	0	0.69	599
120	9.96111	30	0	0.7	599
121	10.0444	30	0	0.8	599
122	10.1278	29.95	0	1.83	600
123	10.2111	29.9	0	1.36	599
124	10.2944	29.9	0	0.86	600
125	10.3778	29.9	0	0.86	599
126	10.4611	29.95	0	0.85	600
127	10.5444	30	0	0.85	599
128	10.6278	29.95	0	0.85	600
129	10.7111	29.95	0	0.84	600
130	10.7972	30	0	0.9	599
131	10.8806	29.95	0	0.97	599
132	10.9639	30	0	0.46	600
133	11.0472	30	0	1	599
134	11.1306	30	0	0.46	599
135	11.2139	30	0	1.04	600
136	11.2972	30	0	0.5	600
137	11.3806	30	0	1.12	599
138	11.4639	30	0	0.59	600
139	11.5472	30	0	0.65	600
140	11.6333	29.9	0	1.23	599
141	11.7167	29.9	0	0.71	599
142	11.8	29.9	0	0.77	599
143	11.8833	29.9	0	1.24	600
144	11.9667	29.95	0	1.81	599
145	12.05	29.95	0	1.14	599
146	12.1333	30	0	1.09	600
147	12.2167	30	0	0.53	600
148	12.3	29.95	0	1.04	599
149	12.3833	29.95	0	1.11	599
150	12.4694	30	0	1.07	599
151	12.5528	30	0	1.17	599
152	12.6361	30	0	0.71	600
153	12.7194	30	0	0.71	599
154	12.8028	30	0	1.26	600
155	12.8861	30	0	0.74	599
156	12.9694	30	0	0.9	599
157	13.0528	29.95	0	0.9	599
158	13.1361	29.95	0	0.9	600
159	13.2194	29.9	0	1.36	600
160	13.3056	29.9	0	0.8	600
161	13.3889	29.9	0	0.82	599
162	13.4722	29.95	0	0.77	599
163	13.5556	29.9	0	0.81	599
164	13.6389	29.95	0	1.38	600
165	13.7222	29.95	0	1.47	599
166	13.8056	29.95	0	0.93	600
167	13.8889	29.95	0	0.93	599
168	13.9722	29.95	0	0.93	600
169	14.0556	30	0	1.47	600
170	14.1417	30	0	0.77	599
171	14.225	30	0	1.26	599
172	14.3083	30	0	0.75	600
173	14.3917	30	0	1.77	600
174	14.475	30	0	1.29	600
175	14.5583	30	0	0.7	599
176	14.6417	29.9	0	0.66	600
177	14.725	29.9	0	1.18	599
178	14.8083	29.9	0	1.27	600
179	14.8917	29.95	0	1.8	599
180	14.9778	29.95	0	0.71	599
181	15.0611	29.95	0	0.76	599
182	15.1444	30	0	0.75	600
183	15.2278	29.95	0	0.77	600
184	15.3111	29.95	0	1.23	599
185	15.3944	29.95	0	0.73	599
186	15.4778	29.95	0	1.2	600
187	15.5611	30	0	0.66	600
188	15.6444	30	0	0.64	599
189	15.7278	30	0	0.66	599
190	15.8139	30	0	0.7	600
191	15.8972	30	0	0.79	600
192	15.9806	30	0	0.79	599
193	16.0639	30	0	0.77	599
194	16.1472	29.9	0	0.79	599
195	16.2306	29.9	0	0.79	600
196	16.3139	29.9	0	1.31	599
197	16.3972	29.95	0	1.29	600
198	16.4806	29.95	0	1.8	600
199	16.5639	29.95	0	0.71	599
200	16.65	29.95	0	0.65	600
201	16.7333	30	0	1.66	600
202	16.8167	29.95	0	1.17	600
203	16.9	29.95	0	0.61	599
204	16.9833	30	0	0.73	599
205	17.0667	29.95	0	1.31	599
206	17.15	30	0	1.8	600
207	17.2333	30	0	0.77	600
208	17.3167	30	0	0.8	599
209	17.4	30	0	1.31	600
210	17.4861	30	0	0.82	599
211	17.5694	29.95	0	0.82	599
212	17.6528	29.95	0	0.79	600
213	17.7361	29.9	0	0.81	599
214	17.8194	29.9	0	0.81	599
215	17.9028	29.9	0	0.79	600
216	17.9861	29.95	0	0.81	599
217	18.0694	30	0	0.81	599
218	18.1528	30	0	0.84	600
219	18.2361	30	0	1.4	599
220	18.3222	30	0	0.9	599
221	18.4056	29.95	0	0.9	600
222	18.4889	30	0	0.9	600
223	18.5722	30	0	1.4	600
224	18.6556	30	0	0.89	599
225	18.7389	30	0	0.82	599
226	18.8222	30	0	0.82	599
227	18.9056	30	0	1.29	600
228	18.9889	30	0	0.77	599
229	19.0722	29.95	0	0.77	599
230	19.1583	29.95	0	0.77	599
231	19.2417	29.9	0	0.77	599
232	19.325	29.9	0	0.85	600
233	19.4083	29.9	0	1.47	599
234	19.4917	29.95	0	0.93	599
235	19.575	30	0	0.95	599
236	19.6583	29.95	0	0.9	600
237	19.7417	29.95	0	1.99	600
238	19.825	29.95	0	0.96	599
239	19.9083	30	0	1.56	599
240	19.9944	30	0	0.5	600
241	20.0778	29.95	0	1.04	599
242	20.1611	30	0	1.58	599
243	20.2444	30	0	1.04	599
244	20.3278	30	0	1.58	599
245	20.4111	30	0	1	599
246	20.4944	30	0	1.48	599
247	20.5778	29.95	0	1.48	600
248	20.6611	30	0	0.44	600
249	20.7444	29.9	0	0.92	599
250	20.8306	29.9	0	0.41	599
251	20.9139	29.9	0	0.92	599
252	20.9972	30	0	0.92	599
253	21.0806	29.9	0	0.92	600
254	21.1639	29.95	0	0.92	600
255	21.2472	29.95	0	0.96	599
256	21.3306	30	0	0.96	600
257	21.4139	30	0	0.44	599
258	21.4972	29.95	0	1.06	600
259	21.5806	29.95	0	0.55	600
260	21.6667	30	0	0.55	599
261	21.75	29.95	0	0.53	600
262	21.8333	30	0	0.64	599
263	21.9167	30	0	1.23	600
264	22	30	0	0.71	599
265	22.0833	30	0	1.75	599
266	22.1667	30	0	1.22	599
267	22.25	30	0	0.8	599
268	22.3333	29.9	0	1.36	600
269	22.4167	29.9	0	0.8	600
270	22.5028	29.9	0	0.85	600
271	22.5861	29.95	0	0.74	600
272	22.6694	29.95	0	1.29	599
273	22.7528	29.9	0	0.79	599
274	22.8361	29.9	0	0.85	600
275	22.9194	29.95	0	0.85	599
276	23.0028	30	0	0.9	599
277	23.0861	30	0	1.42	599
278	23.1694	30	0	0.87	599
279	23.2528	30	0	1.92	599
280	23.3389	30	0	0.89	600
281	23.4222	30	0	0.89	600
282	23.5056	30	0	0.37	600
283	23.5889	30	0	0.96	600
284	23.6722	30	0	0.96	600
285	23.7556	30	0	1.56	599
286	23.8389	30	0	1.69	599
287	23.9222	30	0	0.63	599
288	24.0056	29.9	0	1.68	599
289	24.0889	29.9	0	1.14	599
290	24.175	29.95	0	0.63	600
291	24.2583	29.95	0	0.68	599
292	24.3417	29.95	0	1.8	599
293	24.425	30	0	0.74	599
294	24.5083	30	0	0.7	600
295	24.5917	30	0	1.2	600
296	24.675	30	0	0.69	599
297	24.7583	29.95	0	0.68	600
298	24.8417	29.95	0	0.68	600
299	24.925	29.95	0	0.71	600
300	25.0111	30	0	1.79	599
301	25.0944	29.95	0	0.71	599
302	25.1778	30	0	0.73	599
303	25.2611	29.95	0	0.77	600
304	25.3444	29.95	0	1.8	599
305	25.4278	30	0	1.24	600
306	25.5111	30	0	0.73	599
307	25.5944	30	0	0.73	600
308	25.6778	30	0	1.27	599
309	25.7611	29.9	0	0.74	599
310	25.8472	29.9	0	1.26	600
311	25.9306	29.9	0	0.75	600
312	26.0139	29.9	0	0.71	599
313	26.0972	30	0	1.75	600
314	26.1806	29.95	0	0.73	600
315	26.2639	29.95	0	1.8	600
316	26.3472	30	0	0.74	599
317	26.4306	30	0	0.89	600
318	26.5139	29.95	0	0.89	600
319	26.5972	29.9	0	1.39	600
320	26.6833	29.95	0	0.9	599
321	26.7667	30	0	0.9	599
322	26.85	29.95	0	0.91	599
323	26.9333	29.95	0	0.91	600
324	27.0167	30	0	0.89	600
325	27.1	29.95	0	0.91	600
326	27.1833	30	0	1.47	600
327	27.2667	29.95	0	0.93	599
328	27.35	29.95	0	1.02	600
329	27.4333	29.95	0	0.5	600
330	27.5194	30	0	1.04	599
331	27.6028	30	0	1.66	599
332	27.6861	30	0	0.6	599
333	27.7694	30	0	1.08	600
334	27.8528	30	0	0.53	599
335	27.9361	29.9	0	0.54	600
336	28.0194	29.9	0	1.16	600
337	28.1028	29.9	0	1.22	599
338	28.1861	29.9	0	0.69	599
339	28.2694	30	0	0.79	599
340	28.3556	29.9	0	0.77	600
341	28.4389	29.9	0	1.37	599
342	28.5222	30	0	0.87	600
343	28.6056	29.95	0	1.89	600
344	28.6889	30	0	0.85	600
345	28.7722	29.95	0	1.53	599
346	28.8556	29.95	0	1.04	599
347	28.9389	30	0	1.04	600
348	29.0222	30	0	1	600
349	29.1056	30	0	1.02	599
350	29.1917	30	0	1.02	599
351	29.275	30	0	1.01	599
352	29.3583	30	0	1.01	600
353	29.4417	30	0	1.01	599
354	29.525	29.9	0	1.56	600
355	29.6083	29.9	0	1.64	599
356	29.6917	29.9	0	0.5	599
357	29.775	29.95	0	1.09	599
358	29.8583	29.9	0	1.59	600
359	29.9417	29.95	0	1.06	599
360	30.0278	29.95	0	0.55	599
361	30.1111	29.95	0	1.02	599
362	30.1944	30	0	1.61	599
363	30.2778	30	0	1.69	600
364	30.3611	29.95	0	0.64	599
365	30.4444	29.95	0	0.66	599
366	30.5278	29.95	0	1.24	600
367	30.6111	30	0	0.74	600
368	30.6944	30	0	0.77	599
369	30.7778	30	0	1.34	600
370	30.8639	30	0	0.8	599
371	30.9472	29.95	0	0.85	600
372	31.0306	30	0	0.85	599
373	31.1139	29.9	0	0.93	599
374	31.1972	29.9	0	0.4	600
375	31.2806	29.9	0	0.95	599
376	31.3639	29.95	0	0.95	599
377	31.4472	29.9	0	1.04	600
378	31.5306	30	0	1.04	599
379	31.6139	29.95	0	1.11	599
380	31.7	30	0	1.69	600
381	31.7833	30	0	0.64	600
382	31.8667	29.95	0	0.7	600
383	31.95	29.95	0	1.23	599
384	32.0333	29.95	0	1.75	600
385	32.1167	30	0	0.59	600
386	32.2	30	0	1.04	599
387	32.2833	30	0	1.04	600
388	32.3667	29.95	0	1.04	599
389	32.45	30	0	0.53	600
390	32.5361	30	0	1	599
391	32.6194	29.9	0	1.53	600
392	32.7028	29.9	0	0.97	600
393	32.7861	29.9	0	1.08	600
394	32.8694	29.95	0	1.68	599
395	32.9528	29.9	0	0.65	600
396	33.0361	29.95	0	1.23	599
397	33.1194	29.9	0	0.75	600
398	33.2028	29.95	0	1.28	599
399	33.2861	29.95	0	0.76	599
400	33.3722	30	0	0.89	600
401	33.4556	29.95	0	0.89	600
402	33.5389	30	0	1.92	599
403	33.6222	30	0	0.85	600
404	33.7056	30	0	1.47	600
405	33.7889	30	0	0.92	599
406	33.8722	30	0	0.4	600
407	33.9556	30	0	0.52	600
408	34.0389	30	0	1.04	600
409	34.1222	29.9	0	1.07	600
410	34.2083	29.9	0	1.07	600
411	34.2917	29.95	0	1.13	599
412	34.375	29.9	0	1.16	599
413	34.4583	30	0	0.6	600
414	34.5417	30	0	0.7	600
415	34.625	30	0	1.32	600
416	34.7083	30	0	0.75	600
417	34.7917	30	0	1.85	599
418	34.875	29.9	0	0.79	600
419	34.9583	30	0	0.8	600
420	35.0444	30	0	0.8	599
421	35.1278	30	0	0.84	600
422	35.2111	30	0	0.81	599
423	35.2944	29.95	0	0.81	599
424	35.3778	30	0	0.71	600
425	35.4611	30	0	1.83	600
426	35.5444	30	0	0.79	599
427	35.6278	29.95	0	0.89	600
428	35.7111	29.9	0	0.89	599
429	35.7944	29.9	0	0.86	600
430	35.8806	29.9	0	0.98	600
431	35.9639	30	0	2.01	600
432	36.0472	29.95	0	0.39	599
433	36.1306	29.9	0	0.89	599
434	36.2139	29.95	0	0.89	599
435	36.2972	30	0	0.89	599
436	36.3806	29.95	0	0.89	599
437	36.4639	29.95	0	0.93	600
438	36.5472	30	0	0.93	600
439	36.6306	30	0	1.02	599
440	36.7167	30	0	1.03	600
441	36.8	30	0	1.03	600
442	36.8833	30	0	1.06	600
443	36.9667	30	0	0.6	600
444	37.05	29.95	0	0.64	600
445	37.1333	29.9	0	0.61	599
446	37.2167	29.9	0	1.12	599
447	37.3	29.9	0	1.14	600
448	37.3833	30	0	1.18	599
449	37.4667	29.95	0	0.68	600
450	37.5528	29.9	0	1.22	599
451	37.6361	29.95	0	0.77	600
452	37.7194	29.95	0	0.75	600
453	37.8028	30	0	1.77	600
454	37.8861	29.95	0	0.68	599
455	37.9694	30	0	1.2	600
456	38.0528	30	0	0.63	599
457	38.1361	30	0	0.69	600
458	38.2194	30	0	1.75	599
459	38.3028	30	0	1.24	600
460	38.3889	30	0	0.71	600
461	38.4722	30	0	0.7	600
462	38.5556	30	0	1.77	599
463	38.6389	29.9	0	1.29	600
464	38.7222	29.9	0	0.82	600
465	38.8056	29.9	0	0.82	600
466	38.8889	29.95	0	0.82	600
467	38.9722	30	0	0.82	600
468	39.0556	30	0	1.95	600
469	39.1389	29.95	0	1.43	599
470	39.225	29.95	0	0.96	600
471	39.3083	29.95	0	0.97	600
472	39.3917	29.95	0	0.5	600
473	39.475	30	0	1	599
474	39.5583	29.95	0	1	599
475	39.6417	30	0	1	599
476	39.725	30	0	1	600
477	39.8083	30	0	1.02	600
478	39.8917	30	0	1.06	600
479	39.975	29.95	0	1.69	600
480	40.0611	30	0	1.65	599
481	40.1444	29.9	0	0.6	600
482	40.2278	29.9	0	0.63	599
483	40.3111	29.9	0	1.65	599
484	40.3944	29.95	0	1.06	599
485	40.4778	29.9	0	1.07	599
486	40.5611	30	0	1.55	600
487	40.6444	30	0	1.55	599
488	40.7278	29.95	0	0.5	600
489	40.8111	30	0	1.01	599
490	40.8972	30	0	0.95	599
491	40.9806	29.95	0	0.95	600
492	41.0639	30	0	0.95	600
493	41.1472	30	0	0.93	600
494	41.2306	30	0	0.93	599
495	41.3139	30	0	0.43	599
496	41.3972	29.95	0	0.9	600
497	41.4806	30	0	0.9	600
498	41.5639	29.95	0	1.02	599
499	41.6472	29.9	0	0.5	600
500	41.7333	29.9	0	1.02	599
501	41.8167	29.95	0	0.49	599
502	41.9	29.9	0	1.03	599
503	41.9833	30	0	1.58	600
504	42.0667	30	0	1.56	600
505	42.15	29.95	0	1.69	600
506	42.2333	30	0	1.59	599
507	42.3167	29.9	0	1.06	599
508	42.4	29.95	0	0.55	600
509	42.4833	30	0	1.16	599
510	42.5694	30	0	0.65	599
511	42.6528	30	0	0.7	599
512	42.7361	30	0	0.76	599
513	42.8194	30	0	1.36	600
514	42.9028	30	0	1.33	600
515	42.9861	30	0	0.85	599
516	43.0694	30	0	0.85	600
517	43.1528	30	0	0.82	600
518	43.2361	29.9	0	0.77	599
519	43.3194	29.9	0	1.36	600
520	43.4056	29.9	0	0.85	600
521	43.4889	29.95	0	0.96	599
522	43.5722	29.95	0	1.54	599
523	43.6556	29.9	0	1.03	599
524	43.7389	29.95	0	1.03	600
525	43.8222	29.9	0	0.95	599
526	43.9056	29.9	0	0.95	599
527	43.9889	30	0	0.95	600
528	44.0722	30	0	1.07	599
529	44.1556	30	0	0.57	599
530	44.2417	30	0	1.13	600
531	44.325	30	0	1.17	600
532	44.4083	30	0	0.65	599
533	44.4917	30	0	1.18	600
534	44.575	30	0	0.71	600
535	44.6583	29.95	0	0.7	599
536	44.7417	30	0	1.8	599
537	44.825	29.9	0	0.77	599
538	44.9083	29.9	0	0.86	599
539	44.9917	29.9	0	1.37	599
540	45.0778	29.9	0	0.84	600
541	45.1611	29.95	0	1.29	599
542	45.2444	30	0	1.29	599
543	45.3278	29.95	0	0.29	600
544	45.4111	30	0	0.82	599
545	45.4944	30	0	1.39	600
546	45.5778	30	0	0.89	600
547	45.6611	30	0	0.91	599
548	45.7444	29.95	0	0.96	599
549	45.8278	29.95	0	0.45	599
550	45.9139	29.95	0	0.57	600
551	45.9972	30	0	0.61	599
552	46.0806	30	0	1.16	600
553	46.1639	30	0	1.17	600
554	46.2472	30	0	0.64	600
555	46.3306	30	0	0.65	600
556	46.4139	29.95	0	1.79	600
557	46.4972	29.9	0	0.73	599
558	46.5806	29.9	0	0.73	599
559	46.6639	29.9	0	0.64	599
560	46.75	29.95	0	0.7	599
561	46.8333	30	0	1.22	600
562	46.9167	29.95	0	1.28	599
563	47	29.9	0	1.29	600
564	47.0833	29.9	0	1.28	600
565	47.1667	30	0	0.8	600
566	47.25	30	0	0.8	600
567	47.3333	29.95	0	0.84	600
568	47.4167	29.95	0	0.85	599
569	47.5	29.95	0	0.76	600
570	47.5861	29.95	0	0.64	599
571	47.6694	30	0	0.63	600
572	47.7528	29.95	0	0.68	600
573	47.8361	30	0	0.7	600
574	47.9194	29.95	0	1.22	599
575	48.0028	29.95	0	1.72	600
576	48.0861	30	0	0.66	599
577	48.1694	30	0	0.66	599
578	48.2528	30	0	1.2	599
579	48.3361	30	0	0.68	600
580	48.4222	30	0	0.59	600
581	48.5056	29.9	0	0.59	599
582	48.5889	29.9	0	0.57	600
583	48.6722	29.9	0	1.08	599
584	48.7556	29.9	0	1.06	599
585	48.8389	29.95	0	1.61	600
586	48.9222	30	0	1.56	600
587	49.0056	29.95	0	1.01	600
588	49.0889	29.9	0	0.46	600
589	49.1722	30	0	0.44	600
590	49.2583	30	0	1.47	599
591	49.3417	29.95	0	0.95	599
592	49.425	30	0	1.49	600
593	49.5083	29.95	0	1.44	600
594	49.5917	30	0	0.92	599
595	49.675	29.95	0	0.92	599
596	49.7583	30	0	0.89	600
597	49.8417	30	0	0.87	599
598	49.925	30	0	0.85	600
599	50.0083	30	0	1.31	600
600	50.0944	29.95	0	1.42	599
601	50.1778	30	0	0.87	599
602	50.2611	30	0	1.39	600
603	50.3444	29.9	0	1.5	599
604	50.4278	29.9	0	1.54	600
605	50.5111	29.9	0	0.5	599
606	50.5944	29.9	0	0.6	600
607	50.6778	29.9	0	1.07	599
608	50.7611	30	0	1.07	599
609	50.8444	30	0	1.72	599
610	50.9306	30	0	1.69	600
611	51.0139	29.95	0	0.64	600
612	51.0972	30	0	1.16	599
613	51.1806	30	0	1.77	600
614	51.2639	30	0	0.65	599
615	51.3472	29.95	0	0.66	599
616	51.4306	30	0	0.73	599
617	51.5139	30	0	1.29	599
618	51.5972	29.95	0	0.74	599
619	51.6806	30	0	0.71	599
620	51.7667	29.95	0	0.73	600
621	51.85	29.9	0	0.7	599
622	51.9333	30	0	0.66	599
623	52.0167	29.9	0	0.71	600
624	52.1	29.9	0	1.23	600
625	52.1833	29.9	0	0.71	600
626	52.2667	29.9	0	0.68	600
627	52.35	29.9	0	0.59	599
628	52.4333	30	0	1.65	600
629	52.5167	30	0	1.64	600
630	52.6028	29.95	0	0.55	599
631	52.6861	29.95	0	0.55	600
632	52.7694	29.95	0	0.98	600
633	52.8528	30	0	1.58	599
634	52.9361	29.95	0	0.97	600
635	53.0194	30	0	0.46	600
636	53.1028	30	0	0.46	600
637	53.1861	30	0	1.02	600
638	53.2694	29.95	0	1.04	600
639	53.3528	29.95	0	1.07	600
640	53.4389	29.95	0	1.12	599
641	53.5222	29.9	0	1.77	599
642	53.6056	29.9	0	0.64	600
643	53.6889	29.9	0	0.7	600
644	53.7722	29.9	0	1.8	599
645	53.8556	30	0	0.79	599
646	53.9389	30	0	0.84	600
647	54.0222	30	0	1.04	600
648	54.1056	30	0	1.64	600
649	54.1889	29.95	0	1.63	599
650	54.275	29.95	0	1.65	600
651	54.3583	30	0	0.59	600
652	54.4417	30	0	0.68	599
653	54.525	30	0	0.77	599
654	54.6083	30	0	1.27	600
655	54.6917	30	0	1.24	600
656	54.775	29.95	0	0.59	599
657	54.8583	30	0	1.06	599
658	54.9417	29.9	0	0.54	600
659	55.025	29.9	0	0.98	600
660	55.1111	29.9	0	1.64	599
661	55.1944	29.9	0	1.07	599
662	55.2778	29.95	0	0.57	600
663	55.3611	30	0	0.55	599
664	55.4444	30	0	1.11	599
665	55.5278	29.95	0	0.6	600
666	55.6111	30	0	0.65	600
667	55.6944	30	0	1.12	600
668	55.7778	29.95	0	1.11	599
669	55.8611	29.95	0	0.59	600
670	55.9472	30	0	0.6	600
671	56.0306	30	0	1.11	599
672	56.1139	30	0	1.6	599
673	56.1972	30	0	1.54	599
674	56.2806	29.95	0	1.01	599
675	56.3639	30	0	0.5	599
676	56.4472	30	0	1.02	599
677	56.5306	29.9	0	1.59	599
678	56.6139	29.9	0	1.6	599
679	56.6972	29.9	0	1.13	600
680	56.7833	30	0	0.65	599
681	56.8667	29.9	0	1.29	599
682	56.95	29.95	0	0.79	599
683	57.0333	29.95	0	0.82	599
684	57.1167	29.95	0	0.82	600
685	57.2	29.95	0	0.84	599
686	57.2833	30	0	0.8	600
687	57.3667	30	0	0.86	600
688	57.45	30	0	0.34	600
689	57.5333	30	0	0.87	600
690	57.6194	30	0	0.37	599
691	57.7028	30	0	0.82	600
692	57.7861	29.95	0	1.9	600
693	57.8694	29.95	0	0.79	600
694	57.9528	30	0	1.29	599
695	58.0361	29.9	0	0.77	600
696	58.1194	29.9	0	0.76	599
697	58.2028	29.95	0	1.28	599
698	58.2861	29.9	0	0.77	600
699	58.3694	29.9	0	0.82	600
700	58.4556	30	0	0.89	599
701	58.5389	29.95	0	0.9	599
702	58.6222	30	0	0.97	600
703	58.7056	29.95	0	0.97	599
704	58.7889	29.95	0	1.45	600
705	58.8722	30	0	0.96	599
706	58.9556	30	0	0.98	599
707	59.0389	30	0	0.46	600
708	59.1222	30	0	0.97	599
709	59.2056	30	0	1.09	600
710	59.2917	30	0	1.64	600
711	59.375	29.95	0	0.55	599
712	59.4583	30	0	1.08	599
713	59.5417	29.9	0	1.6	599
714	59.625	29.9	0	0.57	600
715	59.7083	29.95	0	0.69	599
716	59.7917	29.9	0	0.75	600
717	59.875	30	0	1.29	599
718	59.9583	29.9	0	0.79	600
719	60.0417	30	0	1.36	599
720	60.1278	30	0	0.84	600
721	60.2111	30	0	0.87	599
722	60.2944	29.95	0	0.87	599
723	60.3778	29.95	0	0.75	599
724	60.4611	30	0	0.75	600
725	60.5444	30	0	0.7	599
726	60.6278	29.95	0	1.13	599
727	60.7111	29.95	0	1.16	599
728	60.7944	30	0	1.72	599
729	60.8778	30	0	1.24	599
730	60.9639	30	0	0.69	599
731	61.0472	30	0	0.76	600
732	61.1306	29.9	0	1.81	599
733	61.2139	29.9	0	0.7	600
734	61.2972	29.95	0	0.61	599
735	61.3806	29.9	0	1.17	600
736	61.4639	29.9	0	0.66	600
737	61.5472	29.95	0	1.14	600
738	61.6306	29.95	0	1.74	600
739	61.7139	30	0	0.65	600
740	61.8	30	0	1.76	599
741	61.8833	29.95	0	1.2	599
742	61.9667	30	0	0.61	600
743	62.05	30	0	0.69	600
744	62.1333	30	0	1.72	600
745	62.2167	30	0	0.69	600
746	62.3	30	0	0.69	599
747	62.3833	29.95	0	0.77	600
748	62.4667	29.95	0	0.76	600
749	62.55	29.9	0	0.79	600
750	62.6361	29.9	0	1.86	600
751	62.7194	29.9	0	0.79	599
752	62.8028	29.9	0	0.7	600
753	62.8861	30	0	0.65	600
754	62.9694	30	0	0.63	600
755	63.0528	29.9	0	0.69	599
756	63.1361	29.95	0	1.77	599
757	63.2194	30	0	0.76	600
758	63.3028	29.95	0	0.76	599
759	63.3861	30	0	0.74	600
760	63.4722	29.95	0	1.38	600
761	63.5556	29.95	0	1.36	600
762	63.6389	30	0	1.42	599
763	63.7222	30	0	0.89	600
764	63.8056	30	0	0.92	600
765	63.8889	30	0	0.92	599
766	63.9722	30	0	0.92	599
767	64.0556	29.9	0	1.49	600
768	64.1389	29.9	0	0.93	600
769	64.2222	29.9	0	0.43	599
770	64.3083	29.9	0	0.44	600
771	64.3917	29.9	0	0.64	600
772	64.475	29.9	0	0.68	600
773	64.5583	30	0	1.09	599
774	64.6417	29.9	0	1.6	599
775	64.725	30	0	0.57	600
776	64.8083	29.9	0	1.09	599
777	64.8917	30	0	0.61	599
778	64.975	30	0	0.68	599
779	65.0583	30	0	0.74	600
780	65.1444	30	0	1.77	599
781	65.2278	30	0	1.26	600
782	65.3111	30	0	0.77	599
783	65.3944	30	0	1.29	599
784	65.4778	29.95	0	0.75	600
785	65.5611	29.95	0	0.77	599
786	65.6444	29.9	0	0.77	600
787	65.7278	29.9	0	1.89	600
788	65.8111	29.9	0	0.71	600
789	65.8944	29.9	0	0.7	599
790	65.9806	29.95	0	0.74	599
791	66.0639	30	0	1.69	599
792	66.1472	30	0	1.14	599
793	66.2306	30	0	0.63	600
794	66.3139	29.9	0	1.72	600
795	66.3972	30	0	1.24	599
796	66.4806	29.95	0	0.68	599
797	66.5639	30	0	0.66	599
798	66.6472	30	0	0.66	600
799	66.7306	30	0	1.18	599
800	66.8167	30	0	1.2	599
801	66.9	29.95	0	0.69	600
802	66.9833	29.95	0	0.68	600
803	67.0667	29.9	0	1.75	600
804	67.15	29.9	0	1.27	600
805	67.2333	29.9	0	0.65	599
806	67.3167	29.95	0	0.73	600
807	67.4	29.9	0	1.8	599
808	67.4833	30	0	1.26	600
809	67.5667	30	0	0.75	600
810	67.6528	29.95	0	1.79	600
811	67.7361	29.95	0	0.68	600
812	67.8194	30	0	0.75	600
813	67.9028	30	0	0.74	599
814	67.9861	29.9	0	0.74	600
815	68.0694	30	0	0.59	600
816	68.1528	30	0	1.09	600
817	68.2361	30	0	0.59	599
818	68.3194	30	0	0.65	599
819	68.4028	30	0	0.71	600
820	68.4889	30	0	0.71	599
821	68.5722	29.9	0	0.74	599
822	68.6556	29.9	0	1.29	599
823	68.7389	29.9	0	0.77	599
824	68.8222	29.95	0	0.68	599
825	68.9056	29.9	0	0.65	599
826	68.9889	29.95	0	1.22	599
827	69.0722	30	0	0.7	599
828	69.1556	30	0	0.77	600
829	69.2389	29.95	0	0.71	600
830	69.325	29.95	0	0.66	599
831	69.4083	30	0	1.24	599
832	69.4917	30	0	0.71	599
833	69.575	29.9	0	0.71	599
834	69.6583	29.9	0	0.73	600
835	69.7417	29.95	0	1.83	599
836	69.825	30	0	0.75	599
837	69.9083	30	0	0.8	600
838	69.9917	29.95	0	0.74	600
839	70.075	29.9	0	0.74	599
840	70.1611	30	0	1.28	599
841	70.2444	29.95	0	0.74	599
842	70.3278	30	0	1.75	600
843	70.4111	30	0	0.77	599
844	70.4944	30	0	1.29	600
845	70.5778	29.95	0	0.79	599
846	70.6611	29.9	0	0.82	600
847	70.7444	30	0	0.82	600
848	70.8278	30	0	0.32	599
849	70.9111	29.95	0	0.92	599
850	70.9972	29.95	0	1.45	599
851	71.0806	30	0	0.35	599
852	71.1639	30	0	0.43	600
853	71.2472	30	0	0.95	599
854	71.3306	29.95	0	0.43	600
855	71.4139	30	0	0.52	600
856	71.4972	30	0	1.04	599
857	71.5806	29.95	0	1.61	599
858	71.6639	30	0	1.74	600
859	71.7472	30	0	0.7	600
860	71.8333	30	0	1.74	600
861	71.9167	30	0	0.7	599
862	72	30	0	0.7	599
863	72.0833	29.95	0	0.71	599
864	72.1667	29.9	0	1.74	600
865	72.25	29.9	0	0.73	599
866	72.3333	29.9	0	1.16	600
867	72.4167	30	0	1.14	600
868	72.5	29.95	0	1.12	599
869	72.5833	29.95	0	0.6	600
870	72.6694	29.95	0	0.65	599
871	72.7528	29.95	0	1.72	599
872	72.8361	29.9	0	1.69	599
873	72.9194	29.95	0	0.65	600
874	73.0028	30	0	1.17	599
875	73.0861	29.95	0	1.14	600
876	73.1694	29.95	0	1.14	599
877	73.2528	29.95	0	0.61	600
878	73.3361	30	0	1.11	600
879	73.4194	30	0	1.14	600
880	73.5056	30	0	0.65	600
881	73.5889	30	0	1.16	599
882	73.6722	30	0	0.65	600
883	73.7556	29.95	0	0.68	600
884	73.8389	29.9	0	0.73	600
885	73.9222	29.9	0	1.26	600
886	74.0056	29.9	0	0.74	600
887	74.0889	29.95	0	0.8	600
888	74.1722	29.95	0	0.91	599
889	74.2556	29.95	0	0.91	599
890	74.3417	30	0	0.9	599
891	74.425	30	0	1.43	599
892	74.5083	30	0	0.89	599
893	74.5917	30	0	0.93	599
894	74.675	30	0	1.09	600
895	74.7583	30	0	1.07	600
896	74.8417	30	0	1.6	599
897	74.925	30	0	1.09	600
898	75.0083	30	0	0.57	600
899	75.0917	30	0	1.63	599
900	75.1778	29.95	0	1.11	599
901	75.2611	30	0	0.59	599
902	75.3444	29.9	0	1.09	600
903	75.4278	29.9	0	1.65	599
904	75.5111	29.95	0	0.55	600
905	75.5944	30	0	0.5	599
906	75.6778	29.95	0	0.48	599
907	75.7611	30	0	0.98	599
908	75.8444	30	0	0.98	599
909	75.9278	29.95	0	1.47	600
910	76.0139	29.95	0	0.91	599
911	76.0972	30	0	1.52	599
912	76.1806	30	0	1.03	599
913	76.2639	30	0	1.65	600
914	76.3472	30	0	0.57	600
915	76.4306	30	0	1.12	599
916	76.5139	30	0	1.65	600
917	76.5972	30	0	0.55	600
918	76.6806	29.95	0	1.09	599
919	76.7639	29.9	0	1.61	600
920	76.85	29.9	0	1.03	600
921	76.9333	29.9	0	1.04	600
922	77.0167	29.9	0	1.2	599
923	77.1	30	0	1.09	600
924	77.1833	30	0	1.2	599
925	77.2667	29.9	0	1.79	600
926	77.35	29.95	0	0.65	600
927	77.4333	30	0	1.07	599
928	77.5167	29.95	0	1.2	600
929	77.6	30	0	0.7	599
930	77.6861	30	0	0.65	599
931	77.7694	30	0	0.63	599
932	77.8528	30	0	0.65	600
933	77.9361	30	0	0.65	599
934	78.0194	30	0	0.63	600
935	78.1028	30	0	1.68	599
936	78.1861	29.95	0	0.63	599
937	78.2694	29.9	0	0.65	600
938	78.3528	29.9	0	1.12	600
939	78.4361	29.9	0	1.64	599
940	78.5222	29.95	0	1.09	599
941	78.6056	30	0	0.57	600
942	78.6889	30	0	0.64	599
943	78.7722	29.95	0	1.2	600
944	78.8556	30	0	0.69	600
945	78.9389	29.95	0	0.7	599
946	79.0222	30	0	1.09	599
947	79.1056	30	0	1.14	600
948	79.1889	30	0	1.6	600
949	79.2722	30	0	1.68	599
950	79.3583	30	0	0.6	599
951	79.4417	30	0	1.06	599
952	79.525	30	0	1.09	599
953	79.6083	30	0	0.53	600
954	79.6917	30	0	0.59	599
955	79.775	29.9	0	1.12	599
956	79.8583	29.9	0	1.23	600
957	79.9417	29.9	0	0.7	600
958	80.025	29.95	0	0.71	600
959	80.1083	29.9	0	1.23	599
960	80.1944	29.95	0	1.23	600
961	80.2778	29.95	0	0.77	599
962	80.3611	30	0	1.29	599
963	80.4444	30	0	0.75	599
964	80.5278	29.95	0	0.74	599
965	80.6111	30	0	0.82	599
966	80.6944	30	0	1.89	600
967	80.7778	30	0	0.75	599
968	80.8611	30	0	1.24	599
969	80.9444	30	0	0.71	600
970	81.0306	29.95	0	0.77	599
971	81.1139	30	0	1.32	600
972	81.1972	30	0	0.77	599
973	81.2806	29.9	0	0.84	599
974	81.3639	29.9	0	1.37	600
975	81.4472	29.9	0	0.81	599
976	81.5306	29.9	0	0.81	600
977	81.6139	30	0	1.32	599
978	81.6972	29.95	0	0.81	600
979	81.7806	30	0	0.7	599
980	81.8667	30	0	0.81	599
981	81.95	30	0	0.81	599
982	82.0333	29.95	0	0.86	599
983	82.1167	29.95	0	0.84	600
984	82.2	30	0	1.36	599
985	82.2833	30	0	0.77	600
986	82.3667	30	0	0.85	599
987	82.45	30	0	0.85	600
988	82.5333	29.95	0	1.39	599
989	82.6167	30	0	0.38	600
990	82.7028	30	0	0.9	600
991	82.7861	29.9	0	1.4	599
992	82.8694	29.9	0	0.9	599
993	82.9528	29.9	0	0.9	599
994	83.0361	29.9	0	0.97	600
995	83.1194	29.95	0	0.97	599
996	83.2028	29.95	0	1.48	599
997	83.2861	30	0	1.6	599
998	83.3694	29.9	0	0.54	599
999	83.4528	30	0	1.02	600
1000	83.5389	30	0	1.58	600
1001	83.6222	30	0	1.02	599
1002	83.7056	30	0	1.02	600
1003	83.7889	30	0	0.5	599
1004	83.8722	30	0	0.5	600
1005	83.9556	30	0	0.97	599
1006	84.0389	29.95	0	1.48	599
1007	84.1222	30	0	0.9	600
1008	84.2056	30	0	0.9	600
1009	84.2889	29.9	0	0.85	599
1010	84.375	29.9	0	0.85	599
1011	84.4583	29.9	0	0.84	599
1012	84.5417	29.9	0	1.4	600
1013	84.625	29.95	0	0.89	599
1014	84.7083	30	0	1.42	599
1015	84.7917	30	0	2.04	600
1016	84.875	30	0	0.98	600
1017	84.9583	30	0	1.58	600
1018	85.0417	29.95	0	0.53	600
1019	85.125	29.95	0	0.59	599
1020	85.2111	30	0	0.64	599
1021	85.2944	30	0	1.17	600
1022	85.3778	30	0	0.73	599
1023	85.4611	30	0	1.26	600
1024	85.5444	30	0	1.28	599
1025	85.6278	30	0	1.32	600
1026	85.7111	30	0	0.8	599
1027	85.7944	29.95	0	0.74	600
1028	85.8778	29.9	0	0.73	599
1029	85.9611	29.9	0	1.22	600
1030	86.0472	29.9	0	1.84	599
1031	86.1306	30	0	0.77	599
1032	86.2139	30	0	0.76	600
1033	86.2972	29.95	0	0.74	599
1034	86.3806	30	0	0.74	599
1035	86.4639	30	0	1.24	599
1036	86.5472	30	0	1.26	600
1037	86.6306	29.95	0	0.7	600
1038	86.7139	30	0	0.57	599
1039	86.7972	30	0	1.14	600
1040	86.8833	30	0	1.7	600
1041	86.9667	30	0	0.64	599
1042	87.05	30	0	0.65	599
1043	87.1333	30	0	1.18	599
1044	87.2167	30	0	0.68	599
1045	87.3	29.95	0	0.71	600
1046	87.3833	29.95	0	1.77	600
1047	87.4667	29.9	0	0.74	599
1048	87.55	29.95	0	0.74	600
1049	87.6333	29.9	0	0.73	600
1050	87.7194	30	0	0.76	599
1051	87.8028	29.9	0	1.32	599
1052	87.8861	29.95	0	0.79	599
1053	87.9694	29.95	0	0.89	599
1054	88.0528	30	0	1.47	599
1055	88.1361	30	0	0.95	600
1056	88.2194	29.95	0	0.95	599
1057	88.3028	30	0	0.43	599
1058	88.3861	30	0	0.43	599
1059	88.4694	30	0	1.04	600
1060	88.5556	30	0	1.03	599
1061	88.6389	30	0	1.61	599
1062	88.7222	30	0	1.65	599
1063	88.8056	30	0	1.06	600
1064	88.8889	29.9	0	1.06	600
1065	88.9722	29.9	0	1.07	600
1066	89.0556	29.9	0	0.55	600
1067	89.1389	29.95	0	1.07	599
1068	89.2222	29.9	0	1.66	600
1069	89.3056	29.95	0	1.63	599
1070	89.3917	29.95	0	1.01	600
1071	89.475	30	0	1.01	600
1072	89.5583	30	0	0.5	599
1073	89.6417	29.95	0	0.92	600
1074	89.725	29.95	0	0.92	600
1075	89.8083	30	0	0.92	599
1076	89.8917	29.95	0	1.54	600
1077	89.975	30	0	0.98	599
1078	90.0583	30	0	0.46	599
1079	90.1417	30	0	1.01	599
1080	90.2278	29.95	0	1.56	600
1081	90.3111	30	0	1.58	600
1082	90.3944	30	0	0.55	600
1083	90.4778	30	0	0.57	599
1084	90.5611	30	0	1.06	599
1085	90.6444	29.95	0	1.59	600
1086	90.7278	29.95	0	0.54	599
1087	90.8111	30	0	0.46	600
1088	90.8944	30	0	1	600
1089	90.9778	29.95	0	1.52	599
1090	91.0639	30	0	0.46	600
1091	91.1472	29.95	0	0.57	600
1092	91.2306	30	0	1.06	600
1093	91.3139	30	0	1.09	600
1094	91.3972	29.9	0	1.02	600
1095	91.4806	29.95	0	1.61	599
1096	91.5639	30	0	0.59	600
1097	91.6472	30	0	0.65	600
1098	91.7306	30	0	0.65	600
1099	91.8139	29.95	0	1.2	600
1100	91.9	29.9	0	1.72	599
1101	91.9833	29.95	0	1.69	599
1102	92.0667	29.9	0	0.63	599
1103	92.15	29.95	0	0.61	600
1104	92.2333	30	0	1.2	599
1105	92.3167	29.95	0	1.2	600
1106	92.4	29.95	0	0.71	599
1107	92.4833	30	0	0.81	600
1108	92.5667	30	0	1.36	600
1109	92.65	30	0	0.84	600
1110	92.7361	30	0	0.8	600
1111	92.8194	30	0	0.89	599
1112	92.9028	29.95	0	1.42	600
1113	92.9861	30	0	1.42	599
1114	93.0694	30	0	1.39	600
1115	93.1528	29.95	0	0.84	600
1116	93.2361	30	0	0.87	600
1117	93.3194	30	0	0.8	600
1118	93.4028	29.9	0	0.87	600
1119	93.4861	30	0	0.92	600
1120	93.5722	30	0	1.43	599
1121	93.6556	29.95	0	0.92	600
1122	93.7389	29.95	0	0.92	600
1123	93.8222	29.9	0	0.86	600
1124	93.9056	29.9	0	0.86	599
1125	93.9889	30	0	0.87	600
1126	94.0722	29.9	0	1.38	599
1127	94.1556	29.95	0	1.36	599
1128	94.2389	29.95	0	0.85	600
1129	94.3222	29.95	0	0.82	599
1130	94.4083	29.95	0	0.82	600
1131	94.4917	30	0	0.82	600
1132	94.575	29.95	0	0.85	599
1133	94.6583	30	0	0.49	599
1134	94.7417	30	0	0.95	600
1135	94.825	29.95	0	1.03	599
1136	94.9083	30	0	1.06	599
1137	94.9917	29.95	0	2.15	600
1138	95.075	30	0	0.55	600
1139	95.1583	30	0	1.06	600
1140	95.2444	29.95	0	1.63	599
1141	95.3278	30	0	0.61	600
1142	95.4111	29.95	0	1.2	599
1143	95.4944	29.95	0	0.63	599
1144	95.5778	30	0	1.17	600
1145	95.6611	29.95	0	1.18	599
1146	95.7444	29.95	0	0.66	599
1147	95.8278	30	0	0.71	599
1148	95.9111	30	0	0.65	600
1149	95.9944	30	0	1.14	600
1150	96.0806	30	0	0.63	599
1151	96.1639	30	0	0.69	599
1152	96.2472	29.95	0	1.74	600
1153	96.3306	29.9	0	1.8	600
1154	96.4139	29.95	0	0.24	599
1155	96.4972	29.9	0	0.65	599
1156	96.5806	29.9	0	0.59	599
1157	96.6639	30	0	1.12	599
1158	96.7472	30	0	1.72	599
1159	96.8306	29.95	0	0.7	599
1160	96.9167	30	0	0.74	600
1161	97	30	0	0.76	600
1162	97.0833	30	0	0.79	600
1163	97.1667	29.95	0	0.82	599
1164	97.25	29.95	0	1.4	599
1165	97.3333	30	0	0.9	599
1166	97.4167	30	0	0.91	600
1167	97.5	30	0	0.97	600
1168	97.5833	30	0	0.97	600
1169	97.6667	30	0	0.97	599
1170	97.7528	30	0	0.97	599
1171	97.8361	29.9	0	1.01	600
1172	97.9194	29.9	0	1	600
1173	98.0028	29.95	0	1.52	600
1174	98.0861	30	0	1.03	600
1175	98.1694	29.95	0	0.49	600
1176	98.2528	29.95	0	0.5	600
1177	98.3361	29.95	0	1.12	600
1178	98.4194	30	0	1.17	600
1179	98.5028	30	0	1.17	600
1180	98.5889	30	0	0.61	599
1181	98.6722	29.95	0	0.65	600
1182	98.7556	29.95	0	1.74	600
1183	98.8389	30	0	0.69	599
1184	98.9222	30	0	0.61	600
1185	99.0056	30	0	0.63	599
1186	99.0889	30	0	1.06	600
1187	99.1722	30	0	1.54	599
1188	99.2556	30	0	1.03	599
1189	99.3389	29.95	0	1.06	599
1190	99.425	29.9	0	0.57	600
1191	99.5083	29.9	0	0.61	600
1192	99.5917	29.9	0	1.13	600
1193	99.675	29.95	0	1.12	600
1194	99.7583	29.9	0	1.64	599
1195	99.8417	29.95	0	1.65	599
1196	99.925	29.9	0	1.13	599
1197	100.008	30	0	0.6	600
1198	100.092	29.9	0	0.63	600
1199	100.175	30	0	0.77	599
1200	100.261	30	0	1.28	599
1201	100.344	30	0	1.29	599
1202	100.428	30	0	0.75	600
1203	100.511	29.95	0	0.74	599
1204	100.594	30	0	1.27	599
1205	100.678	30	0	1.38	600
1206	100.761	30	0	0.74	599
1207	100.844	29.95	0	0.71	599
1208	100.928	29.9	0	1.27	600
1209	101.011	29.9	0	0.74	600
1210	101.097	29.9	0	0.69	599
1211	101.181	29.9	0	0.7	600
1212	101.264	29.95	0	0.73	599
1213	101.347	30	0	1.34	599
1214	101.431	30	0	0.79	600
1215	101.514	30	0	0.8	600
1216	101.597	30	0	0.8	600
1217	101.681	30	0	0.75	599
1218	101.764	29.95	0	0.79	600
1219	101.847	29.95	0	1.38	599
1220	101.933	30	0	1.34	599
1221	102.017	30	0	0.74	599
1222	102.1	30	0	0.61	600
1223	102.183	30	0	0.64	599
1224	102.267	30	0	1.09	599
1225	102.35	30	0	0.57	599
1226	102.433	30	0	1.04	600
1227	102.517	29.9	0	1.06	600
1228	102.6	29.9	0	1.04	600
1229	102.683	29.9	0	1.59	599
1230	102.769	29.9	0	0.54	599
1231	102.853	30	0	0.5	599
1232	102.936	30	0	1	600
1233	103.019	29.95	0	1.06	599
1234	103.103	30	0	0.49	599
1235	103.186	29.95	0	1.01	600
1236	103.269	30	0	1.64	599
1237	103.353	29.95	0	1.63	600
1238	103.436	30	0	0.6	599
1239	103.519	30	0	0.61	599
1240	103.606	30	0	1.11	599
1241	103.689	29.95	0	1.68	599
1242	103.772	30	0	1.16	599
1243	103.856	30	0	0.65	600
1244	103.939	30	0	1.13	600
1245	104.022	29.9	0	1.7	600
1246	104.106	29.9	0	1.6	600
1247	104.189	29.9	0	0.97	600
1248	104.272	29.9	0	0.97	599
1249	104.356	30	0	0.97	599
1250	104.442	30	0	0.97	600
1251	104.525	30	0	0.46	600
1252	104.608	29.95	0	1.02	599
1253	104.692	30	0	1.56	599
1254	104.775	30	0	0.55	600
1255	104.858	30	0	1.07	599
1256	104.942	30	0	1.12	600
1257	105.025	30	0	0.65	599
1258	105.108	30	0	1.17	600
1259	105.192	30	0	0.64	600
1260	105.278	29.95	0	0.63	600
1261	105.361	30	0	0.64	599
1262	105.444	30	0	1.12	599
1263	105.528	29.9	0	1.11	600
1264	105.611	29.9	0	1.01	599
1265	105.694	29.95	0	1.54	599
1266	105.778	29.95	0	1.01	599
1267	105.861	30	0	1	599
1268	105.944	30	0	0.97	600
1269	106.028	29.95	0	1.43	599
1270	106.114	30	0	0.89	600
1271	106.197	30	0	0.86	600
1272	106.281	30	0	0.85	599
1273	106.364	30	0	0.84	600
1274	106.447	30	0	0.84	600
1275	106.531	29.95	0	0.91	600
1276	106.614	30	0	1.5	599
1277	106.697	29.95	0	0.49	600
1278	106.781	29.95	0	1.12	599
1279	106.864	29.95	0	1.66	599
1280	106.95	29.95	0	0.63	599
1281	107.033	29.9	0	1.09	600
1282	107.117	29.9	0	0.59	600
1283	107.2	29.9	0	1.07	599
1284	107.283	30	0	1.12	599
1285	107.367	30	0	1.16	599
1286	107.45	29.95	0	1.18	600
1287	107.533	29.95	0	0.65	600
1288	107.617	29.95	0	1.14	600
1289	107.7	29.95	0	1.75	600
1290	107.786	30	0	1.76	600
1291	107.869	30	0	0.7	600
1292	107.953	30	0	0.66	600
1293	108.036	30	0	1.2	599
1294	108.119	30	0	0.69	600
1295	108.203	30	0	0.71	600
1296	108.286	30	0	0.71	600
1297	108.369	29.9	0	1.76	599
1298	108.453	29.9	0	0.7	600
1299	108.536	29.9	0	1.32	600
1300	108.622	29.9	0	0.77	600
1301	108.706	29.9	0	1.2	600
1302	108.789	29.95	0	0.63	599
1303	108.872	29.95	0	1.18	600
1304	108.956	30	0	0.6	600
1305	109.039	29.95	0	0.65	600
1306	109.122	29.95	0	0.68	599
1307	109.206	30	0	0.74	599
1308	109.289	30	0	0.93	600
1309	109.372	30	0	0.93	599
1310	109.458	30	0	0.93	600
1311	109.542	30	0	1.5	600
1312	109.625	30	0	0.97	599
1313	109.708	30	0	1.5	599
1314	109.792	29.95	0	0.96	599
1315	109.875	29.9	0	0.96	600
1316	109.958	29.9	0	0.96	600
1317	110.042	29.9	0	0.93	600
1318	110.125	29.9	0	1.94	599
1319	110.208	29.9	0	0.91	599
1320	110.294	29.95	0	0.4	599
1321	110.378	30	0	1.03	600
1322	110.461	30	0	1.6	599
1323	110.544	29.95	0	1.12	599
1324	110.628	30	0	1.09	600
1325	110.711	30	0	1.63	599
1326	110.794	30	0	1.07	599
1327	110.878	30	0	1.09	599
1328	110.961	30	0	1.7	600
1329	111.044	30	0	0.64	599
1330	111.131	30	0	1.17	600
1331	111.214	30	0	1.28	599
1332	111.297	30	0	0.71	599
1333	111.381	29.9	0	0.71	599
1334	111.464	29.9	0	1.76	599
1335	111.547	29.9	0	1.26	600
1336	111.631	29.9	0	0.64	600
1337	111.714	29.95	0	1.12	600
1338	111.797	29.95	0	0.6	600
1339	111.881	30	0	1.01	599
1340	111.967	29.9	0	0.5	599
1341	112.05	29.95	0	1.06	600
1342	112.133	29.9	0	1.11	599
1343	112.217	30	0	1.11	600
1344	112.3	30	0	1.14	600
1345	112.383	30	0	1.32	600
1346	112.467	30	0	0.76	600
1347	112.55	30	0	0.74	600
1348	112.633	29.9	0	1.27	599
1349	112.717	29.95	0	0.73	600
1350	112.803	29.9	0	0.74	600
1351	112.886	29.9	0	0.75	600
1352	112.969	29.9	0	0.85	599
1353	113.053	29.9	0	0.85	600
1354	113.136	30	0	0.8	599
1355	113.219	29.95	0	0.81	600
1356	113.303	29.95	0	0.79	599
1357	113.386	30	0	1.92	600
1358	113.469	29.9	0	0.89	599
1359	113.553	29.95	0	1.44	600
1360	113.639	30	0	0.91	599
1361	113.722	30	0	0.9	600
1362	113.806	30	0	1.45	599
1363	113.889	30	0	0.93	599
1364	113.972	30	0	1.5	599
1365	114.056	30	0	0.46	599
1366	114.139	30	0	1.02	600
1367	114.222	29.9	0	1.6	600
1368	114.306	29.9	0	2.12	599
1369	114.389	29.9	0	1.01	599
1370	114.475	29.95	0	1.02	599
1371	114.558	29.9	0	1.54	600
1372	114.642	30	0	1.54	599
1373	114.725	29.95	0	1.02	600
1374	114.808	30	0	1.6	599
1375	114.892	29.95	0	1.13	600
1376	114.975	29.9	0	0.63	600
1377	115.058	30	0	1.7	600
1378	115.142	30	0	1.2	600
1379	115.225	30	0	1.08	599
1380	115.311	29.95	0	1.08	599
1381	115.394	30	0	0.53	600
1382	115.478	30	0	1.04	599
1383	115.561	30	0	0.53	600
1384	115.644	29.9	0	1.06	599
1385	115.728	29.9	0	0.69	599
1386	115.811	29.9	0	0.75	599
1387	115.894	29.95	0	1.27	600
1388	115.978	29.9	0	0.75	599
1389	116.061	29.9	0	0.85	599
1390	116.147	30	0	0.77	600
1391	116.231	29.95	0	1.28	599
1392	116.314	30	0	0.76	600
1393	116.397	30	0	0.82	599
1394	116.481	29.95	0	0.89	600
1395	116.564	30	0	0.89	600
1396	116.647	30	0	0.84	599
1397	116.731	30	0	0.85	600
1398	116.814	30	0	0.92	600
1399	116.897	30	0	0.41	600
1400	116.983	29.95	0	1.02	600
1401	117.067	29.95	0	0.52	599
1402	117.15	29.9	0	1.03	599
1403	117.233	29.9	0	1.54	599
1404	117.317	29.9	0	0.43	599
1405	117.4	30	0	1	600
1406	117.483	29.95	0	0.57	600
1407	117.567	29.95	0	0.63	600
1408	117.65	30	0	1.27	599
1409	117.733	30	0	1.27	600
1410	117.819	29.95	0	0.75	600
1411	117.903	30	0	0.73	599
1412	117.986	29.95	0	0.71	599
1413	118.069	30	0	0.76	600
1414	118.153	30	0	1.31	600
1415	118.236	30	0	0.74	600
1416	118.319	29.95	0	0.77	600
1417	118.403	30	0	1.29	600
1418	118.486	29.95	0	0.79	600
1419	118.569	29.9	0	1.22	599
1420	118.656	29.9	0	1.23	600
1421	118.739	29.9	0	0.77	599
1422	118.822	29.9	0	1.32	600
1423	118.906	29.95	0	1.29	599
1424	118.989	30	0	1.27	600
1425	119.072	30	0	1.24	600
1426	119.156	30	0	0.71	599
1427	119.239	29.95	0	1.26	600
1428	119.322	30	0	0.63	600
1429	119.406	30	0	0.66	599
1430	119.492	30	0	1.77	600
1431	119.575	30	0	0.66	600
1432	119.658	30	0	0.63	600
1433	119.742	30	0	0.61	600
1434	119.825	30	0	0.52	600
1435	119.908	29.95	0	1.01	599
1436	119.992	29.95	0	1.54	599
1437	120.075	29.9	0	0.53	599
1438	120.158	29.9	0	1.14	599
1439	120.242	29.9	0	0.63	599
1440	120.328	29.95	0	0.6	599
1441	120.411	30	0	1.23	600
1442	120.494	29.95	0	1.2	599
1443	120.578	29.95	0	0.71	599
1444	120.661	29.95	0	0.71	600
1445	120.744	30	0	1.22	599
1446	120.828	29.95	0	1.22	599
1447	120.911	30	0	0.74	599
1448	120.994	29.95	0	0.75	600
1449	121.078	30	0	1.37	600
1450	121.164	30	0	0.8	599
1451	121.247	30	0	0.81	600
1452	121.331	30	0	1.38	600
1453	121.414	30	0	1.92	599
1454	121.497	29.95	0	0.87	600
1455	121.581	29.9	0	1.43	600
1456	121.664	29.9	0	0.87	600
1457	121.747	29.9	0	1.43	600
1458	121.831	29.95	0	1.43	599
1459	121.914	30	0	1.83	599
1460	122	29.95	0	1.31	600
1461	122.083	29.95	0	0.79	600
1462	122.167	30	0	1.32	599
1463	122.25	30	0	0.8	599
1464	122.333	30	0	0.8	599
1465	122.417	29.9	0	0.81	600
1466	122.5	29.95	0	1.31	599
1467	122.583	30	0	0.79	600
1468	122.667	30	0	0.69	600
1469	122.75	30	0	1.12	599
1470	122.836	30	0	1.77	599
1471	122.919	29.95	0	0.71	599
1472	123.003	29.95	0	0.77	599
1473	123.086	29.9	0	1.29	599
1474	123.169	29.9	0	1.38	599
1475	123.253	29.9	0	0.85	599
1476	123.336	30	0	1.42	599
1477	123.419	29.95	0	1.95	600
1478	123.503	29.95	0	0.9	600
1479	123.586	30	0	1.52	599
1480	123.672	29.95	0	0.9	599
1481	123.756	29.95	0	0.9	599
1482	123.839	30	0	0.9	599
1483	123.922	30	0	0.85	600
1484	124.006	30	0	0.81	599
1485	124.089	30	0	0.85	600
1486	124.172	30	0	1	599
1487	124.256	30	0	1	600
1488	124.339	30	0	0.39	599
1489	124.422	29.95	0	0.91	599
1490	124.508	30	0	0.98	600
1491	124.592	29.9	0	0.48	600
1492	124.675	29.9	0	1.04	599
1493	124.758	29.9	0	1.56	599
1494	124.842	29.9	0	0.98	599
1495	124.925	29.95	0	1.02	599
1496	125.008	30	0	0.5	599
1497	125.092	29.9	0	0.97	600
1498	125.175	30	0	2.01	599
1499	125.258	30	0	0.45	600
1500	125.344	29.95	0	1.04	599
1501	125.428	29.95	0	0.46	599
1502	125.511	30	0	0.61	599
1503	125.594	30	0	1.65	600
1504	125.678	30	0	1.58	599
1505	125.761	30	0	1.6	599
1506	125.844	29.95	0	1.17	600
1507	125.928	29.95	0	0.61	600
1508	126.011	30	0	0.63	600
1509	126.094	30	0	1.2	600
1510	126.181	29.9	0	1.16	600
1511	126.264	29.9	0	1.13	600
1512	126.347	29.9	0	0.65	599
1513	126.431	29.9	0	0.7	600
1514	126.514	29.95	0	0.76	599
1515	126.597	29.9	0	1.31	600
1516	126.681	30	0	0.79	600
1517	126.764	29.95	0	0.86	600
1518	126.847	30	0	0.85	599
1519	126.931	29.95	0	0.85	599
1520	127.017	30	0	0.82	600
1521	127.1	30	0	1.29	599
1522	127.183	30	0	0.77	599
1523	127.267	30	0	0.74	599
1524	127.35	30	0	0.76	600
1525	127.433	29.95	0	1.83	599
1526	127.517	29.95	0	0.79	599
1527	127.6	29.9	0	1.2	600
1528	127.683	29.9	0	0.7	600
1529	127.767	29.9	0	0.8	600
1530	127.853	29.9	0	0.87	600
1531	127.936	29.9	0	1.44	600
1532	128.019	29.95	0	0.9	600
1533	128.103	29.95	0	0.87	600
1534	128.186	29.95	0	0.89	599
1535	128.269	30	0	0.89	600
1536	128.353	29.95	0	0.91	600
1537	128.436	30	0	0.93	599
1538	128.519	29.95	0	0.93	600
1539	128.603	30	0	0.9	599
1540	128.689	30	0	1.48	599
1541	128.772	30	0	0.91	599
1542	128.856	30	0	1.47	600
1543	128.939	30	0	0.92	599
1544	129.022	30	0	0.85	599
1545	129.106	30	0	0.85	599
1546	129.189	29.9	0	0.95	599
1547	129.272	29.9	0	2.01	600
1548	129.356	29.9	0	0.4	600
1549	129.439	29.9	0	0.92	600
1550	129.525	29.9	0	0.92	600
1551	129.608	29.95	0	0.96	600
1552	129.692	30	0	0.96	599
1553	129.775	30	0	0.96	599
1554	129.858	29.95	0	0.95	600
1555	129.942	29.95	0	1.52	600
1556	130.025	30	0	0.48	599
1557	130.108	30	0	0.48	600
1558	130.192	30	0	0.46	600
1559	130.275	29.95	0	1.01	600
1560	130.361	30	0	1.03	600
1561	130.444	30	0	0.49	599
1562	130.528	30	0	1.11	600
1563	130.611	30	0	1.14	599
1564	130.694	29.9	0	1.14	599
1565	130.778	29.9	0	1.64	599
1566	130.861	29.9	0	0.6	599
1567	130.944	29.9	0	1.13	599
1568	131.028	29.9	0	1.12	599
1569	131.111	30	0	0.61	599
1570	131.197	29.9	0	1.12	600
1571	131.281	29.9	0	1.69	599
1572	131.364	30	0	1.66	600
1573	131.447	29.9	0	0.63	599
1574	131.531	29.95	0	1.09	600
1575	131.614	29.95	0	1.13	600
1576	131.697	30	0	1.65	600
1577	131.781	29.95	0	0.61	600
1578	131.864	30	0	0.7	600
1579	131.947	30	0	0.71	599
1580	132.033	30	0	1.17	600
1581	132.117	30	0	1.72	600
1582	132.2	30	0	1.2	599
1583	132.283	29.9	0	0.68	599
1584	132.367	29.9	0	0.68	600
1585	132.45	29.9	0	1.69	599
1586	132.533	29.95	0	1.12	599
1587	132.617	29.9	0	1.66	599
1588	132.7	29.9	0	0.61	599
1589	132.783	30	0	1.13	600
1590	132.869	30	0	0.57	600
1591	132.953	29.95	0	0.61	599
1592	133.036	29.95	0	1.12	599
1593	133.119	30	0	1.2	600
1594	133.203	29.95	0	1.12	599
1595	133.286	30	0	0.59	600
1596	133.369	30	0	0.55	599
1597	133.453	30	0	0.54	599
1598	133.536	30	0	1.08	600
1599	133.619	30	0	0.57	600
1600	133.706	29.9	0	0.63	600
1601	133.789	29.9	0	1.07	599
1602	133.872	29.9	0	0.55	600
1603	133.956	29.95	0	0.65	599
1604	134.039	29.9	0	1.72	599
1605	134.122	30	0	0.57	599
1606	134.206	30	0	0.65	600
1607	134.289	30	0	0.75	600
1608	134.372	29.95	0	1.31	600
1609	134.456	29.95	0	0.77	600
1610	134.542	30	0	0.76	600
1611	134.625	30	0	1.86	600
1612	134.708	30	0	0.77	600
1613	134.792	29.95	0	0.71	599
1614	134.875	30	0	1.32	599
1615	134.958	30	0	0.8	600
1616	135.042	29.95	0	1.33	599
1617	135.125	30	0	0.79	600
1618	135.208	29.9	0	0.74	599
1619	135.292	29.9	0	0.79	599
1620	135.378	29.9	0	1.86	600
1621	135.461	29.95	0	0.81	600
1622	135.544	29.95	0	1.38	600
1623	135.628	30	0	1.38	599
1624	135.711	30	0	0.87	600
1625	135.794	29.95	0	0.9	599
1626	135.878	30	0	1.43	599
1627	135.961	30	0	0.89	600
1628	136.044	29.95	0	0.85	600
1629	136.128	30	0	0.87	599
1630	136.214	30	0	0.34	599
1631	136.297	30	0	0.9	600
1632	136.381	30	0	0.9	600
1633	136.464	30	0	0.82	599
1634	136.547	30	0	0.82	599
1635	136.631	29.95	0	0.77	600
1636	136.714	29.9	0	1.29	599
1637	136.797	29.9	0	0.74	600
1638	136.881	29.95	0	1.31	600
1639	136.964	29.95	0	0.75	600
1640	137.05	29.95	0	0.7	599
1641	137.133	29.95	0	1.16	600
1642	137.217	30	0	1.27	600
1643	137.3	29.95	0	0.69	599
1644	137.383	30	0	0.7	600
1645	137.467	30	0	0.61	600
1646	137.55	29.95	0	0.61	599
1647	137.633	30	0	1.64	600
1648	137.717	30	0	0.61	599
1649	137.8	30	0	1.12	599
1650	137.886	30	0	1.63	599
1651	137.969	30	0	0.6	599
1652	138.053	30	0	0.63	599
1653	138.136	29.95	0	1.2	599
1654	138.219	29.9	0	1.72	599
1655	138.303	29.9	0	1.17	600
1656	138.386	29.95	0	0.59	600
1657	138.469	29.9	0	0.52	600
1658	138.553	29.9	0	1.07	600
1659	138.636	29.95	0	1.08	599
1660	138.722	29.95	0	1.61	600
1661	138.806	29.95	0	1.66	600
1662	138.889	29.95	0	0.59	600
1663	138.972	29.95	0	0.57	599
1664	139.056	29.95	0	0.54	600
1665	139.139	30	0	0.55	599
1666	139.222	30	0	0.52	600
1667	139.306	30	0	1.09	599
1668	139.389	30	0	1.63	599
1669	139.472	30	0	1.65	599
1670	139.558	29.95	0	1.04	600
1671	139.642	29.9	0	1.04	599
1672	139.725	29.9	0	1.6	600
1673	139.808	29.9	0	1.61	599
1674	139.892	29.9	0	1.69	600
1675	139.975	30	0	0.66	599
1676	140.058	30	0	0.7	599
1677	140.142	29.9	0	1.75	600
1678	140.225	29.95	0	0.69	599
1679	140.308	30	0	0.74	600
1680	140.394	29.9	0	0.76	600
1681	140.478	29.95	0	1.27	600
1682	140.561	30	0	0.7	599
1683	140.644	30	0	0.71	600
1684	140.728	30	0	1.28	599
1685	140.811	30	0	0.69	600
1686	140.894	30	0	0.68	600
1687	140.978	30	0	0.7	599
1688	141.061	30	0	1.24	599
1689	141.144	29.9	0	1.29	600
1690	141.231	29.9	0	0.77	600
1691	141.314	29.9	0	1.31	599
1692	141.397	29.9	0	0.75	599
1693	141.481	30	0	1.29	600
1694	141.564	30	0	0.76	599
1695	141.647	29.95	0	0.76	600
1696	141.731	30	0	1.29	600
1697	141.814	30	0	0.73	599
1698	141.897	30	0	1.27	599
1699	141.981	29.95	0	0.76	599
1700	142.067	29.95	0	0.85	600
1701	142.15	29.95	0	1.4	600
1702	142.233	30	0	0.86	599
1703	142.317	30	0	0.86	599
1704	142.4	30	0	0.9	599
1705	142.483	30	0	0.9	599
1706	142.567	30	0	0.89	599
1707	142.65	29.95	0	1.44	600
1708	142.733	29.9	0	0.9	599
1709	142.817	29.9	0	0.86	599
1710	142.903	29.9	0	1.38	600
1711	142.986	29.9	0	0.8	599
1712	143.069	30	0	0.81	600
1713	143.153	29.95	0	0.74	599
1714	143.236	29.9	0	0.74	600
1715	143.319	29.95	0	0.73	599
1716	143.403	30	0	1.29	600
1717	143.486	29.95	0	0.74	600
1718	143.569	30	0	0.8	599
1719	143.653	29.95	0	1.37	599
1720	143.739	29.95	0	1.48	600
1721	143.822	30	0	0.97	599
1722	143.906	30	0	0.97	600
1723	143.989	30	0	1.66	600
1724	144.072	30	0	1.16	600
1725	144.156	30	0	0.68	599
1726	144.239	30	0	0.68	599
1727	144.322	30	0	0.71	600
1728	144.406	29.9	0	0.76	600
1729	144.489	29.9	0	0.69	600
1730	144.575	29.9	0	1.2	600
1731	144.658	29.9	0	1.18	599
1732	144.742	29.95	0	0.65	600
1733	144.825	29.95	0	1.14	599
1734	144.908	30	0	1.2	599
1735	144.992	29.95	0	1.26	599
1736	145.075	29.95	0	1.36	599
1737	145.158	30	0	0.84	600
1738	145.242	29.95	0	0.82	600
1739	145.325	30	0	0.71	599
1740	145.411	30	0	0.71	600
1741	145.494	30	0	0.79	599
1742	145.578	30	0	0.81	599
1743	145.661	30	0	0.81	599
1744	145.744	30	0	0.86	600
1745	145.828	30	0	1.37	599
1746	145.911	30	0	0.81	599
1747	145.994	30	0	1.32	599
1748	146.078	29.9	0	0.82	599
1749	146.161	29.9	0	0.82	599
1750	146.247	29.9	0	0.92	600
1751	146.331	29.9	0	0.92	599
1752	146.414	30	0	1.47	600
1753	146.497	30	0	0.96	599
1754	146.581	30	0	0.96	599
1755	146.664	29.95	0	0.96	599
1756	146.747	30	0	1.56	600
1757	146.831	30	0	0.54	600
1758	146.914	29.95	0	0.63	599
1759	146.997	30	0	0.66	599
1760	147.083	30	0	0.65	600
1761	147.167	29.95	0	1.69	599
1762	147.25	29.95	0	0.64	599
1763	147.333	30	0	0.68	599
1764	147.417	30	0	1.75	600
1765	147.5	30	0	1.7	599
1766	147.583	30	0	0.69	599
1767	147.667	29.95	0	0.77	600
1768	147.75	29.95	0	0.74	599
1769	147.833	29.9	0	0.77	599
1770	147.919	29.9	0	1.33	600
1771	148.003	29.9	0	1.34	599
1772	148.086	29.9	0	1.34	599
1773	148.169	30	0	0.84	600
1774	148.253	29.95	0	1.36	599
1775	148.336	30	0	0.38	599
1776	148.419	30	0	0.95	599
1777	148.503	29.95	0	0.41	600
1778	148.586	29.95	0	0.96	600
1779	148.669	30	0	0.92	600
1780	148.756	29.95	0	0.92	600
1781	148.839	30	0	1.96	599
1782	148.922	30	0	0.89	600
1783	149.006	30	0	0.38	599
1784	149.089	30	0	0.46	599
1785	149.172	29.9	0	0.97	600
1786	149.256	30	0	1.5	599
1787	149.339	29.95	0	1.64	599
1788	149.422	30	0	1.69	599
1789	149.506	29.9	0	1.18	599
1790	149.592	29.9	0	0.65	599
1791	149.675	29.9	0	1.12	600
1792	149.758	29.9	0	1.11	600
1793	149.842	29.9	0	1.72	600
1794	149.925	29.95	0	1.2	599
1795	150.008	29.95	0	0.7	599
1796	150.092	30	0	0.68	599
1797	150.175	29.9	0	0.65	600
1798	150.258	30	0	1.17	600
1799	150.342	30	0	0.66	599
1800	150.428	30	0	1.18	600
1801	150.511	30	0	0.66	599
1802	150.594	30	0	0.61	599
1803	150.678	30	0	0.6	599
1804	150.761	30	0	1.64	600
1805	150.844	29.95	0	1.11	599
1806	150.928	30	0	0.61	599
1807	151.011	30	0	1.13	600
1808	151.094	29.9	0	1.13	599
1809	151.178	29.9	0	1.63	599
1810	151.264	29.9	0	1.69	599
1811	151.347	29.9	0	1.14	600
1812	151.431	29.95	0	0.64	600
1813	151.514	29.95	0	1.08	599
1814	151.597	29.9	0	0.55	599
1815	151.681	29.95	0	0.4	600
1816	151.764	29.95	0	0.44	599
1817	151.847	30	0	0.4	599
1818	151.931	30	0	1	599
1819	152.014	29.9	0	1.04	599
1820	152.1	30	0	1.16	600
1821	152.183	30	0	1.09	600
1822	152.267	30	0	0.57	600
1823	152.35	29.95	0	0.12	599
1824	152.433	30	0	0.59	599
1825	152.517	30	0	0.45	600
1826	152.6	30	0	0.96	599
1827	152.683	30	0	0.96	600
1828	152.767	30	0	1.5	599
1829	152.85	29.9	0	1.01	599
1830	152.936	29.9	0	1.4	600
1831	153.019	29.95	0	1.53	599
1832	153.103	29.95	0	0.96	600
1833	153.186	30	0	0.4	600
1834	153.269	30	0	0.98	600
1835	153.353	30	0	1.55	599
1836	153.436	30	0	1.02	599
1837	153.519	30	0	1.13	599
1838	153.603	30	0	0.55	599
1839	153.686	30	0	0.57	599
1840	153.772	30	0	1.08	599
1841	153.856	30	0	1.61	600
1842	153.939	29.95	0	1.59	599
1843	154.022	30	0	1.09	599
1844	154.106	29.95	0	0.57	600
1845	154.189	30	0	1.06	599
1846	154.272	30	0	1.03	600
1847	154.356	29.9	0	1.61	600
1848	154.439	29.9	0	0.57	600
1849	154.522	29.95	0	0.5	599
1850	154.608	29.95	0	0.52	600
1851	154.692	30	0	0.53	599
1852	154.775	29.95	0	0.46	599
1853	154.858	30	0	0.55	599
1854	154.942	29.95	0	1.09	600
1855	155.025	30	0	1.66	599
1856	155.108	29.95	0	1.18	599
1857	155.192	30	0	0.64	600
1858	155.275	30	0	0.61	600
1859	155.358	30	0	0.59	599
1860	155.444	30	0	0.75	600
1861	155.528	30	0	1.89	600
1862	155.611	30	0	0.37	599
1863	155.694	29.95	0	0.92	599
1864	155.778	30	0	0.39	599
1865	155.861	30	0	0.9	600
1866	155.944	29.9	0	1.48	599
1867	156.028	29.9	0	0.43	600
1868	156.111	29.9	0	0.84	600
1869	156.194	29.9	0	0.93	599
1870	156.281	30	0	0.98	599
1871	156.364	30	0	0.97	600
1872	156.447	30	0	1.02	599
1873	156.531	29.9	0	0.9	600
1874	156.614	30	0	0.91	599
1875	156.697	29.95	0	0.89	599
1876	156.781	29.95	0	0.77	599
1877	156.864	30	0	1.84	599
1878	156.947	30	0	1.24	600
1879	157.031	30	0	0.74	599
1880	157.117	30	0	1.79	599
1881	157.2	29.95	0	0.75	599
1882	157.283	30	0	0.73	599
1883	157.367	30	0	0.75	599
1884	157.45	30	0	0.84	600
1885	157.533	29.9	0	2.08	599
1886	157.617	29.9	0	0.55	600
1887	157.7	29.9	0	0.63	600
1888	157.783	29.9	0	1.8	599
1889	157.867	29.95	0	0.79	599
1890	157.953	30	0	0.77	599
1891	158.036	29.95	0	1.84	599
1892	158.119	30	0	1.26	599
1893	158.203	29.95	0	1.28	600
1894	158.286	30	0	0.65	600
1895	158.369	30	0	0.63	600
1896	158.453	29.95	0	0.59	599
1897	158.536	29.95	0	1.17	600
1898	158.619	30	0	0.64	599
1899	158.703	30	0	1.74	600
1900	158.789	30	0	1.69	600
1901	158.872	30	0	0.66	600
1902	158.956	30	0	1.26	599
1903	159.039	30	0	1.31	600
1904	159.122	30	0	1.81	599
1905	159.206	30	0	0.75	600
1906	159.289	29.9	0	0.3	599
1907	159.372	29.9	0	0.8	599
1908	159.456	29.9	0	1.84	599
1909	159.539	29.95	0	0.77	599
1910	159.625	29.95	0	1.34	600
1911	159.708	29.9	0	0.81	600
1912	159.792	29.95	0	1.32	600
1913	159.875	29.95	0	0.29	599
1914	159.958	30	0	1.33	600
1915	160.042	30	0	0.8	600
1916	160.125	29.95	0	0.85	600
1917	160.208	29.95	0	0.85	599
1918	160.292	29.9	0	0.85	600
1919	160.375	29.95	0	0.85	599
1920	160.461	30	0	0.86	600
1921	160.544	30	0	1.9	600
1922	160.628	30	0	0.85	599
1923	160.711	29.95	0	1.44	600
1924	160.794	30	0	1.47	600
1925	160.878	29.95	0	0.43	600
1926	160.961	30	0	0.97	600
1927	161.044	29.9	0	0.46	600
1928	161.128	29.9	0	1	600
1929	161.211	29.9	0	1.6	599
1930	161.297	29.9	0	0.54	600
1931	161.381	30	0	0.65	599
1932	161.464	29.95	0	1.68	599
1933	161.547	29.95	0	1.65	599
1934	161.631	29.95	0	0.61	599
1935	161.714	29.95	0	0.63	600
1936	161.797	30	0	1.12	600
1937	161.881	30	0	0.61	599
1938	161.964	30	0	1.02	599
1939	162.047	30	0	0.52	600
1940	162.133	29.95	0	0.52	600
1941	162.217	29.95	0	0.69	599
1942	162.3	30	0	0.76	599
1943	162.383	30	0	1.85	600
1944	162.467	30	0	0.81	599
1945	162.55	30	0	1.32	600
1946	162.633	30	0	0.8	599
1947	162.717	29.95	0	1.29	600
1948	162.8	29.95	0	0.79	599
1949	162.883	29.9	0	1.84	600
1950	162.969	29.95	0	0.71	599
1951	163.053	29.95	0	0.73	600
1952	163.136	29.95	0	2.35	599
1953	163.219	29.9	0	0.75	599
1954	163.303	29.9	0	1.26	599
1955	163.386	29.95	0	0.71	600
1956	163.469	30	0	0.71	599
1957	163.553	29.9	0	0.74	599
1958	163.636	30	0	0.76	599
1959	163.719	30	0	0.82	600
1960	163.806	30	0	1.88	600
1961	163.889	30	0	1.79	600
1962	163.972	29.9	0	0.7	600
1963	164.056	29.9	0	0.74	600
1964	164.139	29.95	0	0.7	600
1965	164.222	29.95	0	1.74	599
1966	164.306	30	0	1.77	599
1967	164.389	30	0	0.75	599
1968	164.472	29.9	0	1.28	599
1969	164.556	29.95	0	1.4	599
1970	164.642	29.95	0	0.89	600
1971	164.725	30	0	0.84	600
1972	164.808	29.95	0	0.9	600

## Sheet: Channel1
Cycle	Time[h]	Ch1_cal_A01	Ch1_cal_A02	Ch1_cal_A03	Ch1_cal_A04	Ch1_cal_A05	Ch1_cal_A06	Ch1_cal_A07	Ch1_cal_A08	Ch1_cal_B01	Ch1_cal_B02	Ch1_cal_B03	Ch1_cal_B04	Ch1_cal_B05	Ch1_cal_B06	Ch1_cal_B07	Ch1_cal_B08	Ch1_cal_C01	Ch1_cal_C02	Ch1_cal_C03	Ch1_cal_C04	Ch1_cal_C05	Ch1_cal_C06	Ch1_cal_C07	Ch1_cal_C08	Ch1_cal_D01	Ch1_cal_D02	Ch1_cal_D03	Ch1_cal_D04	Ch1_cal_D05	Ch1_cal_D06	Ch1_cal_D07	Ch1_cal_D08	Ch1_cal_E01	Ch1_cal_E02	Ch1_cal_E03	Ch1_cal_E04	Ch1_cal_E05	Ch1_cal_E06	Ch1_cal_E07	Ch1_cal_E08	Ch1_cal_F01	Ch1_cal_F02	Ch1_cal_F03	Ch1_cal_F04	Ch1_cal_F05	Ch1_cal_F06	Ch1_cal_F07	Ch1_cal_F08
		BM_730_6	BM_730_6	BM_730_6	BM_730_6	BM_730_6	BM_730_6	BM_730_6	BM_730_6	BM_730_6	BM_730_6	BM_730_6	BM_730_6	BM_730_6	BM_730_6	BM_730_6	BM_730_6	BM_730_6	BM_730_6	BM_730_6	BM_730_6	BM_730_6	BM_730_6	BM_730_6	BM_730_6	BM_730_6	BM_730_6	BM_730_6	BM_730_6	BM_730_6	BM_730_6	BM_730_6	BM_730_6	BM_730_6	BM_730_6	BM_730_6	BM_730_6	BM_730_6	BM_730_6	BM_730_6	BM_730_6	BM_730_6	BM_730_6	BM_730_6	BM_730_6	BM_730_6	BM_730_6	BM_730_6	BM_730_6
		Calibrated	Calibrated	Calibrated	Calibrated	Calibrated	Calibrated	Calibrated	Calibrated	Calibrated	Calibrated	Calibrated	Calibrated	Calibrated	Calibrated	Calibrated	Calibrated	Calibrated	Calibrated	Calibrated	Calibrated	Calibrated	Calibrated	Calibrated	Calibrated	Calibrated	Calibrated	Calibrated	Calibrated	Calibrated	Calibrated	Calibrated	Calibrated	Calibrated	Calibrated	Calibrated	Calibrated	Calibrated	Calibrated	Calibrated	Calibrated	Calibrated	Calibrated	Calibrated	Calibrated	Calibrated	Calibrated	Calibrated	Calibrated
		A01	A02	A03	A04	A05	A06	A07	A08	B01	B02	B03	B04	B05	B06	B07	B08	C01	C02	C03	C04	C05	C06	C07	C08	D01	D02	D03	D04	D05	D06	D07	D08	E01	E02	E03	E04	E05	E06	E07	E08	F01	F02	F03	F04	F05	F06	F07	F08
1	0.0111111	198.89	201.06	208.25	191.17	176.81	197.3	190.09	226.87	189.23	172.73	175.46	191.97	173.27	177.1	177.51	226.92	187.27	174.87	176.85	172.78	181.03	180.38	174.57	173	177.01	170.36	179.55	172.28	173.34	180.61	178.87	174.9	180.66	175.55	189.96	175.6	181.96	188.43	175.81	720.12	176.35	168.54	185.61	213.21	188.71	190.02	177.26	779.59
2	0.0944444	171.53	166.44	178.24	162.1	160.27	163.88	188.71	220.06	171.58	151.32	156.74	170.5	157.33	153.73	176.45	218.86	170.35	150.92	160.03	163.59	166.93	174.17	174.43	162.7	162.13	151.35	159.25	161.03	158.4	175.64	179.01	163.38	159.88	158.74	171.39	168.71	167.66	185.88	175.09	616.1	162.12	152.71	168.38	211.81	174.94	188.78	177.67	705.19
3	0.177778	170.83	165.14	178.37	161.51	160.48	164.39	188.51	215.69	171.14	150.74	156.4	169.78	157.32	153.55	175.6	217.63	169.1	150.01	159.75	163.6	166.56	174.38	173.66	162.67	161.48	150.26	158.88	161.39	158.77	176.14	177.94	163.6	158.96	157.5	170.98	168.69	167.5	186.14	175.91	520.89	162.2	152.33	168.39	211.17	174.76	189.16	179.24	548.88
4	0.261111	170.85	164.67	178.59	161.39	160.2	163.6	187.81	214.87	170.63	150.04	156.47	169.59	157.23	153.56	174.9	213.66	168.22	149.3	159.37	163.27	166.36	174.55	173.16	162.48	161.24	149.99	159.19	160.96	158.32	176.26	177.06	163.59	158.96	157.01	170.57	168.12	167.42	186.59	177.01	353.42	161.4	152.02	168.16	211.5	174.61	189.42	179.05	336.09
5	0.344444	170.8	164.71	178.08	161.48	160.18	163.33	187.98	215.16	170.72	150.21	156.41	169.75	156.79	153.6	174.77	212.9	167.33	149.3	159.2	162.88	166.27	174.81	173.01	162.54	161.09	149.82	158.75	160.39	157.92	176.47	176.82	163.51	158.63	157.06	170.85	167.94	167.31	186.53	177.87	309.03	161.58	151.99	168.42	210.68	175.15	189.43	179.32	300.74
6	0.427778	170.73	164.91	178.06	161.52	159.77	163.6	187.97	212.83	170.7	150.08	156.04	169.9	156	153.48	174.68	215.75	166.34	148.89	158.92	162.7	165.58	175.11	173.06	162.47	161.21	150.06	158.59	160.27	157.58	176.53	176.79	163.49	158.77	156.96	171.05	167.92	167.05	187.03	177.04	307.28	161.86	152.18	168.52	211.33	175.34	190.05	178.64	319.38
7	0.511111	171.01	165.1	178.15	161.67	159.45	163.67	188.25	213.25	171.26	150.24	156.01	170.02	155.96	153.65	174.98	214.56	164.93	149.18	159.19	162.87	165.63	174.89	172.74	162.43	161.67	150.15	158.99	160.15	157.41	177.1	176.67	163.86	159.31	157.19	171.37	167.87	167.39	186.93	178.04	307.63	161.96	152.34	168.84	211.24	175.93	189.78	181.85	322.55
8	0.594444	171.78	165.53	178.57	162.13	159.78	163.94	188.28	211.77	171.75	150.44	156.35	170.48	156.31	153.39	175.28	215.87	165.09	149.48	159.35	162.89	165.49	175.25	173.18	162.6	162.43	150.7	159.13	160.64	157.37	176.85	176.77	163.63	159.65	157.65	171.37	168.46	167.74	187.05	177.53	326.31	162.2	152.61	169.41	210.9	175.41	190.09	180.69	330.53
9	0.677778	172.44	165.85	178.77	162.5	159.91	164.19	188.38	211.98	172.47	150.97	156.49	170.72	156.47	153.65	175.16	212.11	165.36	149.59	159.58	163.43	165.89	175.12	173.44	162.94	162.41	150.92	159.06	161.14	157.79	177.14	177.16	163.94	159.65	157.94	171.94	168.6	168.31	187.17	178.02	324.27	162.81	153.11	169.62	211.76	175.54	189.43	179.5	362.21
10	0.763889	172.63	166.37	179.12	162.82	160.28	164.25	188.32	207.26	172.58	150.83	156.74	170.71	156.46	153.73	175.22	216.81	165.87	150.39	160.01	163.79	166.2	175.56	173.71	163.05	162.76	151.14	159.35	161.27	158.06	176.98	177.16	164.15	160.25	158.06	171.92	169.11	168.09	187.06	177.28	318.28	162.94	153.08	169.68	211.65	175.85	189.98	179.18	351.06
11	0.847222	172.87	166.29	179.48	163.13	160.44	164.34	188.62	213.43	172.75	151.04	157.14	170.96	156.78	153.94	175.19	214.92	165.96	150.17	160.13	163.92	166.34	175.07	173.79	163.12	162.81	151.14	159.53	161.65	158.28	176.94	177.11	164	160.34	158.05	171.94	168.77	168.22	187.08	174.89	329.99	162.75	153.53	169.62	211.18	176	189.98	177.48	361.11
12	0.930556	172.88	166.3	179.38	163.14	160.75	165.27	188.55	208.83	172.9	151.05	157.25	170.8	156.85	154.33	175.56	215.63	166.19	150.64	160.13	163.91	166.25	175.42	174.17	163.35	163.4	151.34	159.66	161.73	158.33	176.68	177.72	164.58	160.59	158.35	172.27	169.38	168.47	187.24	177.18	338.17	163.11	153.47	169.67	210.97	176.12	189.87	177.55	364.85
13	1.01389	173.12	166.73	179.69	163.04	160.89	165.14	188.8	209.63	172.78	151.25	157.1	171.13	157	154.44	175.83	216.18	166.41	150.24	160.18	164.15	166.62	175.62	174	163.78	163.34	151.34	159.79	161.87	158.36	177.03	177.73	164.4	160.56	158.22	172.04	169.52	168.48	186.94	176.48	331.01	163.22	154.07	169.75	213.23	176.31	189.96	177.85	352.03
14	1.09722	173.13	166.68	179.7	163.03	160.91	164.82	188.92	211.7	173.23	151.18	157.28	171.04	157.21	154.42	175.89	215.1	166.5	150.69	160.29	164.22	166.42	175.4	174.28	163.39	163.66	151.23	159.84	161.93	158.51	177.13	177.74	164.62	160.62	158.55	172.17	169.68	168.45	187.15	176.06	336.89	162.91	153.83	169.75	211.87	176.28	189.99	178.37	352.27
15	1.18056	173.37	166.54	179.79	163.14	161.15	164.9	188.84	209.58	173.34	151.34	157.31	171.15	157.34	154.44	176.16	218.21	166.67	150.54	160.36	164.82	166.88	175.24	174.16	163.55	163.69	151.79	159.97	162.6	158.88	177.08	177.82	164.73	160.92	158.94	172.02	169.98	168.64	187.52	176.19	327.82	163.33	154.02	169.64	212.79	176.62	190.02	179.15	359.83
16	1.26389	173.32	166.72	180.04	163.04	161.15	164.96	188.87	212.51	173.22	150.96	157.24	170.98	157.56	154.49	175.84	214.4	166.35	151.14	160.47	164.76	166.68	175.29	174.25	163.97	163.71	151.66	159.95	162.48	159.19	177.15	177.86	165.01	160.53	159.26	172.03	170.17	168.61	187.33	174.89	340.99	162.94	154.04	169.3	211.8	176.37	190.12	177.47	367.55
17	1.34722	173.49	166.62	180.17	163.13	161.45	165.03	189.04	212.85	173.11	151.17	157.63	171.05	158.05	154.91	176.06	216.03	166.77	151.12	160.27	164.77	167.24	175.4	174.77	164.02	163.55	152.08	160.12	162.54	158.9	177.17	177.92	164.94	160.52	159.26	171.8	170.05	168.63	187.7	175.88	338.56	163.06	153.99	169.48	212.58	176.47	190.14	177.86	352.41
18	1.43056	173.78	166.41	180.07	162.61	161.67	165.06	189.26	210.92	173.27	151.07	157.68	170.84	158.06	154.71	176.42	217.55	166.63	151.15	160.33	165.04	167.33	175.63	174.77	164.23	163.57	152.05	160.57	162.56	159.26	177.25	178.19	164.7	160.37	159.14	171.72	170.4	168.68	187.5	176.11	338.99	162.9	154.39	169.23	213.18	176.51	190.09	177.28	389.52
19	1.51389	173.41	166.26	180.32	162.8	161.75	165.1	189.14	211.37	173.26	150.92	157.3	170.56	158.22	154.73	176.53	215.89	166.5	151.22	160.3	165.34	167.56	175.65	174.91	164.15	163.49	152.17	160.33	162.95	159.33	177.31	178.5	164.82	160.29	159.48	171.7	170.28	168.96	187.26	174.19	357.46	163.29	154.4	169.41	212.09	176.88	190.08	176.85	381.07
20	1.6	173.34	166.26	180.16	162.66	162.05	165.43	189.31	215.2	173.42	150.82	157.69	170.34	158.2	154.92	176.61	213.88	166.44	151.34	160.41	165.1	167.6	175.59	175.28	163.74	163.28	152.12	160.21	162.65	159.49	177.56	178.34	165.21	160.38	159.29	171.73	170.73	168.91	187.66	174.68	359.56	163.13	154.59	169.42	212.02	176.8	189.89	175.87	387.31
21	1.68333	173.35	166.37	180.06	162.49	161.86	165.07	189.78	210.39	173.23	150.93	157.82	170.66	158.19	154.96	176.71	215.43	166.91	151.52	160.49	165.42	167.68	175.9	175.18	164.11	163.79	156.46	160.16	163.1	159.67	177.77	178.67	164.96	160.48	159.66	171.32	170.48	168.92	187.6	174.1	326.23	162.96	154.5	168.87	212.07	176.66	190.22	177.97	381.8
22	1.76667	173.27	166.26	180.21	162.45	162.1	165.53	189.97	211.66	172.79	151.14	157.72	170.32	158.54	154.72	177.05	214.38	166.41	151.99	160.62	165.93	167.81	175.88	175.27	164.11	163.59	156.41	160.21	163.32	159.72	177.44	178.48	165.2	160.47	159.5	171.37	170.84	169.16	187.99	173.3	346.71	163.43	154.65	169.34	212.55	176.45	190.38	176.7	382.59
23	1.85	173.31	166.31	180.09	162.38	162.12	165.36	189.89	213.93	172.96	150.92	157.97	170.54	158.71	155.24	177.09	215.25	166.44	151.55	160.78	165.54	167.87	176.05	175.23	164.29	163.66	157.08	160.67	163.49	160.03	177.93	178.67	164.91	160.05	159.82	171.43	170.84	168.88	188.05	174.59	366.26	162.85	154.76	169.21	213.9	176.84	190.57	177.77	379.85
24	1.93333	173.16	166.1	180.21	162.19	162.23	165.37	189.87	213.13	172.8	150.93	158.31	170.34	158.75	155.3	177.37	214.68	166.29	151.84	160.5	165.53	168.14	176.1	175.4	164.38	163.65	161.46	160.28	163.62	159.99	178.12	179.25	165.17	160.43	159.77	171.35	171.03	169.34	187.97	175.11	363.54	162.69	154.75	169.04	212.66	176.66	190.61	177.71	384.3
25	2.01667	172.85	166.24	180.07	162.03	162.64	165.4	190.32	213.59	173.04	150.72	157.94	170.28	158.92	155.04	177.51	216.2	166.5	151.91	160.75	165.71	168.15	176.36	175.59	164.22	163.18	160.82	160.22	163.47	160.18	177.89	179.22	165.42	160.27	159.94	171.49	170.99	169.17	187.91	174.68	344.29	163.1	155.15	168.45	213.43	176.96	191.01	175.53	389.57
26	2.1	172.99	165.96	180.41	161.99	162.81	165.4	190.6	215.89	172.85	150.85	157.76	170.22	159.16	155.21	177.66	215.31	166.25	152.12	160.78	165.62	168.44	176.47	176.17	164.38	163.48	160.72	160.67	163.63	160.4	178.18	179.5	165.36	160.1	160.19	171.25	171.05	169.05	188.09	174.29	345.6	162.26	155.14	168.84	213.08	176.84	190.44	175.7	384.4
27	2.18333	172.95	166.29	180.07	161.87	162.6	165.65	190.83	209.9	172.78	150.96	158.08	170.14	159.12	155.29	177.61	215.19	166.26	152.09	160.64	165.65	168.59	176.48	175.97	164.38	163.18	160.57	160.94	163.9	160.56	178.07	179.55	165.32	160.18	160.01	170.95	171.19	169.19	188.24	174.31	352.36	163.19	155.13	168.95	212.69	176.83	191.05	176.66	382.7
28	2.26667	173.18	165.97	180.34	161.92	163.02	165.72	190.72	216.19	172.98	150.9	158.25	170.03	159.08	155.34	177.96	213.52	166.14	152.38	161.09	166.05	168.26	176.75	176.08	164.37	163.27	160.46	160.74	164.01	160.71	178.4	179.65	165.28	160.1	160.15	170.89	171.28	169.37	188.51	174.07	348.55	162.96	155.71	169.09	213.24	177.01	191.06	176.09	375.69
29	2.35	173	165.93	180.19	161.97	163.19	165.55	190.88	213.59	172.87	151.05	158	169.92	159.44	155.45	178.22	213.98	166.39	152.68	160.72	166.07	168.95	176.49	176.24	164.67	163.68	160.32	160.84	164.29	160.91	178.5	180.07	165.32	160.08	160.6	171.02	171.43	169.26	188.7	175.6	338.02	163.24	155.44	168.75	214.13	177.04	191.14	177.57	395.36
30	2.43611	173.15	165.9	180.19	161.98	163.3	165.57	190.98	211.19	172.71	150.68	158.21	169.98	159.65	155.51	178.08	215.41	166.33	152.87	161.11	166.39	168.87	176.74	176.58	164.4	163.7	160.13	161.16	164.46	160.94	178.74	180.42	165.69	160.18	160.64	170.95	171.62	169.41	189.01	174.27	348.62	162.72	155.81	168.69	213.74	177.1	191.47	176.97	392.04
31	2.51944	172.73	165.73	180.55	161.93	163.35	165.78	191.67	214.08	172.98	150.92	158.06	169.67	159.42	155.7	178.56	217.95	166.33	152.89	161.19	166.47	168.97	177.2	176.78	164.76	163.48	160.31	160.99	164.26	160.91	178.76	180.23	165.75	160.34	160.7	170.9	171.59	169.73	188.78	173.75	356.8	162.73	155.62	168.63	214.49	177.36	191.72	176.04	388.97
32	2.60278	173.09	165.86	180.35	161.97	163.43	165.79	191.36	214.49	172.96	150.73	158.06	169.81	159.52	155.73	178.36	215.9	166.38	152.69	161.18	166.46	169.14	176.74	176.73	164.8	163.63	160.49	160.96	164.28	161.08	178.81	180.26	165.72	160.28	160.72	171.1	171.65	169.86	189.01	173.05	357.76	162.76	156.11	168.59	213.87	177.37	191.36	176.72	384.14
33	2.68611	172.96	165.97	180.36	161.79	163.56	165.65	191.35	214.72	173.01	150.91	158.16	169.86	159.56	155.45	178.57	213.97	166.58	153.05	161.04	166.32	169.36	177.07	177.02	164.69	163.11	160.3	161.26	164.47	161.17	178.93	180.47	165.99	160.21	160.78	170.88	171.76	169.46	189.32	174.25	353.55	162.82	155.77	168.57	214.48	177.32	191.6	174.99	397.32
34	2.76944	173.06	165.94	180.47	161.96	163.56	166.12	191.62	213.55	172.89	150.69	158.49	169.84	159.87	155.79	179.01	217.23	166.7	153.14	161.55	166.67	169.49	177.32	176.81	164.99	163.57	160.29	161.24	164.61	161.15	178.95	180.55	165.46	160.31	161.03	170.63	172	169.69	189.22	173.43	342.44	162.82	156.14	168.51	214.2	177.46	191.84	177.24	374.92
35	2.85278	173.02	165.96	180.46	161.74	163.93	165.95	191.93	217.21	172.85	151.17	158.25	169.87	159.9	155.58	178.84	218.72	166.51	153.13	161.42	166.5	169.53	177.35	177.04	164.58	163.69	160.27	161.11	164.62	161.41	179.13	180.71	165.5	160.15	161.11	170.7	171.86	169.7	189.06	174.16	361.89	162.85	156.28	168.66	213.83	177.06	191.88	175.17	399.96
36	2.93611	173.03	166.14	180.81	161.84	163.88	165.93	191.86	217.02	173.08	151.06	158.31	169.74	160.08	155.8	179.02	215.59	166.48	153.09	161.3	167.03	169.45	177.41	177.33	165.12	163.49	160.19	161.14	164.81	161.52	179.23	181.11	165.32	160.18	161.15	170.74	171.96	169.65	189.38	172.93	355.88	163.06	156.28	168.33	213.73	177.36	192.06	175.48	383.79
37	3.01944	173	166.26	180.58	161.71	163.87	166.34	192.33	215.98	173.18	150.99	158.65	169.87	160	155.9	179.51	215.1	166.55	153.54	161.36	166.71	169.57	177.81	177.59	164.91	163.47	159.65	161.06	164.77	161.5	179.67	181.2	165.61	160.4	161.22	170.94	172.03	169.93	189.63	175.17	358.09	162.76	156.46	168.56	214.25	177.48	192.3	177.54	398.59
38	3.10278	173.01	166.13	180.6	161.94	164.22	165.93	192.46	215.38	173.07	151.09	158.73	169.68	159.97	155.82	179.49	216.61	166.71	153.65	161.62	166.95	169.64	177.86	177.59	165.04	164.27	159.37	161.28	165.19	161.63	179.73	181.41	165.74	160.11	161.46	170.67	172.02	169.84	189.56	173.65	357.38	162.79	156.81	168.66	214.83	177.37	192.53	176.84	380.24
39	3.18611	173.14	165.7	180.64	161.79	164.29	166.01	192.55	213.98	173.29	151.33	158.66	169.75	160.51	156.19	179.58	219.83	166.62	153.7	161.58	166.86	169.78	177.8	177.97	165.06	164.47	160.13	161.45	165.05	161.6	179.96	181.62	165.9	160.24	161.68	170.73	172.3	170.02	190.05	174.19	355.85	162.96	156.96	168.54	214.79	177.53	192.71	176.73	386.37
40	3.27222	173.47	166.05	180.75	162.14	164.18	165.94	192.79	215.94	173.25	151.01	158.69	169.73	160.62	156.06	179.93	217.16	166.41	153.76	161.78	167.14	169.6	177.71	177.83	164.85	163.73	160.74	161.38	164.91	161.74	179.96	181.78	165.89	160.33	161.64	171.06	172.33	170.06	189.79	174.3	348.86	163.07	156.63	168.59	214.1	177.57	192.51	179.18	385.31
41	3.35556	173.58	166.15	180.7	161.9	164.37	166.04	192.91	215.92	173.45	151.07	158.58	169.74	160.45	156.26	180.05	214.55	167.09	154.05	161.96	166.94	169.77	177.92	178.22	164.89	163.65	160.57	161.39	165.07	161.67	179.65	181.79	165.64	160.42	161.65	170.91	172.32	169.88	190.14	174.69	367.33	163.11	156.68	168.5	215.11	177.65	192.82	176.43	378.39
42	3.43889	173.62	166.25	180.99	161.69	164.22	166.28	193.28	219.57	173.36	151.1	159.12	169.55	160.53	156.21	180.26	214.76	166.65	153.58	161.73	167.25	169.6	178.12	178.35	164.82	164.01	160.63	161.44	165.28	161.92	179.84	181.85	165.85	160.21	161.84	170.69	172.64	169.93	189.77	173.02	344.18	163.03	157.04	168.47	214.3	177.51	192.47	175.34	395.06
43	3.52222	173.27	166.36	181.01	161.76	164.51	166.22	193.36	217.68	173.35	150.97	158.94	169.78	160.41	156.14	180.39	214.71	166.84	153.73	161.85	167.74	170.03	178.15	178.41	165.15	164.23	160.96	161.69	165.38	162.03	180.28	182.19	165.9	160.44	161.81	170.76	172.65	170.08	190.25	174.47	357.28	162.85	156.96	168.7	214.91	177.69	192.87	177.1	386.97
44	3.60556	173.33	166.06	180.82	161.72	164.49	166.41	193.29	215.9	173.57	150.87	158.72	169.36	160.61	156.32	180.35	215.92	167.27	153.96	162.02	167.3	169.79	178.31	178.34	165.03	164.37	161.09	161.51	165.38	161.79	180.28	182.28	165.69	160.69	162.09	170.69	172.9	170.36	190.23	174.57	357.68	162.96	156.98	168.39	214.19	177.59	193.15	178.02	385.53
45	3.68889	173.8	166.1	181.06	161.9	164.65	166.55	193.65	219.04	173.63	151.07	159.01	169.61	160.26	156.49	180.77	214.28	167.11	154.06	161.96	167.56	170.02	178.3	178.84	165	164.53	161.35	161.53	165.14	162.26	180.44	182.34	165.62	160.22	161.96	170.69	172.59	169.94	190.33	175.83	355.86	163.06	157.22	168.33	214.7	177.73	193.02	176.19	387.53
46	3.77222	173.67	165.94	180.85	161.71	164.71	166.57	193.7	218.13	173.57	150.88	158.78	169.83	160.46	156.26	180.74	216.19	167.21	154.17	161.86	167.61	170.04	178.54	178.91	165.19	165.29	161.27	161.75	165.51	161.89	180.41	182.61	165.62	160.37	161.76	170.46	172.56	169.98	190.59	174.2	353.53	162.79	156.9	168.3	213.69	177.73	193.44	176.15	395.75
47	3.85556	173.78	166.11	181.07	161.87	164.39	166.41	193.69	218.08	173.86	151.25	158.78	169.47	160.64	156.22	180.9	219.38	167.24	154.05	161.79	167.35	169.94	178.61	178.79	164.91	164.88	161.08	161.7	165.54	161.81	180.71	182.99	166.06	160.6	162.26	170.56	172.77	169.96	190.36	176.65	348.78	162.63	157.4	168.27	214.75	177.82	193.3	176.4	390.35
48	3.93889	173.9	166.26	180.92	161.45	164.52	166.39	193.69	216.29	173.93	151.13	158.96	169.6	160.62	156.22	181.16	221.3	166.95	154.25	161.93	167.69	170.04	178.74	179.12	165.07	164.35	161.42	161.73	165.54	162.13	180.83	182.88	166.26	160.4	162.05	170.55	172.85	169.94	190.85	173.87	340.35	163.02	157.09	168.55	214.61	178.01	193.28	175.82	384.82
49	4.02222	173.81	166.31	180.98	161.97	164.42	166.73	194.24	218.48	173.72	151.19	158.8	169.69	160.33	156.05	181.54	218.7	167.32	154.31	162.03	167.48	170.19	178.8	179.26	165.1	164.49	161.27	162	165.73	162.04	180.84	183.09	165.87	160.36	162.1	170.82	173.01	169.88	190.86	174.94	360.39	163.05	157.56	167.95	214.26	177.61	193.43	176.27	383.99
50	4.10833	174.03	166.28	181.05	161.8	164.46	166.61	194.28	217.23	173.83	151.12	159.34	169.66	160.45	156.31	181.54	218.3	167.22	154.6	162.17	167.55	170.18	178.76	179.44	165.11	164.52	161.39	161.93	165.6	162.28	180.93	183.01	165.58	160.4	162.25	170.42	172.95	169.89	190.78	174.17	352.52	162.84	157.48	168.38	215.05	177.93	193.56	177.42	381.09
51	4.19167	173.95	166.22	180.97	161.8	164.87	166.62	194.22	215.7	174.04	151.02	158.91	169.44	160.77	156.16	181.44	217.77	167.41	154.44	161.75	167.53	169.76	178.7	179.52	164.93	164.57	161.58	161.64	165.69	162.08	180.89	183.12	165.45	160.34	162.4	170.68	173.04	170.01	191.06	174.8	343.84	162.83	157.67	168.34	215.54	177.55	193.63	175.18	388.05
52	4.275	173.75	166.21	181.02	161.77	164.69	166.62	194.3	219.1	174.24	151.02	158.97	169.36	160.58	156.24	181.7	221.02	167.36	154.39	162.08	167.54	170.09	178.82	179.46	164.93	164.44	161.67	161.84	165.86	161.9	181.14	183.23	165.9	160.3	162.49	170.66	172.67	169.96	190.91	173.63	346.47	163.03	157.7	168.18	215.88	177.69	193.78	176.83	384.81
53	4.35833	174.11	166.18	181.36	161.42	164.79	166.47	194.44	218.44	173.87	150.79	158.79	169.41	160.89	156.3	181.55	220.82	167.35	154.71	162.1	167.69	170.19	179.25	179.56	165.03	164.6	161.79	162.08	165.77	162.04	180.91	183.49	165.59	160.57	162.58	170.52	173.05	170.41	191.01	173.91	359.05	162.68	157.6	168.29	214.97	178	193.8	178.39	383.55
54	4.44167	174.12	166.03	181.57	161.47	164.68	166.89	194.98	215.52	174.11	151.15	158.89	169.46	160.68	156.33	181.9	220.51	167.5	154.74	162.04	167.69	170.14	179.1	179.81	164.87	165.03	161.84	161.75	165.71	162.2	181.22	183.53	165.7	160.33	162.44	170.51	173.26	170.14	191	173.59	348.79	162.97	157.91	168.32	215.12	177.95	193.79	175.02	408.94
55	4.525	174.2	166.25	181.15	161.88	165.02	166.71	194.78	218.42	174.17	151.14	159.06	169.59	160.86	156.34	181.92	220.92	167.64	155.3	162.03	167.72	170.05	179.2	179.99	164.86	164.61	161.71	162.06	166.06	162.11	181.26	183.92	165.87	160.58	162.61	170.54	173.04	170.14	191.19	173.76	351.73	163.19	157.81	168.24	214.81	177.66	194.01	177.41	375.38
56	4.60833	174.34	166.26	181.14	161.51	165.04	166.69	194.94	220.79	174.41	151.03	159.02	169.33	160.81	156.31	182.04	215.84	167.85	154.81	161.91	167.93	170.21	179.36	179.97	164.87	164.67	161.91	162.04	166.05	162.32	181.54	183.96	165.58	160.43	162.54	170.61	173.19	170.12	191.11	174.34	360.73	163.09	158	168.22	214.38	177.77	194.19	177.41	393.54
57	4.69167	174.48	166.42	181.18	161.63	164.91	166.72	195.22	216.43	174.28	151.11	158.77	169.32	160.77	156.29	182.45	218.03	167.91	154.94	161.96	167.74	170.05	179.51	180.47	164.53	164.88	161.94	162.01	165.97	162.16	181.5	183.8	165.25	160.49	162.8	170.21	173.12	170.16	191.29	175.38	347.78	162.97	157.84	168.39	214.41	177.84	194.44	176.76	379.49
58	4.775	174.28	166.51	181.35	161.57	165.14	166.66	195.23	220.25	174.39	151.16	159.11	169.72	161.03	156.57	182.55	218.14	167.95	154.99	162.08	167.61	170.34	179.54	180.44	164.85	164.78	162.29	162	165.88	162.29	181.78	184.15	165.38	160.51	162.97	170.47	173.07	169.9	191.78	175.75	345.71	162.81	158	168.11	215.62	178.16	194.43	176.32	395.84
59	4.85833	174.57	166.41	181.37	161.56	165.13	167.02	195.23	221.14	174.44	151.34	159.21	169.45	160.98	156.36	182.63	219.61	168.19	155.17	161.95	167.86	170.28	179.68	180.39	164.9	165.28	162.27	161.79	166.26	162.3	181.61	184.24	165.04	160.47	163.23	170.43	173.4	170.2	191.57	174.37	358.84	162.95	158.01	168.07	214.55	177.7	194.51	178.04	386.64
60	4.94444	174.62	166.28	181.53	162	165.18	166.95	195.76	217.96	174.54	151.07	159.02	169.08	160.93	156.46	182.64	218.85	167.91	155.06	162.12	167.86	170.38	179.9	180.43	164.69	165.21	162.39	162.05	166.01	162.32	182	184.5	165.13	160.63	163.03	170.03	173.3	170.23	191.6	175.9	350.44	162.92	157.96	168	214.75	177.78	194.7	175.95	391.51
61	5.02778	174.66	166.5	181.58	161.75	165.23	166.81	195.62	219.57	174.53	151.07	159.03	169.2	161.14	156.58	182.9	222.11	167.91	155.12	162.23	167.86	170.15	179.61	180.64	164.31	164.94	162.82	162.13	166.19	162.23	181.96	184.66	165.13	160.58	162.95	170.39	173.49	169.91	191.88	173.61	346.94	163.11	158.08	168.05	215.27	177.69	194.62	175.81	393.34
62	5.11111	174.59	166.35	181.28	161.68	165.32	166.63	195.83	221.61	174.45	151.13	159.13	169.18	161	156.39	182.85	215.79	168.03	155.17	162.28	167.77	170	179.75	180.95	164.67	165.17	162.72	161.91	165.98	162.24	181.86	184.68	164.9	160.38	162.77	170.47	173.29	169.89	191.94	173.8	340.13	163.07	158.1	167.87	215.31	177.93	194.69	176.87	395.66
63	5.19444	174.66	166.27	181.45	161.79	165.1	166.84	196.07	219.46	174.57	151.22	159.2	169.3	160.99	156.45	183.03	216.87	168.7	155.17	162.24	167.84	170.45	179.73	180.97	164.41	165.56	162.45	161.87	166.16	162.28	181.79	184.72	164.85	160.52	162.81	170.48	173.13	170.14	191.69	174.41	345.72	163.14	158.51	168.12	214.72	177.78	194.51	176.77	404
64	5.27778	174.81	166.36	181.65	161.65	165.16	167.19	196.01	218.47	174.47	151.08	159.26	169.16	161.07	156.3	183.19	220.49	168.01	155.19	162.08	167.84	170.21	179.97	181.03	164.17	165.41	163.04	162.15	166.13	162.41	182.21	184.72	164.98	160.42	162.91	170.5	173.2	170.25	192.06	174.96	347.47	163.59	158.47	168.22	214.3	177.74	194.72	176.59	385.45
65	5.36111	174.87	166.62	181.48	161.51	165.33	166.91	195.93	220.29	174.59	150.95	159.14	169.47	160.87	156.36	183.5	221.73	168.21	155.17	162.37	168.05	170.52	179.8	181.24	164.3	165.3	163.05	162.04	166.08	162.28	181.92	185.12	165	160.5	163.1	170.39	173.25	170.21	191.92	174.15	354.07	163.27	158.47	168.05	215.76	177.53	194.91	176.06	392.47
66	5.44444	174.94	166.52	181.72	161.57	165.17	166.65	196.26	218.03	174.64	151.32	159.17	168.97	161.17	156.37	183.47	224.37	168.48	155.31	162.25	167.88	170.3	180.16	181.49	164.19	165.21	163.19	162.18	166.39	162.7	182.38	185.31	164.69	160.56	163.35	170.25	173.52	170.52	191.83	175.45	342.38	162.89	158.54	168.27	214.56	177.81	195.21	176.25	386
67	5.52778	174.67	166.45	181.39	161.83	165.22	166.66	196.74	217.28	174.77	150.94	159.26	169.14	160.75	156.45	183.51	220.22	168.44	155.52	162.28	168.04	170.19	180.11	181.41	164.07	165.27	163.21	162.18	166.25	162.35	182.43	185.3	164.38	160.91	163.33	170.21	173.31	169.89	192.06	175.47	352.46	162.89	158.49	168.13	216.39	177.87	194.97	177.46	428.85
68	5.61111	174.97	166.62	181.63	161.82	165.01	167.18	196.36	220.48	174.77	151.19	159.1	169.32	160.99	156.46	183.65	219.05	168.3	155.49	162.04	168.02	170.2	180.19	181.56	163.91	165.54	163.13	162	166.27	162.41	182.41	185.44	164.46	160.65	163.4	170.19	173.72	170.05	192.11	174.01	352.99	163.11	158.45	167.98	215.13	177.74	195.05	176.94	424.33
69	5.69444	175.03	166.26	181.58	161.73	165.41	166.71	196.5	222.04	174.97	151.45	159.23	169.09	160.78	156.55	183.81	221.67	168.11	155.73	161.94	168	170.16	180.43	181.45	163.86	165.64	163.1	162	166.44	162.33	182.41	185.35	164.32	160.63	163.44	169.96	173.5	170.16	192.27	175.07	368.95	162.75	158.5	168	215.17	177.75	195.18	176.93	420.72
70	5.78056	174.99	166.56	181.88	162.03	165.4	166.93	196.84	218.01	174.97	151.21	158.95	169.28	160.89	156.46	184.02	220.82	168.22	155.43	161.88	168.05	170.24	180.17	181.8	163.96	165.46	163.13	162.06	166.31	162.38	182.48	185.71	164.34	160.6	163.3	170.24	173.38	169.82	192.32	175.87	357.45	162.7	158.52	167.9	215.5	177.71	195.25	176.18	426.06
71	5.86389	175	166.37	181.34	161.8	165.33	167.06	196.72	220.68	174.87	151.33	159.34	169.28	161.3	156.66	183.88	221.96	168.12	155.69	162.03	168.29	170.33	180.49	181.47	163.79	165.48	163.15	161.94	166.11	162.29	182.47	185.52	164.22	160.61	163.38	170.22	173.61	169.96	192.44	176.3	350.63	162.78	158.64	167.81	215.75	178.02	195.23	176.32	421.8
72	5.94722	175.11	166.44	181.96	161.47	165.15	166.58	196.79	221.07	174.76	151.26	159.31	169.08	161.23	156.78	184.09	218.67	168.6	155.94	162.11	168.01	170.32	180.23	181.68	163.77	165.73	163.3	161.96	166.46	162.44	182.54	186.01	164.18	160.63	163.33	170.37	173.42	169.88	192.31	174.12	357.19	163.01	158.93	167.93	216.26	177.64	195.35	175.5	414.91
73	6.03056	175.06	166.43	181.57	161.73	165.23	167.02	197.36	221.26	175.05	151.19	159.19	169.04	160.91	156.6	184	221.37	168.54	155.49	162.49	168.06	169.92	180.45	182.14	163.72	166.17	163.42	162.12	166.31	162.38	182.75	186.09	163.93	160.71	163.23	170.33	173.52	170.03	192.44	176.12	367.44	162.93	158.53	167.89	215.73	177.89	195.37	175.12	418.42
74	6.11389	175.22	166.81	181.65	161.96	165.6	166.97	197.24	219.82	174.83	151.21	158.99	169.28	161.04	156.59	184.24	220.91	168.82	155.89	162.11	168.3	170.23	180.67	182.33	163.53	165.54	163.44	162.08	166.58	162.37	182.78	186.12	164.22	160.86	163.63	170.18	173.81	170.16	192.55	174.84	348.45	163.11	158.79	167.83	215.44	177.77	195.73	177.85	424.6
75	6.19722	175.24	166.76	181.95	161.82	165.48	167	197.48	219.92	175.18	151.46	159.23	169.39	161.27	156.71	184.65	221.71	168.82	155.77	162.15	168.17	170.31	180.49	182.02	163.53	165.79	163.24	162.04	166.46	162.5	182.95	186.29	163.91	160.78	163.71	170.24	173.75	170.2	192.98	174.97	348.58	163.12	158.83	167.82	215.45	177.82	195.51	176.7	424.61
76	6.28056	175.5	166.73	181.7	161.69	165.68	167.17	197.62	219.22	174.99	151.47	158.84	169.35	160.98	156.18	184.69	223.96	169.59	155.85	162.52	168.34	170.47	180.89	182.62	163.62	165.73	163.73	162.26	166.43	162.67	183.08	186.38	163.96	160.64	163.63	170.36	173.73	170.59	192.87	175.45	347.1	163.09	159	168.12	215.26	177.83	195.63	175.03	410.74
77	6.36389	175.2	167	181.89	162.01	165.56	167.12	197.57	222.74	175.24	151.48	159.36	169.28	161.19	156.64	184.68	222.77	169.04	156.28	162.19	168.16	170.48	180.84	182.56	163.53	165.73	163.72	161.89	166.7	162.67	183.35	186.4	163.96	160.94	163.77	170.13	173.96	170.19	192.98	175.44	357.57	163.18	159.06	168.11	214.76	177.96	195.76	177.22	419.53
78	6.44722	175.47	166.79	181.51	162.17	165.69	167.24	197.91	219.55	175.41	151.23	159.24	169.45	161.1	156.54	185	219.57	168.67	156.13	162.45	168.44	170.48	180.88	182.44	163.28	166.02	163.84	162.11	166.58	162.5	183.27	186.55	163.86	160.71	163.63	170.49	173.57	170.16	193.1	174.35	342	162.93	158.71	168.42	214.44	177.91	195.73	177.27	424.38
79	6.53056	175.44	166.93	181.84	162	165.66	167.24	197.8	217.52	175.29	151.64	159.48	169.33	161.27	156.49	185.2	223.27	169.38	156.12	162.42	168.42	170.75	180.93	182.89	163.38	166.07	163.86	162.44	166.59	162.7	183.33	187	163.43	160.83	163.88	170.51	173.48	170.13	193.19	174.91	368.11	162.99	158.91	168.05	214.66	177.55	195.99	176.91	366.92
80	6.61667	175.41	166.85	181.82	161.91	165.59	167.23	197.98	220.99	175.15	151.72	159.52	169.22	160.98	156.81	185.17	219.72	169	156.29	162.42	168.37	170.61	181.15	182.91	163.22	166.04	163.88	162.24	166.51	162.38	183.46	187.07	163.91	161.09	163.84	170.37	173.68	170.06	193.08	174.59	335.5	163.12	159.16	168.17	215.03	177.58	196.05	178.91	383.29
81	6.7	175.56	167.01	182.05	161.78	165.8	167.2	198.31	221.08	175.2	151.46	159.61	169.27	161.06	156.76	185.38	223.33	168.92	156.36	162.43	168.51	170.46	181.22	183.02	163.02	165.9	163.8	162.37	166.62	162.66	183.53	187.02	163.37	160.83	163.97	170.71	173.78	170.13	193.21	175.64	343.16	163.22	159.01	168.05	214.74	177.88	196.44	177.81	372.03
82	6.78333	175.63	167.04	181.97	162.09	165.71	167.4	198.58	223.79	175.07	151.51	159.27	169.77	161.12	156.76	185.23	222.71	168.55	156.31	162.49	168.38	170.38	181.18	183.04	162.95	165.92	163.87	162.36	166.49	162.58	183.61	187.16	163.27	160.99	164.06	170.49	173.59	170.45	193.26	175.5	344.46	163.11	158.99	168.07	215.96	177.96	196.08	176.38	393.89
83	6.86667	175.62	166.88	181.88	162.17	165.88	167.37	198.56	222.01	175.52	151.69	159.3	169.53	161.58	156.99	185.67	223.28	169.02	156.46	162.69	168.6	170.39	180.95	183.2	162.83	166.08	164.04	162.09	166.73	162.77	183.47	187.42	163.24	160.9	163.93	170.5	173.7	170.16	193.43	174.79	341.92	163.3	158.99	168.15	215.46	177.7	196.27	179.22	367.13
84	6.95	175.8	167.31	181.96	162.28	165.48	166.84	198.57	225.75	175.38	151.51	159.47	169.52	161.12	156.81	185.45	222.23	168.96	156.63	162.43	168.43	170.64	181.41	183.5	162.72	166.06	164.17	162.49	166.88	162.86	183.71	187.45	163.35	161.34	164.01	170.4	173.76	170.54	193.62	176.73	343.51	163.26	159.31	168.38	215.27	178.18	196.3	175.69	384.53
85	7.03333	175.7	167.04	181.98	162.21	165.97	167.23	198.59	217.71	175.22	151.78	159.23	169.73	161.52	156.67	185.85	225.67	169.3	156.5	162.67	168.31	170.38	181.61	183.26	162.72	166.66	164.33	162.22	166.69	162.63	183.5	187.39	163.21	161.49	164.11	170.76	173.67	170.34	193.16	175.77	340.36	163.1	159.32	168.43	216.23	177.85	196.72	174.86	361.81
86	7.11667	175.58	167.2	182.14	162.31	165.59	167.42	198.57	220.47	175.26	151.7	159.62	169.62	161.28	156.91	185.98	221.22	168.84	156.58	162.51	168.74	170.6	181.74	183.29	162.67	166.16	163.95	162.3	166.85	162.8	183.91	187.56	162.79	161.21	163.84	170.55	173.83	170.23	193.5	176.08	340.98	163.31	159.25	168.17	215.84	177.95	196.61	176.46	361.01
87	7.2	175.77	167.23	182.12	162.22	166.05	167.38	198.91	222.78	175.25	151.86	159.47	170.11	161.38	156.88	186.03	223.43	168.9	156.67	162.42	168.62	170.42	181.53	183.74	162.42	165.98	164.13	162.69	167.06	162.58	183.88	187.66	162.7	161.17	164.33	170.61	173.77	170.59	193.41	175.76	355.28	163.46	159.22	168.29	215.74	177.94	196.42	178.61	372.95
88	7.28333	175.96	167.05	181.93	162.3	165.85	167.68	198.95	220.93	175.13	151.94	159.68	169.62	161.44	157.05	186.17	225.5	168.91	156.64	162.69	168.64	170.7	181.54	183.99	162.43	166.92	164.39	162.45	166.86	162.87	184.01	187.68	163.23	161.07	164.41	170.64	174.07	169.99	193.69	175.58	341.1	163.43	159.33	168.3	215.37	177.99	196.55	178.4	373.43
89	7.36667	175.69	167.21	182.35	162.21	165.88	167.58	198.99	221.14	175.53	151.77	159.78	169.7	161.7	156.87	186.01	226	168.87	156.63	162.62	168.73	170.83	181.4	183.81	162.37	166.17	164.41	162.16	166.85	162.87	183.97	187.6	162.89	161.43	164.37	170.66	174.08	170.38	193.56	175.31	347.06	163.36	159.54	168.55	215.87	177.99	196.76	176.24	378.97
90	7.45278	175.84	167.38	182.2	162.33	165.87	167.41	198.96	220.44	175.37	152.03	159.75	169.78	161.36	156.88	186.4	226.44	169.11	156.85	162.69	168.49	170.71	181.68	183.82	162.12	166.09	164.41	162.55	166.82	162.66	184.24	187.98	162.78	161.18	164.37	170.81	173.96	170.17	193.76	174.49	355.55	164.28	159.19	168.17	215.61	178.24	197.03	176.32	380.25
91	7.53611	175.86	167.6	182.34	162.51	166.02	167.68	199.69	218.65	175.42	151.92	159.55	170.01	161.57	157.17	186.36	228.67	169.12	156.79	162.67	168.6	170.97	181.93	184.08	162.35	166.49	164.23	162.48	167.02	162.83	184.07	187.86	162.8	161.26	164.51	170.78	174.08	170.35	193.58	174.77	357.84	163.58	159.55	168.42	215.21	177.88	197.31	177.49	374.69
92	7.61944	175.8	167.66	182.35	162.68	166.08	167.88	199.7	220.69	175.43	151.9	159.9	169.88	162.15	157.02	186.72	224.95	169.57	156.99	163.08	168.78	170.71	182.1	184.35	162.06	166.31	164.72	162.59	167.11	162.92	184.55	188.53	162.38	161.62	164.45	170.93	173.94	170.33	193.87	174.91	347.44	163.54	159.41	168.3	215.5	178.04	197.02	176.21	367.85
93	7.70278	176.03	167.37	182.48	163.05	166.35	167.8	199.52	218.63	175.7	152.08	159.51	169.94	161.45	157.07	186.78	224.22	169.19	157.18	162.98	168.98	170.91	182.21	184.46	162.52	166	164.75	162.78	167.23	163.05	184.52	188.54	162.73	161.58	164.69	170.89	174.49	170.24	194.09	175.1	347.39	163.84	159.82	168.38	215.56	178	197.2	176.56	387.2
94	7.78611	175.89	167.98	182.34	162.75	166.3	167.72	199.91	225.03	175.62	152.24	159.94	170.16	161.66	157.04	186.93	228.14	169.31	156.96	162.86	168.5	171.16	182.37	184.56	161.85	166.36	164.98	162.56	167.3	162.88	184.45	188.8	162.3	161.76	164.5	171.23	174.03	170.63	194.18	175.25	345.84	163.43	159.77	168.8	214.8	178.33	197.41	177.83	390.32
95	7.86944	176.18	167.83	182.63	162.96	166.45	167.79	199.97	220.38	175.73	152.15	159.89	170.03	161.58	156.9	186.81	223.96	169.13	157.14	162.91	168.95	170.97	182.13	184.59	161.95	166.03	165	162.74	167.2	163.2	184.51	188.55	162.43	161.71	164.71	171.39	174.36	170.46	194.03	176.28	358.78	163.82	159.72	168.65	216.56	178.08	197.31	176.6	359.27
96	7.95278	175.87	167.88	182.78	162.99	166.09	167.55	199.89	222.69	175.56	152.34	159.96	170.15	161.8	157.08	187.19	221.86	169.38	157.14	162.89	168.87	171.21	182.46	184.91	162.03	166.27	164.99	162.68	167.17	162.92	185.05	188.85	162.01	161.6	164.94	171.06	174.3	170.58	194.14	175.96	342.46	163.86	159.76	168.58	215.7	178.42	197.45	176.47	375.71
97	8.03611	175.95	168.1	182.75	163.07	166.36	167.91	200.19	221.57	175.81	152.33	159.87	170.21	161.66	157.18	187.26	221.18	169.31	157.09	163	168.92	171.25	182.28	184.95	161.95	166.59	164.82	162.67	167.29	163.07	184.95	188.82	162.13	161.61	164.94	171.09	174.46	170.46	194.41	175.99	341.56	163.82	159.99	168.63	214.59	178.08	197.61	176.8	369.7
98	8.11944	176.14	167.89	182.48	163	166.09	168.18	200.45	221.18	175.59	152.65	159.99	170.37	161.69	157.21	187.36	222.2	169.08	157.44	162.83	168.59	171.3	182.48	184.9	161.95	166.37	165.11	163.12	167.38	162.83	184.87	188.9	162.38	161.71	164.88	171.42	174.23	170.49	194.25	176.22	342.3	163.77	159.88	168.65	215.53	178.43	197.61	177.2	376.81
99	8.20278	176.11	168.2	182.42	163.06	166.46	168.05	200.64	221.4	175.66	152.52	159.74	170.37	161.76	157.07	187.37	223.98	169.24	157.3	163	168.96	171.28	182.49	185.11	161.79	166.12	164.91	163.21	167.22	163.26	185.07	189.04	161.95	161.67	164.93	171.3	174.36	170.37	194.4	175.16	343.98	164.06	160.09	168.82	215.56	178.19	197.55	177.15	377.23
100	8.28889	176.12	168.28	182.84	163.13	166.64	168.04	200.72	222.91	175.83	152.63	160.13	170.23	161.71	157.62	187.62	223.32	169.04	157.83	163.07	169.24	171.18	182.54	185.2	161.69	166.36	165.22	163.07	167.32	163.22	185.34	189.27	162.07	161.9	164.81	171.48	174.48	170.53	194.58	175.01	343	163.78	159.8	168.91	217.1	178.24	197.48	176.04	374.42
101	8.37222	176.09	168.36	182.73	163.01	166.56	168.23	200.71	224.79	175.66	152.63	160.22	170.56	162.08	157.45	187.64	219.83	169.58	157.7	163.1	169.02	171.38	182.7	185.48	161.56	166.28	165.07	163.03	167.65	163.35	185.21	189.45	162.05	162.29	165.09	171.54	174.27	170.65	194.54	177.94	346.8	164.28	160.14	169.11	215.33	178.63	197.68	177.96	375.8
102	8.45556	176.12	168.24	183.06	163.34	166.58	168.09	200.99	220.1	176.04	152.62	159.84	170.55	161.81	157.62	188.03	222.65	169.26	157.76	163.28	169.26	171.25	182.95	185.66	161.83	166.26	165.13	163.32	167.66	163.37	185.36	189.75	162.07	161.98	165.24	171.64	174.51	170.66	194.82	175.19	340.86	164.19	160.09	168.91	216.41	178.74	197.48	176.74	373
103	8.53889	176.54	168.56	182.94	163.51	166.73	168.51	201.09	225.6	175.67	152.88	159.91	170.48	162.05	157.73	187.82	224.15	169.43	157.88	163.33	169.39	171.26	182.83	185.83	161.56	166.37	165.33	163.33	167.51	163.47	185.34	189.83	161.84	162.3	165.19	171.62	174.61	170.73	194.86	176.33	354.34	164.05	160.38	169.11	216.3	178.34	197.72	178.19	375.67
104	8.62222	176.39	168.39	182.86	163.41	166.71	168.4	201.29	225.9	175.84	152.88	160.26	170.57	161.98	157.67	188.02	227.06	169.41	157.75	163.22	169.49	171.45	182.92	185.65	161.31	166.66	165.24	163.17	167.88	163.29	185.5	189.74	161.66	162.08	165.41	172.05	174.66	170.7	194.89	177.22	348.01	164.03	160.24	168.96	216.72	178.33	198.08	177.69	372.39
105	8.70556	176.25	168.6	182.83	163.43	166.52	168.49	201.3	221.55	175.88	152.95	160.32	170.53	162.15	157.44	188.02	227.91	169.36	157.87	163.32	168.9	171.36	182.8	185.67	161.24	166.75	165.17	163.22	167.7	163.59	185.54	189.72	161.68	162.13	165.32	172.04	174.76	171.23	194.82	176.29	342.15	164.03	160.3	169.31	216.29	178.36	197.85	177.51	389.87
106	8.78889	176.25	168.65	183.03	163.61	166.94	168.65	201.44	219.1	175.78	153.02	160.56	171.03	162.3	157.6	188.16	226.3	169.51	158.11	163.37	169.34	171.36	182.96	185.92	161.47	166.59	164.79	163.35	167.64	163.43	185.56	189.87	161.56	162.22	165.3	171.96	174.86	171.02	194.96	176.07	348.86	164.32	160.41	169.23	218.23	178.48	198.19	178.08	370.35
107	8.87222	176.23	168.78	182.92	163.3	166.71	168.6	201.34	226.84	175.72	153.05	160.5	170.96	162.21	157.88	188.54	224.49	169.71	158.1	163.55	169.31	171.6	183.24	186	161.33	167.54	165.11	163.29	167.82	163.84	185.66	190.25	161.5	162.31	165.48	171.72	175.06	171.12	195.15	175.17	345.38	164.59	160.48	169.29	216.46	178.64	198.22	177.84	371.97
108	8.95556	176.33	168.93	183.31	163.92	166.9	168.64	201.67	223.63	175.68	153.25	160.51	170.99	162.32	157.59	188.24	226.58	169.47	158.23	163.75	169.79	171.65	183.33	186.15	161.26	166.93	164.9	163.47	168.02	163.8	185.96	190.19	161.86	162.51	165.64	171.86	175.05	171.19	195.44	174.52	335.95	164.32	160.54	169.28	216.29	178.43	198.17	176.84	377.63
109	9.03889	176.69	169.03	183.01	163.68	167	168.54	201.69	225.89	176.01	153.14	161.01	171.14	162.29	157.99	188.69	226.16	169.41	158.27	163.47	169.6	171.6	183.25	186.25	161.31	166.58	165.45	163.47	168.06	163.85	186.15	190.21	161.91	162.63	165.48	172.19	175.14	171.13	195.27	176.99	343.23	164.75	160.66	169.34	216.49	178.82	198.56	177.8	376.4
110	9.125	176.56	169.12	183.36	164.1	167.28	168.89	202.12	223.51	175.99	153.52	160.48	171.16	162.64	157.91	188.84	225.69	169.53	158.31	163.75	169.77	171.73	183.43	186.29	161.26	167.06	164.96	163.61	168.14	163.95	186.01	190.71	161.53	162.56	165.73	172.07	175.03	171.35	195.74	175.19	352.84	164.51	161.01	169.73	215.99	178.68	198.4	175.45	376.64
111	9.20833	176.49	169.34	183.48	164.17	167.44	168.85	202.35	222.69	175.98	153.46	160.84	171.49	162.64	157.87	188.84	226.31	169.36	158.43	163.65	170.36	171.89	183.49	186.6	161.25	166.64	164.8	164.07	168.42	164.2	186.1	190.67	161.51	162.84	165.78	172.65	175.26	171.08	195.53	175.27	350.19	164.57	160.56	169.76	216.59	178.78	198.89	176.89	380.96
112	9.29167	176.5	169.34	183.29	164.33	167.33	169.12	202.09	226.47	176.05	153.61	160.8	171.59	162.84	157.95	189.25	228.54	170.32	158.43	163.88	169.94	172.13	183.73	186.64	161.18	166.99	164.92	164.18	168.14	164.05	186.38	190.75	161.43	162.86	165.99	172.53	175.45	172.18	195.54	175.64	342.15	164.53	160.96	169.63	216.44	178.86	198.84	176.59	368.88
113	9.375	176.7	169.52	183.79	164.51	167.59	168.81	202.26	222.93	175.89	153.77	160.74	171.55	162.94	158.24	189.16	226.32	169.78	158.74	164.23	169.83	172.06	183.83	186.79	161.26	167.02	164.93	163.92	168.38	164.18	186.28	191.25	161.5	163.17	166.16	172.49	175.27	171.52	195.76	176.89	356.38	164.68	160.92	169.96	216.35	179.02	198.65	177.36	387.94
114	9.45833	176.64	169.79	183.74	164.32	167.51	169.35	202.46	222.04	176.17	153.91	161.01	171.48	162.74	158.28	189.27	226.46	169.7	158.77	164.2	170.29	171.99	183.81	187.01	160.92	166.74	165.35	163.83	168.4	164.44	186.63	190.99	161.44	162.97	165.96	172.56	175.57	171.58	195.88	176.8	347.06	164.97	161.12	170.13	216.69	179.14	199.06	175.71	384.54
115	9.54167	176.71	169.62	183.82	164.4	167.9	169.38	202.83	225.97	176.06	154.11	161.2	171.87	163.17	158.51	189.59	225.65	170.03	158.68	164.22	170.27	172.29	183.76	187.11	161.4	167.09	165.24	164.23	168.46	164.6	186.54	191.16	161.41	163.02	166.19	172.56	175.31	171.71	195.85	176.12	356.7	165.09	161.13	170.06	217.62	178.98	198.93	177.27	388.34
116	9.625	176.73	169.88	183.72	164.73	167.9	169.32	203.13	225.91	175.94	154.24	161.34	171.83	163.09	158.64	189.64	225.88	170.06	158.94	164.43	170.04	171.94	183.9	187.06	161.17	166.99	164.9	163.93	168.66	164.25	186.72	191.46	161.31	163.22	166.2	172.67	175.74	171.61	195.99	178.06	336.07	165.19	161.29	170.12	216.7	179.09	198.96	176.61	379.96
117	9.70833	176.64	170	184.17	164.81	168.14	169.34	203.15	222.89	176.14	154.09	161.09	171.81	162.97	158.43	189.66	224.87	169.73	159.06	164.4	170.3	172.29	184.24	187.27	160.88	166.69	165.36	164.3	168.87	164.51	186.67	191.38	161.3	163.37	166.41	172.9	175.57	171.63	196.05	176.03	350.97	165.27	161.07	170.2	215.6	179.38	198.9	176.27	387.85
118	9.79167	176.61	169.98	184.38	164.83	167.9	169.65	203.27	224.81	176.26	154.26	161.35	171.98	163.11	158.57	189.82	224.38	169.85	159.22	164.5	170.16	172.39	184.21	187.44	161.11	167.03	165.54	164.43	168.81	164.74	186.76	191.79	161.32	163.64	166.6	172.92	175.71	171.7	196.17	177.25	333.46	165.35	161.24	170.43	216	179.38	199.37	177.08	384.48
119	9.875	176.81	170.19	184.27	164.95	168.31	169.47	203.21	221.72	176.28	154.41	161.51	172.15	163.15	158.61	190.07	226.7	169.86	159.11	164.49	170.48	172.5	184.49	187.44	161.29	166.95	165.93	164.41	169.03	164.7	186.86	191.69	161.69	163.56	166.26	173.38	175.69	171.84	196.26	177.74	343.35	165.49	161.37	170.71	217.04	179.63	199.38	177.86	379.87
120	9.96111	177.17	170.2	184.51	165.3	168.29	169.9	203.7	224.86	176.31	154.4	161.18	172.23	163.22	159.09	190.23	226.71	169.92	159.46	164.53	170.72	172.67	184.56	187.69	161.29	167.13	165.78	164.64	169.03	164.95	186.98	191.71	161.24	163.65	166.43	173.17	176.18	172	196.25	175.78	348.12	165.62	161.24	170.71	216.64	179.52	199.37	178.75	390.12
121	10.0444	176.89	170.58	184.42	165.23	168.05	170.06	203.76	224.87	176.35	154.47	161.51	172.35	163.61	158.87	190.42	227.03	169.89	159.52	164.76	170.61	172.63	184.66	187.76	161.3	167.18	165.94	164.83	169	165.02	187.05	192.18	161.35	163.94	166.58	173.4	175.91	172	196.47	176.6	339.33	165.46	161.52	170.6	218.15	179.55	199.3	178.23	380.18
122	10.1278	176.94	170.7	184.67	165.48	168.49	169.76	203.67	222.59	176.47	154.58	161.59	172.54	163.14	159.17	190.36	223.22	169.88	159.52	164.89	170.5	172.78	184.11	187.83	161.29	167.52	165.95	164.81	169.26	164.97	186.88	192	161.29	163.72	166.74	173.49	176	172	196.75	175.51	352.73	165.58	161.46	170.52	216.11	179.76	199.33	177.53	393.15
123	10.2111	176.85	170.49	184.62	165.55	168.6	170.09	203.78	219.87	176.39	154.51	161.7	172.81	163.65	158.97	190.42	226.26	170.39	159.52	164.93	170.83	172.77	184.57	187.89	161.23	167.19	165.85	164.78	169.34	165.06	187.01	192.22	161.58	163.86	166.87	173.38	175.88	171.86	196.48	177.59	340.13	165.68	161.66	170.54	217.36	179.38	199.73	178.64	385.96
124	10.2944	176.78	170.76	184.62	165.65	168.28	170.11	203.98	223.51	176.17	154.89	161.82	172.47	163.71	158.91	190.39	224.59	169.75	159.25	165.15	170.95	172.86	184.59	188.1	161.13	167.21	166.19	164.84	169.01	165.12	187.29	192.33	161.21	164.31	167.08	173.56	176.11	172.19	196.72	175.7	361.25	165.79	161.72	170.77	217.13	179.8	199.71	178.17	386.92
125	10.3778	176.93	170.56	184.68	165.75	168.56	170.38	204	223.42	176.52	154.99	161.82	172.72	163.82	159.26	190.71	225.45	169.99	159.92	165.03	170.88	172.98	184.96	187.97	161.02	166.84	166.26	165.14	169.33	165.23	187.55	192.3	161.09	164.22	167.16	173.86	176.23	172.35	196.63	176.31	360.97	165.82	161.83	170.89	217.93	179.5	199.81	177.99	391.61
126	10.4611	176.76	170.93	184.97	165.71	169	170.56	204.5	224.32	176.46	155.37	162	172.81	164.26	159.33	190.99	225.09	170.19	159.91	165.31	171.12	173.11	184.85	188.52	161.11	167.55	166.21	165.02	169.65	165.54	188.06	192.53	161.37	164.17	167.04	173.89	176.65	172.55	196.75	176.9	344.22	166.1	161.97	171.15	217.28	180	199.83	178.49	369.33
127	10.5444	177.21	171.07	185.08	166.09	169.02	170.16	204.52	222.13	176.4	155.41	162.18	173.07	163.79	159.48	191.02	224.67	170.16	159.96	165.41	171.13	173.38	184.86	188.56	161.34	167.15	166.23	165.16	169.59	165.75	187.58	192.89	161.77	164.58	167.35	174.02	176.31	172.52	197.02	175.88	347.15	166.08	162.12	171.2	217.92	179.79	200.2	178.83	375.82
128	10.6278	177.19	171.24	185.27	166.2	168.99	170.62	204.84	225.82	176.45	155.41	162.21	173.22	164.2	159.77	191.31	226.61	170.43	160.05	165.68	171.13	173.28	185.26	188.7	161.28	167.27	166.61	165.44	169.6	165.68	188.05	193.46	161.48	164.6	167.41	174.17	176.86	172.7	197.34	177.51	350.29	166.18	162.01	171.36	218.33	180.2	200.24	178.38	378.14
129	10.7111	177.18	171.57	185.5	166.2	169.36	170.55	204.99	223.8	176.61	155.55	162.58	173.56	164.3	159.7	191.6	226.72	170.37	160.02	165.57	171.4	173.51	185.31	189.02	161.37	167.29	166.71	165.44	169.79	165.9	187.92	193.1	161.14	164.68	167.56	174.25	176.76	173.03	197.59	177.14	345.93	166.44	162.13	171.21	217.16	180.27	200.33	178.58	360.25
130	10.7972	177.11	171.86	185.2	166.35	169.33	171.03	205.02	224.71	176.61	155.88	162.5	173.53	164.57	159.95	191.38	223.83	170.44	160.71	165.85	171.19	173.68	185.3	189.11	161.17	167.17	166.49	165.58	170.03	165.97	188.08	193.38	161.37	164.73	167.69	174.42	176.97	172.92	197.34	176.81	357.67	166.64	162.45	171.65	218.16	180.61	200.26	177.49	372.53
131	10.8806	177.56	171.7	185.77	166.45	169.5	171.09	205.47	226.86	176.61	156.04	162.76	173.44	164.46	160.23	191.72	222.99	171.05	160.52	165.92	171.39	173.97	185.57	189.2	161.45	167.23	166.75	165.88	170.1	166.19	188.21	193.41	161.24	165.03	167.67	174.26	177.11	173.3	197.28	178.1	351.45	166.37	162.56	171.55	218.79	180.54	200.55	178	366.66
132	10.9639	177.56	171.98	186.05	166.79	169.71	171.31	205.42	223.44	176.6	156.14	162.66	173.86	164.53	160.07	192.01	225.19	170.83	160.59	166.04	171.62	173.97	185.6	189.13	161.41	167.26	166.68	166.13	170.4	166.29	188.06	193.51	161.5	165.08	167.71	174.57	177.12	172.96	197.39	178.17	345.96	166.47	162.43	171.91	219.17	180.75	200.64	176.56	370.75
133	11.0472	177.46	171.95	185.62	167.08	169.61	171.36	205.62	221.77	176.82	156.02	162.87	173.93	164.66	160.32	191.86	226.02	170.27	160.63	165.96	172.18	173.73	185.48	189.4	161.58	167.69	166.52	165.92	170.38	166.39	188.34	193.74	161.48	165.13	167.9	174.98	177.63	173.3	197.6	177.44	346.93	166.94	162.55	171.78	217.28	180.64	200.81	176.36	365.27
134	11.1306	177.41	172.09	185.98	166.9	169.84	171.41	205.98	222.82	176.77	156.34	162.83	173.9	164.54	160.24	192.24	223.34	170.38	160.88	166.11	171.72	174	185.78	189.48	161.29	167.38	166.95	165.89	170.35	166.3	188.32	193.89	161.48	165.19	168.17	174.83	177.4	173.56	197.77	177.07	343.32	166.71	162.91	172.02	219.27	180.76	200.81	179.72	380.29
135	11.2139	177.43	172.16	186.02	167.1	170.35	171.74	205.96	222.17	176.74	156.63	163.03	174.19	165.08	160.43	192.31	223.6	170.62	161.16	166.13	172.26	174.19	186.04	189.73	161.36	167.93	166.97	166.26	170.77	166.57	188.71	193.81	161.44	165.76	168.12	174.71	177.63	174.32	197.8	178.8	360.51	166.93	162.64	172.26	218.34	181.1	201.09	179.92	376.33
136	11.2972	177.37	172.47	186.14	167.19	170.17	171.49	205.98	221.83	176.95	156.37	163.24	174.1	165.22	160.86	192.6	227.78	170.7	161.03	166.38	172.26	174.62	185.87	190	161.56	167.92	166.73	166.22	170.71	166.54	188.49	194.23	161.46	165.46	168.27	175.12	177.77	173.36	198.08	177.75	357.13	167.12	163.08	172.18	218.16	181.15	201.05	177.39	363.55
137	11.3806	177.81	172.64	186.35	167.68	170.15	171.57	206.46	225.55	176.92	156.86	163.25	174.42	165.28	160.56	192.52	225.57	171.09	160.9	166.57	172.62	174.65	186.11	190.2	161.54	167.61	166.72	166.84	170.95	166.87	188.76	194.38	161.75	165.76	168.23	175.25	177.65	173.87	197.78	177.59	357.62	166.98	163.21	172.32	220.21	181.11	201.28	179.92	375.19
138	11.4639	177.97	172.56	186.42	167.51	170.18	171.79	206.66	221.01	177.01	156.8	163.62	174.63	165.72	160.48	192.87	223.06	170.69	161.11	166.61	172.57	174.46	186.1	190.42	161.48	167.6	166.64	166.54	171.19	166.92	188.55	194.53	161.64	165.82	168.36	175.23	177.88	174.01	198.08	177.84	345.39	167.5	163.05	172.59	220.15	181.48	201.26	179.31	368.1
139	11.5472	177.71	172.9	186.61	167.77	170.47	172.05	206.48	228.97	176.83	156.91	163.68	174.58	165.48	161.13	192.94	224.17	170.55	161.49	166.8	172.71	174.77	186.32	190.35	161.49	167.65	166.97	166.77	171.32	166.96	188.62	194.93	161.7	166.04	168.36	175.42	177.89	173.63	198.14	177.8	345.19	167.47	163.22	172.69	219.15	181.41	201.11	179.14	368.71
140	11.6333	177.63	173.05	186.58	167.79	170.37	172.38	206.74	224.56	176.95	156.75	163.83	174.77	165.51	161.08	192.92	225.84	170.79	161.35	166.86	172.7	174.99	186.23	190.49	161.36	168.01	166.91	166.78	171.09	167.17	188.95	194.58	161.41	165.98	168.72	176.15	177.96	174.06	198.12	179.62	345.17	167.42	163.44	172.83	218.54	181.43	201.15	179.71	387.17
141	11.7167	177.93	173.13	186.76	167.91	170.65	171.93	206.64	221.94	177.18	156.96	163.9	174.73	165.81	161.11	193.27	226.38	171.44	161.25	166.8	172.9	174.62	186.27	190.68	161.59	167.99	166.78	167.08	171.26	167.33	188.93	194.72	161.63	166.09	168.54	175.83	177.88	174.03	198.2	178.62	350.37	167.65	163.42	172.92	219.74	181.65	201.47	179.55	391.48
142	11.8	177.94	173	186.88	168.15	170.53	172.28	206.89	221.65	177.14	157.28	163.93	174.74	165.59	161.32	193.2	220.65	170.55	161.51	167.29	172.66	174.85	186.27	190.63	161.62	168.78	167.23	167.09	171.51	167.17	189.44	194.87	161.63	166.16	168.62	175.93	178.15	174	198.42	178.2	340.52	167.81	163.3	172.9	218.56	181.69	201.25	177.29	393.96
143	11.8833	177.53	173.31	186.85	168.26	170.79	172.44	206.83	219.97	177.09	157.42	164.12	175.06	165.83	161.34	193.4	227.88	170.8	161.73	167.26	172.86	175.23	186.43	190.89	161.6	169.01	167.17	167.31	171.44	167.59	189.37	195.39	161.26	166.37	168.89	176.06	178.32	174.42	198.26	178.05	342.88	167.89	163.6	173.03	220.37	181.88	201.78	177.07	390.95
144	11.9667	177.93	173.66	187.44	168.49	171.06	172.82	207.34	225.63	176.97	157.54	164.04	175.38	166.11	161.3	193.78	223.87	171.1	162.45	167.5	172.94	175.37	186.69	190.95	161.83	168.35	167.5	167.25	171.69	167.68	189.61	195.3	161.83	166.86	168.97	176.37	178.59	174.42	198.75	178.72	347.24	167.97	163.58	173.29	219.27	181.97	201.69	177.83	388.7
145	12.05	177.98	173.8	187.48	168.62	171.34	172.76	207.56	219.96	177.45	157.99	164.46	175.7	166.12	161.68	193.55	221.17	171.25	161.78	167.36	173.42	175	186.85	191.28	161.59	168.04	167.62	167.43	171.79	167.82	189.66	195.48	162.18	166.71	169.15	176.17	178.56	174.6	198.45	178.61	350.48	168.15	163.89	173.23	220.43	182.02	201.82	178.95	402.13
146	12.1333	178.17	173.88	187.4	168.82	171.3	173.24	207.51	221.35	177.5	157.89	164.51	175.7	166.26	161.91	194.04	222.49	171.2	161.97	167.83	173.42	175.23	186.91	191.28	161.9	168.15	167.59	167.74	171.96	167.98	189.53	196.32	161.97	167.17	169.48	176.79	178.75	175.21	198.69	178.13	339.65	168.25	163.7	173.42	219.51	182.21	201.66	180.24	395.96
147	12.2167	178.15	173.86	187.66	168.84	171.73	173.03	207.99	226.36	177.28	158.07	164.6	176.01	166.36	162.12	194.14	221.9	171.48	162.28	168.03	173.87	175.68	187.04	191.68	162.03	168.73	167.71	167.95	172.21	168.26	189.89	195.82	161.96	167.05	169.39	176.78	178.81	175.02	198.8	179.47	347.99	168.63	164.07	173.48	219.65	182.49	201.97	178.6	379.36
148	12.3	178.4	174.21	187.98	169.06	171.51	173.26	208.17	223.45	177.54	158.1	164.7	175.99	166.34	162.27	194.2	224.88	171.14	162.47	168.15	173.86	175.8	187.34	191.82	161.99	168.45	168.04	168.06	172.33	168.52	189.88	195.85	162.14	167.3	169.48	177.01	179.31	174.93	198.95	177.7	341.46	168.76	164.39	173.6	220.2	182.64	202.34	179.35	389.57
149	12.3833	178.39	174.39	187.97	169.49	172.33	173.46	208.56	226.01	177.63	157.97	164.9	176.34	166.68	162.29	194.63	225.98	171.31	162.49	168.07	173.62	175.82	187.04	191.88	162.1	168.82	168.17	168.15	172.38	168.57	189.73	196.18	162.16	167.28	169.75	176.84	179.25	175.13	199.29	179.91	342.65	168.63	164.2	174.04	219.14	182.59	202.23	179.43	373.39
150	12.4694	178.33	174.55	188.52	169.55	171.96	173.46	208.34	222.42	177.62	158.8	165.19	176.24	166.78	162.7	194.9	224.79	171.38	162.46	168.23	174.13	176.25	187.34	192.14	162.23	168.45	168.54	168.37	172.58	168.4	189.89	196.29	161.97	167.65	169.56	177.08	179.32	175.78	199.07	179.4	342.22	168.84	164.31	174.03	220.14	182.81	202.55	179.87	370.64
151	12.5528	178.4	174.87	188.2	169.55	172.22	173.62	208.56	224.7	177.85	158.83	165.04	176.32	167.1	162.5	194.71	224.72	171.62	162.71	168.55	174.18	176.38	187.61	191.87	162.22	168.47	168.21	168.6	172.77	168.69	190.25	196.42	162.33	167.64	169.82	177.25	179.58	175.45	199.41	178.35	338.21	168.99	164.18	174	220.21	182.94	202.42	179.5	371.13
152	12.6361	178.38	174.76	188.42	169.54	172.24	173.75	208.89	223.11	177.73	158.93	165.34	176.69	167.07	162.63	194.75	223.39	171.63	162.77	168.76	174.35	176.59	187.47	192.46	162.49	169.3	168.61	168.64	172.86	168.76	190.09	196.54	162.39	167.36	169.98	177.41	179.3	175.64	199.29	178.88	347	169.22	164.64	174.46	220.64	183.07	202.49	180.05	372.77
153	12.7194	178.65	175.03	188.57	169.85	172.57	173.95	208.87	223.37	177.88	159.04	165.25	176.5	167.11	162.87	194.93	227.44	171.45	162.69	168.57	174.38	176.62	187.67	192.24	162.17	168.56	168.24	168.99	173.04	168.73	190.43	196.83	162.38	167.74	170.01	177.58	179.82	175.91	199.43	178.07	361.57	169.54	164.58	174.68	220.45	183.26	202.6	178.48	375.43
154	12.8028	178.72	175.76	188.93	170.15	172.72	174.1	208.84	224.68	177.68	159.11	166.02	176.72	167.47	163.17	195.23	223.49	171.59	163.21	169.09	174.28	176.74	187.61	192.79	162.69	168.6	168.98	169.26	173.33	169.15	190.28	197.11	162.69	168.22	170.25	177.8	180.1	176.04	199.57	178.35	347.84	169.41	164.68	174.67	221.12	183.39	202.67	179.19	371.39
155	12.8861	178.59	175.39	188.85	170.21	172.97	174.54	209.31	221.19	178.07	159.29	165.87	177.11	167.57	163.18	195.6	222.82	171.56	163.08	169.09	174.69	176.77	187.68	192.97	162.56	169.23	168.68	169.22	173.19	169.18	190.65	197.29	162.82	168.42	170.41	177.95	180.13	176	199.71	179.81	346.98	169.61	164.83	174.87	221.41	183.51	202.76	180.15	370.36
156	12.9694	178.69	175.44	189.29	170.72	172.96	174.84	209.45	220.21	177.93	159.4	165.97	177.11	167.91	163.29	195.4	224.55	171.87	163.1	169.41	174.94	177.02	187.68	193.09	162.4	169.06	169.08	169.36	173.63	169.53	190.48	197.28	162.8	168.32	170.47	178.39	180.5	176.38	199.74	179.74	344.49	169.78	165.18	174.93	221.36	183.65	202.77	180.71	361.75
157	13.0528	178.93	175.59	189.51	170.54	173.11	174.52	209.62	225.95	178.13	159.63	165.91	177.46	167.71	163.57	195.74	225.7	171.59	163.09	169.41	175.03	177	187.88	193.02	162.76	169.06	169.19	169.35	173.79	169.66	190.79	197.45	162.6	168.45	170.51	178.29	180.28	176.2	199.76	178.99	353.16	169.86	165.18	175.02	221.43	183.91	202.9	181.09	373.72
158	13.1361	179.16	175.72	189.4	170.61	173.14	174.93	209.65	223.87	178.13	159.62	166.17	177.3	168	163.72	195.78	225.84	172.48	163.73	169.35	175.16	176.92	188.16	193.28	162.52	169.04	169.02	169.67	173.72	169.59	190.83	197.28	162.58	168.89	170.6	178.36	180.2	176.56	199.89	179.54	347.29	169.98	165.25	175.17	221.17	183.96	203.11	180.12	380.14
159	13.2194	178.82	175.81	189.64	170.64	173.22	175.1	209.78	227.2	177.88	159.93	166.56	177.49	167.8	163.69	195.81	227.31	171.71	163.39	169.65	175.13	177.48	187.83	193.19	162.67	169.02	169.42	169.67	173.84	169.84	190.89	197.53	162.66	168.91	170.49	178.22	180.42	176.54	199.85	180.08	346.36	169.9	165.15	175.33	221.46	183.95	203.08	181.04	384.57
160	13.3056	179.1	175.93	189.5	171.02	173.33	175.29	209.84	222.9	178.3	159.88	166.62	177.79	168.15	163.75	196.1	224.43	171.67	163.4	169.74	175.17	177.41	188.19	193.35	162.64	169.07	169.2	169.77	174.07	169.71	191.05	197.62	163.04	168.88	170.38	178.55	180.5	176.58	200.13	180.06	351.69	170.37	165.55	175.62	221.7	184.13	203.12	181.11	379.61
161	13.3889	179.01	176.4	190.04	170.98	173.51	175.1	209.98	226.07	178.16	160.2	166.63	177.92	168.46	163.97	196.25	221.78	172.03	163.54	170.18	175.19	177.44	188.48	193.66	162.8	168.92	169.5	169.91	174.16	169.97	191.15	197.87	162.93	169.02	170.91	178.63	180.88	176.94	200.06	180.34	352.56	170.23	165.41	175.55	221.58	184.35	203.17	182.37	386.02
162	13.4722	179.38	176.48	190.01	171.36	173.67	175.74	210.1	224.71	178.31	160.32	167.03	177.9	168.32	164.16	196.19	223.96	172.2	163.94	170.18	175.48	177.63	188.49	193.61	162.75	169.64	169.54	169.95	174.53	170.14	191.41	198.08	162.93	169.12	171.01	178.87	180.89	177.01	200.42	180.91	356.73	170.54	165.78	176.01	221.68	184.64	203.65	179.14	372.03
163	13.5556	179.31	176.77	190.3	171.65	173.74	175.69	210.5	220.72	178.33	160.51	166.98	178.22	168.89	164.35	196.57	225.34	172.5	164.14	170.3	175.64	178.07	188.5	194.05	163.08	169.33	169.75	170.34	174.43	170.62	191.38	197.96	163.13	169.4	171.33	178.97	181.15	177.18	200.38	180.7	369.34	170.88	165.61	175.91	222.85	184.54	203.81	180.89	377.25
164	13.6389	179.65	176.72	190.34	171.58	174.03	175.85	210.54	227.13	178.44	160.89	167.05	178.46	168.89	164.55	196.63	224.89	172.32	163.93	170.45	176	177.93	189	194.31	163.1	169.46	169.8	170.54	174.68	170.35	191.6	198.44	163.32	169.36	171.12	178.99	181.5	177.29	200.61	180.2	351.85	170.69	165.67	176.16	222.69	184.96	203.74	182.13	374.28
165	13.7222	179.53	177.09	191.08	171.85	174.42	175.84	210.61	227.94	178.78	161.01	167.54	178.59	169.05	164.63	197.39	223.6	172.58	164.43	170.74	176.38	178.22	188.8	194.43	163.3	169.44	170.23	170.84	174.94	170.87	192.01	198.75	163.55	169.82	171.28	179.64	181.67	177.39	200.65	179.97	347.84	171.29	166.07	176.46	223.44	184.85	203.73	181.82	374.44
166	13.8056	179.71	177.2	190.74	171.89	174.47	176.41	211.21	223.86	178.73	160.93	167.59	178.91	169.54	164.87	196.98	224.56	172.67	164.54	171.2	176.21	178.17	188.96	194.71	163.36	169.42	170.04	170.47	174.69	171.09	191.76	198.83	163.62	170.07	171.71	179.71	181.5	177.72	200.83	181.4	345.15	171.46	166.17	176.43	222.6	185.25	204.31	182.36	382.77
167	13.8889	179.83	177.58	191.18	172.08	174.03	176.44	211.13	226.46	178.9	161.08	167.82	179.14	169.46	165.13	197.56	224.88	172.91	164.46	171	176.26	178.46	189.04	194.77	163.37	169.82	170.31	171.02	175.09	171.12	192.09	199.13	163.45	170.28	171.66	179.65	181.8	177.96	200.93	179.76	355.38	171.22	166.09	176.55	221.69	185.19	203.89	183.36	387.88
168	13.9722	179.83	177.79	191.28	172.37	174.61	176.88	211.66	224.39	178.68	161.18	167.84	178.98	169.65	165.27	197.34	226.55	172.64	164.7	171.07	176.75	178.72	189.15	194.87	163.85	169.57	170.77	171.06	175.54	171.42	191.91	199.22	163.73	170.55	171.68	179.95	182.1	178.09	200.95	181.3	349.91	171.45	166.35	176.99	221.75	185.42	204.2	183.44	375.3
169	14.0556	180.05	177.8	191.16	172.72	175.02	176.71	211.82	226.12	179.13	161.6	167.92	179.2	169.89	165.22	197.7	223.75	172.62	164.87	171.22	176.45	178.8	189.4	195.1	163.67	169.9	170.7	171.63	175.25	171.35	192.37	199.37	163.43	170.45	171.8	180.17	182.31	178.29	201.01	182.7	354.7	171.51	166.44	176.96	223.76	185.43	204.39	181.42	365.8
170	14.1417	180.17	177.65	191.67	172.63	175.25	176.89	211.9	221.37	179.09	161.91	168.24	179.55	170.05	165.92	197.84	227.16	172.7	164.98	171.54	176.85	179.02	189.32	195.19	163.63	169.95	170.1	171.8	175.72	171.67	192.33	199.51	163.47	170.53	172.28	180.42	182.31	178.36	201.31	180.15	341.99	172	166.47	177.19	223.12	185.7	204.51	183.47	363.32
171	14.225	180.13	178.15	191.63	172.91	175.29	177.15	211.95	221.5	178.96	161.66	168.35	179.63	170.14	165.73	197.82	223.97	172.8	165.41	171.85	176.99	179	189.28	195.67	163.58	170.13	170.87	171.78	175.85	172.03	192.28	200	163.95	170.71	172.09	180.47	182.77	178.42	201.22	182.54	346.25	172.02	166.66	177.4	222.78	185.82	204.63	183.13	376.36
172	14.3083	180.39	177.97	191.75	172.84	175.81	177.12	212.29	221.03	179.14	161.97	168.76	179.8	169.96	165.83	198.16	223.46	173.51	165.07	171.94	177.2	179.44	189.67	195.87	163.75	170.23	170.8	172.05	176.02	172.1	192.3	199.57	164.09	170.86	172.21	180.5	182.61	178.86	201.2	184.34	368.4	171.94	166.81	177.49	223.32	186.21	204.46	183.89	375.65
173	14.3917	180.42	178.44	192.12	173.37	175.76	177.49	212.33	225.45	179.35	162.48	168.8	179.97	170.41	166.03	198.48	223.71	173.16	165.35	172	177.38	179.67	189.56	195.77	163.86	170.24	170.97	172.2	176.19	171.93	192.32	200.23	163.81	171.16	172.38	180.67	182.6	179.1	201.62	182.05	343.47	172.24	166.93	177.65	223.02	186.26	204.77	183.07	380.62
174	14.475	180.41	178.42	191.79	173.67	175.76	177.98	212.79	228.14	179.55	162.16	168.81	180.32	170.61	166.23	198.43	222.65	173.47	165.45	172.38	177.36	179.58	189.9	195.96	163.88	170.47	171.01	172.36	176.37	172.37	192.49	200.15	164.14	171.35	172.6	181.15	182.94	179.12	201.41	182.71	356.45	172.25	167.05	177.59	223.11	186.55	204.76	182.37	384.41
175	14.5583	180.38	178.61	192.47	173.63	176.07	177.92	212.85	219.58	179.33	162.51	168.94	180.35	170.62	166.58	198.6	223.1	173.37	165.62	172.59	177.76	179.63	189.82	195.94	164.13	170.6	170.93	172.67	176.29	172.34	192.71	200.31	164.41	171.49	172.55	180.86	183.29	179.16	201.57	181.58	347.62	172.54	167.17	178.03	223.9	186.73	204.91	184.23	375.91
176	14.6417	180.23	179.05	192.51	173.97	175.85	177.85	212.93	224.72	179.46	162.51	169.28	180.45	170.71	166.53	198.95	222.94	173.8	165.65	172.72	177.68	179.88	189.79	196.32	164.24	170.38	171.25	172.59	176.56	172.8	192.75	200.5	164.3	171.36	172.63	181.23	183.32	179.48	201.82	181.59	356.71	172.83	167.18	177.88	224.04	186.54	205.05	182.22	386.9
177	14.725	180.6	179.01	192.52	174.08	176.24	178.11	212.98	226.14	179.52	162.96	169.33	180.53	170.75	166.69	198.95	223.83	173.2	165.65	172.83	177.9	179.96	189.89	196.09	164.26	170.62	171.35	172.71	176.77	172.95	192.88	200.48	164.17	171.62	172.78	181.14	183.43	179.62	201.83	183.26	358.99	172.95	167.47	177.95	224.21	186.82	205.1	183.65	380.15
178	14.8083	180.95	179.27	192.86	174.09	176.51	178.15	213.19	222.28	179.67	163	169.33	180.74	171.16	166.8	198.96	223.53	173.54	165.9	172.74	178.23	180.15	190.12	196.52	164.35	170.62	171.51	173.19	177.08	172.82	193.08	200.73	164.46	171.57	173.04	181.38	183.54	179.86	202.07	182.64	363.37	172.93	167.75	178.52	225.31	187.04	205.32	183.87	364.28
179	14.8917	180.94	179.39	193.11	174.18	176.51	178.49	213.59	223.77	179.95	163.24	169.62	180.77	171.05	166.87	199.28	227.93	174.03	166	173.03	178.19	180.18	190.2	196.59	164.31	171.11	171.78	173.23	176.88	173.1	193.23	200.98	164.35	172.24	173.09	181.8	183.68	180	202.22	184.17	355.28	173.03	167.51	178.35	223.46	187.24	205.62	183.62	382.13
180	14.9778	180.93	179.33	193.13	174.4	176.9	178.74	213.35	224.3	180.18	163.4	169.9	181.13	171.16	167.42	199.43	225.75	173.75	166.15	173.46	178.55	180.36	190.32	196.83	164.57	170.79	171.8	173.33	177.16	173.45	193.28	201.01	164.58	172.2	173.11	181.72	183.92	180.03	202.32	183.52	359.85	173.41	167.74	178.67	224.32	187.24	205.55	184.42	376.13
181	15.0611	181.65	179.8	193.32	174.78	177.06	179.26	213.83	225.51	179.99	163.58	170.06	181.45	171.64	167.36	199.73	222.42	174.38	166.49	173.52	178.81	180.76	190.5	197.12	164.51	171.09	171.97	173.57	177.66	173.97	193.6	201.4	164.82	172.36	173.16	181.74	183.99	180.57	202.36	183.59	345.5	173.55	167.66	178.99	224.47	187.77	205.53	184.46	374.36
182	15.1444	181.54	180.02	193.73	175.15	177.12	178.95	214.28	226.75	179.95	164.18	170.33	181.55	171.71	167.62	199.91	224.56	174	166.38	173.73	178.78	180.84	190.78	197.27	164.64	170.85	172.05	173.84	177.75	173.62	193.73	201.37	165.2	172.42	173.4	182.09	184.22	180.34	202.61	182.89	348.8	173.83	167.91	179.2	224.25	187.9	205.81	185.21	366.96
183	15.2278	181.39	180.13	193.9	174.99	177.48	179.15	214.34	229.75	180.31	164.14	170.71	181.62	171.96	168.11	199.97	226.41	174.02	167.18	173.71	178.98	181.2	190.86	197.34	164.75	171.58	172.16	173.93	177.84	173.75	194.04	201.62	164.91	172.88	173.54	182.34	184.29	180.76	202.45	185.61	351.05	173.44	168.02	179.22	224.69	187.85	206.13	185.21	377.28
184	15.3111	181.48	180.4	193.98	175.48	177.63	179.55	214.36	225.93	180.6	164.27	170.52	181.79	172.15	167.98	200.3	226.27	174.49	166.75	174.13	179.22	181.49	191.11	197.51	164.78	171.21	172.26	174.29	178.11	174.27	194	202.2	164.9	173.07	173.92	182.72	184.63	180.91	202.66	183.69	358.13	173.77	168.18	179.41	225.21	188.33	205.86	186.36	367.65
185	15.3944	181.68	180.38	194.65	175.54	177.92	179.65	214.52	225.49	180.47	164.33	170.81	182.25	172.53	168.26	200.47	227.78	174.01	166.77	174.36	179.48	181.47	191.33	197.77	165.13	171.74	172.37	174.19	178.35	174.14	193.77	202.06	165.41	173.05	173.99	182.89	184.86	181.07	202.86	184.7	357.73	174.5	168.69	179.61	225.11	188.35	205.85	185.32	391.61
186	15.4778	181.74	180.71	194.56	175.6	178.21	179.94	214.99	225.53	180.57	164.4	170.95	181.83	172.78	168.71	200.56	223.59	174.5	167.28	174.54	180.04	181.59	191.04	197.79	165.37	172.34	172.35	174.49	178.29	174.44	193.79	202.37	165.36	173.28	173.96	182.9	184.95	180.95	202.82	183.84	350.78	174.47	168.37	179.88	225.32	188.78	205.99	185.71	369.97
187	15.5611	181.86	181.15	194.82	176.03	178.32	179.88	215.01	226.34	180.88	164.62	171.19	182.57	172.81	168.42	200.92	220.62	174.7	167.01	174.67	179.48	181.9	191.47	198.32	165.35	172	172.72	174.69	178.67	174.56	194	202.63	165.66	173.56	173.95	183.03	185	181.33	203.02	183.47	373.24	174.53	168.63	179.78	225.76	188.69	206.26	187.25	371.72
188	15.6444	181.91	181.15	194.78	176.11	178.27	180.08	215.22	224.09	180.91	164.82	171.67	182.44	172.93	168.71	200.85	224.68	174.97	167.24	174.72	179.91	181.95	191.29	198.31	165.29	171.69	172.94	175.08	178.66	174.8	194.05	202.86	165.53	173.73	174.07	183.42	185.49	181.67	203.15	185.65	351.98	174.76	168.77	180.16	225.48	188.82	206.27	186.38	364.89
189	15.7278	182.26	181.4	195.14	176.33	178.58	180.61	215.42	229.49	181.09	164.89	171.24	182.63	172.95	168.91	201.3	224.49	174.8	167.28	174.97	180.02	182.09	191.5	198.45	165.56	172.1	173.17	175.31	179.27	175.1	194.47	202.69	165.69	173.71	174.42	183.42	185.39	181.79	202.83	185.19	349.42	174.67	169.08	180.28	225.62	189.05	206.61	185.7	380.85
190	15.8139	182.16	181.6	195.22	176.5	178.87	180.54	215.7	225.49	181.04	165.36	171.77	183.2	173.39	169.15	201.46	224.09	175.09	167.61	174.99	180.23	182.35	191.75	198.81	165.73	172.08	173.12	175.51	179.31	175.25	194.53	203.09	165.83	174.13	174.53	183.64	185.75	181.65	203.29	184.43	359.94	175.91	168.9	180.38	226.73	189.08	206.46	186.11	373.79
191	15.8972	182.21	181.75	195.47	176.56	179.28	180.85	215.92	227.97	181.11	165.1	171.96	183.11	173.53	169.31	201.51	224.89	174.89	167.75	175.42	180.35	182.52	191.43	199.2	166.18	172.07	173.24	175.7	179.37	175.57	194.52	203.24	165.87	174.02	174.63	183.81	185.94	181.93	203.24	186.14	344.44	175.28	168.92	180.6	227.33	189.36	206.71	188.48	365.1
192	15.9806	182.59	181.75	195.68	176.65	178.94	181.13	216.14	226.13	181.25	165.59	172.24	183.47	173.62	169.79	201.82	227.31	175.64	167.67	175.63	180.71	182.99	191.87	199.04	166.03	172.38	173.37	175.81	179.71	175.41	195.12	203.27	166.19	174.24	174.77	183.87	185.82	182.25	203.67	187.33	353.97	175	169.4	180.62	227.68	189.77	206.94	185.79	369.38
193	16.0639	182.42	181.83	195.64	176.89	179.32	181.19	216.08	228.55	181.19	165.74	172.45	183.61	173.76	169.93	201.96	221.69	175.37	167.92	175.64	180.68	182.91	191.95	199.3	166.11	172.62	173.51	176.19	179.66	175.74	194.94	203.53	166.2	174.43	174.68	184.18	186.22	182.55	203.65	186.67	345	175.5	169.27	180.86	226.98	189.79	206.86	186.02	364.61
194	16.1472	182.61	182.17	195.94	177.05	179.58	181.35	216.35	229.38	181.57	165.61	172.46	183.5	174.02	169.83	201.97	224.78	175.13	168.11	175.9	180.81	182.99	192.1	199.31	166.13	172.66	173.31	175.9	179.82	175.96	194.93	203.65	166.28	174.54	175.06	184.13	186.4	182.54	203.82	185	352.21	175.41	169.34	180.95	226.58	189.95	207.13	186.75	364.67
195	16.2306	182.74	182.36	196.21	177.15	179.54	181.53	216.56	227.06	181.26	166.12	172.85	183.68	174.51	169.89	202.33	224.81	175.3	168.01	176.01	181.37	183.3	192.2	199.22	166.09	173	173.66	176.11	180.21	175.75	194.89	203.8	166.65	174.92	175.02	184.7	186.68	182.92	204.08	185.33	357.4	175.74	169.73	181.22	226.49	189.95	206.88	186.28	369.84
196	16.3139	182.58	182.49	196.24	177.37	179.74	181.86	216.94	224.5	181.76	166.03	172.96	183.9	174.3	170.19	202.47	225.98	175.71	168.11	176.08	181.11	183.33	192.39	199.66	166.27	172.79	173.82	176.45	180.16	176.04	195.25	204.12	166.58	174.75	175.33	184.69	186.48	182.84	204.1	186.02	343.08	175.79	169.58	181.53	227.87	190.13	207.25	186.79	370.27
197	16.3972	183.16	182.62	196.49	177.76	179.91	181.62	216.75	225.97	181.61	166.3	173.14	183.88	174.48	170.3	202.44	224.46	175.85	168.45	176.57	181.52	183.27	192.48	199.88	166.46	172.84	173.78	176.45	180.41	176.55	195.42	203.99	166.94	174.96	175.34	184.58	186.74	183.08	204.17	186.11	344.18	176.17	169.57	181.8	227.24	190.37	207.5	187.08	370.46
198	16.4806	183.1	182.85	196.89	177.95	180.51	181.89	217.09	222.92	182.05	166.51	173.32	184.24	174.75	170.59	202.83	223.58	176.09	168.66	176.48	181.6	183.75	192.44	200.15	166.95	172.92	174.04	177.05	180.4	176.88	195.33	204.38	166.79	175.24	175.58	184.83	187.07	183.5	204.12	186	352.48	176.13	169.89	181.9	226.99	190.81	207.41	188.09	396.92
199	16.5639	183.34	183.15	196.98	178.12	180.62	182.46	217.49	223.53	182.19	166.79	173.57	184.45	175.08	170.82	202.83	224.03	176.06	168.78	176.7	181.86	183.93	192.7	200.41	166.86	173.1	174.27	177.07	180.82	177.03	195.63	204.57	166.65	175.76	175.56	185.1	187.11	183.63	204.59	186.37	368.12	176.67	170.09	182.1	227.84	190.88	207.75	187.75	364.14
200	16.65	183.41	183.41	197.26	178.15	180.8	182.88	217.66	226.45	182.32	166.79	173.9	184.72	175.08	171.22	203.1	225.93	176.27	168.79	176.76	181.73	184.15	192.96	200.21	167.12	173.67	174.59	177.18	180.87	177	195.9	204.68	167.19	175.71	175.67	185.36	187.56	183.86	204.57	186.96	385.38	176.7	170.17	182.17	227.99	191.08	207.83	185.59	368.64
201	16.7333	183.51	183.44	197.56	178.43	181.13	182.9	217.94	223.04	182.19	167.22	174.24	184.91	175.92	171.37	203.04	228.03	176.51	169.07	177.36	182.3	184.13	192.9	200.51	167.05	174.24	174.24	177.63	181.48	177.32	195.63	204.98	167.28	175.84	175.99	185.58	187.66	183.82	204.77	187.71	344.74	176.94	170.45	182.35	228.15	191.32	208.24	189.41	395.55
202	16.8167	183.73	183.92	197.46	178.75	181.12	182.94	217.97	226.2	182.38	166.97	173.98	184.86	175.93	171.11	203.29	223.71	176.23	168.84	177.31	182.35	184.52	192.95	201.17	167.08	173.67	174.61	177.79	181.75	177.55	196.15	204.99	167.39	176.19	175.88	185.85	188.04	183.97	204.87	188.45	349.93	177.18	170.47	182.47	227.79	191.48	207.88	188.58	371.54
203	16.9	183.73	183.96	197.7	178.89	181.4	183.11	218.2	228.04	182.61	167.42	174.17	184.99	175.74	171.67	203.75	225.36	176.43	169.26	177.73	182.81	184.71	193.18	201.12	167.39	173.51	174.62	177.9	181.91	177.68	196.05	205.41	167.63	176.16	175.93	185.83	188.01	183.81	204.97	188.51	363.83	177.12	170.39	182.66	228.53	191.84	208.02	189.63	369.54
204	16.9833	183.97	183.97	197.92	178.95	181.84	183.64	218.48	226.12	182.56	167.52	174.3	185.64	176.05	171.86	203.96	226.32	176.75	169.73	177.91	183.01	185.01	193.53	201.28	167.68	173.5	174.88	178.07	181.76	177.75	196.1	205.56	167.61	176.38	176.52	186.11	188.45	184.46	205.06	186.99	347.26	177.21	170.62	182.53	228.61	191.91	208.12	188.42	366.27
205	17.0667	184.12	184.15	198.2	179.19	181.49	183.51	218.88	226.62	182.82	167.81	174.66	185.49	176.19	172.01	204.24	226.25	176.84	169.62	177.99	183.2	184.95	193.3	201.66	167.68	173.94	174.8	178.32	181.97	178.02	196.26	205.72	168.23	176.39	176.32	186.48	188.6	184.84	205.05	188.19	352.11	177.48	170.82	182.84	228.89	191.81	208.21	188.76	380.51
206	17.15	184.38	184.53	198.36	179.35	182.17	183.66	219.29	226.55	182.86	168.07	174.83	185.87	176.32	172.04	204.18	227.51	176.86	169.67	178.17	183.18	185.08	193.63	201.54	167.53	174.27	174.89	178.42	182.22	178.04	196.33	205.95	167.8	176.75	176.3	186.24	188.62	184.82	205.13	188.99	362.8	177.44	170.92	183.14	228.01	192.17	208.39	189.91	372.83
207	17.2333	184.61	184.67	198.59	179.61	181.92	183.97	219.18	225.3	183.04	168.24	174.98	185.97	176.38	172.38	204.41	227.32	177.21	169.94	178.5	183.3	185.46	193.47	202.1	167.97	174.5	175.26	178.44	182.44	178.43	196.41	206.02	168.06	176.82	176.67	186.48	188.78	184.96	205.25	188.54	358.57	177.92	171.01	183.23	230.28	192.29	208.35	189.98	367.07
208	17.3167	184.42	184.86	198.69	179.57	182.48	184.25	219.5	229.16	183.19	168.48	175.18	186.06	176.65	172.52	204.49	227.96	177.12	169.98	178.59	183.24	185.36	193.74	202.34	168.1	174.62	175.25	178.73	182.54	178.61	196.64	206.13	168.65	177	176.86	186.44	189.2	185.05	205.68	189.65	349.49	178.25	171.11	183.62	229.78	192.19	208.66	190.15	363.2
209	17.4	184.53	185.07	198.92	180.15	182.59	184.49	219.63	231.01	183.27	168.56	175.41	186.25	176.84	172.79	204.99	227.83	176.93	169.96	178.63	183.49	185.75	193.87	202.27	168.12	174.7	175.23	179.07	182.63	178.76	196.9	206.5	168.23	177.26	177.07	186.97	189.17	185.61	205.49	188.23	354.59	177.88	171.22	183.57	229.79	192.63	208.29	190.15	378.92
210	17.4861	184.81	185.19	199.43	180.07	183.05	184.65	219.77	225.76	183.6	168.76	175.29	186.53	176.83	173.01	205.01	224.66	177.66	170.28	178.93	183.69	185.81	193.88	202.29	168.38	174.87	175.59	179.17	183.26	178.88	197.02	206.79	168.44	177.18	176.87	186.96	189.53	185.56	205.66	189.07	350.48	178.28	171.39	183.69	229.46	192.93	208.96	188.01	358.74
211	17.5694	184.76	185.35	199.52	180.14	182.77	184.84	219.78	225.4	183.63	168.66	175.9	186.61	177.3	172.99	205.29	228.86	177.47	170.43	178.82	184.17	185.97	193.96	202.72	168.52	174.73	175.41	179.43	183.46	179.15	196.88	206.81	168.68	177.5	177.2	187.23	189.59	185.8	206.02	187.27	350.96	178.18	171.51	183.84	229.84	192.9	208.81	190.2	356.36
212	17.6528	184.91	185.31	199.51	180.45	183.09	184.99	220.53	225.78	183.55	168.82	175.56	186.71	177.02	172.95	205.46	228.96	177.8	170.15	179.38	184.03	186.31	194.15	202.59	168.54	174.89	175.48	179.5	183.39	179.46	197.08	206.81	168.62	177.55	176.94	187.5	189.54	185.97	205.93	189.89	375.27	178.52	171.43	183.94	231.34	193.17	208.94	189.03	353.02
213	17.7361	185.13	185.65	199.63	180.45	183.08	185.16	220.14	226.5	184	169.17	176.09	187.18	177.4	173.25	205.58	224.69	177.78	170.37	179.14	184.28	186.03	194.2	203.08	168.74	175.4	175.53	179.58	183.38	179.25	197.18	207.18	169	177.66	177.49	187.69	189.64	185.78	205.85	189.05	348.12	178.6	171.37	184.1	229.7	193.22	209.11	191.18	355.89
214	17.8194	185.21	185.89	199.75	180.79	183.48	185.17	220.34	226.83	183.74	169.12	176.14	187.12	177.6	173.65	206.04	227.4	178.06	170.5	179.47	184.53	186.33	194.22	202.96	168.83	174.91	175.75	179.69	183.57	179.85	197.45	207.39	168.8	177.92	177.49	187.72	190.03	186.12	206.05	189.12	352.23	178.88	171.81	184.28	230.2	193.45	209.38	191.41	360.48
215	17.9028	185.47	186.01	200.06	181.08	183.53	185.34	220.54	228.58	183.85	169.56	176.5	187.2	177.92	173.95	206	226.87	178.39	170.53	179.68	184.87	186.86	194.6	203.25	168.93	175.1	175.81	180.23	183.94	179.87	197.51	207.31	169.11	178.3	177.61	187.74	190.19	186.23	206.37	189.79	355.03	178.93	171.93	184.57	230.79	193.89	209.35	190.69	383.15
216	17.9861	185.65	186.2	200.48	180.95	183.77	185.75	221.15	228.8	184.25	169.52	176.58	187.22	177.8	174.08	205.96	223.26	178.26	170.82	179.68	185	186.81	194.69	203.45	169.11	175.81	175.71	180.05	184.26	179.98	197.51	207.51	169.13	178.46	177.73	188.13	190.24	186.47	206.51	188.68	355.41	179.06	172.07	184.57	230.34	193.45	209.46	188.38	375.8
217	18.0694	185.69	186.34	200.65	181.53	184.09	185.95	220.99	225.07	184.53	170	176.9	187.7	178.44	174.18	206.35	228.34	178.31	171.08	180.29	185.41	186.86	195.06	203.6	169.36	175.42	176.27	180.47	184.28	180.3	197.9	208.02	169.42	178.67	177.83	188.2	190.52	186.96	206.72	191.57	362.46	179.42	172.36	185.01	230.84	194.1	209.59	193.35	353.72
218	18.1528	186.07	186.49	200.45	181.68	184.32	186.29	221.52	228.98	184.56	170.04	176.91	187.85	178.57	174.17	206.39	226.82	178.57	171.15	180.5	185.25	187.27	195.17	203.88	169.65	175.67	176.26	180.69	184.64	180.2	198.05	207.93	169.69	178.95	178.08	188.36	190.86	186.95	206.65	190.19	359.68	179.52	172.46	185.24	230.89	194.12	209.83	192.49	370.48
219	18.2361	186.28	187.04	201.06	181.73	184.55	186.16	221.54	226.31	184.65	170.19	177.1	187.9	178.54	174.42	206.59	227.02	179.33	171.41	180.35	185.41	187.28	195.17	204.25	169.84	176.37	176.26	180.95	184.71	180.67	198.09	208.51	169.5	178.93	178.27	188.54	191.13	187.05	206.71	188.67	360.13	179.64	172.59	185.29	232.17	194.58	210.1	191.47	352.62
220	18.3222	186.09	186.98	201.19	181.82	184.91	186.46	222.28	228.32	185.04	170.47	177.16	188.4	178.72	174.68	207.04	228.85	179.04	171.56	180.56	185.47	187.5	195.32	204.32	169.73	175.92	176.59	181.09	184.67	180.69	198.36	208.58	170.12	179.49	178.14	188.6	191.29	187.42	206.79	189.49	365.75	180.06	172.76	185.16	231.22	194.73	209.97	193.11	363.76
221	18.4056	186.7	187.28	201.11	182.13	184.91	186.71	222.05	231.28	185.39	170.72	177.43	188.24	178.88	174.76	207.22	225.77	179.34	171.65	180.95	185.94	187.83	195.2	204.59	170.05	176.17	176.81	181.35	185.16	181.05	198.07	208.91	170.24	178.95	178.24	188.86	191.15	187.62	206.93	189.93	404.82	179.96	172.85	185.49	230.4	194.95	210.19	192.11	358.09
222	18.4889	186.77	187.45	201.48	182.17	184.93	186.97	222.12	226.93	185.37	170.45	177.47	188.73	179.29	175.19	207.44	228.97	179.58	171.72	180.81	185.85	187.74	195.35	204.6	170.19	176.38	176.79	181.53	185.34	180.92	198.36	209.02	170.27	179.47	178.56	189.25	191.72	187.88	207.28	190.66	377.22	180.21	173.02	185.56	231.41	194.95	210.29	193.66	352.43
223	18.5722	187.04	187.47	201.67	182.62	185.25	187.12	222.76	232.44	185.33	171.12	178.14	188.71	179.55	175.33	207.42	227.6	179.97	171.79	181.19	186.04	187.99	195.42	204.94	170.24	176.36	174.88	181.59	185.73	181.23	198.62	209.26	170.66	179.37	178.77	189.26	191.55	187.9	207.21	190.27	396.46	180.39	172.97	185.92	232.21	195.25	210.39	193.29	362.14
224	18.6556	187.18	188.01	202.06	182.97	185.28	187.51	222.92	228.41	185.48	170.98	178.19	188.57	179.82	175.45	208.08	226.87	179.66	171.9	181.15	186.3	188.16	195.65	205.15	170.54	176.83	174.99	181.59	185.72	181.22	198.75	209.27	170.21	179.68	178.81	189.59	191.82	187.9	207.36	190.51	388.21	180.54	173.24	186.09	232.09	195.28	210.51	195.47	374.43
225	18.7389	187.17	187.92	201.99	182.78	185.63	187.49	222.84	231.23	185.93	171.2	178.27	188.99	179.68	175.62	208.15	224.5	180.34	172.28	181.57	186.44	188.62	195.87	205.27	170.79	176.93	175.19	181.97	185.69	181.71	198.57	209.44	170.88	179.77	178.91	189.87	192.25	188.09	207.34	190.56	397.09	180.51	173.2	186.35	231.53	195.54	210.63	194.86	370.94
226	18.8222	187.19	188.18	202.1	182.94	185.59	187.81	223.43	224.44	186.12	171.61	178.53	189.17	179.9	175.64	208.02	226.64	179.89	172.1	181.75	186.56	188.56	195.87	205.38	170.82	177.32	175.3	181.94	185.98	181.8	198.82	209.51	171.22	179.97	178.94	189.57	192.27	188.6	207.68	193.31	394.69	180.53	173.34	186.28	232.8	195.31	210.9	194.04	360.38
227	18.9056	187.54	188.44	202.35	183.32	185.76	187.68	223.42	233.1	185.89	171.63	178.51	189.43	180.02	176.07	208.47	227.91	180.9	172.48	181.91	186.86	188.97	196.22	205.57	171.22	177.14	175.21	182.17	186.28	182.2	199.04	210.04	171.43	180.41	179.33	189.9	192.31	188.38	207.76	191.1	364.53	181.05	173.66	186.69	231.81	195.78	210.82	193.5	376.84
228	18.9889	187.72	188.5	202.55	183.5	186.36	187.74	223.71	234.98	186.17	172	178.79	189.51	180.36	176.04	208.8	229.15	180.26	172.72	182.04	187.05	189.04	196.13	206	171.26	178.13	175.42	182.52	186.27	182.08	199.24	210.36	171.36	180.47	179.23	190.22	192.41	188.8	207.91	191.94	373.6	180.81	173.52	186.87	233.41	195.86	211.04	196.22	380.92
229	19.0722	188.01	188.61	202.81	183.66	186.18	188.09	223.73	227.85	186.54	172.01	178.79	189.61	180.29	176.48	208.63	229.24	180.23	172.81	182.17	187.19	189	196.24	205.9	171.52	177.85	175.86	182.5	186.46	182.31	199.41	210.32	171.84	180.55	179.76	190.42	192.84	189.04	208.07	191.86	364.82	181.5	173.69	187.29	232.65	196.19	211.37	192.54	370.1
230	19.1583	188.26	188.76	202.91	183.72	186.62	188.46	223.96	229.17	186.47	171.91	179.05	189.71	180.56	176.45	208.81	229.66	180.38	172.6	182.32	187.14	189.31	196.29	206.12	171.5	177.71	175.95	182.55	186.58	182.64	199.47	210.46	171.6	180.55	179.45	190.33	192.91	188.87	208.01	193.01	389.85	181.42	173.99	187.12	233.33	196.33	211.3	192.77	363.56
231	19.2417	188.28	189.11	202.83	184.03	186.56	188.56	224.01	229.52	186.67	172.31	179.2	190.05	180.61	176.51	209.03	231.82	180.95	173.01	182.32	187.53	189.13	196.55	206.44	171.75	177.68	175.72	183.22	186.64	182.69	199.78	210.76	172.22	180.62	179.59	190.3	193.15	188.82	207.91	191.23	381.22	181.53	173.99	187.36	234.36	196.42	211.47	194.95	365.06
232	19.325	188.01	189.23	203.34	183.93	186.81	188.59	224.22	230.5	186.58	172.42	179.39	190.19	180.82	176.41	209.32	229.34	180.72	172.88	182.81	187.48	189.39	196.72	206.63	171.87	178.11	175.9	182.99	186.75	182.83	199.65	210.84	171.94	181.28	179.94	190.77	193.1	189.35	208.3	191.31	383.62	181.55	174.01	187.27	232.82	196.64	211.56	194.6	361.61
233	19.4083	188.63	189.33	203.32	184.45	186.89	188.89	224.5	226.66	187.22	172.6	179.54	190.32	180.71	176.74	209.39	229.91	180.87	173.46	182.97	187.94	189.48	196.71	206.68	172.26	178.29	175.95	183.14	187.22	182.97	199.95	210.97	172.15	181.07	179.91	190.89	193.35	189.48	208.65	193.08	372.19	182.04	174.17	187.64	234.38	196.42	211.86	197.42	374.39
234	19.4917	188.76	189.39	203.69	184.45	186.98	188.92	224.9	232.37	186.89	172.62	179.68	190.63	181.23	176.83	209.72	231.31	181.16	173.61	182.9	187.77	189.71	197.46	207.07	172.73	178.56	176.2	183.43	187.43	182.99	200.42	211.02	172.97	181.45	180.29	191.12	193.3	189.68	208.58	192.7	390.46	182.22	174.35	187.87	234	196.84	211.84	194.7	366.74
235	19.575	189.02	189.65	203.9	184.83	187.07	189.35	224.96	227.89	187.41	173.26	179.89	190.56	181.06	177.47	210.12	226.81	181.55	173.5	183.29	188.21	189.97	197.13	207.14	172.35	178.9	176.63	183.66	187.58	183.19	200.02	211.39	172.72	181.33	180.49	191.32	193.59	189.62	208.86	192.85	375.95	182.37	174.46	187.92	233.68	197.08	211.97	194.43	372.42
236	19.6583	189.02	189.75	204.05	184.68	187.26	189.4	225.33	231.81	187.56	173.18	180.06	190.74	181.49	177.33	210.07	225.6	181.49	173.74	183.48	188.1	190.15	197.52	207.37	172.89	179.12	176.73	183.79	187.37	183.6	200.5	211.85	172.77	181.94	180.37	191.56	193.8	189.9	208.95	191.76	388.56	182.41	174.67	188.03	234.53	197.06	211.9	194.69	398.45
237	19.7417	189.26	190.14	204.06	184.99	187.56	189.79	225.41	232.96	187.88	173.41	180.42	191.23	181.78	177.72	210.44	228.2	182.13	173.94	183.45	188.35	190.26	197.37	207.57	172.78	179.03	176.42	183.88	187.8	183.85	200.52	211.84	172.76	182.18	180.38	191.72	194	190.19	209.17	191.72	383.53	182.71	174.79	188.36	233.91	197.67	211.99	195.97	401.89
238	19.825	189.67	190.48	204.19	185.42	187.79	189.64	225.68	231.18	187.91	173.77	180.32	191.12	181.78	177.74	210.49	228.68	182.42	174.08	183.59	188.55	190.42	197.6	207.78	173.18	179.32	176.84	184.31	188.02	183.73	200.64	212.08	173.31	182.24	180.81	191.78	194.1	190.22	209.13	192.42	366.29	183.8	175.26	188.4	234.17	197.22	212.35	196.3	413.77
239	19.9083	189.71	190.63	204.42	185.64	188.16	189.98	225.84	228.53	188.12	173.53	180.52	191.57	182.06	177.68	210.75	230.96	183.22	174.14	183.74	188.62	190.42	197.86	208.25	173.36	179.68	177.08	184.45	188.06	183.74	200.99	212.34	173.46	182.09	180.94	191.78	194.32	190.41	209.58	193.91	377.99	183.28	175.04	188.59	234.03	197.61	212.38	195.76	403.09
240	19.9944	189.72	190.53	204.49	185.67	188.24	190.22	226.14	231.5	188.33	173.96	180.98	191.57	182.03	178.07	211.04	231.8	182.26	174.38	184.08	188.86	190.88	197.74	208.26	173.69	179.62	177.39	184.58	188.25	184.15	200.63	212.37	173.54	182.35	180.84	192.34	194.49	190.62	209.78	193.82	391.09	182.9	175.37	188.6	235.16	197.69	212.75	195.67	399.25
241	20.0778	190.28	190.82	204.9	185.88	188.33	190.38	226.06	230.58	188.44	174.04	181.13	191.77	182.32	178.08	211.04	232.72	182.58	174.31	184.19	188.81	190.71	198.05	208.36	173.71	179.78	177.27	184.71	188.4	184.48	201.17	212.84	174.29	182.85	181.25	192.15	194.59	190.76	209.86	193.78	366.49	183.19	175.37	188.85	234.78	197.94	212.72	195.27	409.32
242	20.1611	190.49	191.1	204.85	185.92	188.44	190.45	226.48	233.94	188.49	174.01	181.2	191.74	182.07	178.31	211.24	234.22	182.76	174.39	184.21	189.33	191.05	198.03	208.64	173.84	179.98	177.19	184.88	188.59	184.52	201.14	213.12	173.97	182.78	181.4	192.39	194.53	190.93	209.58	193	369.69	183.37	175.48	188.98	234.36	198.43	212.64	198.6	418.18
243	20.2444	190.64	191.22	205.18	186.22	188.81	190.73	226.99	237.29	188.94	174.22	181.3	192.02	182.47	178.66	211.68	231.94	182.71	174.8	184.35	189.19	191.1	198.27	209.08	174.14	180.25	177.54	184.84	188.83	184.5	201.04	213.2	174.46	182.72	181.19	192.55	194.91	191	209.8	192.82	387.03	183.98	175.23	189.02	234.14	198.03	212.92	198.41	419.11
244	20.3278	190.88	191.29	205.14	186.35	188.8	190.83	226.88	237.85	188.93	174.47	181.39	192.22	182.7	178.5	211.64	233.55	183.14	174.68	184.52	189.21	191.17	198.32	208.95	174.32	180.54	177.39	184.89	189.07	184.73	201.27	213.35	174.97	183.25	181.41	192.5	195.07	191.3	210.05	194.35	375.97	183.57	175.58	189.41	234.46	198.35	212.84	196.57	392.91
245	20.4111	190.98	191.57	205.28	186.59	188.73	190.79	227.5	235.09	189.09	174.66	181.63	192.48	182.71	178.41	211.88	233.2	183.07	175.01	184.64	189.3	191.57	198.3	209.24	174.2	180.68	177.69	185.16	188.93	184.79	201.44	213.52	174.62	183.33	181.6	193.11	195.02	191.13	210.06	194.05	366.67	183.86	175.64	189.59	234.85	198.64	213.18	196.7	395.83
246	20.4944	191	191.5	205.8	186.42	189.16	191	227.62	234	189.31	174.82	181.69	192.71	183.23	179.04	212.27	227.83	183.56	175.1	184.78	189.81	191.6	198.58	209.3	174.59	180.91	177.77	185.24	189.16	185.2	201.7	213.49	174.83	183.38	181.83	192.9	195.04	191.38	210.41	194.18	370.13	183.9	175.97	189.8	234.92	198.6	213.27	197.09	397.25
247	20.5778	191.29	191.82	205.77	186.82	189.27	191.34	227.84	235.18	189.81	174.72	181.81	192.63	183.42	178.9	212.22	231.95	183.62	175.3	184.77	189.61	191.45	198.62	209.71	175.09	180.91	177.95	185.68	189.5	185.16	201.73	214.02	175.33	183.59	182	193.07	195.54	191.52	210.47	194.5	388.86	184.15	176.24	189.95	235.42	198.96	213.51	197.24	388.48
248	20.6611	191.54	191.96	205.85	187.14	189.24	191.19	227.91	236.42	189.58	175.05	181.91	192.84	183.35	179.33	212.61	234.72	183.9	175.53	185.05	189.78	191.81	199.19	209.78	175.09	181.44	178.13	186.05	189.42	185.06	201.83	214.1	175.4	183.73	181.96	193.52	195.54	191.92	210.73	195.68	406.11	184.14	175.89	189.68	236.1	198.82	213.38	198.47	404.88
249	20.7444	191.62	192.13	206.16	187.27	189.24	191.54	227.93	237.06	189.91	175.24	181.83	193.07	183.33	179.11	212.72	225.61	184.16	175.61	185.05	190.15	192.04	199.08	209.68	175.27	181.22	178.32	185.6	189.58	185.45	202.04	214.24	175.42	183.91	182.43	193.44	195.58	191.9	210.48	194.65	380.33	184.3	176.36	190.05	235.82	199.03	213.73	197.62	397.09
250	20.8306	191.65	192.12	206.19	187.21	189.7	191.54	227.94	237.6	190	175.33	182.18	192.96	183.12	179.43	212.88	231.83	184.19	175.91	185.2	190.12	191.92	199.22	210.1	175.64	181.51	178.29	186.1	189.93	185.53	202.08	215.19	175.93	184.15	182.31	193.45	195.89	191.58	210.99	193.84	373.81	184.38	176.19	189.93	235.82	199.15	213.83	198.07	391.51
251	20.9139	192.09	192.4	206.02	187.75	189.8	192.01	228.33	237.1	190.47	175.53	182.35	193.39	183.52	179.78	212.96	230.72	184.24	175.79	185.43	190.24	192.03	199.08	210.37	176.11	182.93	178.44	185.87	189.89	185.63	202.64	214.82	176.35	184.11	182.41	193.65	195.84	192.15	210.93	194.93	384.91	185.01	176.61	190.36	235.73	199.31	214.11	199.28	408.02
252	20.9972	192.15	192.53	206.29	187.58	190.07	191.79	228.5	232.52	190.78	175.72	182.36	193.42	183.61	179.96	213.32	230.02	184.52	175.88	185.51	190.36	192.01	199.44	210.4	176.08	181.81	178.67	186.62	190.12	185.82	202.76	214.85	176.39	184.05	182.69	193.91	196.08	192.45	210.97	195.29	409.9	184.81	176.71	190.48	235.72	199.5	214.12	197	386.88
253	21.0806	192.3	192.83	206.63	187.96	190.12	192.12	228.76	236.43	190.64	176.01	182.67	193.33	183.78	179.84	213.33	232.98	184.78	176.1	185.72	190.53	192.43	199.79	210.75	176.57	182.7	178.66	186.22	189.81	186.01	202.84	214.99	176.96	184.6	182.82	194.24	196.17	192.22	211.33	196.53	376.01	184.92	177.11	190.82	235.79	199.74	214.17	200.28	399.07
254	21.1639	192.49	192.91	206.8	188.12	190.43	192.3	228.81	238.69	190.98	176.05	182.94	193.8	183.93	180.35	213.69	232.26	184.94	176.12	185.82	190.45	192.45	199.7	210.87	176.55	182.34	178.59	186.43	190.23	186.2	202.82	215.2	177	184.75	183.09	194.18	196.05	192.48	211.58	198.06	373.31	185.27	176.67	190.81	235.5	199.64	214.5	199.5	387.33
255	21.2472	193.09	193.12	206.87	188.4	190.52	192.46	229.37	238.27	191.49	176.24	182.97	194.07	183.96	180.33	214.16	237.94	185.25	176.29	186.27	190.58	192.51	200.07	211.09	176.72	182.67	178.9	186.71	190.42	186.35	203.04	215.42	176.99	184.81	182.87	194.16	196.43	192.74	211.31	195.43	367.55	185.39	177.14	191.07	236.74	199.95	214.53	200.89	402.37
256	21.3306	193.13	193.53	207.51	188.42	190.61	192.89	229.13	234.46	191.39	176.62	183.06	194.18	184.35	180.31	214.36	235.38	185.67	176.35	186.25	190.85	192.7	200.26	211.3	177.08	182.64	178.9	186.89	190.57	186.38	203.21	215.58	177.48	185.12	183.15	194.66	196.34	192.83	211.67	195.49	379.5	185.78	177.54	191.11	236.66	199.97	214.84	200.38	407.35
257	21.4139	193.31	193.58	207.23	188.57	190.69	192.96	229.54	238.78	191.73	176.66	183.14	194.34	184.54	180.37	214.25	231.05	186.09	176.57	186.06	190.89	192.83	200.14	211.42	177.38	183.05	178.97	187.06	190.79	186.19	203.39	215.76	177.82	185.16	183.26	194.75	196.53	192.72	211.79	196.76	390.8	185.75	177.58	191.2	236.81	200.25	215.12	199.92	393.99
258	21.4972	193.54	193.61	207.46	188.66	190.85	193.12	229.93	238.51	191.75	176.64	183.34	194.46	184.56	180.88	214.46	234.36	185.86	176.59	186.58	191	193.08	200.68	211.61	177.38	183.28	179.48	187.1	190.74	186.84	203.5	216.08	177.87	185.38	183.52	194.97	196.89	192.98	212.07	195.66	391.3	185.95	177.51	191.53	237.03	200.53	215.23	200.4	449.28
259	21.5806	193.69	193.97	207.52	188.76	190.99	192.97	230.11	241.23	192.07	176.96	183.25	194.64	184.69	180.66	215.02	233.75	186.42	177.27	186.83	191.65	192.99	200.84	211.79	177.9	183.42	179.52	187.26	190.73	186.88	203.63	216.2	178.16	185.34	183.73	195.05	196.96	192.98	212.02	195.14	385.08	186.02	177.53	191.56	237.07	200.71	215.25	200.71	398.04
260	21.6667	194	193.94	207.81	189.01	191	193.1	230.24	234.41	192.34	177.06	183.46	194.84	184.79	180.69	214.92	233.42	186.57	176.73	186.8	191.46	193.28	200.42	212.1	178.07	183.72	179.6	187.39	191.3	186.84	203.53	216.31	178.55	185.51	183.71	195.12	196.98	193.51	212.16	196.13	386.58	186.03	177.67	191.79	237.38	200.67	215.4	198.61	391.12
261	21.75	194.42	194.12	207.79	189.14	191.2	193.52	230.56	230.9	192.51	176.96	184.02	194.64	185.32	181.08	215.07	235.78	186.52	177.16	186.7	191.34	193.39	200.52	212.24	178.24	183.94	179.69	187.53	190.96	187.07	203.77	216.48	178.72	186.03	183.93	195.43	197.26	193.44	212.41	197.19	367.28	187.14	177.98	191.82	236.46	200.81	215.21	200.7	392.76
262	21.8333	194.48	194.53	207.95	189.38	191.18	193.47	230.6	240.87	192.89	177.14	183.62	195.11	185.07	181.34	215.2	234.66	187	177.49	186.74	191.55	193.38	201.08	212.39	178.68	184.19	179.92	187.52	191.27	187.12	203.96	216.63	178.85	185.76	184.05	195.39	197.36	193.43	212.28	196.87	382.01	186.5	178.12	192.18	235.56	200.9	215.43	201.66	392.65
263	21.9167	194.76	194.66	208.14	189.61	191.56	193.6	230.9	234.96	193	177.62	184.2	195.3	185.06	181.47	215.54	235.06	187.16	177.59	186.92	191.79	193.49	200.89	212.86	178.59	184.22	179.99	187.7	191.68	187.16	204.1	216.78	179.1	185.91	184.19	195.48	197.66	193.63	212.56	196.16	366.83	186.71	178.32	192.2	237.14	200.94	215.61	200.71	404.1
264	22	194.72	194.6	208.14	189.44	191.56	193.99	231.26	240.18	192.8	177.74	184.01	195.36	185.24	181.42	215.63	234.07	187.22	177.49	187.13	191.82	193.91	201.12	213.1	178.95	184.56	179.95	187.79	191.67	187.26	204.28	217.02	179.32	186.07	184.13	195.52	197.73	193.87	212.57	197.29	381.41	186.56	178.48	192.08	237.88	201.08	215.72	201.55	377.53
265	22.0833	195.2	194.7	208.49	189.66	191.7	193.64	231.41	241.11	193.17	177.77	184.12	195.48	185.25	181.68	215.86	237.21	188.38	177.74	187.42	191.77	193.51	201.49	213.17	179.31	185	180.23	188.03	191.61	187.39	204.32	217.42	179.51	186.48	184.3	196.1	197.57	193.77	212.6	197.03	383.49	186.71	178.35	192.71	238.17	201.27	215.67	199.07	402.32
266	22.1667	195.32	195.17	208.65	190.06	191.9	194.41	231.65	233.79	193.28	178.2	184.38	195.75	185.36	181.92	216.22	237.08	187.88	178.1	187.46	192.47	193.75	201.38	213.28	179.64	184.89	180.26	187.95	191.68	187.83	204.68	217.46	179.72	186.45	184.46	196.16	197.94	194	213.02	197.14	370.33	187.2	178.31	192.54	238.46	201.29	216.11	201.24	375.9
267	22.25	195.63	195.09	208.57	190.18	192.03	193.89	231.83	242.96	193.87	178.07	184.51	195.88	185.58	181.58	215.99	239.79	187.6	177.88	187.64	192.16	194.18	201.29	213.45	179.83	185.8	180.7	188.31	192.1	187.5	204.79	217.64	180	186.55	184.76	196.13	197.89	194.07	212.88	197.98	379.53	186.89	178.65	192.83	237.86	201.63	216.45	202.08	399.95
268	22.3333	195.93	195.24	208.78	190.19	192.04	194.16	231.95	236.93	193.74	178.28	184.28	195.87	185.68	182.07	216.52	238.88	188.25	178.25	187.68	192.19	193.88	201.49	213.69	179.92	185.24	180.62	188.51	192.2	187.96	204.93	217.86	180.42	186.8	184.87	196.34	197.82	194.18	213.27	198.21	391.65	187.19	178.83	192.83	238.13	201.38	216.54	202.45	392.62
269	22.4167	196.07	195.44	208.81	190.35	192.03	194.33	231.84	243.99	194.09	178.18	184.52	196.23	185.75	182	216.69	237.63	188.17	177.96	187.84	192.57	194.07	201.65	213.48	180.36	185.57	180.48	188.33	191.9	187.95	204.99	218.34	180.38	186.88	184.89	196.57	198.18	194.24	213.1	196.92	373	187.27	178.95	193.01	239.08	201.72	216.4	202.11	390.22
270	22.5028	196.25	195.68	208.78	190.46	192.54	194.42	232.05	239.05	194.13	178.57	185.08	195.97	185.74	181.89	216.82	236.15	188.09	178.18	187.82	192.51	194.01	202.02	213.94	180.46	185.58	179.55	188.36	192.15	187.96	205.1	218.18	180.73	187.14	185.04	196.52	198.2	194.45	213.73	196.58	370.68	187.35	178.99	193.17	239.27	201.86	216.69	201.63	415.5
271	22.5861	196.56	195.86	209.1	190.91	192.37	194.63	232.45	244.86	194.42	178.7	184.7	196.55	185.71	182.02	216.89	239.76	188.84	178.44	187.86	192.5	194.32	201.94	213.95	180.58	186.02	179.84	188.62	192.24	188.13	205.23	218.35	180.81	187.22	184.93	196.68	198.41	195.44	213.81	197.31	372.82	187.62	178.99	193.16	238	201.96	216.73	198.44	407.06
272	22.6694	196.79	196.14	209.43	190.74	192.42	194.72	232.3	240.89	194.61	178.68	185.19	196.52	186.07	182.28	217	240.11	188.83	178.67	187.83	192.55	194.55	202.37	213.97	181.19	186.19	179.87	188.74	192.45	188.09	205.4	218.79	181.09	187.33	185.27	196.48	198.37	194.78	213.86	196.26	388.02	187.61	179.25	193.39	238.12	201.87	216.77	201.03	410.07
273	22.7528	197.14	196.21	209.45	191.14	192.66	194.87	233.03	240.59	195.02	179.13	185.21	196.71	185.96	182.5	217.48	235.13	188.99	179.03	188.48	192.66	194.65	202.64	214.65	181.3	186.47	179.64	188.94	192.62	188.28	205.39	218.89	181.81	187.48	185.3	196.82	198.68	194.94	214.14	197.26	381.31	188.01	179.46	193.36	236.58	202.15	217.15	199.29	390.52
274	22.8361	197.19	196.31	209.45	191.29	192.63	194.63	233.03	242.35	195.07	179.26	185.07	196.79	186.15	182.82	217.55	241.78	189.54	179.08	188.33	192.9	194.59	202.65	214.66	181.68	187.01	180.03	189.06	192.7	188.22	205.69	218.91	181.92	187.58	185.69	197.11	198.49	194.94	214.34	199.76	374.94	188.07	179.5	193.74	239.17	202.1	217.28	203.07	391.84
275	22.9194	197.39	196.33	209.58	191.48	193.04	195.35	233.24	242.49	195.39	179.31	185.34	196.74	186.28	182.56	217.81	238.29	189.71	179.12	188.59	192.68	194.81	202.94	214.83	181.82	187.17	180.11	189.24	192.87	188.74	206.03	219.38	182.02	187.96	185.62	197.41	198.68	195.11	214.41	197.85	364.56	188.31	179.9	193.89	239.13	202.29	217.33	202.26	389.29
276	23.0028	197.48	196.56	209.66	191.6	192.98	195.48	233.53	241.22	195.82	179.52	185.55	197.08	186.36	183.02	217.68	239.1	190.26	179.43	188.62	192.98	194.9	203	215.03	182	187.24	180.17	189.27	192.87	188.74	206.34	219.28	182.49	188.01	186.03	197.63	198.88	195.27	214.61	199.22	381.57	188.39	179.85	193.9	238.93	202.38	217.75	204.61	387.53
277	23.0861	197.92	196.78	209.83	191.71	193.11	195.62	233.7	239.3	195.97	179.48	185.88	197.11	186.66	182.89	217.96	241.28	190	179.44	188.78	193.08	195.04	202.67	215.24	182.09	187.28	180.65	189.47	193.23	188.71	206.17	219.85	182.26	188	186.08	197.52	198.89	195.29	214.61	198.96	379.86	188.44	180.12	194.21	237.7	202.59	217.37	202.31	384.58
278	23.1694	197.8	196.96	209.99	191.69	193.19	195.74	234.03	248.81	196.27	179.65	185.79	197.36	186.76	183.12	218.48	235.53	190.41	179.53	188.55	193.13	195.18	203.2	215.43	182.75	187.65	180.46	189.77	192.97	189.07	206.42	219.9	183.03	188.35	186.05	197.82	199.15	195.55	214.87	198.9	366.06	188.94	180.23	194.5	238.22	202.81	217.72	202.01	389.54
279	23.2528	198.28	197.12	210.43	191.73	193.4	195.55	234.16	246.14	196.4	179.77	185.74	197.51	186.68	183.25	218.59	237.52	190.58	179.96	189.05	193.38	195.16	203.28	215.61	182.72	188.07	180.86	189.64	193.3	188.78	206.42	219.86	183.5	188.39	186.48	197.75	199.08	195.3	214.55	198.74	381.31	188.57	180.37	194.41	238.17	202.62	217.85	205.35	385.98
280	23.3389	198.69	197.18	210.16	192.17	193.54	195.94	234.53	243.97	196.58	180.08	186.16	197.73	186.67	183.35	218.84	244.59	190.6	179.88	189.05	193.59	195.33	203.45	215.78	183.11	188.81	180.9	189.97	193.12	189.12	206.59	220.27	183.3	188.2	186.5	198.32	199.2	195.38	214.74	198.1	378.66	188.83	180.5	194.4	239.58	202.84	217.79	203.41	392.42
281	23.4222	198.76	197.4	210.36	192.33	193.52	195.98	234.56	239.66	196.91	180.04	185.97	197.72	186.84	183.53	218.66	241.9	191.5	180.03	189.26	193.49	195.56	203.58	216.02	183.14	188.66	181.03	190.07	193.31	189.17	206.63	220.65	183.51	188.57	186.57	197.82	199.64	195.67	215.01	199.84	385.73	189.35	180.54	194.44	239.3	202.97	218	203.57	384.93
282	23.5056	198.97	197.55	210.54	192.26	193.4	195.95	234.51	244.7	196.84	180.01	186.19	197.83	187.07	183.57	219.26	241.33	191.11	180.07	189.04	193.64	195.54	203.79	216.41	183.65	188.78	181.36	190.24	193.53	189.61	206.51	220.54	183.96	188.82	186.72	198.14	199.38	195.51	215.15	200.71	395.86	189.18	180.55	194.76	239.42	203.2	218.3	203.71	388.24
283	23.5889	199.31	197.52	210.6	192.76	193.64	196.06	235.04	244	197.11	180.11	186.23	198.19	186.89	183.78	219.02	243.23	191.78	180.12	189.08	193.65	195.73	203.67	216.45	183.79	188.64	181.39	190.59	193.68	189.25	206.91	220.57	184.12	188.86	186.56	198.69	199.32	195.98	215.27	198.52	392.31	189.09	180.74	194.66	239.12	203.16	218.16	203.57	385.75
284	23.6722	199.54	197.68	210.57	192.76	193.7	196.36	235.14	247.62	197.63	180.38	186.16	198.26	187.61	183.92	219.46	241.09	191.4	180.36	189.44	193.9	195.52	203.99	216.62	184.04	189.37	181.45	190.21	193.65	189.51	207.13	221.2	184.5	189.08	187.1	198.53	199.74	196.16	215.47	200.3	375.94	189.35	180.93	194.89	239.59	202.93	218.66	203.21	400.28
285	23.7556	200.11	198	210.75	192.93	194.25	196.46	235.3	242.37	197.65	180.7	186.38	198.31	187.27	183.86	219.69	243.75	191.89	180.44	189.51	193.83	195.94	203.86	216.96	184.24	189.3	181.67	190.57	194.13	189.58	207.18	221.32	184.54	189.21	187.18	198.66	199.61	196.42	215.6	199.77	381.48	189.72	181.11	195	240.19	203.38	218.9	201.57	400.27
286	23.8389	200.09	198.04	211.05	192.86	193.96	196.65	235.37	249.82	197.83	180.94	186.86	198.46	187.55	184.12	219.96	243.6	191.94	180.65	189.58	193.98	195.51	203.94	217.06	184.39	189.69	181.76	190.37	193.85	189.59	207.24	221.39	184.6	189.32	187.17	198.87	199.61	198.92	215.68	199.28	360.31	189.76	181.35	195.02	239.78	203.48	218.83	204.48	396.79
287	23.9222	200.34	198.13	211.48	193.07	194.38	196.67	235.66	244.71	197.87	181.01	186.71	198.76	187.39	184.18	219.89	246.54	192.55	180.7	189.71	194	195.68	204.22	217.26	184.71	189.63	181.79	190.53	194.21	189.74	207.62	221.7	185.07	189.54	187.21	198.94	199.67	198.21	216.17	198.84	352.49	189.93	181.28	195.18	239.49	203.48	218.92	203.67	385.42
288	24.0056	200.44	198.42	211.29	193	194.44	196.94	235.39	248.18	198.33	181.11	186.89	198.93	187.65	184.37	220.1	239.98	192.44	180.7	189.87	194.06	195.74	204.53	217.31	185.05	190.36	182.01	191.15	194.17	189.84	207.79	221.91	185.21	189.51	187.07	198.77	199.9	198.96	215.84	200.26	370.19	189.83	181.61	195.51	239.87	203.77	219.05	202.88	383.14
289	24.0889	200.72	198.47	211.1	193.61	194.4	196.7	235.97	250.09	198.63	181.15	186.91	198.71	187.71	184.17	220.39	244.61	193.18	181.09	190.27	194.31	196.14	204.65	217.4	185.11	190.07	182.05	190.91	194.22	189.88	207.89	221.92	185.49	189.67	187.55	199.04	199.97	198.54	216.39	201.46	364.35	190.26	181.52	195.34	240.8	203.92	219.04	202.66	376.9
290	24.175	200.85	198.45	211.61	193.63	194.31	196.77	236.27	251.73	198.78	181.31	186.91	199.05	187.69	184.79	220.51	237.32	192.96	181.09	189.94	194.25	196.16	205	217.68	185.39	190.21	182.17	191.02	194.43	190.01	207.99	222.07	185.78	189.85	187.66	199.09	200.21	199	216.24	200.32	358.91	190.19	181.61	196.02	241.32	203.91	219.42	203.75	375.69
291	24.2583	201.31	198.99	211.56	193.53	194.44	197.22	236.3	246.3	199.05	181.58	187.09	199.05	188.02	184.39	220.53	237.22	192.8	181.32	190.13	194.3	196.28	204.9	217.71	185.51	191.6	182.44	191.21	194.22	190.18	208.24	222.06	185.98	190.2	187.66	199.31	200.29	198.99	216.49	199.97	364.34	190.39	181.94	195.79	239.76	203.7	219.67	201.74	388.88
292	24.3417	201.41	199.22	211.57	193.91	194.79	197.46	236.92	248.35	199.18	181.65	187.24	199.22	188.02	184.89	221.05	246.9	193.4	181.26	190.14	194.58	196.27	205.25	217.79	185.57	191.1	182.44	191.27	194.69	190.18	208.23	222.78	186.54	190.05	188.23	199.38	200.19	199.05	216.91	201.61	355.93	190.65	181.95	196.15	240.03	203.78	219.81	202.62	403.8
293	24.425	201.76	199.3	211.71	194.09	194.88	197.47	236.72	245.5	199.5	181.81	187.43	199.7	187.76	184.76	221.16	244.86	193.59	182.1	190.3	194.65	196.55	205.35	218.22	186.16	191.24	182.48	191.27	194.48	190.46	208.43	222.55	186.79	190.06	188.22	199.41	200.33	199.57	216.91	200.32	370.98	190.87	181.8	196.18	239.91	204.09	219.98	204.44	392.89
294	24.5083	202.04	199.3	212.15	194.1	195	197.44	237.02	242.9	199.9	181.84	187.08	199.51	187.98	184.81	221.35	243.46	194.95	182.01	190.43	194.58	196.77	205.27	218.28	186.26	191.61	182.95	191.28	194.7	190.51	208.28	222.67	187.29	190.34	188.23	200.01	200.9	199.48	217.25	199.89	363.11	190.65	182.33	196.08	240.2	204.19	219.85	206.39	379.69
295	24.5917	202.29	199.4	212.15	194.27	195.07	197.51	237.3	246.95	200.08	182.15	187.4	199.59	188.37	184.67	221.57	250.52	194.3	182.18	190.5	194.85	196.67	205.78	218.69	186.61	191.83	183.06	191.77	194.87	190.66	208.79	223.05	187	190.93	188.71	199.89	200.76	199.75	217.34	202.37	352.62	191.04	182.38	196.39	240.58	204.41	220.24	204.95	385.7
296	24.675	202.33	199.54	212.05	194.26	195.12	197.83	237.4	247.7	200.44	182.18	187.8	199.96	188.12	185.01	221.91	244.7	194.54	182	190.56	194.78	196.78	205.67	218.87	186.74	192.43	183.14	191.43	194.97	190.74	208.71	223.16	187.22	190.92	188.42	199.95	200.92	199.39	217	200.07	352.32	191.29	182.41	196.61	240.54	204.46	220.27	203.67	399.27
297	24.7583	202.72	199.93	212.29	194.78	195.27	197.87	237.66	243.57	200.27	182.23	187.79	200.24	188.49	185.29	221.89	248.4	194.77	181.94	190.73	194.93	196.79	205.51	218.75	187.01	192.49	183.1	191.98	194.97	193.6	209	223.47	187.66	190.72	188.48	200.1	200.83	199.91	217.11	200.56	370.66	191.22	182.51	196.8	240.75	204.5	220.24	206.07	380.88
298	24.8417	203.16	200.05	212.46	194.93	195.39	198.08	238.04	250.57	200.56	182.47	188.03	200.11	188.42	185.19	222.08	249.22	194.83	182.56	190.97	195.15	197.08	205.97	218.92	187.19	192.54	183.35	192.12	194.93	193.71	208.91	223.77	187.71	191.04	188.91	200.52	201	200	217.54	201.38	367.28	191.13	182.66	196.96	240.49	204.9	220.41	204.22	397.68
299	24.925	203.25	199.99	212.46	194.93	195.73	198.29	238.12	251.61	201.09	182.57	188.04	200.17	188.37	185.39	221.97	245.12	194.99	182.47	190.94	195.31	197.07	205.88	219.4	187.2	192.74	183.48	191.82	195.26	194.39	209.14	223.73	187.92	191.35	188.91	200.48	201.01	200.52	217.79	200.64	359.8	191.36	182.73	196.88	240.18	204.65	220.5	204.55	385.58
300	25.0111	203.46	200.07	212.45	195.08	195.56	198.24	238.47	248.66	201.14	182.72	188.12	200.07	188.67	185.64	222.42	249.07	195.37	182.42	191.17	195.28	197.12	206.29	219.44	187.73	193.06	183.5	191.9	195.53	193.9	209.55	224.1	188.64	191.3	189.26	200.55	201.04	200.13	217.49	200.26	368.6	191.56	182.54	196.83	240.44	204.97	220.61	202.61	375.82
301	25.0944	204.07	200.21	212.63	195.27	195.94	198.21	238.45	255.58	201.44	182.94	188.25	200.58	188.69	185.79	222.71	245.12	196.14	182.79	191.28	195.23	197.2	206.57	219.69	187.63	192.89	183.84	192.06	195.76	194.1	209.17	224.25	188.46	191.02	189.32	200.64	201.16	200.1	217.95	202.03	354.64	191.55	183.29	196.78	240.82	204.99	220.94	208.12	392.89
302	25.1778	204.08	200.33	213.08	195.46	195.77	198.33	238.82	251.67	201.59	182.98	188.32	200.42	188.62	185.73	222.68	250.29	195.81	182.89	191.12	195.58	197.32	206.39	219.86	188.06	193.57	184.09	192.3	195.49	193.61	209.53	223.91	188.72	191.44	189.18	200.8	201.43	200.12	218.05	201.72	372.16	191.99	183.24	197.14	243.31	204.98	221.03	204.89	385.17
303	25.2611	204.03	200.58	213.11	195.42	195.94	198.47	238.89	252.4	201.67	183.18	188.05	200.5	189.1	185.88	222.75	248.99	196.24	182.84	191.14	195.58	197.14	206.36	219.97	188.14	193.55	183.95	192.33	195.75	194.49	209.73	224.63	188.66	191.56	189.7	200.55	201.37	200.49	218.06	203.09	365.63	191.86	183.29	197.03	239.87	205.1	220.98	202.44	392.2
304	25.3444	204.29	200.8	213.18	195.58	196.16	198.75	239.15	251.1	202.12	183.23	188.41	200.61	189.2	185.95	223.1	246.42	196.24	182.93	191.5	195.63	197.25	206.53	220.63	188.31	194.02	184.4	192.35	195.66	193.92	209.72	224.45	188.94	191.68	189.27	200.65	201.45	200.89	218.06	201.06	366.06	191.99	183.42	197.36	240.73	205.13	221.29	206.92	390.46
305	25.4278	204.76	201.06	213.3	195.79	195.96	198.55	239.35	249.15	202.39	183.25	188.77	201.08	189.11	185.94	223.38	248.48	196.44	183.2	191.26	195.77	197.61	206.69	220.34	188.62	194.17	184.36	192.64	195.9	194.13	209.73	225.06	189.15	191.81	189.8	201.28	201.47	200.57	218.19	200.88	364.77	192.13	183.8	197.49	241.42	205.39	221.52	205.36	389.52
306	25.5111	204.68	201.03	213.38	195.92	196.14	198.75	239.51	252.8	202.59	183.51	188.48	200.97	189.43	186.2	223.44	247.13	196.63	183.41	191.79	195.82	197.56	207.01	220.56	188.88	194.91	184.6	193.04	196.03	194.29	210.21	225.16	189.85	191.85	189.85	200.96	201.3	200.49	218.42	201.43	353.75	192.17	183.63	197.49	241.84	205.38	221.36	204.7	396.98
307	25.5944	205.34	201.2	213.54	195.77	196.28	199	239.4	251.09	202.49	183.52	188.96	201.29	189.58	186.16	224.16	245.53	196.72	183.81	191.8	195.48	197.33	207	220.83	189.38	194.57	184.78	192.84	196.05	194.73	210.01	225.25	189.58	192.15	190.01	201.19	201.85	200.39	218.53	201.42	361.19	192.46	183.62	197.75	241.16	205.41	221.75	207.13	408.2
308	25.6778	205.33	201.49	213.47	196.17	196.47	199.35	239.73	246.65	203.04	183.65	188.85	201.23	189.53	186.28	223.63	249.96	197.34	183.64	191.95	196.11	197.62	207.11	220.84	189.19	194.98	184.66	192.93	196.14	194.83	210.06	225.51	189.7	191.94	190.04	201.22	201.69	200.92	218.64	201.52	359.08	192.66	184.16	197.75	241.93	205.71	221.94	204.72	367.74
309	25.7611	205.68	201.44	213.67	195.97	196.27	199.29	239.92	249.75	203.36	183.99	188.97	201.38	189.32	186.39	223.95	251.42	197.17	183.66	191.9	195.89	197.8	207.27	220.96	189.54	194.65	184.89	193.05	196.33	194.02	210.54	225.42	189.66	192.69	190.13	201.49	201.75	201.07	218.81	202.82	359.37	192.64	184.06	197.8	241.8	205.88	222.03	204.91	369.95
310	25.8472	205.86	201.55	213.75	196.44	196.69	199.37	240	252.9	203.4	183.76	189.11	201.66	189.49	186.33	224.14	251.65	197.65	184.06	192	195.78	197.79	207.63	221.22	189.33	194.9	184.98	193.07	196.12	194.78	210.52	225.54	190.17	192.51	190.3	201.74	201.79	200.46	218.97	201.5	360.37	192.7	184.13	197.77	240.02	205.98	222.12	204.18	382.06
311	25.9306	205.81	201.69	213.95	196.44	196.6	199.26	240.23	255.72	203.74	183.97	189.26	201.71	189.74	186.65	224.11	248.02	197.85	183.99	192.17	195.99	198.09	207.68	221.36	189.7	195.57	184.84	193.33	196.1	195.12	210.87	225.77	190.28	192.5	190.35	201.52	201.49	201.24	219.53	202.42	353.02	192.91	184.4	197.98	242.01	205.74	222.46	203.32	387.31
312	26.0139	206.3	201.75	213.99	196.37	196.88	199.5	240.64	254.09	203.63	184.3	189.25	202.08	189.42	186.89	224.46	248.34	197.88	184.14	192.28	196	197.93	207.93	221.43	189.77	195.75	185.3	193.13	196.47	194.57	211.07	225.62	190.41	192.69	190.75	201.73	202.22	201.18	219.28	203.29	356.49	192.94	184.36	198.33	241.7	206.16	222.45	204.41	385.26
313	26.0972	206.63	201.93	213.88	196.72	196.97	199.56	240.62	248.6	204.02	184.42	189.45	202.08	189.8	186.93	224.89	250.57	198.25	184.64	192.39	196.25	198.32	208.21	221.68	190	195.88	185.36	193.31	196.53	195.23	211.07	225.91	190.79	192.95	190.82	202.04	202.68	202.01	219.45	202.42	347.21	193.08	184.64	198.39	241.46	206.22	222.36	205.37	376.07
314	26.1806	206.68	202.16	214.1	196.78	197.4	199.71	240.59	254.65	204.24	184.62	189.7	202.14	190.08	187.11	225.25	249.89	198.62	184.54	192.6	196.34	198.34	208.34	221.66	190.24	196.07	185.61	193.44	197.11	195.47	211.22	226.61	191.03	193.08	190.8	202.1	202.25	201.43	219.51	203.33	358.69	193.04	184.86	198.2	242.83	206.18	222.75	206.77	389.94
315	26.2639	206.86	202.21	214.28	196.9	197.08	199.88	241.18	253.74	204.67	184.8	189.63	201.97	189.94	187.23	225.3	252.9	198.97	184.47	192.48	196.68	198.41	208.52	221.94	190.48	196.71	185.71	193.61	196.89	195.28	211.53	226.62	190.69	193.07	191.26	202.22	202.55	202.17	219.89	201.14	366.16	193.43	184.48	198.54	243.12	206.42	223.1	206.78	369.43
316	26.3472	207.15	202.72	214.42	196.98	197.09	200.2	241.3	254.98	204.86	184.72	189.82	202.24	190.02	187.22	225.06	249.35	199.14	184.7	192.67	196.88	198.48	208.52	222.13	190.74	196.54	185.98	194.01	196.64	194.97	211.46	226.61	191.32	193.25	191.16	202.29	202.26	201.62	219.87	204.35	354.25	193.39	184.91	198.95	242.13	206.48	223.01	205.95	368.1
317	26.4306	207.3	202.77	214.55	197.42	197.53	200.02	241.28	256.12	204.95	185.19	189.82	202.38	190.27	187.46	225.79	255.11	199.52	184.84	192.64	196.87	198.32	208.62	222.65	190.93	196.94	185.96	193.83	196.89	195.46	211.74	227.37	191.17	193.37	191.24	202.27	202.65	201.88	220.15	203.54	348.28	193.36	185.05	198.9	242	206.6	223.23	206.97	385.31
318	26.5139	207.56	202.7	214.42	197.48	197.52	200.23	241.89	256.86	205.26	185.07	189.99	202.64	190.1	187.42	225.63	253.71	200.81	184.95	192.9	197.01	198.73	208.7	222.6	190.83	197.19	185.98	193.99	197.28	195.68	211.75	226.94	191.62	193.59	191.42	202.44	202.88	202.49	220.13	205.88	356.97	193.66	185.06	199	242.26	206.47	223.25	206.51	380.32
319	26.5972	207.89	202.83	214.66	197.67	197.35	200.53	242.05	257.91	205.59	185.13	190.15	202.71	190.45	187.48	225.81	252.83	199.54	185.03	193.16	197.01	198.71	208.75	222.82	191.08	197.55	186.41	194.12	197.1	195.95	211.69	227.47	191.87	193.68	191.62	202.73	202.97	201.99	220.15	204.05	349.26	193.64	185.63	199.14	242.03	206.72	223.28	203.9	383.59
320	26.6833	208.14	203.01	214.84	197.85	197.66	200.66	242.49	258.8	205.8	185.62	190.26	202.95	190.48	187.66	226.21	251.46	199.97	185.13	193.05	197.2	198.91	208.86	223.21	191.37	197.45	186.46	194.21	197.39	196.75	212.1	227.52	191.58	193.79	191.85	203.04	202.97	201.86	220.33	202.53	347.76	194.07	185.81	198.98	243.79	206.69	223.41	205.2	366.28
321	26.7667	208.34	203.25	215.15	198.02	197.83	200.45	242.43	257.07	206.1	185.6	190.31	203.07	191.13	187.75	226.12	252.1	199.75	185.52	193.28	197.06	198.83	209.11	223.32	191.32	197.68	186.89	194.24	197.44	196.24	212.21	227.65	191.47	193.82	191.76	202.94	203.12	202.08	220.55	204.99	350.19	194.07	185.72	199.24	241.94	206.78	223.74	205.58	368.49
322	26.85	208.84	203.46	215.26	198.17	198.08	200.64	242.79	252.72	206.11	185.75	190.34	203.27	190.53	187.7	226.47	252.21	200.12	185.6	193.17	197.22	199.09	209.26	223.38	191.4	198.78	186.9	194.55	197.61	196.01	212.2	227.93	192.01	194.11	192.02	203.01	203.22	202.6	220.57	203.28	378.94	194.23	185.94	199.4	242.43	207.08	223.75	204.9	360.69
323	26.9333	208.84	203.52	215.3	198.16	198.24	200.93	243	259.36	206.42	185.54	190.38	203.06	190.8	187.97	226.87	252	200.38	185.54	193.36	197.37	199.16	209.37	223.76	191.5	198.15	186.93	194.28	197.84	196.53	212.56	228.05	191.65	194.25	192.18	203.19	203.07	202.43	220.79	203.62	347.22	194.28	185.85	199.47	241.65	206.96	223.9	204.67	370.41
324	27.0167	209.1	203.55	215.38	198.1	198.05	201.56	243.03	254.64	206.6	185.79	190.45	203.46	190.8	188.21	226.62	253.54	200.54	185.98	193.57	197.52	199.01	209.5	223.65	191.6	198.27	186.85	194.51	197.39	196.02	212.5	228.24	192.29	194.29	192.23	203.45	203.33	202.53	220.89	205.83	339.25	194.67	186.06	199.48	242.09	207.27	223.71	203.75	388.41
325	27.1	209.43	203.84	215.17	198.54	198.15	201.47	243.31	259.78	206.58	186.27	190.53	203.54	190.73	188.25	227.03	254.29	201	186.14	193.64	197.39	199.25	209.76	223.9	191.93	198.53	187.1	194.65	197.82	196.63	212.73	228.36	192.38	194.41	192.31	203.57	203.38	203.08	220.85	204.58	351.19	194.5	186.38	199.56	243.63	207.34	224.11	205.28	379.58
326	27.1833	209.56	203.97	215.69	198.58	198.33	200.91	243.37	258.26	206.83	186.06	190.69	203.42	191.02	188.15	227.29	247.97	200.92	186.07	193.75	197.32	199.09	209.73	224.04	191.95	198.61	187.22	194.73	197.73	196.28	212.69	228.77	192.52	194.73	192.5	203.5	203.24	202.74	221.31	204.06	345.57	194.61	186.58	200.09	242.38	207.33	224.1	206.55	406.11
327	27.2667	209.76	203.99	215.74	198.6	198.35	201.28	243.96	258.56	207.08	186.17	191.08	203.69	191.21	188.3	227.54	257.49	201.34	186.35	193.88	197.78	199.23	210.06	224.31	192.09	198.71	187.4	195.06	198.03	196.09	212.89	228.99	192.61	194.68	192.49	203.57	203.61	203.28	221.35	206.76	342.44	194.7	186.45	199.77	243.3	207.55	224.32	206.13	431.4
328	27.35	209.99	204.12	215.75	198.62	198.69	201.53	243.97	259.21	207.25	186.47	190.77	203.67	191.27	188.58	227.99	252.17	201.37	186.24	193.93	197.68	199.4	210.04	224.45	191.97	199.19	187.54	194.91	197.97	196.48	212.92	229.2	192.82	195.05	192.62	203.68	203.67	203.28	221.33	204.63	342.02	194.81	186.83	200.09	242.94	207.5	224.78	206.56	390.31
329	27.4333	210.01	204.16	215.85	198.83	198.71	201.45	244.22	257.54	207.69	186.41	190.94	203.89	191.58	188.62	227.84	254.74	201.86	186.5	194.16	197.97	199.64	210.27	224.68	192.14	199.78	187.7	195.3	198.06	197.17	213.04	229.2	192.76	194.83	192.79	203.84	203.67	203.55	221.3	205.21	344.36	194.93	186.79	200.09	243.97	207.57	224.52	206.29	382.05
330	27.5194	210.32	204.41	216.25	198.81	198.71	201.57	244.45	258.81	207.6	186.62	191.27	204	191.39	188.64	228	251.39	202.28	186.63	194.02	197.85	199.49	210.22	225.01	192.09	199.54	187.82	195.16	198.17	196.86	213.27	229.28	192.67	195.13	192.99	203.88	203.83	203.42	221.61	204.12	348.57	195.09	186.8	200	243.58	208.05	224.67	208.08	388.11
331	27.6028	210.4	204.54	216.36	199.11	198.56	201.71	244.43	258.74	207.59	186.94	191.16	204.2	191.74	188.81	228.13	257.76	202.11	186.67	194.34	198.13	199.86	210.42	224.85	192.63	199.78	187.99	195.49	198.52	197.41	213.31	229.41	192.81	195.15	193.09	203.95	203.85	203.67	221.59	205.91	354.06	195.19	187.12	200.18	243.93	208.01	224.83	206.69	386.29
332	27.6861	210.92	204.71	216.39	199.13	198.82	201.55	244.63	258.87	208.19	186.83	191.45	204.27	191.69	188.95	228.51	252.13	202.17	186.93	194.22	198.32	199.93	210.67	225.21	192.52	200.4	188.16	195.34	198.44	197.16	213.56	229.56	192.97	195.45	193.29	204.11	203.92	203.7	221.9	206.51	351.29	195.44	187.12	200.32	244.2	208.13	224.87	207.03	376.65
333	27.7694	210.9	204.81	216.1	199.59	199.02	201.97	245.05	259.16	208.5	187.17	191.54	204.35	191.71	189.33	228.64	255.2	202.55	187.04	194.42	198.24	200.07	210.74	225.47	192.46	200.1	188.25	195.37	198.8	197.23	213.67	229.93	192.88	195.71	193.48	204.14	204.17	203.79	221.89	205.97	346.13	195.59	187.23	200.55	245.02	208.26	224.85	207	385.94
334	27.8528	211.27	205.08	216.32	199.51	198.96	202.36	244.83	259.8	208.66	187.3	191.34	204.48	191.83	189.05	228.86	257.23	203.35	187.23	194.48	198.4	200.04	210.84	225.58	192.78	200.34	188.48	195.86	198.99	197.41	213.73	230.18	193.5	195.6	193.35	204.43	204.14	204.39	222.04	206.24	352.32	195.41	187.51	200.69	243.91	208.16	225.19	206.18	376.07
335	27.9361	210.96	204.97	216.43	199.56	199.2	202.39	245.12	260.83	208.8	186.94	191.54	204.76	191.9	189.29	229.03	257.19	202.94	187.2	194.43	198.3	200.05	210.79	225.64	192.64	200.5	188.48	195.6	198.93	197.62	214.06	230.18	193.64	195.89	193.65	204.54	204.66	203.89	221.96	207.58	350.94	195.74	187.73	200.79	244.65	208.25	225.26	206.52	379.86
336	28.0194	211.56	205.14	216.56	199.78	199.21	202.17	245.32	253.52	208.67	187.41	191.82	204.62	191.84	189.15	229.03	253.65	203.06	187.31	194.7	198.4	200.06	211.17	225.83	192.86	200.63	188.42	195.93	198.71	198.01	213.86	230.22	193.17	195.93	193.56	204.27	204.17	203.69	222.34	206.78	375.64	196.08	187.74	200.62	243.96	208.46	225.32	205.96	372.43
337	28.1028	211.83	205.2	216.66	199.84	199.42	202.48	245.33	254.85	208.83	187.23	191.88	204.9	192	189.6	229.04	254.11	203.2	187.54	194.61	198.38	200.03	211.41	226.06	192.76	201.17	188.55	196.19	199.04	197.68	214.16	230.84	193.59	195.85	193.79	204.76	204.64	203.99	222.64	206.72	352.76	195.91	187.67	200.96	243.41	208.49	225.57	205.34	382.21
338	28.1861	211.84	205.58	217.02	200.01	199.54	202.54	245.7	257.5	209.18	187.67	191.78	204.89	192	189.33	229.32	256.96	203.13	187.76	194.9	198.72	200.49	211.46	226.45	192.82	201.04	188.99	196.06	199.19	197.52	214.7	230.8	193.38	195.93	193.83	204.8	204.82	204.43	222.7	206.24	345.75	196.15	187.78	201.02	242.95	208.74	225.91	204.81	366.81
339	28.2694	212.12	205.84	216.92	200.33	199.61	202.8	245.78	261.62	209.25	187.83	191.98	205.03	192.2	189.5	229.61	255.48	203.68	188.09	194.81	198.92	200.41	211.72	226.43	192.74	201.53	189.16	196.17	199.59	198.04	214.57	230.97	193.77	196.01	194.12	205.27	204.73	204.47	222.98	207.79	346.91	196.16	187.85	200.99	244.12	208.68	226.16	206.98	374.98
340	28.3556	212.32	205.77	217.17	200.41	199.51	202.75	245.98	264.65	209.67	187.78	192.25	205	192.46	189.62	230.03	258.97	203.83	188.28	195.41	199.01	200.45	211.82	226.58	193.06	201.76	189.45	196.36	199.29	197.94	214.63	231.26	193.74	196.31	194.14	205.03	204.75	204.4	223.27	207.76	353.27	196.06	188.11	201.46	244.95	208.84	226.13	206.03	372.19
341	28.4389	212.79	205.98	217.32	200.27	199.86	202.98	246.57	258.29	209.68	187.85	192.36	205.33	192.6	189.76	230.15	259.06	204.16	188.02	195.36	198.87	200.77	211.9	227.1	193.19	201.81	189.63	196.54	199.45	198.15	214.75	231.5	193.87	196.52	194.19	205.02	205.07	204.47	223.02	207.52	335.34	196.66	188.29	201.17	244.81	209.01	226.38	208.54	384.39
342	28.5222	212.9	206.1	217.35	200.75	200.09	203.19	246.66	258.93	210.06	188.3	192.31	205.08	192.94	190.05	230.22	260.55	204.01	188.18	195.5	198.89	200.72	211.96	227.15	193.17	202.01	189.6	196.85	199.52	198.66	214.88	231.52	193.57	196.77	194.63	205.23	205.03	204.87	223.3	207.85	340.49	196.55	188.5	201.33	243.66	209.18	226.26	206.74	371.51
343	28.6056	212.95	206.25	217.67	200.68	200.22	203.35	247.02	260.88	210.23	188.17	192.45	205.5	192.73	190.32	230.45	256.33	204.21	188.54	195.45	199.19	200.96	212.26	227.13	193.34	201.95	189.51	196.62	199.81	198.78	215.22	231.87	193.53	196.81	194.93	205.39	205.32	204.75	223.57	206.71	348.43	196.78	188.51	201.39	243.63	208.96	226.31	208.16	378.72
344	28.6889	213.01	206.47	217.56	201.02	200.32	203.38	247.13	261.2	210.27	188.33	192.58	205.77	192.86	190.29	230.73	259.23	205.47	188.4	195.56	199.12	201.04	212.71	227.47	193.27	202.55	189.87	196.97	199.57	198.9	215.38	232.32	193.59	197.08	194.65	205.5	205.36	204.94	223.69	208.38	356.54	196.85	188.49	201.68	245.31	209.52	226.47	208.52	355.85
345	28.7722	213.17	206.64	217.9	201.12	200.21	203.3	247.62	260.8	210.57	188.66	192.89	205.94	193.02	190.37	230.96	256.61	204.63	188.54	195.62	199.36	200.99	212.44	227.56	193.2	202.87	189.94	197.04	199.8	198.42	215.36	232.12	193.85	197.14	194.8	205.59	205.51	204.82	223.76	208.85	341.34	196.85	188.86	201.75	244.18	209.39	226.55	205.63	370.91
346	28.8556	213.64	206.72	217.96	201.1	200.53	203.54	247.4	261.61	210.61	188.75	192.77	205.81	193.22	190.56	230.75	259.31	204.56	188.76	195.86	199.52	201.26	212.44	227.78	193.24	202.49	190.01	196.78	199.84	198.52	215.24	232.62	193.7	197.24	194.88	205.58	205.44	204.81	223.83	209.16	346.75	197.16	188.91	201.95	243.78	209.29	226.57	207.57	364.43
347	28.9389	213.72	206.78	217.82	201.34	200.61	203.76	247.63	261.19	210.73	188.84	192.92	206.19	193.15	190.52	231.31	257.68	204.78	188.84	195.87	199.47	201.28	212.68	227.86	193.58	202.79	190.03	197.12	200.23	199	215.38	232.78	193.71	197.35	195.17	205.72	205.39	205.39	223.71	207.99	343.03	197.03	189.17	201.89	245.13	209.54	226.74	207.72	391.2
348	29.0222	213.85	206.84	218.11	201.54	200.68	203.56	247.56	263.73	211.03	188.73	193.21	206.08	193.16	190.36	231.57	260.64	205.41	189.06	195.89	199.79	201.19	212.67	228.33	192.97	202.71	190.18	197.39	200.06	199.48	215.44	232.65	193.64	197.21	195.25	205.96	205.7	205.21	223.98	210.11	348.31	197.2	189.25	201.84	245.44	209.48	226.75	207.9	379.41
349	29.1056	213.78	207.02	218.32	201.67	200.72	203.93	248.16	262.85	210.89	189	193.37	206.19	193.14	190.7	231.59	261.24	205.2	189.18	195.95	199.87	201.29	212.79	228.49	193.25	203.06	190.36	197.28	200.47	198.98	215.57	233.16	193.75	197.54	195.23	206.23	205.69	205.03	223.79	210.52	342.46	197.46	189.09	202.26	244.39	209.8	227.02	208.43	381.78
350	29.1917	213.99	207.18	218.19	201.78	200.89	204.34	248.34	264.81	211.19	188.9	192.94	206.16	193.33	191.19	231.69	261.59	205.85	189.06	196.37	199.92	201.73	213.03	228.62	193.43	203.47	190.62	197.28	200.32	199.14	216.1	233.35	194.11	197.78	195.96	206.14	206.08	205.44	224.31	209.59	339.84	197.39	189.13	202.04	245.09	209.87	227.2	207.33	385.43
351	29.275	214.42	207.32	218.54	201.84	200.97	204.11	248.54	266.13	211.59	189.25	193.33	206.41	193.49	191.01	232.12	257.77	205.58	189.4	196.06	200.13	201.54	213.1	228.66	193.41	203.4	190.6	197.71	200.66	199.39	215.97	232.99	194.02	197.44	195.81	206.41	205.95	205.91	224.41	209.93	356.48	197.78	189.59	202.52	246.21	210.15	227.07	208.19	359.81
352	29.3583	214.26	207.49	218.81	201.84	201.25	204.45	248.97	260.69	211.48	189.18	193.65	206.44	193.61	190.89	232.11	259.8	205.8	189.79	196.72	200.33	201.77	213.23	229.17	193.38	203.74	191.08	197.88	200.76	199.55	216.11	233.23	193.78	197.62	196.06	206.39	205.9	205.94	224.05	209.47	342.55	197.88	189.65	202.59	245.58	210.43	227.27	205.86	364.52
353	29.4417	214.64	207.66	218.75	201.9	201.16	204.39	248.92	266.42	211.79	189.65	193.41	206.65	193.62	191.34	232.22	258.66	206.08	189.89	196.72	200.19	201.72	213.38	229.04	193.25	203.92	191.03	197.69	200.73	199.67	216.08	233.58	193.97	198.28	195.79	206.57	206.31	205.49	224.49	209.86	342.5	197.79	189.67	202.63	244.69	210.41	227.66	206.15	371.82
354	29.525	214.7	207.77	219.03	202.01	201.33	204.51	249.21	263.29	212.08	189.58	193.52	206.73	193.77	191.32	232.47	260.51	205.86	189.89	196.54	200.08	202.06	213.85	229.44	193.38	203.85	191.13	197.81	200.73	199.63	216.3	233.64	193.59	197.9	196.23	206.35	206.31	205.48	224.97	210.67	354.93	197.76	189.69	202.61	245.18	210.24	228	208.25	376.43
355	29.6083	214.85	208.15	219.1	202.29	201.46	204.59	248.9	265.42	211.96	189.88	193.75	207.03	193.76	191.54	232.6	259.71	206.15	190.08	196.9	200.26	201.94	213.93	229.3	193.3	203.67	191.2	197.92	200.91	200.55	216.31	233.95	193.77	198.26	196.23	206.5	206.4	205.8	225.06	211.32	351.85	198.29	189.8	202.71	244.87	210.5	227.87	206.08	379.72
356	29.6917	214.82	207.85	219.14	202.29	201.61	204.65	249.41	261.57	212.13	189.94	193.85	206.89	194.12	191.54	232.73	261.77	206.14	190.23	196.79	200.5	201.97	214.09	229.47	193.53	204.15	191.11	198.11	200.79	200.23	216.68	234.11	194.09	198.31	196.25	206.7	206.49	206.82	225.05	210.78	331.32	198.31	189.93	203.24	246.13	210.48	228	208.67	356.92
357	29.775	215.36	207.96	219.19	202.41	201.66	204.88	249.57	268.15	212.37	189.81	193.85	207.21	194.02	191.6	232.96	257.33	206.71	190.18	197.21	200.25	202.4	214.2	229.78	193.56	204.23	191.5	198.23	201.28	199.96	216.8	234.28	193.86	198.49	196.12	206.85	206.52	206.03	225.3	209.73	355.37	198.17	190.59	203.04	245.75	210.79	228.15	210.17	357.53
358	29.8583	215.26	208.22	219.37	202.52	201.89	205.02	250.07	263.89	212.49	190.45	194.24	207.19	193.93	191.62	233.24	259.71	207.08	190.34	197.17	200.63	202.5	214.45	229.99	193.36	204.69	191.78	198.36	201.4	200.26	217.03	234.73	193.93	198.65	196.65	207.06	206.69	206.97	225.22	211.94	349.32	198.39	190.54	203.16	246.65	210.62	228.28	209.62	369.51
359	29.9417	215.82	208.46	219.63	202.69	202.07	205.47	250.11	266.55	212.44	190.3	194.13	207.39	194.25	191.94	233.5	262.71	207.38	190.3	197.25	200.86	202.61	214.69	230.26	193.34	204.73	191.94	198.64	201.69	200.37	217.31	234.95	193.47	198.85	196.75	206.88	206.9	206.97	225.74	210.84	355.96	198.45	190.53	203.48	245.56	210.85	228.65	207.42	363.66
360	30.0278	215.77	208.44	219.9	202.91	202.23	205.51	250.38	267.07	212.76	190.36	194.33	207.49	194.78	191.92	233.54	257.06	207.16	190.55	197.23	200.97	202.73	214.95	230.52	193.25	205	192	198.69	201.74	201	217.37	235.16	193.78	199.1	196.57	207.26	206.75	206.73	225.91	211.11	335.85	198.78	190.8	203.2	246.04	211.11	228.67	206.6	368.65
361	30.1111	215.9	208.54	219.94	203.27	202.5	205.54	250.76	268.69	213.03	190.57	194.72	207.5	194.49	192.31	233.92	262.51	207.15	191.09	197.54	201.18	202.8	214.96	230.51	193.33	205.21	191.95	198.71	201.69	200.61	217.51	235.39	193.44	199.16	197.1	207.6	207.15	207.39	225.66	211.45	330.11	198.87	190.84	203.71	246.72	211.17	228.76	209.31	352.13
362	30.1944	216.11	208.99	220.07	203.22	202.19	205.62	250.83	266.51	213.19	190.74	194.94	207.84	194.94	191.98	234.17	265.84	207.18	190.82	197.77	201.17	202.74	214.98	230.78	193.5	204.86	192.22	198.77	201.61	201.68	217.61	235.72	193.42	199.21	197.24	207.31	207.12	207.66	225.72	212.64	340.22	199.13	190.92	203.37	247.1	211.29	228.89	209.25	360.07
363	30.2778	216.31	209.12	220.1	203.42	202.61	205.85	251.06	265.48	213.15	190.9	194.76	207.87	195.03	192.17	234.17	261.85	207.12	190.85	197.57	201.42	203.04	214.97	231	193.09	205.01	192.45	198.91	201.95	200.75	217.87	235.94	193.68	199.34	197.3	207.67	207.25	207.5	226.21	213.24	353.52	199.2	190.91	203.72	247.13	211.79	229.02	206.53	356.04
364	30.3611	216.31	209.14	220.12	203.48	202.57	205.77	251.2	263.32	213.36	190.98	194.92	208.12	194.91	192.4	234.31	264.66	207.39	190.95	197.72	201.23	203.23	215.33	231.29	193.02	205.93	192.26	199	201.78	201.84	217.71	235.61	193.49	199.35	197.17	207.86	207.48	207.88	225.89	211.92	352.06	199.48	191.27	203.98	246.88	211.68	228.95	207.43	354.15
365	30.4444	216.27	209.25	220.54	203.77	202.82	205.91	251.5	265.55	213.27	191.16	195	207.96	194.88	192.61	234.71	257.4	207.57	191.13	197.88	201.83	203.1	215.28	231.48	193.23	205.51	192.33	199.29	201.88	201.68	217.73	236.09	193.3	199.23	197.35	207.94	207.56	208.24	226.02	214.62	331.23	199.4	190.93	203.99	246.19	211.78	228.96	209.05	359.85
366	30.5278	216.59	209.22	220.4	203.83	202.97	206.25	251.39	261.96	213.54	191.22	194.94	208.26	195.42	192.8	234.71	265.2	207.66	191.37	198.27	201.75	203.32	215.6	231.5	193.03	205.06	192.79	199.5	202.44	201.66	218.17	236.19	193.38	199.66	197.4	207.99	207.6	207.58	226.23	212.53	331.26	199.41	191.27	203.75	249.02	211.79	228.95	209.09	361.08
367	30.6111	216.56	209.53	220.78	203.92	203.02	206.31	251.6	267.8	213.64	191.24	195.29	208.31	195.47	192.83	235.2	258.54	207.97	191.52	198.11	201.56	203.19	215.54	231.9	192.77	205.59	192.78	199.38	202.27	200.76	218.29	236.6	193.43	199.76	197.63	208.26	207.89	208.05	226.42	213.35	336.6	199.78	191.23	204.41	247.1	211.85	229.1	209.2	364.89
368	30.6944	216.87	209.58	220.9	204.04	203.02	206.43	251.99	268.11	213.73	191.22	195.39	208.52	195.45	192.97	235.28	263.42	207.99	191.63	198.34	201.95	203.42	215.49	231.97	192.9	205.69	192.8	199.69	202.56	201.66	218.52	236.74	193.02	199.84	197.88	208.3	208.01	207.69	226.31	213.51	353.27	199.43	191.92	204.44	248.03	211.7	229.19	207.08	359.55
369	30.7778	216.89	209.91	220.82	204.31	203.29	206.85	252.59	272.1	213.67	191.38	195.43	208.52	195.46	193.05	235.35	264.83	207.83	191.86	198.35	201.91	203.54	215.66	232.16	192.83	205.98	193.25	199.66	202.61	201.89	218.39	236.99	193.3	200.14	198.15	208.28	208.23	208.36	226.85	214.89	350.04	199.91	191.9	204.54	247.8	212.34	229.56	210.72	366.99
370	30.8639	217.17	209.76	220.93	204.15	203.67	206.77	252.5	268.59	214.17	191.8	195.42	208.65	195.77	193.51	235.7	263.23	208.39	191.88	199.02	202.11	203.78	216.04	232.45	192.77	206.48	193.41	200.1	202.86	201.06	218.7	237.23	193.22	200.11	198.2	208.38	208.23	207.82	226.64	213.43	333.08	200.08	191.77	204.74	247.88	212.42	229.8	207.01	355.95
371	30.9472	217.06	210.06	221.15	204.78	203.56	206.92	252.46	270.88	214.04	191.96	195.82	208.87	195.96	193.55	235.78	263.04	208.68	192.2	198.71	202.28	203.75	216.04	232.31	192.49	206.52	193.68	200.18	202.94	203	218.47	237.43	192.95	200.47	198.13	208.6	208.01	208.87	226.76	211.12	334.62	199.94	191.89	204.73	248.4	212.38	229.95	209.48	352.55
372	31.0306	217.17	209.92	221.22	204.66	203.58	207.01	252.45	273.88	214.19	192	196.05	209.09	195.93	193.71	236.27	269.19	208.14	192.25	198.87	201.99	203.9	216.24	232.68	192.59	206.21	193.64	200.17	202.91	202.75	218.72	237.5	193	200.42	198.3	208.79	208.55	208.21	226.93	213.51	336.67	199.93	192	204.86	248.2	212.38	229.94	211.34	374.39
373	31.1139	217.27	210.69	221.43	204.55	203.54	206.99	252.8	269.06	214.24	192.07	196.09	209.1	195.96	193.51	236.49	263.81	209.08	192.26	198.89	202.18	204.09	216.27	232.82	193.04	206.35	193.83	200.53	203.22	202.84	219.05	237.79	193.22	200.46	198.49	208.66	208.49	208.44	227.33	214.28	334.12	200.13	192.43	204.79	247.84	212.48	230.15	212.07	364.87
374	31.1972	217.15	210.44	221.53	204.61	203.98	207.56	253.2	274.57	214.42	192.2	196.28	209.2	196.08	193.87	236.31	266.37	208.49	192.54	198.8	202.48	204.13	216.8	232.84	192.38	206.38	193.77	200.21	203.35	202.68	219.1	237.43	193.02	200.73	198.44	208.72	208.74	208.99	227.2	212.2	329.8	200.25	192.5	205.05	247.8	212.66	230.45	206.48	341.53
375	31.2806	217.67	210.54	221.56	204.81	204.4	207.21	253.25	270.13	214.25	192.29	196.2	209.38	196.15	193.78	236.44	268.21	208.61	192.58	199.17	202.86	204.27	217.19	233.1	192.4	206.29	194.09	200.3	203.35	202.41	219.35	237.95	192.71	200.68	198.88	209.1	208.63	208.73	227.72	214.85	348.93	200.36	192.68	204.96	247.5	212.69	230.51	211.45	352.35
376	31.3639	217.57	210.81	221.98	205.14	204.41	207.49	253.41	271.31	214.47	192.39	196.07	209.36	196.51	194.11	236.67	266.07	208.72	192.5	199.41	202.58	204.37	217.27	233.61	192.53	206.74	194.17	200.35	203.37	203.02	219.76	237.93	192.66	201.05	198.75	208.96	208.97	208.36	227.7	214.83	332.53	200.41	192.45	205.19	248.81	212.86	230.62	208.73	344.96
377	31.4472	217.72	210.88	221.98	205.08	204.25	207.79	253.84	275.68	214.5	192.69	196.57	209.64	196.59	194.08	237.01	269.78	208.84	192.68	199.47	202.98	204.8	216.96	233.58	192.62	206.65	194.45	201.06	203.74	204.46	219.93	238.45	192.99	201.1	199.17	209.36	209.19	208.46	227.84	214.19	341.99	200.87	192.52	205.21	247.21	213.14	230.87	211.56	345.14
378	31.5306	217.75	211.11	222.11	205.26	204.53	207.76	254.15	271.51	214.64	192.73	196.53	209.79	196.53	194.3	237.37	270.48	209	193.16	199.38	202.91	204.61	217.56	234.31	192.34	206.73	194.33	200.84	203.99	202.69	219.96	238.47	192.61	201.17	199.1	209.2	209.24	208.86	227.89	215.97	531.82	201.12	192.86	205.23	248.18	213.28	230.92	212.43	345.39
379	31.6139	218.08	211.22	222.34	205.32	204.86	208.15	254.34	272.83	214.94	193	196.57	209.8	196.7	194.5	237.49	266.12	209.16	193.18	199.54	203.09	204.7	217.53	233.91	192.31	206.91	194.62	201.24	204.04	205.24	221.67	238.77	192.2	200.97	199.33	209.6	209.29	208.81	228.19	214.74	338.07	201.22	193.26	205.62	248.7	213.5	230.94	209.49	354.6
380	31.7	217.91	211.34	222.54	205.32	204.88	208.22	254.56	275.43	214.78	193.38	196.75	209.88	197	194.66	237.63	266.33	209.03	193.11	199.85	203.37	204.65	217.39	234.25	192.16	207.69	194.86	201.15	204.12	203.82	222.58	239.06	192.49	201.34	199.41	209.56	209.61	209.35	228.49	213.79	332.76	201.17	193.45	205.75	247.89	213.39	231.03	211.89	332.31
381	31.7833	218.1	211.4	222.9	206.02	205.03	208.26	254.83	275.27	215.07	192.99	196.91	210.11	196.83	194.75	237.86	267.56	209.12	193.45	200.12	203.28	205.11	217.46	234.47	191.99	206.91	195.06	201.32	204.24	203.09	222.54	239.43	192.11	201.5	199.57	209.8	209.44	209.52	228.49	215.45	317.88	201.31	193.27	205.56	248.79	213.67	231.07	211.23	359.66
382	31.8667	218.23	211.55	222.87	206.01	205.07	208.38	254.7	274.58	215.1	193.51	196.97	210.19	197.24	194.7	237.86	263.15	209.28	193.56	200.2	203.29	205.04	217.91	234.7	191.94	207.09	195.05	201.46	204.29	203.46	222.62	239.59	192.41	201.52	199.57	209.88	209.81	209.97	228.54	214.32	338.44	201.48	193.6	205.84	248.99	213.5	231.31	209.94	348.45
383	31.95	218.32	211.82	223.07	206.2	205.16	208.71	254.63	269.74	214.92	193.54	197.16	210.29	197.28	194.93	238.21	266.05	209.01	194.27	200.22	203.48	205.26	217.65	234.94	192.11	207.19	195.14	201.88	204.35	204.08	222.83	239.59	191.98	201.76	199.74	209.73	209.76	209.71	228.6	215.81	346.42	201.48	193.5	205.95	248.69	214.07	231.17	211.84	326.9
384	32.0333	218.21	211.98	223.03	206.19	205.15	208.38	255.34	271.15	214.88	193.41	197.66	210.34	197.48	195.05	238.45	265.71	209.52	193.82	200.11	203.87	205.31	217.86	234.97	191.94	207.33	195.19	201.76	204.55	205.3	222.41	239.91	191.8	201.77	199.75	209.96	209.98	209.56	228.62	213.64	355.27	201.54	193.78	206.29	248.68	213.84	231.31	209.04	357.09
385	32.1167	218.19	212.05	223.03	206.16	205.41	208.8	255.47	273.51	214.9	193.83	197.33	210.62	197.19	195.18	238.7	265.27	209.2	193.97	200.67	203.81	205.34	217.91	235.16	191.74	207.46	195.23	201.88	204.67	203.55	222.5	240.05	192.06	202.2	200.13	210.02	210	210.51	228.71	215.76	332.55	201.59	193.62	206.3	249.01	213.97	231.61	210.27	337.39
386	32.2	218.56	211.96	223.49	206.36	205.4	209.03	255.88	274.46	215.09	193.77	197.57	210.6	197.62	195.26	238.97	271.29	209.54	194.21	200.61	204.11	205.71	218.21	235.58	191.82	207.32	195.46	202	204.77	206.47	222.54	240.17	191.92	202.25	200.12	210.22	210.37	209.83	228.78	215.24	334.54	201.92	193.85	206.41	249.19	214.11	231.55	208.83	335
387	32.2833	218.54	212.32	223.47	206.53	205.92	209.16	256.39	267.06	215.32	194.05	197.76	210.85	197.73	195.5	239.25	270.68	209.38	194	200.65	204.03	205.56	218.3	235.54	191.82	207.53	195.62	202.27	204.89	203.99	223.01	240.65	191.92	202.53	200.24	210.36	210.53	210.21	228.89	215.94	340.17	201.93	194.12	206.6	249.3	214.34	231.85	210.39	340.97
388	32.3667	218.68	212.61	223.5	206.61	205.87	209.28	256.06	273.05	215.33	194.27	197.8	210.97	197.93	195.29	239.11	270.34	209.31	194.35	200.89	204.24	206.09	218.56	235.91	191.8	207.48	196.04	202.4	205.28	203.94	223.06	240.45	192.12	202.51	200.42	210.44	210.23	210.41	229.07	214.85	364.74	202.13	194.31	206.66	250.75	214.65	232.19	212.15	353
389	32.45	218.71	212.68	223.77	206.69	205.96	209.78	256.39	276.29	215.33	194.34	198.09	211.26	197.95	195.73	239.47	269.02	209.69	194.66	200.93	204.41	206.03	218.71	235.91	191.86	207.7	195.92	202.42	205.49	204.44	223.28	240.77	191.86	202.64	200.73	210.72	210.61	210.03	229.28	218.06	324.41	202.4	194.39	206.77	249.74	214.33	232	209.62	330.85
390	32.5361	218.45	212.66	224.07	207.09	206.26	209.38	256.8	276.14	215.48	194.24	198.14	211.25	198.07	195.63	239.66	269.82	210.73	194.43	201.17	204.4	206.19	218.66	236.02	191.59	207.65	196.02	202.71	205.42	204.22	223.4	240.83	191.67	202.76	200.68	210.68	210.59	212.01	229.49	216.25	341.24	202.66	194.62	206.81	250.8	214.71	232.25	210.22	337.49
391	32.6194	218.7	212.82	224.11	206.89	206.29	209.73	256.44	276.65	215.31	194.54	198.18	211.22	198.19	195.84	239.58	265.54	209.84	194.8	201.27	204.84	206.07	218.71	236.15	191.7	207.5	196.08	202.64	205.53	204.43	223.12	240.95	191.54	202.59	202.12	210.69	210.83	211.31	229.66	216.4	336.65	202.71	194.5	207.09	249.82	214.89	232.32	213	325.92
392	32.7028	218.52	213.19	224.01	206.95	206.39	209.81	256.83	273.04	215.45	194.77	198.25	211.3	198.41	195.8	239.79	270.34	209.58	195.05	201.12	204.58	206.19	218.94	236.43	191.3	207.7	196.1	202.93	205.75	204.5	223.84	241.3	191.68	202.97	202.43	210.9	210.89	210.53	229.92	216.26	322.71	202.41	194.44	207.07	249.02	215.09	232.22	211.78	345
393	32.7861	218.81	213.02	224.1	207.4	206.35	209.75	257.04	271.44	215.63	194.94	198.26	211.53	198.65	196.11	240.29	273.26	209.64	195.04	201.46	204.65	206.86	219.26	236.81	191.2	207.74	196.61	203.16	205.83	204.71	223.74	241.62	191.2	203.09	202.85	211.12	210.83	212.4	230.04	216.98	341.52	202.99	194.85	207.12	250.17	214.91	232.62	210.44	337.06
394	32.8694	218.85	213.22	224.48	207.18	206.52	209.93	257.35	275.64	215.8	194.82	198.77	211.7	198.82	196.32	240.09	273.36	209.79	194.97	201.74	204.68	206.62	219.29	236.67	191.3	207.56	196.65	203.06	205.6	204.54	224.12	241.48	191.57	203.19	202.6	211.31	211.06	210.82	230.1	216.42	375.69	202.89	194.81	207.38	250.47	215.17	232.83	212.16	345.02
395	32.9528	219.33	213.48	224.73	207.42	206.84	209.93	257.52	277.13	215.94	194.87	198.71	211.76	198.8	196.33	240.28	266.84	210.23	195.2	201.59	205.28	206.74	219.48	236.93	191.35	207.81	196.71	203.48	205.91	205.38	224.33	241.84	191.67	203.33	202.69	211.43	211.27	211.01	230.31	217.11	335.72	202.91	194.81	207.29	251.6	215.5	233.09	211.19	337.68
396	33.0361	219.21	213.57	224.79	207.91	207.01	210.31	257.77	277.51	215.77	195.2	198.88	211.96	198.77	196.68	240.76	270.84	209.91	195.53	201.9	205.19	206.86	219.87	237.25	191.39	208.15	196.82	203.5	206.34	207.97	225	241.9	191.01	203.59	203.15	211.43	211.53	211.5	230.34	218.29	324.95	203.19	195.2	207.76	250.54	215.34	232.87	210.03	343.25
397	33.1194	219.33	213.79	225.02	208.02	207.4	210.52	257.94	277.83	215.86	195.17	199.22	212.32	199.26	196.72	241.26	269.78	210.06	195.71	202.14	205.29	206.67	220.18	237.48	191.13	208.1	196.87	203.68	206.42	205.65	224.21	242.22	191.16	204.07	203.32	211.6	211.41	211.67	230.33	216.9	346.46	203.29	195.18	207.77	250.69	215.67	233.2	211.44	341.61
398	33.2028	219.21	213.74	225.33	208.16	207.39	210.66	258.32	271.36	215.95	195.68	199.38	212.01	199.42	196.78	241.2	272.42	210.05	195.65	202.06	205.6	207.24	220.1	237.77	191.1	207.59	197.21	204.05	206.7	205.8	225.05	242.34	190.96	203.97	203.32	211.78	211.85	211.88	230.59	218.36	331.08	203.42	195.86	207.92	250.52	215.8	233.33	212.83	335.86
399	33.2861	219.18	214.09	225.05	208.25	207.49	210.79	258.71	275.19	216.15	195.78	199.52	212.48	199.38	197.09	241.4	274.57	210.18	195.68	202.45	205.58	207.37	219.78	237.94	191.02	208.08	197.31	203.63	206.63	205.57	225.09	242.57	191.16	203.89	203.41	211.82	212.24	212.02	230.67	217.48	338.44	203.94	195.42	208.05	250.99	215.9	233.16	212.06	382.9
400	33.3722	219.27	214.16	225.36	208.36	207.61	210.71	258.5	271.64	215.69	195.81	199.25	212.29	199.71	197.19	241.76	273.53	210.06	196.12	202.58	206.02	207.56	220.39	238.21	190.95	207.92	197.52	203.98	206.77	205.64	225.35	243	191.06	203.97	203.7	212.07	212.03	212.42	230.91	218.96	319.61	203.82	195.62	207.83	251.16	216.09	233.46	212.24	364.55
401	33.4556	219.55	214.25	225.53	208.41	207.88	211.01	258.95	279.78	216.06	195.47	199.95	212.67	199.77	197.26	241.65	274.68	210.03	195.86	202.51	205.92	207.55	220.42	238.16	190.99	208.54	197.44	203.97	207.04	206.26	224.83	243.22	190.83	204.18	203.95	211.99	212.22	211.9	230.83	217.4	335.03	204.26	195.56	207.94	250.51	216.33	233.68	214.99	404.66
402	33.5389	219.17	214.54	225.67	208.64	207.99	211.01	258.97	278.71	215.86	196.09	199.4	212.69	199.81	197.49	242.09	273.3	209.84	196.41	202.96	206.2	207.74	220.59	238.51	190.89	208.37	197.86	204.31	206.95	206	225.37	243.24	190.62	204.29	203.19	212.31	212.45	212.03	230.87	218.4	325.56	204.23	195.87	208.35	251.47	216.26	233.55	212.82	352.62
403	33.6222	219.29	214.46	225.88	208.63	207.96	211.59	259.19	274.22	215.98	196.22	199.92	212.86	199.83	197.61	242.2	276.26	210.53	196.34	202.72	206.38	207.83	220.43	239.11	190.93	208.36	197.64	204.65	206.87	206.53	224.77	243.66	190.66	204.43	204.13	212.12	212.26	212.97	231.07	217.24	331.12	204.13	196.04	208.28	252.31	216.57	233.69	212.48	347.9
404	33.7056	219.38	214.91	226.15	208.73	208.3	211.53	259.44	281.7	216.11	196.37	200.09	213.18	199.89	197.7	242.6	276.18	210.29	196.38	203.01	206.68	207.88	220.87	238.85	191.21	208.15	197.93	204.54	207.21	205.99	225.83	243.56	190.7	204.67	204.31	212.47	212.76	212.75	231.1	218.3	758.47	204.18	196.12	208.31	251.71	216.73	233.76	212.42	363.9
405	33.7889	219.71	214.8	226.24	208.87	208.49	211.8	259.44	274.14	216.07	196.47	200.13	213.09	200.46	198.14	242.82	266.87	210.4	196.48	203.11	206.5	208.21	220.86	239.34	190.74	208.16	198.28	204.91	207.54	207.04	225.55	244.01	191.24	204.86	203.78	212.54	212.99	213.1	231.46	217.92	1120.56	204.33	196.3	208.6	252.31	216.92	234.25	212.75	325.27
406	33.8722	219.64	215.29	226.44	209.35	208.47	211.9	260.33	278.45	216.16	196.57	200.27	213.2	200.56	198.05	242.83	272.06	210.6	196.64	203.35	206.65	208.2	220.81	239.41	190.67	208.24	198.33	205.08	207.95	206.83	225.69	244.01	190.79	204.84	204.84	212.73	213.07	212.84	231.45	218.66	1724.76	204.56	196.52	208.95	251.98	216.95	234.18	212.51	348.1
407	33.9556	219.69	215.4	226.6	209.22	208.62	212.05	260.12	276.7	216.23	196.62	200.71	213.44	200.34	198.13	243.21	270.9	210.7	196.74	203.42	207.08	208.51	221.15	239.57	191	208.49	198.2	205.49	208	206.9	226.55	244.19	190.77	205.25	204.24	212.66	212.77	213.15	231.89	217.3	1286.76	204.84	196.72	208.67	252.52	217.24	234.17	214.63	387.14
408	34.0389	219.73	215.27	226.69	209.59	208.83	212.21	260.1	278.88	215.95	196.88	200.93	213.55	200.88	198.29	243.07	269.7	210.5	197.04	203.67	206.6	208.47	221.21	239.56	190.87	208.58	198.71	205.29	207.95	206.91	226.35	244.48	190.41	205.17	205.04	213.17	213.18	213.6	231.83	219.22	0	204.63	196.73	208.92	252.9	217.02	234.72	212.72	404.95
409	34.1222	219.41	215.35	226.57	209.67	209.08	212.37	260.56	280.94	216.22	196.91	200.81	213.38	200.54	198.45	243.37	273.15	210.53	196.82	203.61	206.79	208.59	221.33	239.67	190.77	208.43	198.73	205.32	208.03	207.01	226.43	244.64	190.46	205.17	204.1	213.02	213.32	213.76	232.04	219.03	1768.38	204.81	196.99	209.28	252.08	217.31	234.71	216.23	377.46
410	34.2083	219.72	215.48	226.68	209.61	209.04	212.55	260.39	272.96	216.41	197.06	200.88	213.83	200.77	198.46	243.11	274.21	210.43	197.19	203.67	207.08	208.62	221.41	239.92	190.56	208.5	198.76	205.89	208.31	207.3	226.7	245.07	190.37	205.43	204.97	212.83	213.53	213.51	231.92	219.82	1583.74	204.95	196.9	209.26	252.1	217.14	234.6	213.54	347.56
411	34.2917	219.81	215.7	227.13	209.79	209.16	212.51	260.73	280.13	216.33	197.03	201.06	213.58	200.91	198.63	243.68	275.19	210.41	197.48	204.16	207.21	208.83	221.69	240.22	190.51	208.53	198.97	205.59	208.34	206.95	226.43	245.05	190.57	205.49	204.75	213.05	213.51	214.22	232.43	219	928.28	205.28	197.04	209.17	251.95	217.28	235.04	213.77	333.5
412	34.375	220.25	215.87	227.16	210.11	209.31	212.58	260.88	277.91	216.51	197.37	201.01	213.98	201.42	198.64	243.99	278.86	210.64	197.65	204.29	207.43	208.94	221.89	240.47	190.69	208.81	198.89	205.66	208.37	208.08	226.61	245.16	190.6	205.6	205.17	213.24	213.85	213.73	232.3	219.57	1584.27	205.27	197.17	209.49	252.54	217.73	235.25	212.04	381.54
413	34.4583	220.17	215.77	227.49	210.25	209.81	213.28	261.2	274.22	216.58	197.5	201.46	214.34	201.4	198.88	244.16	278.49	210.69	197.8	204.29	207.67	209.18	222.27	240.75	190.52	208.74	199.02	205.99	208.55	207.63	226.76	245.3	190.59	206.05	205.23	213.44	213.96	213.57	232.53	218.18	2553.12	205.52	197.24	209.77	252.95	217.72	235.25	212.77	366.76
414	34.5417	220.03	216.32	227.48	210.31	209.92	213.19	261.68	281.51	216.65	197.66	201.49	214.54	201.52	198.96	244.25	276.25	210.91	197.68	204.47	207.68	209.15	222.39	240.81	190.69	208.82	199.36	206.36	208.96	208.36	227.67	245.53	190.34	206.2	205.76	213.8	214.28	213.87	232.97	217.5	2700.2	205.69	197.61	209.73	252.21	217.84	235.32	214.03	363.29
415	34.625	219.96	216.33	227.73	210.27	210.14	213.99	261.86	272.43	216.67	197.77	201.74	214.57	201.51	199.42	244.7	274.56	211.1	197.84	204.43	207.55	209.7	222.63	241.01	190.56	208.79	199.56	206.16	209.09	208.33	227.32	245.79	190.29	206.08	205.64	213.51	214.11	213.88	233.12	219.36	2895.84	205.84	197.65	210.19	252.85	218.25	235.56	214.68	299.73
416	34.7083	220.03	216.53	228.07	210.59	210.07	213.38	262.53	277.19	216.79	198.17	201.68	214.81	201.8	199.55	244.71	275.12	210.9	198.32	204.66	208.23	209.81	222.82	241.15	190.74	209.04	199.52	206.65	209.24	208.88	227.99	246.06	190.57	206.32	205.74	213.87	214.44	214.25	233.13	221.26	3233.2	206.13	197.8	210.05	253.33	218.38	235.52	214	336.58
417	34.7917	220.15	216.86	228.13	210.79	210.7	213.57	262.3	274.03	216.55	198.09	202	214.86	202.35	199.43	245.35	272.92	211.12	198.27	205.14	208.04	210	222.6	241.41	190.72	208.8	199.84	206.61	209.48	208.24	227.74	246.16	190.49	206.3	205.78	214.34	214.54	214.12	233.25	220.96	1779.48	206.09	197.77	210.26	253.12	218.35	235.83	213.37	869.48
418	34.875	220.15	217.06	228.36	210.65	210.63	213.94	262.4	275.4	216.9	198.3	202.3	214.78	202.26	199.86	245.24	278.9	211.59	198.42	205.22	208.32	209.95	222.68	241.49	190.69	209.16	199.93	207.08	209.62	208.83	227.47	246.49	190.62	206.72	206.34	214.19	214.69	214.63	233.13	220.81	2073.12	206.23	198.06	210.43	253.84	218.69	235.54	214.71	905.05
419	34.9583	220.32	217.26	228.49	210.96	210.77	214.19	262.62	279.96	216.59	198.47	202.45	215.05	202.24	200.08	245.44	273.93	211.37	198.8	205.15	208.37	210.21	222.91	241.86	190.58	208.64	199.97	207	209.69	209.27	227.49	246.54	190.42	206.75	206.18	214.45	214.89	215.18	233.22	220.77	2333.53	206.64	198.33	210.31	252.85	218.7	235.85	213.59	978.41
420	35.0444	220.35	216.98	228.59	211.14	210.84	213.97	262.8	275.9	216.53	198.29	202.17	214.94	202.41	199.97	245.72	277.76	211.51	198.69	205.6	208.7	209.99	223.04	242.03	190.4	209.04	200.05	207.19	209.79	209.04	227.37	246.83	190.36	206.55	206.38	214.38	214.91	214.87	233.21	220.05	0	206.26	197.96	210.43	254.05	218.66	236.11	212.91	773.05
421	35.1278	220.22	217.22	228.89	211.19	211.13	214.07	263.02	282.1	216.86	198.56	202.41	215.08	202.52	200.06	245.74	277.46	211.17	198.46	205.53	208.87	210.3	223	242.42	190.6	209.01	200.21	207.28	209.99	209.6	228.66	247.13	190.31	206.86	206.69	214.27	215.11	215.09	233.34	221.67	0	206.88	198.28	210.42	253.82	219.02	236.4	213.8	932.5
422	35.2111	220.32	217.35	228.96	211.3	211.13	214.48	263.25	276.32	216.72	198.56	202.48	215.32	202.82	200.16	245.99	272.91	211.77	198.6	205.46	209.03	210.35	223.17	242.43	190.78	208.98	200.36	207.76	210.36	209.65	228.52	246.98	190.22	207.21	206.59	214.98	215.18	214.99	233.58	221.45	3125.19	206.83	198.41	210.79	253.77	219.23	236.19	215.22	903.38
423	35.2944	220.36	217.65	229.08	211.51	211.23	214.6	263.45	279.83	216.99	198.83	202.91	215.4	203.09	200.45	246.23	277.34	211.46	199.16	205.85	209.12	210.67	223.27	242.61	190.43	208.95	200.63	207.68	210.63	209.94	228.97	247.8	190.53	207.26	206.96	214.99	215.44	215.47	233.98	223.17	0	206.9	198.59	210.81	254.84	219.28	236.7	213.11	1255.21
424	35.3778	220.43	217.79	229.36	211.84	211.56	214.72	263.75	278.97	216.89	199.19	202.98	215.7	203.3	200.72	246.46	275.32	211.31	199.22	206.22	209.26	211.21	223.45	242.7	190.72	209.09	200.73	207.67	210.69	210.06	228.94	247.54	190.56	207.52	207.34	215.07	215.74	216.15	233.9	222.36	0	206.77	198.78	211.07	254.59	219.7	237.09	214.47	849.58
425	35.4611	220.36	217.86	229.38	211.8	211.77	215.07	263.74	283.17	216.98	199.34	203.43	215.93	203.27	200.92	246.47	275.82	211.08	199.15	206.07	209.6	210.9	223.72	242.76	190.76	209.15	200.76	208	210.55	209.96	228.88	247.97	190.41	207.64	206.48	215.03	215.92	215.59	233.98	221.25	0	206.82	198.8	211.23	254.47	219.8	236.99	214.39	1038.89
426	35.5444	220.34	217.9	229.6	211.92	211.7	215.16	263.78	283.86	217.08	199.49	203.2	216.12	203.43	200.91	246.84	274.85	210.89	199.57	206.24	209.4	211.03	223.79	243.25	191.01	209.15	200.76	208.06	211.03	210.58	228.66	248.32	190.63	207.62	207.15	215.05	216.04	215.61	234.28	220.59	2591.01	207.13	198.96	211.5	255.21	219.75	236.76	215.4	843.14
427	35.6278	220.35	218.06	229.6	212.09	211.67	215.2	263.97	281.04	217.09	199.44	203.32	215.83	203.73	200.93	246.7	274.57	211.3	199.12	206.27	209.8	211.22	223.94	243.53	190.69	208.8	201.2	208.23	210.85	210.38	229.23	248.18	190.52	207.81	207.61	215.44	215.94	215.76	234.24	221.12	0	207.47	198.98	211.62	257.36	219.99	237.27	216.17	866.39
428	35.7111	220.63	217.94	229.52	212.21	211.94	215.1	264.23	278.64	217.2	199.62	203.45	215.82	203.83	200.88	247.17	279.1	211.14	199.27	206.28	209.65	211.28	224.19	243.26	190.64	209.07	201.18	208.32	210.81	210.48	229.58	248.45	190.76	208.14	207.56	215.44	216.15	216.03	234.43	221.36	0	207.32	199.05	211.34	256.07	220.06	237.63	213.28	1076.7
429	35.7944	220.43	218.17	229.97	212.38	211.9	215.55	264.68	281.38	217.18	199.51	203.83	216.3	203.81	201.34	247.36	278.45	211.31	199.58	206.61	209.77	211.51	224.34	243.66	190.95	210.62	201.45	208.38	211.13	210.77	229.11	248.26	190.49	208.21	207.37	215.54	216.18	216.35	234.96	221	0	207.68	199.2	211.58	257.19	220.28	237.45	215.81	990.54
430	35.8806	220.74	218.26	230.01	212.33	212.28	215.39	264.63	273.6	217.24	200	203.67	216.51	204.19	201.53	247.49	280.73	211.32	200.03	206.67	210.05	211.69	224.39	244.02	190.85	209.12	201.47	208.43	211.13	210.8	230.12	248.63	190.33	208.14	207.62	215.63	216.52	216.79	234.89	221.15	0	207.56	199.21	211.53	257.44	220.26	237.85	215.97	824.94
431	35.9639	220.69	218.56	230.4	212.7	212.53	215.72	265.02	280.04	217.21	199.95	204.14	216.43	204.34	201.63	247.8	272.17	211.35	200.19	207.02	210.31	211.84	224.63	244.36	190.87	209.42	201.47	208.8	211.73	210.91	230.47	248.79	190.35	208.34	208.14	215.88	216.7	217.41	235.12	223.61	2335.74	207.7	199.46	212.01	256.62	220.4	237.51	217.08	1202.75
432	36.0472	220.9	218.91	230.87	212.99	213.02	216.01	265.31	279.86	217.39	200.13	204.4	216.93	204.22	201.94	247.87	273.06	211.96	200.19	207.04	210.32	212.1	224.68	244.32	190.92	209.67	201.72	208.99	211.75	211.61	230.09	249.26	190.75	208.38	208.01	215.94	217.06	216.91	235.27	222.38	0	207.98	199.67	212.3	257.29	220.76	237.94	218.21	1532.78
433	36.1306	220.96	218.95	230.9	212.88	213	216.03	265.45	281.92	217.39	200.44	204.26	216.91	204.6	202.12	248.44	272.97	211.87	200.2	207.2	210.51	212.49	224.86	244.55	191.06	209.48	201.96	209.2	211.73	211.45	230.33	249.44	190.59	208.97	208.41	216.13	216.62	218.45	235.53	221.31	0	208.13	199.8	212.29	257.88	220.8	237.9	214.86	462.62
434	36.2139	220.85	219.29	231	213.11	213.33	216.21	265.87	277.71	217.68	200.58	204.49	216.82	204.59	202.16	248.56	279.42	211.69	200.28	207.28	210.69	212.28	225.21	244.71	191.14	209.44	202.13	209.34	212.11	212.21	229.54	249.77	190.88	208.74	208.2	216.21	216.98	216.95	235.53	222.91	0	208.3	199.78	212.23	257.91	220.99	238.31	216.19	419.25
435	36.2972	221.12	219.31	230.95	213.3	213.53	216.46	266.42	277.42	217.83	200.9	204.51	217.17	204.86	202.24	248.87	275.09	211.81	200.16	207.54	210.86	212.2	225.34	245.26	191.21	209.49	202.19	209.41	212.17	211.97	230.17	250.21	190.73	209.22	208.82	216.19	217.35	216.97	235.61	223.15	0	208.56	200.05	212.53	258.2	221.04	238.51	217.28	375.5
436	36.3806	221.22	219.54	231.23	213.66	213.58	216.76	266.16	282.26	217.82	200.89	204.62	217.37	205.07	202.45	249.36	279.48	211.96	200.48	207.65	211.19	212.7	225.63	245.58	191.35	209.85	202.27	209.69	212.53	211.97	231.15	250.17	190.97	209.15	208.2	216.54	217.14	218.93	235.68	222.73	0	208.34	200.25	212.51	258.36	221.08	238.07	215.12	340.34
437	36.4639	221.09	219.76	231.56	213.51	213.65	216.78	266.26	278.67	217.78	201.23	205.07	217.48	205.25	202.54	249.36	274.97	212.02	200.64	207.9	211.15	212.92	225.64	245.43	191.16	209.87	202.62	209.97	212.83	212.72	230.75	250.39	191	209.18	208.82	216.73	217.81	217.31	235.77	221.06	2467.55	208.92	200.45	212.85	258.32	221.33	238.31	216.71	366.86
438	36.5472	221.09	219.8	231.7	213.74	213.94	217.05	266.75	282.58	217.59	201.14	204.86	217.59	205.41	202.96	249.37	273.37	212.03	200.9	208.13	211.27	212.95	225.56	245.71	191.25	210.21	202.54	209.92	212.59	212.27	231.31	250.7	190.98	209.35	208.53	217.18	217.83	217.54	236.15	224.86	2460.19	209.02	200.59	213.12	258.04	221.32	238.47	216.44	333.39
439	36.6306	221.28	220	232.05	213.92	213.94	217.02	266.98	281.95	217.89	201.24	205.33	217.62	205.57	202.99	249.46	274.57	212.06	200.96	208.42	211.55	213.14	225.62	246.01	191.19	209.72	202.81	210	212.98	212.73	230.65	250.97	190.73	209.41	208.76	216.96	217.95	219.19	236.05	223.04	0	208.94	200.07	212.75	258.9	221.9	238.52	217.79	322.33
440	36.7167	221.25	220.25	231.72	213.92	214.19	217.36	267.94	282.77	217.54	201.1	205.45	217.95	205.81	203.26	250.11	277.42	212.07	201.37	208.46	211.79	213.29	225.96	246.24	191.35	210.07	202.88	210.03	213.31	213.28	231.26	251.16	191.23	209.6	209.31	217.12	217.98	217.96	235.87	222.24	0	209.38	200.82	213.26	258.44	221.67	238.95	216.54	307.54
441	36.8	221.59	220.22	231.97	214.31	214.34	218.03	267.18	279.87	217.85	201.58	205.38	218.01	205.72	203.36	250.3	275.66	212.15	201.47	208.56	211.99	213.14	226.22	246.43	191.36	209.9	202.99	210.31	213.04	213.42	230.95	251.07	191.09	209.83	209.35	216.98	218.04	218.84	236.12	223.65	2883.53	209.11	200.83	213.23	257.78	221.85	239.3	217.63	470.75
442	36.8833	221.57	220.5	232.25	214.4	214.55	217.45	267.53	280.11	217.97	201.37	205.67	218.3	205.9	203.46	250.45	276.99	212.38	201.48	208.57	211.93	213.68	226.35	246.6	191.65	210.35	203.05	210.73	213.22	213.73	231.22	251.45	191.04	210.01	209.3	217.21	218.5	220.46	236.24	223.27	2766.24	209.34	201.14	213.51	259.11	222.26	238.7	219.08	818.56
443	36.9667	221.5	220.6	232.25	214.84	214.77	218.07	267.78	272.03	217.92	201.9	206.08	218.36	206.17	203.38	250.78	275.96	212.27	201.57	208.72	212.02	213.66	226.42	246.91	191.58	210.3	203.33	211.04	213.56	213.24	231.88	251.97	191.38	210.11	209.88	217.65	218.53	220.45	236.67	223.17	2414.78	209.82	201.27	213.65	258.67	222.46	239.11	218.38	430.22
444	37.05	221.73	220.74	232.57	214.65	214.83	218.16	267.95	281.96	218.03	201.66	206.11	218.46	206.23	203.66	250.68	280.35	212.2	201.8	208.93	212.25	213.8	226.44	246.86	191.37	209.93	203.35	210.8	213.66	214.19	231.06	252.04	191.2	210.16	209.26	217.44	218.71	219.83	236.81	223.57	1308.86	209.85	201.38	213.76	259.52	222.56	239.06	217.43	352.66
445	37.1333	221.54	220.82	232.55	214.83	215.1	218.32	268.05	281.56	218.04	201.97	206.14	218.45	206.36	203.75	250.81	273.02	212.88	201.69	209.05	212.55	214.05	226.58	247.27	191.65	210.23	203.6	211.09	213.86	214.27	231.88	252.04	191.26	210.4	209.97	218.07	218.84	220.29	236.83	224.18	278.73	209.8	201.23	213.89	260.01	222.46	239.21	216.27	539.35
446	37.2167	221.67	220.71	232.77	215.04	215.19	218.37	268.13	279.55	218.16	202.03	206.17	218.53	206.38	203.71	250.99	271.35	212.54	202.12	209.28	212.58	214.25	226.57	246.99	191.52	210.22	203.7	211.09	213.79	214.43	231.74	252.26	191.6	210.23	209.9	217.79	218.84	218.79	237.03	224.04	281.82	209.81	201.24	213.61	258.81	222.82	239.35	219.56	341.8
447	37.3	221.77	221.1	233.15	214.76	215.04	218.3	268.13	284.26	218.2	202.31	206.27	218.9	206.63	203.86	250.96	275.88	212.43	201.85	209.22	212.71	214.02	227.07	247.26	191.75	210.32	203.94	211.47	213.97	213.29	231.85	252.36	191.32	210.63	210.12	217.92	219.26	220.82	237.36	225.13	290.62	210.05	201.36	214.17	259.42	222.76	239.65	219.62	398.65
448	37.3833	221.81	221.25	233.21	214.91	215.63	218.55	269.01	282.88	218.44	202.55	206.6	218.87	206.78	204.24	251.53	277.41	212.45	202.48	209.58	212.76	214.34	227.34	247.69	191.89	210.32	203.96	211.44	214.35	213.64	233.09	252.6	191.15	210.8	210.13	217.75	219.32	220.99	237.26	224.23	277.17	210.38	201.6	214.25	260.23	223.05	239.99	218.13	328.19
449	37.4667	222.25	221.58	233.41	215.28	215.64	218.94	269.08	280.93	218.38	202.72	206.81	218.95	207.17	204.57	251.71	275.69	212.57	202.44	209.89	213.07	214.5	227.39	247.85	192	210.21	204.14	211.78	214.55	213.74	232.69	252.83	191.51	210.86	210.23	218.17	219.4	219.18	237.72	223.47	266.14	210.33	201.89	214.63	259.58	223.25	240.17	219.11	385.41
450	37.5528	222.01	221.68	233.82	215.41	215.85	218.91	269.13	282.75	218.54	202.54	206.99	219.46	207.34	204.75	252.16	276.7	212.73	202.52	209.89	212.99	214.96	227.15	248.06	191.98	210.64	204.34	211.83	214.67	214.5	233.59	253.28	191.64	211.05	210.76	218.55	219.53	219.27	237.84	225.21	277.66	210.59	201.84	214.53	260.47	223.42	240.2	220.31	313.29
451	37.6361	222.03	221.76	233.7	215.75	216.18	219.18	269.37	283.09	218.5	203.03	207.19	219.35	207.46	204.74	252.25	280.28	212.87	202.94	210.11	213.31	214.88	227.64	248.23	192.12	210.62	204.64	212.41	214.99	214.52	232.99	253.13	191.82	211.59	210.96	218.23	219.79	221.1	237.84	225.39	274.56	210.92	202.22	214.73	259.14	223.57	240.15	219.01	343.15
452	37.7194	222.38	222.08	234.07	215.93	216.21	219.25	269.71	286.6	218.57	202.85	207.27	219.67	207.86	204.9	252.56	275.53	212.83	202.54	210.04	213.6	215.22	227.67	248.51	192.4	210.71	204.61	212.19	214.94	214.47	232.75	253.92	191.83	211.38	210.92	218.62	219.89	221.1	237.99	224.48	281.52	210.92	202.25	215.15	260.09	223.68	240.28	219.45	490.04
453	37.8028	222.56	222.13	234.11	216.15	216.46	219.51	269.86	283.85	218.57	203.19	207.62	219.78	207.75	205.01	252.44	268.06	212.99	202.65	210.18	213.9	215.28	227.98	249.03	192.37	211.4	204.66	212.42	215.15	215.23	233.64	253.66	191.82	211.55	210.83	218.75	220.21	222.27	238.12	226.1	282.5	211.16	202.37	215.14	260.43	223.88	240.44	220.38	346.93
454	37.8861	222.6	222.33	234.17	216.2	216.56	219.76	270.08	282.86	218.97	203.48	207.68	219.95	207.79	205.32	253.26	273.79	213.19	203.1	210.37	213.98	215.54	228.04	248.95	192.53	211.68	204.55	212.52	215.23	214.64	233.86	254.08	192.02	211.86	211.43	218.98	220.44	221.34	238.06	224.77	283.12	211.14	202.37	215.03	260.58	224.17	240.56	219.64	327.07
455	37.9694	222.53	222.51	234.48	216.46	216.76	219.89	270.41	274.09	219.02	203.77	207.92	220.12	208.05	205.52	252.93	282.72	213.21	203.27	210.35	213.83	215.75	228.09	249.22	192.64	211.29	204.9	212.87	215.45	217.58	233.84	254.35	192.07	211.84	211.39	219	220.33	220.89	238.3	224.78	266.07	211.06	202.61	215.11	260.61	224.22	240.63	220.18	314.34
456	38.0528	222.77	222.47	234.77	216.57	216.77	220.11	270.66	285.04	218.84	203.7	207.97	220.24	208.04	205.48	253.15	274.08	213.41	203.28	210.81	214.07	215.9	228.25	249.46	192.77	211.49	204.8	212.91	215.22	216.46	233.41	254.3	191.98	212.17	211.58	219.25	220.37	222.87	238.59	225.25	272.03	211.33	202.46	215.54	260.56	224.16	240.6	219.09	365.37
457	38.1361	222.71	222.88	234.84	216.6	217.03	220.09	270.53	279.43	219.05	203.69	208.11	220.36	208.34	205.65	253.72	275.06	213.13	203.53	211.05	214.34	215.78	228.58	249.8	192.89	211.48	205.11	213.02	215.92	215.47	233.78	254.58	192.32	212.03	211.79	218.99	220.5	222.56	238.52	224.26	268.69	211.52	202.93	215.53	260.87	224.44	240.69	221.06	288.4
458	38.2194	222.79	222.81	234.95	216.74	217.38	220.41	271.04	280.59	219.16	204.01	208.15	220.27	208.58	205.89	253.72	276.51	213.51	203.38	211.11	214.65	215.97	228.61	249.79	192.79	211.09	205.23	213.31	215.9	215.51	234.58	254.97	192.18	212.21	211.82	219.28	220.78	224.08	238.81	226.53	265.28	211.93	203.21	215.74	262.01	224.68	240.92	221.86	296.82
459	38.3028	222.86	223.05	235.11	216.97	217.63	220.36	271.2	281.44	219.36	204.17	208.33	220.75	208.79	206.05	254.04	273.53	213.77	203.82	211.18	214.34	216.36	228.68	250.12	192.82	211.42	205.44	213.61	216.08	216.53	234.9	255.07	192.68	212.32	212.42	219.85	221.12	220.84	238.88	225.94	269.21	212.02	202.91	215.87	261.15	224.83	241.4	221.15	0
460	38.3889	223.17	223.35	235.31	217.03	217.6	220.94	271.34	282.07	219.3	204.11	208.49	220.77	208.91	205.84	254.06	276.08	213.6	203.64	211.6	214.84	216.59	228.73	250.47	193.22	211.35	205.56	213.38	216.17	215.75	234.95	255.15	192.54	212.8	212.43	220.15	221.43	222.37	239.1	226.07	262.84	211.9	203.48	215.86	262.21	224.88	241.32	220.3	1447.95
461	38.4722	223.03	223.25	235.25	217.33	217.75	220.92	271.81	285.73	219.21	204.47	208.74	220.71	209.01	206.26	254.48	278.23	214.13	203.99	211.62	214.86	216.54	229.05	250.33	193.34	211.44	205.66	213.83	216.31	218.53	234.34	255.47	192.46	212.75	211.99	219.96	221.3	222.72	239.11	226.18	283.68	212.08	203.22	215.92	262.88	224.79	241.42	221.31	1605.86
462	38.5556	223.28	223.8	235.35	217.5	217.79	221.18	271.81	284.3	219.21	204.36	208.86	220.97	209.2	206.42	254.59	277.05	214.03	204.15	211.55	214.87	216.38	229.13	250.39	193.12	211.64	205.7	214.14	216.45	216.37	234.9	255.77	192.6	212.86	212.58	220.13	221.32	222.34	239.42	224.5	270.45	212.2	203.69	216.12	261.87	225.22	241.5	217.59	1715.97
463	38.6389	223.38	223.58	235.57	217.54	218.11	221.37	271.85	283.43	219.46	204.44	208.91	221.08	209.04	206.36	255	272.18	213.67	204.31	211.9	215.09	216.75	229.06	250.96	193.1	211.65	206	214.25	216.79	216.56	235.81	255.65	192.64	213.01	212.52	220.16	221.31	223.08	239.22	226.54	262.28	212.49	203.6	216.41	263.21	225.23	241.75	220.55	1527.06
464	38.7222	223.06	223.89	235.69	217.92	218.16	221.25	272.27	283.83	219.63	204.56	209.05	221.23	209.33	206.67	254.84	273.72	213.92	204.33	212.2	215.24	216.91	229.46	251.01	193.33	211.64	206.12	214.41	216.88	217.82	234.42	256.07	192.77	213.27	212.59	219.99	221.96	224.66	239.76	227.28	261.67	212.43	203.57	216.11	262.08	225.44	241.67	221.68	1657.79
465	38.8056	223.27	224.07	235.92	217.91	218.34	221.53	272.12	278.93	219.65	205.1	209.16	221.23	209.65	206.99	254.92	277.33	213.93	204.41	212	215.44	216.91	229.5	251.32	193.61	212.52	206.23	214.34	216.88	216.59	235.4	256.43	193.09	213.31	212.53	220.46	221.86	222.66	239.78	226.85	263.99	212.59	203.85	216.53	263.36	225.57	241.98	223.99	2101.04
466	38.8889	223.56	224.04	235.95	218.17	218.61	221.74	272.49	284.36	219.63	205.09	209.38	221.46	209.64	207.22	255.39	276.5	214.03	204.61	212.4	215.58	217.13	229.84	251.08	193.61	212.15	206.46	214.43	217.3	218.48	235.54	256.39	193.01	213.67	212.79	220.52	221.94	222.3	239.83	228.52	258.67	212.67	204.09	216.52	262.59	225.71	242.07	220.65	1918.91
467	38.9722	223.69	224.42	236.44	218.19	218.61	221.93	273.06	285.64	219.82	205.36	209.77	221.68	209.63	207.13	255.54	274.75	214.07	204.73	212.23	215.62	217.55	230.15	251.89	193.74	212.2	206.51	214.73	217.74	217.25	235.26	256.6	192.99	213.75	212.99	220.62	222.4	223.1	240.2	226.72	270.54	212.65	204.17	216.92	263.26	226.15	242.51	222.88	2092.68
468	39.0556	223.73	224.6	236.65	218.48	219.07	222.05	273.06	280.72	219.91	205.46	209.74	221.79	210.18	207.36	255.8	271.56	214.21	205.09	212.69	215.92	217.39	230.24	251.81	193.86	212.22	206.64	214.82	217.41	218.16	235.91	256.98	193.02	213.85	213.29	220.76	222.39	223.19	240.32	228.09	268.7	213.09	204.19	216.98	262.45	226.08	242.71	221.36	1905.61
469	39.1389	223.92	224.68	236.97	218.56	219.05	222.13	273.34	282.24	220.04	205.58	209.93	222.03	210.69	207.59	256.14	276.14	214.61	205.18	212.78	216.25	217.81	230.27	252.35	193.7	212.14	206.61	215.03	217.65	220.74	235.5	257.11	193.37	214.03	213.55	221.15	222.63	224.64	240.58	225.97	265.46	213.06	204.44	217.19	263.96	226.17	242.68	222.7	1752.82
470	39.225	224.11	224.98	237.1	218.66	219.13	222.38	273.52	285.21	220.15	205.79	210.24	222.48	210.4	207.76	255.96	278.3	214.96	204.97	212.96	215.99	218.07	230.45	252.35	194.21	212.26	206.94	215.39	217.92	218.99	236.53	257.23	193.61	214.19	213.85	221.1	222.68	223.82	240.45	226.61	264.65	213.68	204.51	217.42	263.75	226.46	242.74	223.04	1812.83
471	39.3083	224.27	225.04	237.1	218.76	219.46	222.66	273.92	287	220.36	205.77	210.25	222.21	210.5	207.66	256.59	279.86	214.8	205.36	213.1	216.41	217.9	230.66	252.29	193.98	212.67	206.91	215.53	217.6	218.16	236.36	257.64	193.58	214.43	213.25	221.5	222.85	224.25	240.32	226.91	270.36	213.69	204.57	217.51	263.92	226.56	242.78	221.49	1929.24
472	39.3917	224.08	225.16	237.22	218.98	219.51	222.69	274.23	285.63	220.63	205.98	210.39	222.57	210.78	207.89	256.53	279.71	214.87	205.45	213.26	216.49	218.13	230.62	252.69	194.07	213.09	207.22	215.7	218.3	218.2	236.74	257.79	193.96	214.5	213.82	221.4	223.12	223.73	240.78	228.24	263.14	213.66	204.61	217.63	263.49	226.62	242.8	223.3	1843.19
473	39.475	224.32	225.38	237.61	219.3	219.69	222.67	274.47	284.27	220.34	206.17	210.29	222.61	210.88	207.97	256.75	278.63	214.92	205.41	213.18	216.54	218.25	231.01	252.92	194.48	212.9	207.26	215.59	218.05	221.74	236.65	257.88	193.7	214.48	214.22	221.41	223.16	225.49	240.9	228.65	266.09	213.63	204.96	217.75	263.92	226.86	243.14	223.6	1647.53
474	39.5583	224.67	225.19	237.59	219.44	219.83	223.23	274.64	284.04	220.71	206.21	210.68	222.59	210.73	208.34	257.35	278.75	214.9	205.73	213.35	216.61	218.62	230.92	253.13	194.84	212.96	207.47	215.63	218.24	219.04	237.1	258.52	193.84	214.56	214.07	221.76	223.07	223.43	240.84	226.44	265.36	213.93	205.11	217.92	263.91	226.91	242.93	224.07	1904.11
475	39.6417	224.62	225.62	237.63	219.54	220.15	223.38	274.91	285.55	220.94	206.55	210.78	222.68	211.02	208.41	257.56	278.36	215.2	205.86	213.49	217.18	218.3	230.96	253.24	194.47	212.81	207.68	215.94	218.63	218.37	237.88	258.46	194.13	214.85	214.1	221.79	223.3	225.05	240.96	227.52	271.67	214.11	204.88	217.76	264.14	227.23	243.4	221.72	1815.86
476	39.725	224.63	225.73	238.1	219.76	219.96	223.25	274.79	285.99	220.97	206.51	211	223.2	211.2	208.4	257.58	278.05	215.16	206	213.79	217.21	218.89	231.04	253.66	194.92	212.81	207.71	216.32	218.72	220.03	237.32	258.65	193.89	214.62	214.51	221.87	223.59	224.75	241.14	227.65	270.26	214.27	205.12	218.16	264.56	227.24	243.53	224.13	1753.87
477	39.8083	224.59	225.91	238.04	219.71	220.53	223.34	275.2	282.5	220.96	206.85	210.97	223.14	211.38	208.85	257.69	273.85	215.24	206.01	213.86	217.41	218.74	231.27	253.84	194.9	213.23	207.89	216.01	218.67	220.4	237.42	258.92	194.12	215.25	214.86	222.1	223.96	225.47	241.35	228.03	269.35	214.56	205.39	218.3	265.69	227.72	243.57	226.06	1731.52
478	39.8917	224.91	226.07	238.26	220.02	220.71	223.84	275.35	279.84	221.03	207.18	211.38	223.58	211.6	208.6	258.1	279.48	215.46	206.15	213.81	217.46	218.86	231.06	254.17	194.85	213.31	207.85	216.34	219.15	219.75	237.95	258.89	194.36	215.62	214.12	222.48	223.73	224.67	241.72	227.79	264.84	214.65	205.49	218.63	264.66	227.61	243.51	223.27	1849.74
479	39.975	225	226.09	238.56	220.17	220.69	223.78	275.36	282.29	221.16	206.68	211.36	223.5	211.8	208.91	258.4	281.53	215.35	206.88	214.27	217.66	219.34	231.52	254.43	194.87	213.45	208.24	216.72	219.21	220.27	237.58	259.24	194.59	215.48	214.93	222.23	223.83	225.4	241.83	228.68	270.21	214.47	205.72	218.42	264.47	227.51	244.34	224.34	2052.14
480	40.0611	224.91	226.43	238.75	220.22	220.89	223.92	275.74	280.34	221.05	207.01	211.28	223.58	211.9	209.27	258.08	276.87	215.64	206.66	214.42	217.66	219.52	231.89	254.66	195.18	213.29	208.04	216.85	219.29	219.48	238.03	259.78	194.88	215.56	214.82	222.5	224.08	225.73	242	228.78	262.24	214.77	205.58	218.73	265.05	227.78	243.74	224.46	1968.31
481	40.1444	225.42	226.49	238.54	220.35	221.02	224.43	275.81	286.11	221.24	207.25	211.43	223.75	211.93	209.37	258.51	276.62	215.58	206.88	214.35	217.65	219.3	231.96	254.44	195.52	213.41	208.58	216.99	219.39	220.28	238.1	259.55	194.83	215.78	215.31	222.8	224.24	224.38	241.98	227.33	262.82	214.77	205.96	218.51	264.49	227.86	244.35	226.8	1808.18
482	40.2278	225.32	226.7	238.84	220.56	221.23	224.08	275.95	287.87	221.13	207.49	211.92	224.03	212.16	209.39	258.62	276.86	215.66	206.8	214.59	217.79	219.78	232.04	254.65	195.57	213.52	208.31	216.94	219.68	220.45	238.64	259.78	194.8	215.75	215.58	222.81	224.54	224.99	242.03	228.45	256.55	215	205.91	218.83	266.52	228.05	244.42	224.14	2195.11
483	40.3111	225.47	226.66	239.15	220.42	221.5	224.43	276.34	283.95	221.67	207.69	212.19	223.91	212.21	209.5	258.8	276.37	216.33	206.65	214.91	218.21	219.54	232.35	254.8	195.65	213.52	208.73	217.29	219.62	223.5	238.64	260.08	195.33	216.13	215.28	222.86	224.29	225.09	242.31	228.75	256.86	215.66	205.84	218.81	264.79	228.24	244.17	225.47	1996.88
484	40.3944	225.89	227.26	239.26	221	221.49	224.52	276.65	280.78	221.76	207.8	212	223.87	212.48	209.59	259.12	278.12	216.4	207.12	214.95	218.11	219.84	232.78	255.18	196.07	214.16	208.82	217.33	219.96	220.23	238.25	260.52	194.93	216.07	215.28	223.17	224.64	226.99	242.36	228.1	275.92	215.08	206.05	219.19	266.36	228.41	244.44	224.59	2098.92
485	40.4778	225.77	227.15	239.43	220.99	221.66	224.53	276.81	282.76	221.85	207.97	212.5	224.14	212.79	210.19	259.35	274.53	217.3	207.06	215.14	218.48	219.98	232.7	255.5	195.99	214.03	208.97	217.54	219.99	221.67	239.91	260.46	195.07	216.38	215.79	223.25	224.84	226.31	242.58	228.21	268.26	215.59	206.48	219.36	264.21	228.31	245	225.84	2149.35
486	40.5611	225.99	227.39	239.61	221.31	221.98	224.92	277.14	287.33	221.87	208.09	212.44	224.5	212.88	209.94	259.69	275.13	216.66	207.22	215.47	218.74	220.12	233.15	255.59	196.45	214.1	208.89	217.71	220.23	222.47	239.25	260.75	195.64	216.33	215.5	223.53	225.08	225.82	242.94	226.67	260.47	215.83	206.62	219.76	266.34	228.66	244.84	222.75	2546.01
487	40.6444	226.08	227.47	239.57	221.33	222.04	225.25	277.25	286.88	222.13	208.15	212.52	224.64	212.91	210.16	260.07	281.24	216.44	207.55	215.51	218.73	220.24	233.31	255.72	196.42	214.28	209.36	217.85	220.51	222.3	238.93	261.11	195.7	216.75	215.97	223.79	224.88	226.21	242.87	229.03	262.51	215.93	206.75	219.45	266.65	228.62	245.29	225.9	2239.54
488	40.7278	226.13	227.76	240.06	221.2	222.04	225.12	277.66	284.97	222.32	208.46	212.73	224.73	213.45	210.49	260.17	276.54	216.98	207.73	215.89	218.83	220.55	233.17	256.01	196.64	214.64	209.44	218.13	220.96	221.11	239.52	261.11	195.66	216.82	215.66	223.47	225.4	226.85	243.22	228.36	262.09	216.19	206.69	219.86	267.07	229.15	245.34	223.3	2632.03
489	40.8111	226.4	228	240.11	221.94	222.59	225.58	277.57	286.46	222.52	208.5	213.08	224.92	213.58	210.58	260.52	284.88	216.68	207.8	215.67	219.1	220.62	233.49	256.46	196.57	214.81	209.86	218.42	220.78	221.82	239.65	261.78	195.96	216.98	216.04	223.87	225.26	227.7	243.48	229.93	270.03	215.92	206.82	219.95	267.4	229.31	245.42	226.25	2867.84
490	40.8972	226.8	228.05	240.24	221.93	222.64	225.67	277.97	277.3	222.02	208.68	212.92	225.05	213.36	210.67	260.34	278.2	216.67	207.61	215.86	219.37	220.92	233.48	256.61	197.08	214.56	209.79	218.44	220.96	222.14	240.11	261.59	196.1	217.22	216.29	223.79	225.78	228	243.29	231.65	265.51	216	207.12	220.04	267.62	229.55	245.54	227.01	2867.9
491	40.9806	226.57	228.16	240.44	221.97	222.99	225.94	278.37	277.16	222.62	208.99	213.16	225.14	213.62	210.8	260.91	283.1	217.12	208.08	216.33	219.4	220.88	233.74	256.81	196.72	214.62	210.06	218.44	221.08	223.09	240.52	261.96	196.44	217.42	216.29	224.17	225.76	226.47	243.27	230.36	271.9	216.12	207.27	220.45	266.38	229.41	245.54	226.55	1999.79
492	41.0639	226.85	228.15	240.54	222.03	223.14	226.5	278.45	286.67	222.78	208.94	213.12	225.58	213.86	210.99	260.95	278.89	217.14	208.23	216.22	219.5	220.99	233.98	256.92	197.24	215.15	209.98	218.59	221.1	221.26	240.37	262.19	196.06	217.24	216.82	224.41	225.79	228.16	243.66	229.59	263.16	216.73	207.42	220.32	267	229.61	245.81	225.67	1941.53
493	41.1472	226.86	228.69	240.61	222.56	223.26	226.17	278.66	281.67	223	209.11	213.35	225.52	213.9	211.42	260.99	281.13	217.51	208.11	216.26	219.69	221.37	233.5	257.23	197.56	215.52	210.3	218.75	221.09	221.76	240.29	262.36	196.45	217.49	217.79	224.47	226.19	227.48	243.63	229.66	261.18	216.62	207.4	220.7	266.37	229.54	245.91	228.98	2126.03
494	41.2306	227.18	228.66	241.14	222.65	223.24	226.24	278.92	283.96	222.92	209.37	213.6	225.94	214.02	211.3	261.4	281.75	217.8	208.35	216.73	219.75	221.28	234.14	257.45	197.44	215.49	210.26	219.16	221.58	221.79	241.65	262.61	196.46	217.94	217.07	224.32	225.89	228.49	243.77	230.54	268.47	216.86	207.69	220.67	268.19	229.85	246.19	225.16	2229.72
495	41.3139	227.25	228.91	240.94	222.47	223.31	226.51	278.81	287	223.17	209.53	214.12	225.9	214.62	211.36	261.43	278.86	217.84	208.53	216.51	219.77	221.67	233.97	257.46	197.58	216.07	210.56	219.13	221.64	224.39	239.83	262.63	196.53	218.2	218.17	225.1	226.54	227.47	244.19	229.82	265.62	217.17	207.78	220.76	267.74	230.26	246.4	226.79	2117.96
496	41.3972	227.49	229.11	241.29	222.95	223.55	226.62	279.24	279.21	223.35	209.59	213.94	226.06	214.28	211.61	261.66	280.94	217.89	208.81	216.77	220.24	221.76	234.43	257.76	197.52	215.36	210.64	219.35	221.83	223.16	240	263.19	196.93	218.11	217.88	225.14	226.46	227.73	244.33	230.84	281.35	217.02	207.76	221.02	266.87	230.18	246.19	228.91	1757.74
497	41.4806	227.59	228.82	241.45	223.16	223.84	226.99	279.51	288.65	223.51	209.92	214.13	226.09	214.6	211.74	261.94	276.48	217.94	209.32	217.05	220.25	221.73	234.56	258.02	198.06	215.68	211.08	219.39	222.04	224.46	240.99	263.14	197.18	218.06	217.97	224.93	226.43	226.82	244.65	232.36	268.21	217.22	208.29	221.32	269.14	230.3	246.53	228.92	1869.78
498	41.5639	227.61	229.36	241.56	223.18	223.74	226.96	279.47	289.18	223.55	209.98	214.26	226.28	214.4	211.68	262.09	283.57	218.36	208.83	216.89	220.38	222.24	234.8	258.18	198.02	215.77	210.67	219.53	221.82	224.45	241.97	263.36	197.89	218.41	217.06	225.14	226.88	227.64	244.34	232.01	266.6	217.45	207.9	221.25	268.18	230.49	246.74	227.54	1855.66
499	41.6472	227.72	229.27	241.52	223.16	223.8	226.88	279.62	283.22	223.5	209.78	214.34	226.4	214.8	212.14	262.45	280.47	218.15	208.94	217.17	220.55	222.11	234.95	258.28	197.96	215.81	211.01	219.82	222.14	223.42	241.76	263.58	197.12	218.4	217.13	225.03	226.96	228.51	244.65	230.78	266.2	218.24	208.34	221.53	267.92	230.42	246.67	227.72	1845.82
500	41.7333	227.68	229.59	241.53	223.44	224.04	227.15	279.97	286.89	223.8	210.31	214.46	226.51	215.09	212.39	262.47	287.19	218.6	209.14	217.05	220.7	222.2	234.88	258.71	198.4	216	211.04	219.66	222.26	223.18	240.74	263.38	197.27	218.69	219.1	225.32	227.13	228.05	244.74	231.96	265.55	217.82	208.21	221.39	267.67	230.73	246.87	229.35	2098.75
501	41.8167	228.01	229.55	241.73	223.48	224.1	227.21	280.08	288.44	223.96	210.32	214.5	226.61	215.37	212.11	263.14	282.25	218.79	209.27	217.33	220.67	222.38	235.28	258.7	198.68	216.29	211.38	220.02	222.45	223.32	242.37	263.88	197.7	218.84	218.47	225.77	227.05	229.12	244.94	230.36	262.43	217.87	208.31	221.5	268.86	230.71	247.02	230.26	1930.07
502	41.9	228.43	229.88	241.84	223.93	224.48	227.36	280.19	285.81	224.03	210.33	214.87	226.73	215.55	212.45	262.94	281.97	218.57	209.54	217.55	220.97	222.4	235.2	259.12	198.78	216.32	211.29	220.17	222.59	225.96	242.35	263.76	197.83	218.99	218.99	225.45	227.02	228.22	245.22	231.08	257.57	217.94	208.65	221.79	268.43	230.98	247.03	228.01	2134.54
503	41.9833	228.44	230.01	242.11	223.95	224.64	227.58	280.82	290.78	224.37	210.87	214.9	227.21	215.54	212.79	263.49	283.28	218.7	209.58	217.82	220.91	222.69	235.51	259.18	198.82	216.55	211.32	220.19	222.92	223.14	241.9	264.28	197.75	219.24	218.61	226.01	227.49	227.98	245.38	231.17	265.86	218.15	208.51	222.15	269.3	231.27	247.08	230.24	2155.2
504	42.0667	228.71	230.17	242.33	224.02	224.66	228.17	280.81	286.55	224.59	211	215.19	227.21	215.47	212.81	263.46	279.06	218.83	209.62	217.88	221.23	222.74	235.48	259.38	198.92	216.8	211.57	220.38	223.26	224.96	241.76	264.67	197.97	219.43	218.73	225.94	227.46	229.33	245.46	231.16	266.69	218.15	208.92	222.25	268.45	231.36	247.56	228.97	1794.38
505	42.15	228.93	230.41	242.53	224.32	225.34	227.95	280.99	288.44	224.73	210.94	215.12	227.61	215.64	212.81	263.64	281.62	219.09	209.94	217.93	221.29	222.63	235.76	259.9	199.21	217.25	211.93	220.52	223.13	224.17	241.85	264.62	199.11	219.45	219.68	226.19	227.75	229.96	245.58	231.62	267.55	218.91	208.91	222.26	268.44	231.48	247.88	229.37	1842.91
506	42.2333	228.83	230.67	242.91	224.58	225.15	228.19	281.07	290.94	224.82	211.31	215.46	227.44	215.86	212.94	264.11	282.26	219.31	210.07	218.13	221.35	222.95	236.17	259.65	199.5	217.13	211.98	221.03	223.29	225.79	241.58	264.99	198.35	219.58	218.43	226.19	227.87	229.2	245.83	229.44	263.53	218.53	209	222.52	268.78	231.77	248.13	230.24	1980.76
507	42.3167	228.92	230.68	242.69	224.65	224.97	228.42	281.51	291.56	224.79	211.25	215.33	227.49	215.8	213.04	264.1	282.04	219.39	210.11	218.35	221.42	223.26	236.12	260.01	199.5	216.99	212.15	220.65	223.52	223.96	244.91	265.12	198.66	219.66	219.18	226.31	228.05	229.42	245.87	233.66	261.29	218.54	209.19	222.59	269.92	231.85	247.6	224.63	2225.94
508	42.4	229.3	231.07	242.95	224.77	225.36	228.5	281.64	286.89	225.15	211.14	215.68	227.94	216.18	213.03	264.66	280.69	219.46	210.42	218.41	221.74	223.28	236.11	260.19	199.99	217.32	212.12	220.96	223.68	224.79	241.74	265.31	199.04	219.92	219.51	226.83	228.26	230.08	246.09	231.29	263.95	219.15	209.42	222.41	269.3	231.72	247.99	228.53	1824.13
509	42.4833	229.78	231.44	243.28	224.99	225.59	228.8	281.92	290.69	224.89	211.56	215.9	228.07	216.54	213.52	264.6	282.88	219.73	210.82	218.28	222.06	223.51	236.41	260.51	199.56	217.09	212.25	221.38	223.92	224.33	242.49	265.56	199.28	219.94	220.02	226.75	228.45	230.01	246.15	231.65	259.5	219.63	209.47	222.74	269.08	231.86	248.21	230.4	2308.48
510	42.5694	229.51	231.33	243.37	225.18	225.74	228.99	281.98	287.3	225.42	211.7	215.91	228.12	216.58	213.64	264.9	284.89	219.77	210.61	218.54	221.82	223.7	236.39	260.73	199.99	217.9	212.5	221.06	223.78	224.5	242.24	266.22	199.46	219.94	218.88	226.78	228.52	229.92	246.47	233.08	259.18	219.22	209.57	222.83	269.72	232.13	248.32	231.42	2170.27
511	42.6528	229.66	231.53	243.44	225.08	225.77	228.94	282.48	281.96	225.73	211.71	215.98	228.08	216.59	213.76	265.06	279.18	220.29	210.94	218.76	222.18	223.7	236.65	260.66	200.28	218.03	212.59	221.44	223.96	226.56	244.36	266.13	199.41	220.27	218.97	227.04	228.66	231.02	246.57	231.74	270.52	219.51	209.89	223.21	270.01	232.24	248.5	228.25	2166.39
512	42.7361	229.9	231.74	243.59	225.66	225.96	229.13	282.43	288.97	225.76	212.09	216.3	228.23	216.7	213.91	265.21	280.62	220.61	210.67	218.92	222.26	223.93	236.92	261.07	200.45	217.97	212.57	221.74	224.14	226.51	243.23	266.09	199.61	220.5	218.85	227.2	228.73	230.13	246.8	231.34	271.6	219.5	209.85	223.41	271.06	232.28	248.44	229.78	2186.19
513	42.8194	230.04	231.82	243.74	225.71	226.07	229.1	282.62	292.05	225.96	212.27	216.48	228.58	216.55	213.85	265.55	284.14	220.37	211.11	219.16	222.47	223.89	236.78	261.13	200.76	218.51	213.01	221.94	224.07	224.94	243.29	266.27	199.88	220.63	219.17	227.34	228.96	230.02	246.64	233.46	261.36	219.64	210.21	223.27	270.01	232.62	248.47	234.23	2286.95
514	42.9028	230.4	231.96	243.97	226.04	226.05	229.23	283.05	282.1	225.98	212.46	216.57	228.75	216.69	214.17	265.75	284.48	220.67	211.18	219.11	222.78	224.19	237.21	261.5	200.93	218.82	212.92	221.87	224.29	226.57	245.1	266.82	200.16	220.77	219.58	227.68	228.65	229.78	246.96	233.77	264.1	219.79	210.05	223.52	270.78	232.65	248.85	228.89	2045.03
515	42.9861	230.38	231.76	244.31	225.96	226.42	229.38	283.17	285.84	226.22	212.69	216.65	228.86	217.4	214.35	265.99	284.05	220.88	211.16	219.1	222.53	224.19	237.45	261.84	201.14	218.46	213.54	222.26	224.71	226.15	245.82	266.79	200.1	220.8	221.25	227.55	229.18	231.75	247.13	233.44	268.43	219.89	210.27	223.74	270.21	232.88	248.63	230.35	2064.12
516	43.0694	230.72	232.51	244.37	225.87	226.62	229.54	283.45	290.04	226.46	212.61	216.48	228.96	217.33	214.4	265.97	281.62	220.93	211.41	219.52	222.86	224.38	237.36	261.89	201.09	218.8	213.26	222.08	224.83	227.54	243.54	267.29	200.43	221.23	220.84	227.69	229.22	230.44	247.29	234.4	268.3	220.03	210.4	223.94	271.19	233.01	249.09	229.82	1907.21
517	43.1528	230.67	232.3	244.24	226.23	226.78	229.85	283.48	288.71	226.64	212.72	216.56	229.23	217.12	214.68	266.29	286.87	220.89	211.67	219.53	222.76	224.41	237.51	262.06	201.33	218.93	213.57	222.16	224.93	225.89	243.65	267.41	200.62	221.26	220.62	227.79	229.18	231.46	247.6	233.05	265.89	220.02	210.43	223.85	272.1	232.86	249.43	230.67	1897.46
518	43.2361	230.9	232.54	244.38	226.54	226.7	230.04	283.68	288.17	226.37	212.91	217.06	229.06	217.16	214.77	266.26	277.27	221.31	211.49	219.57	223.02	224.7	237.56	262.06	201.32	218.78	213.29	222.36	224.81	226.71	243.93	267.52	200.54	221.39	220.22	227.93	229.41	230.33	247.64	234.77	263.06	220.29	210.38	224.21	272.71	233.12	249.37	229.94	2190.12
519	43.3194	230.81	232.42	244.77	226.46	227	230.06	283.83	286.45	226.69	212.85	217.03	229.55	217.67	214.71	266.48	284.79	221.4	211.43	219.59	223.1	224.45	237.81	262.25	201.7	218.95	213.61	222.56	224.9	227.18	244.5	267.51	200.94	221.51	219.55	227.71	229.5	231.44	247.4	233.35	269.05	220.45	210.74	224.33	270.96	233.11	249.49	232.3	1855.86
520	43.4056	231.26	232.33	244.67	226.68	226.91	230.22	284.06	289.37	227	212.85	217.2	229.49	217.7	214.82	266.8	281.46	221.7	211.58	220.03	223.4	224.93	238.01	262.25	202.04	219.25	213.79	222.74	225.45	225.98	244.29	267.97	201.04	221.59	220.36	228.18	229.7	230.61	248	233.31	271.25	220.64	210.73	224.41	271.28	233.23	249.62	232.79	1913.08
521	43.4889	231.24	232.91	244.92	226.56	227.17	230.15	284.23	291.65	227.2	213.26	217.25	229.7	217.91	215.1	266.87	283.57	221.61	212.31	220.01	223.27	224.95	238.14	262.83	202.1	219.53	213.92	222.65	225.32	226.24	246.96	267.85	201.01	221.68	220.46	228.14	229.62	232.49	248.12	233.63	263.43	221.1	210.75	224.51	271.75	233.53	250.03	231.43	1939.92
522	43.5722	231.77	233.11	245	226.96	227.31	230.63	284.58	289.32	227.43	213.31	217.42	229.87	218.13	215.13	267.08	282.23	222	212.2	220.15	223.49	224.92	238.59	262.8	202.13	219.55	214.18	222.58	225.37	228.22	244.32	267.89	201.43	221.82	220.61	228.78	230.04	232.29	248.34	235.02	258.32	220.98	211.15	224.45	273.14	233.75	250.14	231.18	1991.51
523	43.6556	231.79	233.27	245.35	227.22	227.79	231.14	285.01	291.49	227.55	213.56	217.44	230.07	218.03	215.36	267.33	284.09	222.01	212.48	220.42	223.93	225.15	238.54	263.14	202.36	219.67	214.17	223.19	225.73	226.46	244.59	268.78	201.74	222.12	220.74	228.69	230.16	231.31	248.44	235.01	258.43	221.07	211.23	224.54	271.03	233.72	250.14	233.9	1712.24
524	43.7389	232.01	233.56	245.33	227.14	227.62	230.94	284.93	287.84	227.5	213.72	217.79	230.24	218.29	215.32	267.92	288.06	222.56	212.29	220.37	223.83	225.42	238.85	263.28	202.68	219.96	214.35	223.33	225.66	229.05	244.96	268.61	202.05	222.24	222.1	228.82	230.49	232.81	248.36	235.26	281.59	221.19	211.57	224.96	271.71	233.8	250.62	232.11	1839.64
525	43.8222	232.22	233.65	245.26	227.55	227.59	230.92	285.06	291.54	227.87	213.98	217.62	230.21	218.32	215.33	267.69	288.21	222.64	212.53	220.7	224.06	225.6	238.98	263.3	202.96	220.47	214.34	223.47	226.08	229.17	245.49	269.04	202.02	222.46	221.2	229.08	230.35	231.66	248.45	232.82	262.28	221.33	211.53	224.97	271.23	233.89	250.66	232.18	1977.33
526	43.9056	232.62	234.02	245.65	227.8	228.12	231.14	285.35	292.77	228.05	214.06	217.97	230.48	218.74	215.88	267.9	281.94	223.09	212.61	220.69	223.86	225.66	239.1	263.83	203.18	220.36	214.58	223.45	225.92	229.39	245.33	269.38	202.48	222.39	222.18	228.98	230.3	232.32	248.58	232.07	266.31	221.56	211.51	225.19	271.95	234.21	250.62	234.06	2069.94
527	43.9889	232.58	233.9	245.57	228.04	228.23	231.35	285.35	297.42	228.24	214.34	217.95	230.59	218.84	215.76	268.23	288.76	223.07	212.59	220.65	224.08	225.52	239.34	263.79	203.56	220.73	214.95	223.77	226.11	228.46	245.14	269.06	202.7	222.65	222.81	228.87	230.53	231.81	249.05	231.92	259.94	221.37	211.6	225.3	271.83	234.43	250.98	237.32	1923.51
528	44.0722	232.97	234.13	245.99	227.9	228.46	231.73	285.86	288.51	228.48	214.3	217.94	230.95	218.72	215.95	268.48	290.9	223.02	212.95	220.97	224.39	225.71	239.3	264.23	203.6	220.79	214.94	223.6	226.41	228.04	246.26	269.59	202.81	222.91	220.95	229.29	230.97	232.2	249	232.93	277.39	221.86	211.8	225.35	271.12	234.06	250.86	235.72	2049.84
529	44.1556	233.28	234.17	246.02	228.31	228.28	231.82	286.06	292.35	228.71	214.59	218.48	230.93	219.18	216.08	268.86	285.5	223.09	213.1	221.09	224.49	225.99	239.32	264.15	203.66	221.18	215.11	224.16	226.33	229.07	246.08	269.58	203.25	223.03	221.45	229.34	230.89	231.91	249.2	233.1	263.46	221.69	211.77	225.24	272.69	234.28	251.02	231.69	1890.87
530	44.2417	233.22	234.29	245.99	228.32	228.58	231.72	286.06	288.77	228.87	214.25	218.65	231.04	219.19	216.17	268.78	284.82	223.36	213.33	220.96	224.39	226.25	239.49	264.65	204.21	221.76	215.34	224.05	226.51	229.15	246.56	269.96	203.05	223.07	221.54	229.53	230.83	232.5	249.31	236.52	266.53	222.28	212.17	225.65	271.42	234.64	250.97	234.22	2310.19
531	44.325	233.47	234.46	246.27	228.36	228.78	231.79	286.29	291.15	229.01	214.65	218.63	231.16	219.21	216.25	269.28	287.61	223.76	213.45	221.15	224.94	226.34	239.79	264.66	204.05	221.36	215.38	224.43	226.57	229.84	246.47	270.31	203.35	223.05	221.76	229.9	231.2	234.26	249.67	236.31	261.97	221.85	212.07	225.78	273.72	234.79	251.17	234.41	2002.52
532	44.4083	233.6	234.55	246.09	228.52	228.93	232.19	286.77	291.85	229.19	214.9	218.69	231.43	219.24	216.65	269.16	287.77	224.09	213.61	221.51	224.6	226.18	239.8	264.97	204.41	221.74	215.58	224.42	226.87	229.61	246.06	270.2	203.63	223.48	221.92	229.94	231.07	232.42	249.64	234.15	258.69	222.19	212.51	225.89	273.9	234.87	251.56	236.1	1928.63
533	44.4917	233.97	234.8	246.89	228.78	228.86	232.38	286.85	283.56	229.42	214.96	218.81	231.62	219.42	216.97	269.84	288.78	225.27	213.71	221.58	224.94	226.42	240.11	265.03	204.61	221.42	215.87	224.68	227.08	230.2	246.94	270.16	203.64	223.71	222.26	230	231.49	233.48	249.81	234.8	263.34	222.39	212.49	226.09	273.11	234.79	251.72	236.26	2270.28
534	44.575	234.02	234.92	246.74	228.91	229.16	232.31	286.85	296.02	229.85	215.2	218.99	231.69	219.67	216.67	269.45	290.71	224.3	214.07	221.48	225.01	226.78	240.36	265.61	204.55	222.22	215.93	224.51	227.26	230.29	246.94	270.73	204.18	223.76	222.19	230.15	231.23	233.18	249.88	234.37	263.27	223.27	212.79	226.17	272.4	235.19	251.53	235.77	2133.88
535	44.6583	234.45	235.1	247	229.13	229.25	232.73	287.03	288.62	229.74	215.25	219.51	231.87	219.73	217.07	270.03	289.75	224.39	213.81	221.74	225.21	226.97	240.37	265.45	205.23	222.29	215.99	224.84	227.25	228.08	246.62	271.22	204.3	223.93	222.66	230.19	231.76	233.78	250.2	236.55	263	222.81	212.42	226.68	273.84	235.25	251.97	232.02	2058.06
536	44.7417	234.46	235.18	247.08	229.12	229.58	232.65	287.18	296.54	230.17	215.73	219.27	231.95	219.72	217.09	269.93	284.72	224.37	213.79	221.87	225.29	226.85	240.66	265.57	205.03	222.39	216.13	224.77	227.53	230.83	247.58	270.93	204.46	223.99	222.69	230.37	231.75	232.59	250.23	234.86	260.2	222.69	212.88	226.14	272.74	235.32	252.07	232.92	1771.81
537	44.825	234.59	235.49	247.4	229.34	229.75	232.68	287.4	295.09	230.24	215.51	219.14	232.06	219.65	217.06	269.98	292.69	224.8	214.24	221.96	225.4	226.95	240.5	266.08	205.54	222.72	216.23	224.92	227.45	230.38	247.11	270.84	204.7	224.04	222.97	230.72	231.99	234.21	250.34	235.19	265.31	222.84	212.69	226.67	273.37	235.34	251.87	237.34	1659.79
538	44.9083	234.76	235.44	247.26	229.36	229.51	232.72	287.58	287.31	230.11	215.67	219.41	231.89	219.83	217.2	270.35	291.11	224.87	214.43	222.24	225.66	227.07	240.73	265.6	205.65	222.73	216.21	225.47	227.42	229.47	247.62	271.45	204.76	224.06	222.92	230.45	231.89	232.93	250.46	234.89	262.55	223.13	212.94	226.54	273.77	235.48	252.39	237.73	1708.95
539	44.9917	234.94	235.57	247.5	229.61	229.83	232.91	287.61	292.27	230.43	216.08	219.45	232.26	219.99	217.48	270.16	290.18	225.02	214.14	222.2	225.76	227	240.77	265.87	206.1	223.26	216.45	225.24	227.84	231.07	247.58	271.46	205	224.28	222.71	230.72	231.79	234.37	250.66	235.13	272.73	222.99	212.92	226.97	273.56	235.56	252.42	236.3	1974.28
540	45.0778	235.19	235.95	247.73	229.87	230.03	232.85	288.03	300.09	230.88	216.18	219.57	232.59	220.31	217.44	270.54	288.37	225.2	214.58	222.55	225.67	227.24	241.18	265.92	205.9	223.18	216.67	225.25	227.81	230.35	248.09	271.55	205.25	224.69	223.28	230.91	232.12	233.74	250.88	235.57	263.03	223.17	213.51	227.01	273.36	235.96	252.45	236	1778.82
541	45.1611	235.58	236.16	247.69	230.1	230.14	233.18	288.21	288.29	231.2	216.3	220	232.58	220.38	217.87	270.81	285.32	225.96	214.57	222.53	226.01	227.29	241.27	266.23	206.34	223.64	216.64	225.41	228.02	230.53	248.17	271.93	205.53	224.62	222.88	230.96	232.17	234.58	250.92	236.85	271.39	223.16	213.35	227.27	272.98	236	252.79	238.96	1552.23
542	45.2444	235.46	236.55	247.81	230.17	230.23	233.51	288.26	296.56	231.53	216.26	220.09	232.86	220.7	218.01	270.91	289.16	225.95	214.98	222.42	226.16	227.78	241.52	266.7	206.84	223.32	217.13	225.81	228.22	230.38	248.33	272.07	205.89	224.94	223.47	231.01	232.5	234.39	251.12	235.79	260.45	223.27	213.59	227.33	276.02	236.38	252.66	237.2	1795.79
543	45.3278	235.83	236.39	248.03	230.42	230.48	233.84	288.54	296.57	231.31	216.53	219.82	232.79	220.67	218.07	271.17	289.71	226.9	215.02	222.49	226.49	227.99	241.81	266.8	206.76	223.62	217	225.99	228.55	231.81	248.82	272.14	206.1	225.07	223.96	231.45	232.6	234.25	251.42	236.71	260.46	223.8	213.77	227.31	273.7	236.11	253.02	237.72	2085.58
544	45.4111	236.13	236.66	248.21	230.77	230.34	234.17	288.73	297.81	231.58	216.73	220.14	233.28	220.73	218.06	271.63	291.49	226.85	215.13	222.71	226.44	228	241.92	267.04	207.21	224.05	217.22	225.65	228.52	229.5	248.86	272.33	206.62	225.3	223.56	231.71	232.45	234.57	251.48	236.35	262.56	223.92	213.8	227.28	275.57	236.62	253.36	237.62	1876.32
545	45.4944	236.12	236.73	248.34	230.79	230.64	234.05	289.1	291.11	231.6	216.75	220.19	233.11	220.93	218.61	271.84	293.57	226.51	215.3	222.9	226.54	228.26	242.22	267.35	207.34	225.59	217.37	226.18	228.72	231.5	248.73	272.62	206.57	225.45	223.65	231.67	232.65	235.15	251.67	236.77	265.72	223.99	213.94	227.48	274.03	236.51	253.43	234.52	1878.85
546	45.5778	236.55	236.89	248.66	230.8	230.93	234.01	288.99	289.83	232.12	217.01	220.03	233.38	220.93	218.39	271.98	290.88	226.63	215.68	223.24	226.61	228.08	242.38	267.5	207.66	224.76	217.62	226.1	228.69	231.57	249.22	273.05	207.19	225.59	224.3	231.81	232.69	235.06	252	238.16	269.92	223.99	213.95	227.82	274.8	236.59	253.67	238.07	2034.01
547	45.6611	236.97	237.1	248.49	231.2	230.98	234.13	289.4	296.34	232.49	217.05	220.31	233.69	221.12	218.64	271.96	288.69	226.87	215.71	223.11	226.82	228.14	242.73	267.7	207.89	224.75	217.77	226.17	228.85	229.91	249.06	273.25	206.99	225.73	224.11	232.1	233.28	235.26	252.06	237.52	262.13	224.49	214.22	227.97	273.87	236.71	253.7	238.16	1976.29
548	45.7444	237.13	237.29	248.73	231.49	231.06	234.28	289.63	293.46	232.71	217.16	220.88	233.74	221.28	218.49	272.15	283.82	227.35	215.57	223.12	226.96	228.37	242.6	267.81	208.34	225.29	217.65	226.38	229.1	232.07	249.64	273.17	207.56	225.82	224.21	231.94	233.03	234.92	252.39	237.8	264.4	224.28	214.45	227.79	276.77	236.8	254.03	235.65	1963.28
549	45.8278	237.18	237.42	248.98	231.33	231.38	235.05	289.87	294.09	232.91	217.51	220.65	233.61	221.87	218.83	272.19	291.98	226.99	215.94	223.22	226.89	228.39	242.92	268.18	208.09	225.34	217.88	226.47	229.14	231	249.96	273.6	207.66	225.81	224.41	232.14	233.41	233.87	252.14	237.76	263.97	224.48	214.32	228.06	274.41	236.84	253.97	234.11	1785.78
550	45.9139	237.47	237.5	248.94	231.75	231.33	234.67	289.69	290.9	233.13	217.73	220.93	233.87	221.7	218.78	272.54	290.11	227.88	215.99	223.87	227.38	228.6	242.75	268.27	208.37	225.42	218.05	226.57	229.47	230.18	249.76	273.76	208.26	226.07	224.01	232.13	233.5	235.59	252.5	236.58	259.59	224.87	214.33	228.18	275.8	237.38	254.24	237.98	2238.84
551	45.9972	237.88	237.66	249.07	231.84	231.57	234.97	290.38	295.78	233.07	217.81	220.97	234.33	221.5	219.08	272.87	290.83	227.82	216.09	223.85	227.35	228.41	243.07	268.43	208.66	225.6	218.33	226.84	229.58	231.78	250.1	274.01	208.19	226.16	225.13	232.37	233.57	235.89	252.65	237.64	268.41	224.84	214.67	228.4	276.96	237.54	254.13	237.07	1873.94
552	46.0806	237.92	238	249.25	232.13	231.85	234.9	290.37	289.56	233.53	217.53	221.36	234.45	221.73	219.35	273.02	286.05	228.31	216.54	223.97	227.46	228.84	243.36	268.51	208.84	225.88	218.26	226.89	229.56	232.46	250.22	274.03	208.43	226.47	224.71	232.57	233.77	236.47	252.92	236.65	278.78	224.97	214.88	228.51	274.7	237.41	254.28	239.64	2077.86
553	46.1639	238.25	238.05	249.37	232.04	231.86	235.22	290.79	297.44	233.54	217.94	221.2	234.24	222.07	219.18	273.25	290.95	228.54	216.59	224.03	227.53	228.7	243.52	268.72	209.18	225.89	218.42	227.04	229.87	232.7	250.98	274.17	208.66	226.55	225.41	232.66	233.73	236.07	252.86	237.65	261.79	225.15	214.77	228.71	275.53	237.68	254.46	232.87	1800.43
554	46.2472	238.46	238.38	249.65	232.02	232.09	235.3	290.81	295.66	233.93	218.17	221.67	234.61	221.88	219.29	273.18	295.12	228.74	216.5	223.95	227.61	228.92	243.46	268.9	209.64	226.7	218.67	227.23	229.94	231.12	250.59	274.57	208.97	226.62	225.26	232.79	234.09	235.8	252.88	239.46	264.8	225.22	214.94	228.85	277.2	237.74	254.91	237.46	1889.63
555	46.3306	238.74	238.37	249.8	232.38	231.89	235.53	290.87	302.43	234.04	218.2	221.31	234.8	222.15	219.7	273.48	297.22	228.92	216.77	224.25	227.96	229	243.68	269.1	210.06	226.77	218.81	227.25	230.22	231.28	250.7	274.89	209.11	226.81	225.56	233.21	234.54	235.79	253.13	238.44	266.22	225.19	215.53	229.04	278.18	237.75	254.84	238.27	2155.98
556	46.4139	238.89	238.38	249.87	232.62	232.11	235.61	291.07	302.86	234.54	218.35	221.51	235.02	222.23	219.76	273.66	295.18	229.03	217.18	223.98	227.83	229.29	243.98	269.55	210.06	226.8	218.83	227.43	230.52	232.64	250.87	275.25	209.51	227	225.3	233.04	234.48	236.33	253.17	238.11	263.12	225.29	215.4	229.1	275.65	237.84	255.03	238.67	1689.31
557	46.4972	238.94	238.8	249.87	232.82	232.35	236.1	291.46	294.97	234.3	218.52	221.68	235.24	222.55	220.07	273.78	290.17	229.3	216.95	224.38	227.97	229.19	243.89	269.4	210.22	227.23	218.93	227.62	230.31	232.77	251.02	274.95	209.93	226.89	225.61	233.14	234.46	236.05	253.57	238.61	264.01	225.42	215.36	228.91	277.57	237.92	255.15	238.65	1724.36
558	46.5806	239.29	238.61	250.12	232.7	232.3	235.92	291.49	294.69	234.81	218.68	221.53	235.07	222.75	220.17	274.09	297.37	229.56	217.06	224.75	228.13	229.37	244.15	269.77	210.84	227.59	219.45	227.76	230.11	231.56	251.88	275.02	210.02	227.19	226.01	233.5	234.64	236.43	253.45	237.42	263.85	225.87	215.76	229.07	275.29	237.81	255.41	239.82	1793.03
559	46.6639	239.53	238.87	250.46	232.99	232.14	235.92	291.43	298.43	234.9	218.57	222.03	235.22	222.81	220.26	274.03	292.73	229.83	217.32	224.58	228.39	229.51	244.58	270.03	210.59	227.47	219.46	227.73	230.55	231.65	251.5	275.32	210.3	227.2	225.94	233.34	234.71	236.46	254.08	241.02	260.03	225.9	215.66	229.46	276.36	238.04	255.44	239.42	1573.7
560	46.75	239.93	239.04	250.25	233.13	232.92	236.4	291.68	301.05	235.36	219.02	222.28	235.57	222.79	220.36	274.35	299.09	229.76	217.48	224.68	228.69	229.78	244.69	269.89	211.17	227.83	219.72	227.94	230.86	233.37	251.93	275.4	210.49	227.7	225.84	233.83	234.76	236.43	253.96	239.95	264.21	226.24	215.69	229.78	276.07	238.45	255.94	233.18	1859.91
561	46.8333	240.17	239.43	250.92	233.14	232.66	236.11	292.14	292.91	235.41	219.08	222.13	235.74	223.06	220.48	274.8	293.28	230.12	217.55	225	228.66	229.83	244.66	270.26	211.46	227.82	219.67	228	230.83	233.91	252.32	275.83	210.62	227.76	225.86	233.69	234.98	238.1	254.3	237.84	263.12	226.09	215.87	229.62	275.07	238.32	255.98	243.57	1806.26
562	46.9167	240.53	239.48	250.53	233.51	233.06	236.53	291.93	300.09	235.6	219.22	222.5	235.73	223.09	220.44	274.59	295.47	230.52	217.94	225.04	228.69	230.09	245	270.34	211.63	228.13	220.03	228.41	230.96	232.45	252.51	276	210.84	227.75	227.33	234.25	235.17	237.08	254.22	237.93	266.64	226.04	216.09	229.68	275.65	238.64	256.04	240.41	1757.55
563	47	240.57	239.52	250.84	233.75	233.02	236.86	292.26	296.64	236.21	219.27	222.69	235.92	223.2	220.57	275.11	293.83	230.75	217.92	225.1	228.77	230.28	245.04	270.4	211.99	228.59	220.12	228.36	231.13	234.13	252.26	276.08	211.22	227.83	226.86	234.02	235.17	237.57	254.76	239.99	261.77	226.48	216.33	230.03	276.82	238.56	256.2	239.85	1970.05
564	47.0833	240.89	239.67	250.99	234	233.31	237.13	292.68	296.66	236.18	219.7	222.59	236.11	223.44	221.11	275.07	295.47	230.9	217.92	225.37	228.88	230.18	245.18	270.82	212.05	228.96	220.12	228.65	231.28	235.14	253	276.2	211.75	228.04	226.79	234.48	235.31	238.09	254.79	239.32	264.75	226.65	216.55	230.07	276.97	239.05	256.37	240.15	1816.88
565	47.1667	240.94	239.87	251.35	234.23	233.42	236.98	292.52	294.62	236.36	219.73	222.75	236.46	223.45	221.11	275.37	293.93	231.24	218.12	225.5	229.45	230.35	245.63	270.94	212.51	229.16	220.47	228.56	231.52	232.19	252.45	276.64	211.88	228.47	227.06	234.56	235.3	237.75	255.16	239.23	263.31	226.96	216.49	230.32	275.83	239.14	256.77	240.52	1687.15
566	47.25	241.43	240.05	251.53	234.33	233.83	237.22	292.92	302.76	236.72	219.89	223.28	236.49	223.54	221.24	275.72	296.28	231.42	218.53	225.77	229.27	230.38	245.74	271.09	212.59	229.21	220.49	228.6	231.5	234.47	253.15	276.66	212.04	228.66	227.34	234.85	235.57	237.24	255.26	239.91	267.9	226.75	217.05	230.25	276.59	239.4	256.63	240.12	2160.9
567	47.3333	241.85	240.44	251.28	234.49	233.82	237.46	293.21	301.99	236.88	220.11	223.1	236.47	223.5	221.46	275.63	294.55	231.65	218.86	225.56	229.56	230.62	245.71	271.55	212.98	229.55	220.72	228.92	232.03	233.8	253.25	277.11	212.68	228.56	227.6	234.87	235.89	238.72	255.44	239.21	266.24	227.22	216.79	230.71	279.75	239.35	256.78	241.29	1487.18
568	47.4167	241.92	240.55	251.61	234.63	234.05	237.7	293.16	300.43	237.19	220.27	223.37	237.03	224.34	221.64	276.04	294.71	231.9	218.78	225.86	229.73	230.87	246.32	271.45	213.21	229.9	220.83	229.41	232.01	235.43	253.94	277.66	212.76	228.92	228.89	234.85	236.02	238.91	255.56	239.19	267.59	227.3	217.03	230.58	277.66	239.67	257.12	240.42	1796.1
569	47.5	242.06	240.74	251.91	234.8	234.01	237.79	293.3	292.39	237.46	220.28	223.15	237.05	223.87	221.84	276.31	295.28	232.58	218.86	225.66	229.73	230.9	246.25	271.74	213.46	229.99	220.93	229.29	232.14	233.21	253.71	277.15	213.03	229.04	228.41	235.24	236.07	238.48	255.95	240.4	266.62	227.44	217.16	231.08	278.44	239.56	256.85	242.88	1880.72
570	47.5861	242.47	240.72	252.02	235.06	234.35	237.89	293.79	298.97	237.69	220.81	223.4	237.11	224.29	221.72	276.27	294.15	232.39	219.05	226.11	229.96	231.12	246.6	271.82	213.71	230.61	220.99	229.27	232.2	234.68	254.36	277.6	213.5	229.23	227.84	235.06	236.23	237.92	255.83	239.33	263.71	227.42	217.21	231.05	277.67	239.56	257.75	240.78	1916.81
571	47.6694	243.07	240.99	252.12	235.28	234.32	238.02	294.04	298.59	237.93	220.73	223.57	237.5	224.43	222	276.61	301.39	232.55	219.33	226.29	230.09	231.21	246.44	272.33	213.89	230.61	221.24	229.35	232.43	236.44	254.25	277.67	213.45	229.36	228.4	235.3	236.38	238.24	256.08	241.49	266.09	227.61	217.46	231.24	276.75	239.86	257.2	241.81	1826.56
572	47.7528	243.27	241.16	252.19	235.48	234.61	238.14	293.94	298.3	238.34	220.77	223.65	237.29	224.52	221.96	276.77	298.43	232.84	219.15	226.39	230.27	231.1	246.89	272.31	214.23	230.67	221.35	229.59	232.58	236.15	254.19	277.62	214.13	229.24	227.85	235.37	236.46	238.38	256.36	240.41	266.63	227.84	217.51	231.21	277.44	240.06	257.4	242.2	1849.77
573	47.8361	243.26	241.45	252.38	235.48	234.76	238.33	294.09	299.24	238.69	220.77	224.18	237.54	224.64	222.25	276.71	300.67	233.12	219.31	226.33	230.27	231.41	246.69	272.37	214.5	230.88	221.28	229.84	232.79	234.66	254.77	278.12	214.24	229.67	228.72	235.86	236.54	239.06	255.93	239.16	274.57	227.93	217.8	231.4	277.94	240.12	258.14	238.73	1674.51
574	47.9194	243.5	241.46	252.78	235.54	234.93	238.55	294.36	298.67	238.81	220.93	223.89	237.57	224.7	222.29	277.14	304.39	233.3	219.53	226.69	230.51	231.16	246.76	272.52	214.84	231.56	221.74	229.94	232.82	234.96	255.93	278.29	214.34	229.58	229.06	235.75	236.74	238.63	256.33	241.35	283.9	228.21	217.74	231.47	278.01	240.23	257.8	244.43	777.5
575	48.0028	243.83	241.68	252.82	235.94	235.03	238.44	294.37	297.14	239.04	221.09	223.75	237.98	224.98	222.46	277.21	299.39	233.9	219.45	226.6	230.45	231.61	247.13	272.69	215.09	231.99	221.85	229.95	233.11	236.21	255.43	278.4	214.97	229.83	229.78	236.13	236.72	238.3	256.6	241.94	307.92	228.26	217.87	231.7	277.52	240.37	257.98	244.53	2190.75
576	48.0861	244.12	242.02	253	235.89	234.81	238.95	294.53	299.44	238.85	221.22	224.04	237.71	225.07	222.62	277.4	291.98	234.04	219.97	226.81	231.03	231.68	247.45	272.77	215.13	231.91	221.95	230.1	233.03	236.24	254.5	278.21	214.96	229.94	229.14	235.86	237.17	239.42	256.7	243	348.43	228.26	218.02	231.87	278.31	240.37	258.16	241.37	2086.99
577	48.1694	244.27	242.2	252.81	236.27	235.1	239.01	294.78	299.43	239.6	221.4	224.12	238.07	224.93	222.69	277.61	294.99	234.9	220.09	227.07	230.95	231.73	247.35	273.27	215.65	232.72	222.47	230.35	233.13	234.01	254.68	278.74	215.13	230.28	229.38	236.02	237.19	239.2	256.84	241.09	315.45	228.38	217.99	231.92	280.43	240.94	258.36	239.11	1740.58
578	48.2528	244.83	241.99	252.79	236.47	235.41	238.99	294.98	307.88	239.62	221.53	224.46	238.14	225.34	223.08	277.96	299.39	234.54	220.27	227.23	231.04	231.88	247.5	273.23	215.76	232.44	222.17	230.4	233.45	233.91	255.76	278.71	215.53	230.41	229.19	236.3	237.16	239.66	257.19	240.49	341.01	228.5	218.21	232.16	279.41	240.97	258.25	243.07	1810.39
579	48.3361	244.78	242.68	253.59	236.5	235.36	239.58	295.14	308	240.01	222.11	224.87	238.42	225.52	222.95	278.16	296.66	235.11	220.59	227.21	231.37	232.18	247.65	273.36	216.04	233.08	222.3	230.57	233.47	234.27	255.41	278.97	215.59	230.62	229.73	236.64	237.6	239.11	257.04	241.76	376.14	228.83	218.56	232.1	278.79	241.11	258.52	245.16	1556.77
580	48.4222	245.1	242.53	253.34	236.84	235.76	239.88	295.6	304.7	240.34	221.89	224.86	238.56	225.54	223.28	278.28	300.15	235.38	220.24	227.32	231.57	232.05	247.84	273.74	216.02	233.28	222.68	230.72	233.9	236.54	254.97	279.19	216.14	230.61	229.29	236.72	237.66	239.4	257.28	241.04	342.57	229.03	218.52	232.36	279.71	241.33	258.88	242.78	1645.48
581	48.5056	245.12	242.56	253.57	236.86	235.86	239.59	295.36	306.11	240.68	222.05	225.04	238.78	225.54	223.3	278.18	298.19	235.62	220.34	227.35	231.56	232.19	248.2	273.69	216.62	233.31	222.83	230.53	233.88	237.04	258.12	279.32	216.4	230.8	229.87	236.75	237.83	240.06	257.46	241.54	304.72	229.04	218.75	232.68	280.01	241.14	258.81	241.14	1700.28
582	48.5889	245.69	242.81	253.58	236.95	235.81	239.72	295.61	301.94	240.82	222.36	224.88	239.16	225.55	223.58	278.49	301.56	235.36	220.87	227.55	231.71	232.28	248.25	273.87	216.45	233.4	222.86	230.91	233.94	235.28	256.15	279.5	216.29	230.99	229.14	236.95	238	239.95	257.63	241.92	303.69	229.28	218.8	232.34	281.59	241.33	259.19	242.02	1636.33
583	48.6722	245.83	242.91	254.07	237.12	235.82	239.93	295.84	304.26	241.01	222.56	224.92	239.15	225.65	223.62	278.89	298.05	236.08	220.87	227.52	231.49	232.35	248.74	274.02	216.85	233.83	223.19	231.2	234.33	237.69	256.68	279.61	216.63	230.84	231.45	237	237.97	240.09	257.62	241.74	305.56	229.04	218.73	232.74	280.79	241.34	259.08	243.7	1852.37
584	48.7556	245.99	243.01	253.96	237.36	236.31	240.22	296.08	302.61	241.21	222.45	225.09	239.19	225.69	223.85	278.83	303.48	236.32	220.94	227.52	231.66	232.71	248.84	274.22	217.3	234.32	223.16	231.22	234.4	235.39	257.02	279.94	217.39	231.43	231.12	237.3	237.95	240.11	258.07	242.42	333.17	229.51	218.85	232.84	281.72	241.49	259.23	243.48	1591.39
585	48.8389	246.21	243.32	254.09	237.49	236.15	240.43	296.28	304.41	241.63	222.95	225.44	239.26	225.95	223.82	278.97	305	236.58	221.12	228.17	232.15	232.83	248.66	274.53	217.13	234.26	223.5	231.67	234.38	236.24	257.12	279.99	217.28	231.41	230.14	237.68	238.33	240.62	258.41	243.58	343.38	230	219	233.08	282.3	241.67	259.59	243.92	2114.22
586	48.9222	246.61	243.44	254.28	237.72	236.3	240.49	296.31	309.92	242.28	222.98	225.57	239.48	225.93	224.29	279.26	298.68	236.69	221.36	228.21	232.29	232.92	249.24	274.75	217.64	235	223.86	231.47	234.8	238.04	258.86	280.5	217.57	231.54	230.6	237.64	238.6	240.42	258.08	245.42	351.48	229.73	219.27	232.87	281.68	241.71	260.1	238.93	2081.99
587	49.0056	246.94	243.41	254.54	237.79	236.7	240.71	296.39	314.52	242.28	223.23	225.64	239.66	226.63	224.59	279.43	302.89	236.95	221.35	228.23	232.45	232.83	249.17	274.9	217.82	235.23	223.51	231.79	234.9	236.02	258.07	280.24	217.95	231.56	230.12	237.48	238.55	241.3	258.52	244.25	315.69	230.2	219.64	233.31	281.75	242.04	260.21	243.4	1825.78
588	49.0889	247.63	243.92	254.72	238.45	236.69	240.83	296.57	308.4	242.34	223.4	225.76	240.09	226.62	224.42	279.84	306.92	237.34	221.97	228.35	232.43	233.39	249.53	274.93	217.97	235.1	223.7	231.78	234.98	236.81	256.92	280.31	218.02	231.79	230.13	238.01	238.8	240.58	258.72	244.39	323.32	230.38	219.64	233.64	281.09	242.23	260.01	244.41	1811.02
589	49.1722	247.43	244.04	254.95	238.13	236.71	240.82	297.08	310.71	242.89	223.21	225.88	240	226.64	224.42	279.88	302.45	238.15	221.88	228.54	232.7	233.44	249.69	275.28	218.23	235.55	223.95	231.64	235.15	237.75	257.47	280.35	218.1	231.92	230.86	237.84	238.9	241.06	258.67	247.6	373.92	230.32	219.54	233.76	282.18	242.37	260.33	242.62	1755.8
590	49.2583	247.79	244.34	255.01	238.48	236.95	241.26	297.22	308.69	243.05	223.57	226.14	240.21	226.82	224.73	279.91	307.76	237.74	221.96	228.84	232.86	233.68	250	275.35	218.54	235.87	224.12	232.16	235.09	237.33	258.85	281.23	218.33	232.19	230.41	238.36	239.21	241.64	259.15	243.47	325.52	230.4	219.82	233.74	281.65	242.51	260.34	244.6	1816.69
591	49.3417	247.86	244.5	255.06	238.49	237.32	241.56	297.33	309.45	243.44	223.76	226.07	240.27	226.87	224.94	280.01	303	238.05	222.17	228.67	232.73	233.63	249.97	275.62	218.75	236.53	224.19	232.27	235.51	237.95	259.27	281.31	218.73	232.27	232.74	238.47	239.34	240.89	259.1	242.15	299.2	230.45	220.09	233.9	282.25	242.53	260.77	243.21	2027.32
592	49.425	248.51	244.42	255.44	238.79	237.32	241.55	297.34	305.39	243.56	223.96	226.37	240.6	226.95	225.15	280.26	306.35	238.32	222.31	228.71	233.16	233.73	250.22	275.86	218.61	236.36	224.74	232.41	235.71	237.51	257.29	281.37	219.11	232.51	231.69	238.4	239.25	241.68	259.26	242.42	319.09	230.33	220.13	234.06	282.17	242.74	260.74	242.98	2071.85
593	49.5083	248.7	244.65	255.54	238.87	237.7	241.63	297.99	304.43	244.01	224.18	226.47	240.61	227.25	225.08	280.27	303.89	238.7	222.39	229.03	233.52	233.71	250.36	275.56	219.25	236.64	224.76	232.55	235.4	238.65	257.55	281.42	219.04	232.4	231.3	238.46	239.58	242.17	259.58	244.22	340.85	230.73	220.31	234.32	282.77	242.69	260.6	243.74	1945.96
594	49.5917	248.91	244.88	255.69	239.1	237.76	241.78	297.54	300.22	244.17	224.04	226.56	240.79	227.5	225.27	280.37	302.71	239.11	222.77	229.35	233.42	233.93	250.35	276.07	219.41	237.23	224.7	232.5	235.7	238.04	257.94	281.58	219.5	232.82	231.44	238.87	239.68	241.77	259.56	245.42	364.14	230.9	220.61	234.33	281.77	242.73	260.99	245.01	1942.5
595	49.675	249.43	244.96	255.83	239.3	237.75	242.02	297.8	314.93	244.59	224	226.67	240.95	227.27	225.52	280.8	309.36	239.65	222.91	229.27	233.65	234.17	250.76	276.26	219.48	237.31	225.11	232.95	235.92	237.23	258.89	281.81	219.75	232.83	233.71	238.92	239.59	241.46	259.74	243.86	307.5	231.17	220.65	234.45	282.68	243.39	261.01	241.55	1891.31
596	49.7583	249.66	245.13	256.19	239.6	238.05	242.35	298.02	308.25	244.72	224.23	227.02	241.18	227.7	225.53	280.8	310.15	239.52	223.31	229.29	233.49	234.06	250.81	276.55	219.66	237.32	224.8	232.88	236.04	236.92	260.98	281.86	219.69	232.92	232.7	239.14	239.95	242.62	260.14	245.21	287.61	231.08	220.82	234.47	281.7	243.44	261.38	242.73	2031.78
597	49.8417	249.99	245.22	255.9	240.01	238.23	242.15	298.2	310	244.94	224.48	227.26	241.15	227.63	225.77	281.26	300.07	239.9	222.93	229.42	233.82	234.36	250.64	276.41	219.94	237.51	225.41	233.09	236.39	237.71	259.04	282.15	220.14	232.87	231.68	238.94	239.61	241.72	260.01	242.29	352.17	231.46	220.5	234.63	281.54	243.5	261.09	244.11	1620.66
598	49.925	250.08	245.54	256.41	239.81	238.28	242.7	298.27	310.8	245.22	224.72	227.07	241.33	227.56	225.82	281.07	304.95	239.77	223.17	229.46	234.15	234.57	251.27	276.81	220.18	238.55	225.53	233.22	236.43	237.27	261.18	282.26	220.46	233.36	232.78	239.41	240.29	242.36	260.08	244.8	348.88	231.47	221	234.64	281.18	243.45	261.48	245.73	1531.6
599	50.0083	250.14	245.89	256.33	240.09	238.34	242.82	298.32	313.98	245.43	224.92	227.32	241.65	227.9	226.38	281.41	307.99	240.27	223.28	229.51	234.48	234.8	251.41	276.93	220.41	238.46	225.48	233.25	236.82	237.76	258.92	282.27	220.34	233.48	233.79	239.8	240.22	243.59	260.21	245.93	338.07	231.95	220.89	234.81	282.07	243.64	261.92	245.51	1643.93
600	50.0944	250.47	245.65	256.45	240.06	238.53	242.89	298.58	314.62	245.66	224.91	227.26	241.67	228.05	226.11	281.72	306.13	240.93	223.62	230.02	234.17	234.83	251.52	277.28	220.39	238.62	225.76	233.54	236.83	237.7	259.61	282.83	220.59	233.66	231.84	239.61	240.54	242.72	260.52	243.62	465.4	231.56	221.14	235.04	282.06	243.82	262.03	246.73	1776.02
601	50.1778	250.99	246	256.79	240.42	238.94	243.23	298.95	307.68	245.99	225.18	227.58	242.03	228.33	226.51	281.97	308.27	240.91	223.61	230.16	234.57	234.96	251.62	277.42	220.82	238.86	226.03	233.65	237.31	238.08	261.82	282.9	221.15	233.79	232.34	240.01	240.91	242.99	260.84	244.82	392.59	231.75	221.46	234.91	281.93	244.02	262.24	242.56	1479.99
602	50.2611	250.94	246.17	256.76	240.58	238.71	243.25	298.93	310.94	246.29	225.36	227.5	242.16	228.25	226.41	282.14	308.66	241.62	223.85	229.96	234.71	234.69	251.84	277.37	221.05	239.39	225.97	233.88	237.48	239.22	260.68	283.32	221.2	234.15	233.44	239.83	240.56	242.57	260.77	245.07	343.33	231.99	221.55	235.34	281.74	244.21	262.26	245.49	1536.15
603	50.3444	251.71	246.25	257.07	240.86	239.14	243.45	299.35	310.21	246.55	225.49	227.8	242.19	228.57	226.71	282.09	313.21	242.12	223.9	230.3	234.71	235.13	252.08	277.49	221.06	239.59	226.02	233.94	237.16	239.86	260.5	283.69	221.42	234.32	232.47	240.11	241	243.86	260.95	244.5	419.93	232.31	221.71	235.57	280.73	244.28	262.68	241.81	1684.54
604	50.4278	251.72	246.36	257.2	240.51	239.27	243.61	298.95	317.13	246.68	225.59	227.84	242.1	228.61	226.78	282.27	309.96	241.17	224.33	230.2	234.89	234.8	252.15	277.78	221.43	240.68	226.35	233.8	237.47	239.75	260.74	283.4	221.65	234.05	234.17	240.17	241.05	243.29	260.92	246.17	436.86	232.52	221.64	235.77	282.64	244.36	262.83	247.13	1667.82
605	50.5111	252.08	246.53	257.15	240.96	239.05	243.55	299.58	308.17	247.16	225.52	227.99	242.53	228.75	226.72	282.38	303.03	241.78	224.21	230.53	235	235.34	252.32	278.1	221.25	240.15	226.39	234.19	237.79	238.52	260.81	283.42	221.91	234.17	234.01	240.32	241.09	243.3	261.36	247.85	374.31	232.37	222.01	235.87	282.42	244.57	262.88	246.07	1347.36
606	50.5944	252.33	246.62	257.41	241.35	239.53	243.96	299.62	316.01	247.47	225.98	227.98	243	228.51	226.94	282.79	309.61	241.98	224.45	230.81	235.09	235.24	252.51	277.94	221.45	240.52	226.47	234.1	237.95	239.26	261.24	283.77	222.01	234.34	233.06	240.46	241.29	243.57	261.57	245.37	388.78	232.43	222.11	235.75	282.92	244.59	262.97	246.66	2076.94
607	50.6778	252.52	247.04	257.38	241.35	239.42	244.24	299.4	309.64	247.59	226.09	228.23	242.83	228.76	227.22	282.8	305.97	242.34	224.76	230.81	235.54	235.78	252.71	278.63	221.86	240.43	226.66	234.3	237.74	240.19	262.14	283.65	222.22	234.79	234.66	240.78	241.45	243.65	262.26	247.11	561.1	232.77	222.23	235.98	284.37	244.92	263.33	243.12	1798.31
608	50.7611	253.01	247.39	258.04	241.55	239.78	244.57	299.98	315.1	248.01	226.19	228.67	243.12	228.89	227.47	283.01	307.68	242.92	224.98	231.2	235.49	235.89	252.62	278.59	222.02	240.77	227.09	234.69	238.15	239.82	262.04	284.04	222.55	234.72	233.83	241.07	241.53	243.85	261.96	245.52	396.42	232.87	222.12	236.05	282.52	244.86	263.04	246.34	1541.4
609	50.8444	253.07	247.6	258.19	241.7	239.85	244.62	299.94	318.8	248.09	226.21	228.73	243.32	229.3	227.74	283.37	304.76	243.15	224.99	231.17	235.92	236.09	252.98	278.57	222.17	241.56	227.12	234.81	238.09	241.45	262.33	284.19	222.79	235.08	234.46	241.06	241.79	244.56	262.11	246.27	372.17	232.94	222.54	236.26	283.62	245.2	263.57	243.83	1707.08
610	50.9306	253.39	247.52	258.31	241.79	240.2	244.88	299.98	308.68	248.62	226.52	228.79	243.28	229.35	227.79	283.51	307.44	243.38	225.09	231.33	236.05	236.23	253.46	279.15	222.39	241.52	227.33	235.06	238.47	239.66	261.16	284.36	222.76	235.21	234.64	241.23	241.9	243.76	262.63	246.38	451.41	233.07	222.59	236.37	283.69	245.32	263.49	246.34	1798.45
611	51.0139	253.59	247.81	258.58	242.31	240.35	244.71	300.92	313.14	248.76	226.84	228.92	243.53	229.63	228.03	283.57	306.6	243.98	225.52	231.69	236.34	236.17	253.55	279.18	222.55	242.08	227.62	235.35	238.65	241.1	261.08	284.21	223.08	235.3	234.57	241.34	241.72	244.32	262.46	246.1	297.85	233.16	222.47	236.84	282.57	245.39	263.69	248.2	1635.59
612	51.0972	253.9	248.08	258.58	242.46	240.5	245.2	300.65	314.12	249.01	226.73	228.81	243.79	229.65	228.47	283.86	309.44	243.77	225.54	231.84	236.11	236.24	253.84	279.18	222.44	243.13	227.7	235.45	238.95	240.05	261.89	284.63	223.6	235.4	235.42	241.15	242.38	245.12	262.78	247.57	310.83	233.61	222.56	236.76	283.32	245.64	263.82	247.69	1808.93
613	51.1806	254.25	248.05	258.86	242.9	240.38	245.18	300.74	315.57	249.33	227.18	229.06	243.73	229.81	228.29	283.77	310.18	244.19	225.5	231.73	236.6	236.51	253.78	279.2	222.58	242.27	227.61	235.48	238.88	239.74	261.54	284.99	223	235.42	234.45	241.49	242.37	244.75	263.03	248.03	1383.59	233.75	223.04	236.8	284.4	245.54	264.04	246.95	1863.78
614	51.2639	254.6	248.17	258.62	242.68	240.75	245.77	301.19	312.3	249.69	226.83	229.26	244.06	230.08	228.76	284.03	308.67	244.95	225.81	231.75	236.72	236.69	254.05	279.75	222.83	242.27	227.91	235.62	239.37	240.86	263.12	284.88	223.26	235.75	234.53	242.05	242.65	245.31	262.92	247.55	2099.47	233.51	223.29	237.12	284.06	245.63	264.21	248.39	1635.43
615	51.3472	254.95	248.4	258.97	242.96	240.87	245.35	301.03	315.69	249.87	227.22	229.54	244.45	230.11	228.45	284.33	317.93	244.36	225.86	232.08	236.72	236.97	253.99	279.57	223.08	243.46	228.08	235.64	239.49	240.54	264.52	285.42	223.71	235.87	235.61	242.26	242.76	244.86	263.05	247	1138.71	233.81	223.15	237.02	284.22	246.23	264.19	246.36	1934.01
616	51.4306	255.43	248.52	259.01	242.81	240.9	245.83	301.06	315.06	249.92	227.21	229.52	244.34	230.28	228.89	284.47	311.68	244.88	226.03	232.14	236.95	236.67	254.19	279.75	223.16	242.85	228.2	235.96	239.33	241.04	261.79	285.5	224.12	235.89	235.83	242	243.03	245.12	263.13	246.83	0	233.88	223.22	237.21	284.81	246.12	264.74	247.53	1553.81
617	51.5139	255.31	248.72	259.12	243.43	241.13	245.96	301.35	316.5	250.33	227.67	229.6	244.51	230.2	229	284.42	307.54	245.04	226.13	232.19	236.98	237.16	254.68	280	222.92	243.36	228.38	236.16	239.64	241.73	263.99	285.89	223.81	236.29	235.15	242.21	243.06	246.04	263.6	247.94	2181.32	233.85	223.35	237.47	286.75	246.5	264.94	246.56	1220.14
618	51.5972	255.62	248.8	259.65	243.27	241.25	245.96	301.45	319.92	250.41	227.52	229.7	244.59	230.42	229	284.67	316.41	245.31	226.38	232.17	236.84	237.04	254.65	280.13	223.32	243.46	228.52	236.15	240.21	241.21	264.98	285.52	224.04	236.6	235.13	242.15	243.31	245.81	263.74	248.75	0	233.99	223.68	237.49	285.29	246.72	265.09	251.54	1202.91
619	51.6806	255.71	249.03	259.57	243.89	241.17	246.46	301.66	314.35	250.91	227.78	230.17	244.75	230.51	229.47	284.79	313.25	245.97	226.84	232.45	237.4	237.3	254.79	280.63	223.56	243.62	228.61	236.43	239.99	242.63	263.51	286.26	224.28	236.59	235.97	242.36	243.22	245.71	264.01	248.23	0	234.3	223.67	237.67	285.81	246.95	265.42	247.52	1466.29
620	51.7667	256.26	249.14	259.9	243.79	241.38	246.63	301.86	310.94	250.89	228.04	229.82	245.01	230.76	229.17	285.17	316.05	245.67	226.75	232.79	237.82	237.4	255.09	280.57	223.73	245.19	229.09	236.65	240.19	240.08	264.28	285.81	224.4	236.69	236.38	243.07	243.81	246.2	263.92	248.38	0	234.49	223.93	237.8	285.58	246.75	265.55	248.97	1304
621	51.85	256.3	249.28	259.93	243.89	242	246.95	301.96	316.47	251.34	228.02	230.37	245.09	230.85	229.69	285.23	313.71	246.09	226.88	232.82	237.73	237.47	255.26	280.94	223.8	244.35	228.87	236.72	240.36	241.67	264.77	286.24	224.62	236.92	236.37	242.91	243.76	245.92	264.17	248.3	0	235.23	224.01	237.71	285.86	246.92	265.38	245.43	1422.98
622	51.9333	256.6	249.72	259.98	244.12	241.83	246.75	302.22	318.59	251.49	228.27	230.43	245.34	230.94	229.95	285.12	319.26	246.65	226.85	232.91	237.76	237.94	255.06	280.86	223.92	244.42	229.27	236.69	240.37	241.95	264.46	286.21	224.69	236.91	235.37	242.88	243.92	246.77	264.1	249.03	0	234.62	224.04	238.08	287.16	247.17	266.01	247.65	1600.77
623	52.0167	256.84	249.69	260.19	244.31	241.76	246.81	302.1	317.55	251.75	228.33	230.55	245.61	231.28	229.96	285.28	312.87	246.67	226.94	233.2	237.77	237.6	255.11	280.74	223.77	244.66	229.31	236.67	240.73	241.87	263.91	286.52	224.88	236.85	236.29	242.82	243.85	246.52	264.41	248.56	0	234.98	224.11	237.94	285.48	247.2	265.68	247.39	1345.74
624	52.1	257.29	249.73	260.48	244.34	242.17	247.05	302.44	322.75	251.89	228.59	230.65	245.46	231.26	229.81	285.54	311.48	246.73	227.37	233.12	238	238.02	255.54	280.9	224.12	244.76	229.36	236.91	240.83	241.36	263.63	286.6	224.54	237.2	236.22	243.23	244.28	245.81	264.42	248.31	0	234.85	224.44	238.4	286.13	247.39	266.02	247.19	1574.01
625	52.1833	257.31	250.15	260.44	244.7	242.66	247.46	302.42	317.4	252.01	228.71	230.93	245.52	231.73	230.34	285.56	315.41	247.45	227.41	233.36	238.2	238.1	255.96	281.14	224.11	245.3	229.43	237.23	241.14	243.12	263.37	286.84	224.97	237.24	235.65	243.22	244.23	247.35	264.62	247	0	235.16	224.55	238.35	284.68	247.58	266.16	246.12	1346.81
626	52.2667	257.66	250.21	260.69	244.67	242.58	247.6	302.4	317.3	252.35	228.92	230.97	245.5	231.85	230.51	286	310.19	247.01	227.69	233.59	238.56	238.38	255.84	281.3	224.01	245.24	229.8	237.36	241.5	241.5	265.68	286.63	225.14	237.55	237.29	243.88	244.51	247.16	264.87	249.25	0	234.91	224.52	238.85	285.32	247.75	266.36	245.98	1673.38
627	52.35	258.08	250.49	261	245.06	242.46	247.57	302.75	317	252.78	229.02	231.05	246.2	231.83	230.59	285.98	316.8	247.79	227.71	233.73	238.57	238.37	256.25	281.43	224.51	245.67	230.1	237.69	241.51	242.3	264.6	287.1	225.22	237.57	237.04	244.27	244.64	247.27	265.12	249.55	0	235.41	224.61	238.87	287.58	247.86	266.37	247.93	1707.17
628	52.4333	258.17	250.35	261.08	245.27	242.69	248.12	302.91	319.35	253.02	229.23	231.4	246.35	232.09	230.72	286.39	307.03	247.58	228.19	233.87	238.58	238.55	256.87	281.78	224.13	245.9	230.25	237.59	241.61	243.29	265.1	287.31	225.69	237.78	237.29	243.85	244.86	247.04	265.37	251.83	2378.65	235.64	225	238.95	284.76	248.03	266.92	248.08	1754.21
629	52.5167	258.75	250.82	261.26	245.63	243.17	248.31	303.34	318	253.27	229.33	231.36	246.7	232.16	230.99	286.63	316.51	248.45	227.97	234.01	238.97	238.61	256.72	281.76	224.26	246.16	230.56	237.93	241.72	243.91	264.11	287.24	225.16	237.93	236.95	244	245.1	247.45	265.69	248.39	0	235.66	225.14	238.9	289.73	248.07	266.95	248.04	1588.8
630	52.6028	258.64	250.88	261.54	245.64	243.52	248.61	303.53	316.39	253.48	229.68	231.74	246.73	232.35	230.95	286.72	325.08	248.29	228.41	234.15	239.22	238.99	256.86	282.17	224.64	246.46	230.47	237.87	241.96	243.22	267.04	287.7	225.53	238.01	236.75	244.22	245.26	248.33	265.85	249.05	0	235.93	225.24	239.29	287.96	248.4	267.05	249.67	1507.58
631	52.6861	259.14	251.41	261.94	245.6	243.57	248.41	303.27	314.61	253.69	229.7	231.66	247.09	232.31	231.38	286.71	319.64	248.64	228.59	234.39	239.16	238.81	256.81	282.36	224.57	247.02	230.84	237.93	241.98	243.57	264.45	287.89	225.6	238.39	238.83	244.6	245.26	247.7	265.59	251.31	0	236	225.46	239.32	287.98	248.5	267.15	250.46	1436.55
632	52.7694	259.04	251.53	262.03	245.97	243.53	248.79	303.45	318.08	254.16	229.91	232.29	246.97	232.72	231.53	286.97	310.17	249.28	228.77	234.41	239.46	239.02	257.11	282.21	224.7	246.99	230.79	238.19	242.11	243.93	267.25	288.11	225.76	238.58	238.53	244.6	245.56	248.13	266.07	248.82	0	235.84	225.51	239.63	285.72	248.75	267.39	250.46	1732.98
633	52.8528	259.55	251.49	261.95	246.34	243.8	248.8	303.87	319.47	254.2	229.92	232.08	247.26	232.79	231.6	287.02	320.72	249.13	228.81	234.59	239.56	238.99	257.07	282.55	224.55	247.77	230.88	238.6	242.52	242.21	267.99	287.93	225.69	238.58	237.42	244.95	245.59	248.27	265.81	251.86	0	236.26	225.55	239.68	286.75	248.57	267.7	251.75	1423.99
634	52.9361	259.54	251.54	262.41	246.47	243.84	248.96	304.21	322.91	254.1	230.07	232.07	247.11	232.63	231.59	287.25	307.74	249.11	228.97	234.66	239.7	239.24	257.37	282.69	224.48	247.43	231.19	238.64	242.46	242.98	265.29	288.06	225.77	238.58	237.3	245.01	245.84	248.37	266.48	250.64	0	236.24	225.7	239.84	288.77	249.06	267.71	251.44	1948.91
635	53.0194	259.53	251.97	262.68	246.5	244.18	249.4	303.76	318.23	254.59	230.22	232.11	247.3	233.07	231.8	287.46	321.58	249.37	229.17	234.83	240.22	239.65	257.8	282.96	224.74	247.53	231.03	238.95	242.73	245.16	265.56	288.13	225.71	238.88	237.71	245.14	246.21	248.78	266.27	250.97	0	236.59	226.04	239.93	289.52	249.49	268	247.08	1528.05
636	53.1028	260.19	251.95	262.62	246.78	244.1	249.73	304.27	318.45	254.76	230.71	232.59	247.83	233.29	232.28	287.53	316.88	249.54	229.22	235.15	240.49	239.75	257.71	283.06	224.86	247.65	231.53	239.04	242.9	242.84	265.38	288.59	225.91	239.14	239.12	245.18	246.09	249.09	266.58	251.01	0	236.58	226.36	240.06	290.02	249.39	268.06	249.95	1844.13
637	53.1861	260.36	252.26	262.57	247	244.31	249.54	304.4	319.06	254.96	230.65	232.52	247.93	233.26	232.17	287.69	320.56	249.98	229.53	235.06	240.36	239.91	257.74	283.35	224.99	247.78	231.53	239.45	243.14	244.93	267.82	288.61	225.78	239.15	238.9	245.38	246.31	249.42	266.73	252.27	0	236.63	226.07	240.17	288.5	249.5	268.28	248.67	1145.32
638	53.2694	260.6	252.5	263.28	247.1	244.46	250.07	304.71	321.49	255.11	230.92	232.93	247.89	233.52	232.49	287.8	319.81	250.15	229.89	235.35	240.57	239.82	257.97	283.49	224.86	248.03	231.94	239.41	243.29	244.13	267.78	289.38	225.85	239.44	239.65	245.49	246.56	248.97	266.74	252.05	0	237.34	226.57	240.32	289.28	249.71	268.56	249.97	1439.24
639	53.3528	260.74	252.44	263	247.45	244.84	250.18	304.58	322.81	255.43	231.13	232.86	248.13	233.84	232.5	287.89	325.11	250.86	229.92	235.52	240.57	240.15	258.62	283.69	224.79	248.24	232.18	239.47	243.66	244.83	267.96	289.1	226.18	239.46	239.96	245.65	246.79	248.77	267.15	251.42	0	236.82	226.46	240.68	288.81	249.43	268.4	252.96	1581.46
640	53.4389	261.21	252.7	263.51	247.51	245	250.6	304.85	322.87	255.6	231	233.19	248.31	233.69	232.99	288.14	321.15	250.84	230.06	235.64	240.79	240.01	258.32	283.69	224.96	248.45	232.23	239.56	243.58	242.83	268.6	289.38	225.99	239.76	239.78	245.84	247.21	249.34	267.1	248.31	0	236.74	226.57	240.59	288.81	249.76	268.82	249.66	1518.31
641	53.5222	261.25	252.94	263.46	247.52	244.93	250.39	304.78	322.99	255.55	231.22	233.36	248.48	233.91	233.1	288.36	325.24	250.7	230.12	235.97	240.76	240.29	258.45	284.01	224.89	249.41	232.27	239.64	243.95	244.66	267.42	289.57	226.29	239.88	239.14	246.11	247.1	249.52	267.56	251.93	0	237.24	226.62	240.86	288.91	249.7	268.74	249.92	1293.49
642	53.6056	261.44	252.93	263.6	247.89	245.24	250.42	305.16	321.67	255.91	231.34	233.41	248.53	233.84	232.97	288.68	320.68	251.9	230.19	235.6	240.91	240.44	258.74	283.9	225.15	249.02	232.32	240.13	244	244.54	268.48	289.63	226.37	239.85	240.78	246.24	247.1	249.98	267.6	250.53	0	237.38	226.85	241.04	289.93	249.97	268.49	251.48	1402.37
643	53.6889	261.62	253.07	263.66	247.78	245.25	250.78	305.24	327.84	255.92	231.39	233.65	248.94	234.43	233.51	288.84	322.82	250.81	230.55	236.1	241.14	240.73	259.18	284.05	225.08	249.14	232.59	240.14	244.38	245.13	269.12	289.71	226.31	239.93	239.96	246.14	247.38	249.71	267.51	251.73	0	237.48	226.72	240.95	287.56	250.2	269.32	249.3	1126.68
644	53.7722	261.84	253.52	264.07	248.06	245.8	250.83	305.32	323.26	256.32	231.63	233.58	248.88	234.25	233.51	288.68	322.62	251.21	230.66	236.21	241.51	240.81	259.18	284.35	224.96	249.37	232.92	239.98	244.54	244.91	269.27	289.73	226.22	239.95	239.3	246.07	247.35	250.12	267.86	253.48	0	237.44	227.13	240.99	290.36	250.69	269.22	251.48	1361.48
645	53.8556	262.06	253.36	264.26	248.09	245.76	251.17	305.55	326.15	256.43	231.9	233.82	249.15	234.4	233.68	289.23	312.08	251.51	230.85	236.19	241.61	241.17	259.36	284.42	224.99	249.61	233.11	240.54	244.49	245.89	269.52	289.96	226.32	240.59	238.85	246.52	247.62	249.83	268.23	252.45	0	237.86	227.32	241.42	288.62	250.41	269.61	248.97	2037.69
646	53.9389	262.51	253.97	264.35	248.72	246.08	251.46	305.56	327.83	256.75	232.23	234.32	249.27	234.57	233.86	289.15	325.29	251.89	230.94	236.54	242.03	241.1	259.84	284.72	225.22	249.77	233.17	240.75	244.85	245.8	269.87	290.42	226.22	240.61	240.45	247.1	247.84	250.03	268.68	252.29	0	238.38	227.35	241.26	289.31	250.79	269.69	251.01	1727.77
647	54.0222	262.63	253.83	264.56	248.67	246.25	252.03	305.93	319.65	256.93	232.48	233.96	249.71	235.15	234.14	289.54	318.07	252.25	231.37	236.92	242.22	241.25	259.91	284.69	225.51	249.99	233.21	240.72	244.75	245.47	269.37	290.7	226.23	240.88	240.16	246.93	247.92	250.67	268.54	252.12	0	237.89	227.76	241.67	290.53	250.87	269.81	252.92	1587.61
648	54.1056	262.76	254.12	264.77	249.42	245.99	252.01	306	324.1	257.16	232.28	234.76	249.74	235.22	234.46	289.65	320.3	252.25	231.6	237.05	242.34	241.69	259.77	285.17	225.36	250.05	233.58	240.93	244.91	245.66	269.46	290.61	226.42	241.01	241.52	247.15	247.81	250.55	268.72	252.49	0	239.17	227.89	241.84	290.51	251.31	270.25	250.88	1585.53
649	54.1889	262.93	254.38	265.04	249.3	246.38	252.32	306.35	315.82	257.38	232.64	234.4	249.89	235.27	234.24	290.03	315.3	252.63	231.37	236.84	242.6	241.53	260.33	285.23	225.29	250.22	233.46	241.16	245.57	246.21	269.95	290.98	225.99	241.08	241	247.38	248.54	250.77	269.06	253.31	0	239.89	227.79	241.84	291.19	251.46	270.44	250.18	1951.66
650	54.275	263.17	254.36	265.02	249.63	246.89	252.4	306.06	325.89	257.17	232.93	234.58	250.13	235.1	234.58	290.11	317.54	252.44	231.71	237.42	242.73	242.04	260.29	285.34	225.49	250.59	233.98	241.28	245.47	245.71	270.58	291.2	225.95	241.32	240.52	247.13	248.59	251.69	268.89	252.27	0	238.55	228.1	241.98	292.31	251.53	270.15	252.58	1392.84
651	54.3583	263.19	254.78	265.52	249.39	246.71	252.26	306.57	325.36	257.74	233.3	235.06	250.17	235.55	234.81	290.17	318.69	253.14	231.85	237.43	242.65	242.2	260.5	285.45	224.93	250.4	234.04	241.83	245.8	246	270.18	291.38	226.18	241.42	241.52	247.62	248.69	252.01	269.18	252.03	0	238.83	228.25	242.27	291.42	251.67	270.44	250.15	1868.38
652	54.4417	263.61	254.77	265.42	249.91	246.88	252.54	306.5	324.82	257.93	233.18	235.04	250.62	235.54	235.11	290.07	326.35	252.76	232.42	237.56	242.85	242.23	260.85	285.72	225.31	250.84	234.25	241.69	245.8	246.32	270.61	291.32	225.9	241.68	242.03	247.88	249.08	251.27	269.26	253.91	0	238.69	227.99	242.4	289.56	251.78	270.94	252.33	1902.58
653	54.525	263.68	255	265.6	249.93	247.09	252.75	306.83	322.92	258.17	233.3	235.15	250.51	235.98	234.96	290.45	320.27	252.87	232.09	237.85	243.11	241.97	260.9	285.84	225.24	250.88	234.33	241.81	246.08	246.36	271.19	291.3	226.07	241.72	241.4	247.72	249.21	252.03	269.48	253.72	0	238.61	228.24	242.76	289.44	251.92	270.63	252.68	1892.45
654	54.6083	263.98	255.12	265.97	250.01	247.45	252.93	306.84	330.27	258.09	233.5	235.3	250.98	235.76	235.36	290.31	324.63	253.17	232.26	237.75	243.42	242.23	261	286.08	225.21	250.98	234.57	241.92	246.03	247.66	270.66	291.55	226.38	242.07	241.19	248.17	249.57	252.21	269.64	254.41	0	238.79	228.57	242.62	290.89	252.4	270.95	255.39	1820.25
655	54.6917	264.16	255.62	266.08	250.41	247.52	253.24	307.02	330.95	258.39	233.59	235.55	250.75	236.08	235.79	290.65	319.12	253.65	232.64	237.83	243.51	242.62	261.14	286.39	225.18	251.71	234.66	242.29	246.45	247.46	270.95	292.04	226.18	242.1	241.76	248.21	249.58	252.72	269.97	253.84	0	239.4	228.98	243.18	292.14	252.58	271.32	251.36	1764.13
656	54.775	264.38	255.58	265.99	250.73	247.76	253.43	307.17	320.36	258.64	233.72	235.51	251.45	236.49	235.88	291.25	328.31	253.26	232.53	238.09	243.83	242.76	261.31	286.52	225.36	251.63	235.1	242.01	246.55	246.81	272.14	292.06	226.4	242.24	241.57	248.74	249.51	252.98	270.1	254.21	0	239.63	228.97	243.05	290.71	252.6	271.68	253.74	1821.93
657	54.8583	264.41	255.81	266.7	250.78	248.07	253.8	307.38	326.33	258.56	233.8	236.03	251.47	236.33	236.08	291.39	325.34	253.7	232.99	238.4	243.77	242.98	261.68	286.6	225.21	252	234.97	242.77	246.96	246.77	270.55	292.49	226.32	242.52	242.79	248.57	249.84	252.12	270.48	256.03	2170.26	239.53	229.27	243.2	293.05	252.53	271.42	253.83	1377.43
658	54.9417	264.7	255.99	266.39	251.05	248.13	254.18	307.41	329.42	258.67	233.72	235.9	251.37	236.52	236.1	291.2	320.84	253.83	233.12	238.53	244.17	243.02	261.82	286.67	225.1	251.92	235.16	242.83	247.1	248.18	270.71	292.35	226.26	242.59	241.68	248.86	249.87	252.92	270.27	254.39	0	239.64	229.34	243.47	292.3	252.84	271.58	249.93	1507.9
659	55.025	264.65	256.02	266.59	251.16	247.89	253.99	307.74	331.41	258.9	234.19	236.38	251.64	236.77	235.89	291.2	326.58	253.99	233.14	238.51	243.66	243.08	261.77	286.91	225.4	251.68	235.16	242.88	247.17	246.99	270.49	292.47	226.22	242.58	242.04	248.88	249.85	252.99	270.48	254	0	239.5	229.21	243.42	291.97	253.17	271.85	253.93	1347.18
660	55.1111	265	256.24	267	251.37	248.42	254.02	307.75	329.47	258.98	234.24	236.19	251.6	236.73	236.12	291.63	331.04	254.2	233.57	238.32	244.09	243.44	262.17	287.09	225.42	251.8	235.45	243.15	247.27	247.16	271.58	292.29	226.18	242.94	242.31	249.37	250.24	253.69	270.47	253.88	0	239.81	229.32	243.81	292.72	252.83	272.13	251.42	1466.1
661	55.1944	264.96	256.34	266.86	251.5	248.53	254.38	307.81	323.44	259.41	234.31	236.15	251.69	237.07	236.38	291.65	320.6	254.53	233.31	238.97	244.95	243.35	262.2	287.15	225.49	252.16	235.56	243.08	247.44	248.75	272.58	292.86	226.17	242.91	242.63	249.18	250.5	253.31	270.71	256.22	0	239.84	229.49	243.7	293.61	253.16	271.99	254.03	1377.6
662	55.2778	265.37	256.59	267.43	251.79	248.38	254.53	307.87	331.33	259.48	234.69	236.46	252	236.95	236.77	291.8	319.56	254.76	233.83	239.06	244.99	243.54	262.46	287.12	225.15	252.27	236.09	242.84	247.83	248.18	270.51	292.9	226.1	243.01	241.8	249.3	250.44	253.42	271.19	255.12	0	240.21	229.47	243.88	293.03	253.38	272.43	250.13	1293.85
663	55.3611	265.68	256.71	267.57	252.05	248.88	254.95	308.22	320.79	259.53	234.71	236.88	252.39	237.26	236.97	292.21	332.39	254.55	234.03	239.4	245.04	243.98	262.66	287.51	225.31	252.63	236.06	243.55	248.09	249.09	270.59	293.36	225.98	243.44	242.96	249.46	250.67	253.65	271.36	254.87	0	240.78	229.78	243.94	291.42	253.71	272.63	251.39	1286.06
664	55.4444	265.81	257.13	267.79	252.37	248.91	255.1	308.44	319.36	259.76	235.07	236.92	252.56	237.48	237.32	292.36	325.61	254.78	234.17	239.36	245.22	243.83	262.93	287.75	225.23	253.09	236.39	243.64	247.94	248.82	272.62	293.36	226.1	243.49	242.84	249.59	251.16	253.94	271.76	255.17	0	240.37	229.94	244.28	291.53	253.93	272.93	250.22	1426.06
665	55.5278	265.84	257.23	267.84	252.55	249.29	255.3	308.56	327.25	259.83	235.24	237.12	252.92	237.7	237.45	292.74	319.76	255.08	234.6	239.68	245.39	244.13	263.09	287.77	225.38	253.25	236.61	243.82	248.33	248.43	270.88	293.28	226.3	243.39	243.8	249.9	251.12	253.73	271.75	254.69	0	240.79	229.91	244.09	295.15	253.87	273.01	252.12	1517.04
666	55.6111	266.26	257.44	268.03	252.83	249.8	255.63	308.75	329.65	260.2	235.47	237.29	252.92	237.92	237.71	292.62	328.69	255.22	234.82	239.79	245.36	244.15	263.34	288.18	225.32	253.12	236.66	244.19	248.34	249.56	271.29	293.86	226.22	243.94	244.31	250.21	251.3	254.2	271.88	256.46	977.59	240.78	230.43	244.82	294.01	254.03	272.89	253.65	1471.14
667	55.6944	266.53	257.79	268.38	252.92	249.59	255.65	308.73	331.43	260.31	235.64	237.53	253.07	238.13	237.86	293.02	320.07	255.27	235.18	239.94	245.55	244.39	263.32	287.97	225.68	253.14	236.99	244.24	248.71	248.8	272.86	293.83	226.1	243.99	243.88	250.44	251.87	253.67	271.91	256.58	0	241.17	230.28	245.04	294.11	254.46	273.16	253.36	1540.74
668	55.7778	266.18	258.02	268.54	252.99	250.13	255.89	308.85	328.72	260.25	235.54	237.49	253.12	238.46	238.05	293.06	327.98	255.24	234.86	240.14	245.97	244.35	263.66	288.52	225.33	253.27	237.12	244.81	248.96	249.59	272.44	294.51	225.85	244.25	243.92	250.51	251.72	254.62	272.3	256.24	1382.04	242.16	230.72	244.92	293.98	254.31	273.27	252.33	1562.02
669	55.8611	266.36	257.82	268.51	252.97	250.32	256.18	309.22	321.44	260.72	235.89	237.89	253.27	238.44	237.88	293.23	328.43	255.68	234.91	240.37	246.17	245.07	263.76	288.58	225.17	253.27	237.14	244.93	249.2	250.02	272.96	293.83	225.78	244.25	243.96	250.33	251.87	254.15	272.25	257.46	0	241.08	230.84	244.95	293.09	254.98	273.62	254.41	1724.24
670	55.9472	266.58	258.39	268.67	253.5	250.16	256.06	309.4	337.82	260.55	235.9	238.36	253.4	238.37	238.43	293.46	329.07	256.25	235.07	240.43	246.24	244.95	263.9	288.73	224.85	253.72	237.45	244.58	249.47	250.43	272.8	294.07	226.17	244.48	243.9	250.66	252.14	254.69	272.5	257.12	0	241.37	230.85	244.99	294.3	255.14	273.75	254.06	1724.61
671	56.0306	266.81	258.48	269.18	253.44	250.06	256.28	309.55	338.06	260.46	236.26	238.12	253.63	238.69	238.53	293.08	313.9	255.6	235.21	240.44	246.43	244.81	264.17	288.99	225.07	253.92	237.39	245.21	249.32	250.61	274.59	294.39	225.89	244.59	243.59	250.95	252.25	255.14	273.06	256.54	0	241.58	230.84	245.43	295.63	255.14	273.51	254.41	1529.25
672	56.1139	266.97	258.51	269.43	253.84	250.56	256.84	309.85	324.34	260.72	236.55	238.21	253.99	238.94	238.75	293.55	319.5	255.74	235.48	240.68	247.13	245.28	264.41	289.19	225.38	253.71	237.31	245.2	249.6	250.21	274.49	294.71	225.91	244.98	244.9	251.14	252.54	255.5	272.98	256.86	0	241.85	230.95	245.58	294	255.19	274.02	254.34	1497
673	56.1972	267.28	258.8	269.35	253.99	250.87	256.8	309.96	335.22	261.1	236.67	238.42	254.31	239.2	238.74	293.46	330	256.3	235.44	240.74	246.65	245.41	264.51	289	225.24	254.02	237.82	245.45	249.96	250.17	275.19	294.85	225.85	245.02	244.4	251.5	252.46	255.26	272.92	256.05	0	242.16	231.18	245.74	296.55	255.26	274.28	253.3	1837.37
674	56.2806	267.09	258.89	269.76	254.32	251.21	257.48	309.89	331.8	260.97	236.82	238.72	254.46	239.41	239.36	293.84	327.58	256.37	235.91	240.86	247.06	245.68	264.61	289.06	225.25	254.3	238.12	245.9	249.98	250.32	274.67	295.07	226.03	245.03	244.6	251.43	252.75	255.51	273.13	255.51	2759.3	242.12	231.53	245.87	295.57	255.62	274.23	256.43	1903.8
675	56.3639	267.1	259.12	269.92	254.43	250.96	257.55	310.11	325.82	261.37	236.93	238.69	254.68	239.58	239.31	294.32	323.74	256.25	236.12	241.54	247.24	245.98	264.84	289.48	225.3	254.25	238.27	245.9	250.16	251.17	274.01	295.39	225.88	245.29	245.56	251.81	253.05	255.67	273.54	255.94	0	242.25	231.97	245.89	295.36	255.65	274.41	253.54	1867.09
676	56.4472	267.15	259.2	269.91	254.63	251.34	257.59	309.95	328.59	261.37	237.26	239.14	254.48	239.63	239.34	294.1	328.3	256.55	236.33	241.51	247.38	245.94	264.93	289.53	225.22	254.23	238.46	246.09	250.46	250.72	276.74	295.19	225.65	245.52	244.48	251.98	253.32	255.77	273.54	257.53	0	242.12	231.98	246.34	294.4	255.87	274.67	253.53	1726.43
677	56.5306	267.28	259.43	270.38	254.66	251.35	257.69	309.95	336.74	261.2	237.31	239.01	254.79	239.57	239.51	294.45	319.38	256.55	236.27	241.68	247.7	245.94	265.19	289.98	225.28	254.45	238.85	246.09	250.57	251.4	275.68	295.51	225.68	245.66	245.71	252.07	253.32	255.17	273.61	256.5	0	242.46	231.75	246.5	295.32	255.89	275.08	256.32	1277.87
678	56.6139	267.49	259.38	270.29	255.08	251.28	257.76	310.33	334.08	261.47	237.54	239.22	255.04	239.68	239.83	294.72	327.85	256.48	236.55	241.91	247.66	246.4	265.18	289.62	225.36	254.5	238.75	246.05	250.76	250.86	277.04	295.7	225.66	245.63	245.53	251.91	253.55	256.61	273.49	256.7	2194.86	242.54	232.25	246.53	296.91	256.3	274.61	257.35	934.23
679	56.6972	267.74	259.92	270.42	255.08	251.82	258.22	310.31	329.18	261.85	237.68	239.66	255.32	240.02	240.02	294.67	323.12	256.61	236.79	241.89	247.73	246.5	265.68	290.23	225.34	254.57	238.89	246.13	250.94	251.3	275.45	295.76	225.42	245.98	245.78	252.06	253.55	255.86	274.06	258.01	1242.42	242.54	231.87	246.65	295.59	255.98	274.79	254.46	1103.78
680	56.7833	267.88	260.18	270.76	255.06	251.84	258.36	310.75	330.98	261.72	237.92	239.94	255.39	240.39	240.21	294.92	328.13	256.76	236.74	242.16	247.81	246.41	265.96	290.47	225.38	254.99	239.05	246.68	251.49	251.51	273.99	295.86	225.63	246.11	246.49	252.39	253.94	256.59	274.08	260.28	1166.29	243.17	232.33	246.55	295.3	256.44	275.36	255.57	1324.1
681	56.8667	268.27	260.12	271.25	255.54	252.22	258.44	310.79	337.13	262.08	237.91	239.95	255.82	240.49	240.47	294.83	335.54	256.85	236.84	242.41	248.19	246.89	265.92	290.69	225.43	254.86	239.2	246.85	251.4	251.93	274.12	296.12	225.73	246.4	246.15	252.79	254.05	257.81	274.37	256.92	1075.89	243.07	232.68	246.93	297.6	256.39	275.43	256.48	1325.78
682	56.95	268.37	260.22	271.48	255.94	252.57	258.78	311.06	330.81	262.07	238.12	240.01	255.57	240.61	240.59	295.28	326.55	257.25	237.28	242.65	248.43	246.8	266.12	290.53	225.24	255.52	239.54	247.26	251.74	252.74	276.26	296.59	225.64	246.5	245.22	252.79	254.31	257.52	274.77	259.72	0	243.16	232.54	247.1	296.66	256.86	275.86	255.52	1590.13
683	57.0333	268.43	260.91	271.41	256.08	252.56	258.95	311.15	341.77	262.09	238.5	240.29	256.23	240.67	240.88	295.52	322.49	257.29	237.37	242.61	248.54	246.95	266.37	290.63	225.16	255.02	239.59	247.32	251.71	252.36	275.94	296.44	225.75	246.54	246.05	253.11	254.54	258.23	275.19	260.32	2743.1	243.5	232.94	247.58	298.27	257.24	275.59	257.33	1344.32
684	57.1167	268.66	261	271.54	256.03	252.78	259.27	310.97	330.62	262.49	238.54	240.63	256.34	240.75	241.08	295.61	330.04	257.64	238.08	242.98	248.65	247.33	266.41	290.96	225.49	254.87	239.98	247.44	252.12	252.21	276.93	296.19	225.74	247.17	246.15	252.99	254.73	258.99	275.04	257.13	2660.85	243.81	233.13	247.54	295.94	257.17	276.06	257.46	1514.74
685	57.2	268.74	261.16	271.79	256.5	253.35	259.61	311.5	333.24	262.27	238.67	240.93	256.61	241.02	241.36	295.66	327.03	257.83	237.99	242.94	248.83	247.53	266.75	291.17	225.27	255.43	240.04	247.57	252.15	251.91	275.14	296.81	225.47	247.06	246.62	253.59	254.85	258.07	275.05	260.16	0	243.73	233.16	247.66	296.85	257.42	276.28	257.34	1510.34
686	57.2833	268.81	261.36	272.28	256.63	253.37	259.98	311.79	326.45	262.36	238.73	240.9	256.68	241.26	241.47	295.92	331.1	257.88	237.7	243.35	249.38	247.52	267.16	291.14	225.18	255.56	240.18	247.82	252.5	252.31	276.44	296.83	225.36	247.54	246.8	253.75	255.09	257.29	275.75	259.66	1880.7	244.04	233.42	247.91	297.59	257.66	276.05	256.28	1325.63
687	57.3667	268.97	261.49	272.51	256.89	253.42	260.14	312.1	334.7	262.67	239.1	240.9	256.83	241.25	241.67	296.05	335.25	257.47	238.34	243.21	249.2	247.79	267.23	291.38	225.15	255.97	240.39	247.86	252.66	252.16	276.18	297.05	225.43	247.35	247.2	253.94	255.37	259.17	275.53	259.54	0	243.78	233.53	248.01	298.74	257.83	276.74	255.41	1510.81
688	57.45	268.96	261.59	272.35	257.01	253.6	260.01	311.86	340.71	262.68	239.33	241.53	256.84	241.96	241.89	296	321.72	257.71	238.26	243.64	249.64	247.99	267.26	291.58	225.02	255.71	240.98	248.11	252.67	253.65	276.38	297.24	225.41	247.39	247.37	253.89	255.19	258.41	275.63	259.55	0	244.1	233.44	247.95	295.91	258.01	276.55	256.63	1724.9
689	57.5333	268.9	262.13	272.72	257.2	253.79	260.46	311.66	336.88	262.75	239.35	241.19	257.24	241.76	241.97	296.29	328.6	257.81	238.4	243.27	249.51	247.96	267.35	291.84	225.39	255.56	240.65	248.24	252.82	253.17	276.86	297.53	225.09	247.77	246.89	254.31	255.46	259.03	275.99	258.09	0	244.2	233.6	248.21	296.78	258.43	276.58	257.12	1500.57
690	57.6194	269.12	261.95	272.94	257.57	253.98	260.46	312.24	333.42	262.56	239.55	241.11	257.53	241.92	242.17	296.26	322.92	258.12	238.75	243.72	250.12	248.24	267.63	292	225.24	256.05	240.84	248.13	253.17	252.45	278.23	297.61	225.96	248.03	247.23	254.32	255.61	258.25	275.92	260.41	0	244.43	233.83	248.28	298.43	258.46	277.29	255.17	1639.36
691	57.7028	269.45	262.36	273.26	257.72	254.19	260.86	312.35	326.17	262.72	239.68	241.54	257.78	242.31	242.32	296.66	333.93	258.21	238.82	244.03	250.08	248.24	267.95	292.15	225.3	256.34	241.26	248.72	253.18	253.28	278.76	298.1	225.4	248	248.34	254.49	256.07	258.93	276.26	261.15	2014.81	244.46	234.22	248.6	298.63	258.63	277.31	256.54	1627.25
692	57.7861	269.46	262.66	273.46	258.12	254.26	261.14	312.27	329.45	262.81	240.03	241.95	257.57	242.23	242.79	296.61	334.56	258.38	239.1	244.21	250.61	248.82	268.11	292.22	225.5	256.01	241.28	248.93	253.66	253.95	279.65	297.99	225.8	248.45	248.35	254.51	256.23	258.18	276.56	260.77	0	245.19	234.14	249.08	298.26	258.71	277.66	255.68	1422.25
693	57.8694	269.5	262.64	273.63	257.94	254.59	261.25	312.57	344.45	263.14	239.9	241.98	258.25	242.49	242.65	296.88	334.11	258.75	239.36	244.42	250.19	248.56	268.07	292.6	225.52	256.48	241.53	249.15	253.65	253.46	277.14	298.07	225.44	248.55	248.65	254.65	256.49	259.66	276.77	260.89	0	245.13	234.36	248.93	298.8	259.09	277.84	256.48	1769.95
694	57.9528	269.81	262.84	273.66	258.43	254.64	261.41	312.81	334	263.04	240.16	242	258.17	242.68	242.86	297.09	328.56	258.45	239.34	244.37	250.59	249.02	268.33	292.54	225.43	255.97	241.64	249.13	253.82	254.78	279.03	298.2	225.57	248.28	248.92	255.13	256.24	259.59	276.97	261.49	2283.08	245.12	234.35	249.14	299.64	258.94	277.38	258.89	1400.15
695	58.0361	269.57	262.77	273.55	258.28	254.84	261.43	312.75	337.77	263.19	240.34	242.28	258.38	242.95	243.27	297.21	333.07	258.57	239.46	244.71	250.7	249.24	268.49	292.46	225.46	256.41	241.4	249.5	254.02	253.95	278.62	298.25	225.27	248.6	248.16	255.17	256.61	259.78	277	261.59	0	244.96	234.66	249.31	297.87	259.18	277.9	258.19	1735.16
696	58.1194	269.61	262.98	274.21	258.77	254.97	261.74	312.47	333.19	263.41	240.52	242.53	258.39	242.96	243.54	297.16	330.35	258.24	239.45	244.81	250.76	249.1	268.52	292.77	225.22	256.28	241.81	249.17	254.56	253.83	279.13	298.53	225.32	248.47	248.7	255.44	256.78	258.89	277.22	261.04	1110.84	245.45	234.65	249.52	300.94	259.31	278.06	257.53	1704.04
697	58.2028	269.79	263.47	274.22	258.46	255.28	262	313.23	337.78	263.54	240.65	242.18	258.93	243.24	243.62	297.31	329.24	258.47	240.22	244.9	251.01	249.32	268.84	293.02	225.56	256.33	241.9	249.48	254.74	254.26	279.31	298.9	225.32	248.93	248.23	255.61	257.06	260.3	277.18	261.35	2375.61	245.16	235.04	249.69	299.68	259.42	277.91	254.82	1286.52
698	58.2861	270.18	263.66	274.17	259.13	255.66	262.2	312.94	329.18	263.52	240.7	242.84	258.63	243.06	243.82	297.83	332.03	259.62	240.37	245.03	250.93	249.38	269.07	292.91	225.4	256.84	242.35	250.13	254.41	254.52	280.03	299.16	225.57	249.17	249.11	255.66	257.25	259.87	277.42	259.91	1979.64	245.46	234.99	249.77	300.06	259.7	278.55	258.67	1145.83
699	58.3694	270.07	263.75	274.44	259.49	255.7	262.51	313.2	338.86	263.64	240.94	243.17	258.91	243.38	243.81	297.9	325.57	259	239.99	245.25	251.4	249.45	269.49	293.38	225.41	257.09	242.82	250.21	254.85	254.74	277.59	299.07	225.53	249.28	248.93	255.78	257.37	260.49	278.01	261.29	0	245.65	235.15	249.87	298.77	259.93	279.3	261.8	1412.28
700	58.4556	270.53	264.11	274.71	259.64	255.8	262.7	313.67	341.98	263.89	241.44	243.2	259.26	243.99	244.22	298.02	333.57	258.63	240.52	245.69	252.01	249.8	269.58	293.53	225.74	256.74	242.66	250.46	255.31	255.57	280.41	299.33	225.78	249.55	249.95	256.18	257.42	260.3	278.06	263.93	0	245.97	235.39	250.1	300.89	260.25	278.71	260.24	1275.82
701	58.5389	270.59	264.24	275.29	259.97	256.21	263.18	313.68	338.14	264.17	241.63	243.61	259.55	243.82	244.55	298.23	338.08	259.43	240.86	245.68	252.23	249.82	269.94	293.74	225.85	257.08	242.82	250.5	255.51	255.86	279.6	299.49	225.43	249.63	249.98	256.35	257.68	261.69	278.26	262.85	0	246.02	235.44	250.22	300.98	260.52	279.19	259.58	1236.02
702	58.6222	270.7	264.48	275.54	260.2	256.1	263.26	314.07	339.79	263.98	241.8	243.87	259.71	244.34	244.83	298.24	338.82	259.31	240.8	246.17	252.09	250.43	269.99	293.89	225.62	257.19	243.23	250.65	255.36	254.49	280.22	299.79	225.37	250.03	250.28	256.59	258.34	261.67	277.98	261.36	1369.47	246.23	235.61	250.51	301.08	260.52	279.43	258.77	1247.07
703	58.7056	270.88	264.7	275.93	260.37	256.38	263.52	313.84	337.12	264.11	241.86	243.93	259.85	244.06	244.84	298.72	329.19	259.35	241.15	245.96	252.4	250.27	270.28	293.75	225.61	257.41	243.38	251.08	255.84	255.26	280.27	299.63	225.44	250.33	250.26	256.41	258.07	261.55	278.34	262.85	0	246.5	235.75	250.6	302.11	260.58	279.5	259.8	1319.72
704	58.7889	270.85	265.08	276.05	260.31	256.65	263.8	313.86	342.8	264.36	241.66	243.99	260.09	244.62	244.99	298.63	330.24	259.41	241.17	246.41	252.94	250.55	270.4	293.92	225.97	257.68	243.52	251.11	256.05	255.33	278.89	299.55	225.46	250.53	250.15	256.95	258.27	260.44	278.56	261.65	1746.38	246.5	236.27	250.64	302.5	261.06	279.38	260.38	1192.45
705	58.8722	270.95	265.18	276.1	260.86	256.79	263.96	314.04	342.93	264.23	242.24	244	260.14	244.53	245.2	298.88	333.1	259.67	241.4	246.4	252.76	250.81	270.43	294.18	225.89	257.21	243.67	251.52	256.19	256.25	280.51	300.24	225.32	250.49	249.96	257.08	258.48	261.44	278.98	262.78	2780.72	246.67	236.33	251.26	300.93	260.96	279.4	260.18	1272.33
706	58.9556	270.98	265.48	276.16	260.94	256.86	263.77	314.3	337.04	264.34	242.22	244.18	260.44	244.93	245.57	298.95	337.6	259.61	242.05	246.71	252.64	250.75	270.6	294.39	226.02	257.47	243.82	251.37	256.26	255.69	281.92	300.19	225.61	250.77	250.61	257.43	258.65	262.52	278.91	262.11	1369.91	246.89	236.47	251.41	299.41	261.12	279.67	256.29	1477.01
707	59.0389	271.14	265.55	276.29	260.81	257.09	264.34	314.52	338.17	264.5	242.62	244.49	261.11	245.04	245.6	299	338.17	260.34	241.67	246.67	253.08	251.07	270.73	294.45	225.97	257.59	243.87	251.71	256.71	256.55	282.07	300.35	225.82	250.74	250.84	257.72	258.7	261.29	279.14	263.74	1798.96	247.23	236.78	251.53	301.48	261.31	279.87	257.31	1386.46
708	59.1222	271.1	265.62	276.47	261.34	257.44	264.68	314.7	341.11	264.48	242.77	244.78	260.88	245.09	245.59	299.07	333.97	259.86	241.73	247	253.33	251.51	271.2	294.87	226.1	258.19	243.94	251.91	256.66	256.73	283.22	300.44	225.48	251.26	250.72	257.61	259.18	260.93	279.42	261.6	1914.67	247.16	236.93	251.63	301.33	261.64	279.95	262	1464.35
709	59.2056	271.18	265.95	276.94	261.53	257.62	264.81	314.65	330.16	264.87	243.1	244.77	260.97	245.19	246.02	299.62	325.9	260.03	242.07	246.92	253.35	251.58	271.08	294.76	225.93	257.89	244.46	252.11	257.17	256.45	283.06	300.64	225.39	251.06	250.64	257.77	259.67	263.98	279.55	264.61	0	247.33	236.99	251.66	301.46	261.78	280.23	259.79	1294.64
710	59.2917	271.36	265.94	277.25	262.07	257.95	265.08	315.14	337.7	264.85	242.87	245.08	261.53	245.42	246.53	299.54	332.41	260.18	242.49	247.31	253.66	251.7	271.52	295.26	226.05	258.34	244.97	252.24	257.22	257.2	280.74	301.24	225.63	251.41	251.22	258.18	259.57	261.72	279.69	264.02	0	247.8	237.07	251.92	302.33	261.94	281.05	261.25	1368.9
711	59.375	271.54	266.12	277.08	262.26	258.02	265.14	315.06	344.24	264.75	243.43	245.43	261.63	245.99	246.61	299.81	327.19	260.32	242.63	247.57	253.87	252.02	271.31	295.11	226.3	257.94	244.69	252.7	257.49	257.68	281.59	300.88	225.89	251.53	251.83	257.96	259.82	263.7	279.65	264.49	0	247.97	237.34	252.18	302.03	262.54	280.88	262.66	1562.94
712	59.4583	271.3	266.23	277.3	262.07	258.25	265.54	315.02	345.53	265.07	243.69	245.19	261.48	245.72	246.36	299.95	339.39	260.3	242.74	247.9	254.11	252	271.52	295.44	226.5	258.14	244.89	252.63	257.44	257.38	281.61	301.24	225.68	251.44	251.34	258.37	259.73	264.25	280.27	263.27	1052.03	247.58	237.23	252.38	302.05	262.4	280.76	262.99	1292.57
713	59.5417	271.61	266.5	277.79	262.57	258.29	265.65	314.86	339.29	264.89	243.43	245.66	261.71	246.1	246.67	300.05	331.04	260.18	242.66	247.8	254.04	252.1	271.81	295.5	226.28	257.82	245.16	252.41	257.8	257.34	283.69	301.03	225.75	251.89	252.48	258.54	260.03	263.75	280.24	262.6	2120.3	247.87	237.41	252.18	301.9	262.58	280.77	262.33	1982.64
714	59.625	271.33	266.7	277.74	262.37	258.23	265.86	315.1	330.89	265.08	243.5	245.7	261.99	246.21	246.75	300.02	338.03	260.36	242.91	247.97	254.32	251.96	271.86	295.48	226.3	257.98	245.29	252.87	257.79	256.59	281.79	301.28	225.75	251.73	252.22	258.74	260.11	262.5	280.34	262	0	248.03	237.72	252.81	303.17	262.52	281.41	262.54	1288.06
715	59.7083	272.09	267.02	277.65	262.71	258.68	265.92	315.52	333.29	265.13	243.87	245.7	262.05	246.17	246.9	300.38	328.86	260.85	243.24	248.06	254.41	252.23	272.01	295.48	226.35	258.04	245.12	253.12	258.04	257.67	283.77	301.34	225.56	252.2	251.65	258.46	260.51	262.82	280.68	266.31	0	248.1	237.46	252.64	302.27	262.76	281.08	263.79	2013.5
716	59.7917	272.02	267.22	277.99	263.05	259.05	265.99	315.41	341.54	265.16	244.22	246.19	262.19	246.58	247.29	300.61	338.94	260.48	243.46	248.2	254.67	252.58	272.42	296.18	226.42	258.05	245.41	253.33	258.37	257.92	282.51	301.78	225.92	252.24	252.12	259.12	260.38	262.66	280.91	264.27	0	248.22	237.85	252.73	303.36	263.08	281.89	260.4	1723.9
717	59.875	272.12	267.64	278.38	263.25	259.08	266.55	315.69	339.98	265.08	244.19	246.41	262.72	246.71	247.33	300.75	329.27	260.9	243.82	248.53	255.08	252.75	272.7	296.13	226.44	258.23	246.09	253.61	258.48	257.93	280.72	301.61	225.68	252.5	252.2	259.5	260.65	263.15	281.03	265.01	0	248.52	238.08	252.96	304.53	263.39	282.22	261.67	1374.73
718	59.9583	272.17	267.83	278.57	263.46	259.3	266.47	316.12	328.18	265.42	244.41	246.39	262.56	246.88	247.91	300.48	337.39	261.12	243.91	248.74	255.05	252.94	272.9	296.23	226.73	258.28	245.9	253.53	258.55	258.32	284.88	302.19	226.24	252.6	252.64	259.48	260.85	264.71	281.29	264.81	0	248.64	238.34	253.25	304.11	263.37	282.24	259.93	1325.82
719	60.0417	272.19	267.8	279	263.87	259.51	266.92	316.3	345.97	265.24	244.54	246.6	263.15	246.99	247.78	301.26	337.58	260.59	244.03	249.13	255.31	253.28	273.15	296.45	226.71	258.75	246.5	254.13	259.09	259.2	282.6	302.04	225.72	253.21	252.8	259.55	261.27	265.62	281.51	265.06	0	248.95	238.5	253.38	304.4	263.71	282.53	261.68	976.75
720	60.1278	272.32	268.07	279.04	263.93	259.76	266.81	316.18	340.46	265.86	245.06	246.78	263.11	247.43	248.32	301.15	339.51	261.32	244.32	249.02	255.72	253.29	272.96	296.53	226.95	258.74	246.3	253.85	259.47	258.69	283.22	302.74	226.14	253.05	252.99	260.09	261.46	266.01	281.55	265.36	1682.57	249.15	238.63	253.7	303.77	263.87	282.48	263.84	1322.57
721	60.2111	272.43	268.24	279.44	264.02	259.87	267.36	316.38	339.39	265.63	245.19	247.12	263.61	247.52	248.37	301.18	325.66	261.03	244.49	249.25	255.94	253.33	273.46	296.82	227.21	259.02	246.54	254.43	259.46	258.75	285.26	302.46	226.41	253.42	253.71	260.1	261.66	263.64	281.89	265.51	0	249.35	238.82	253.83	303.52	264.1	282.64	262.66	1267.6
722	60.2944	272.63	268.41	279.55	264.34	260.14	268.13	316.35	338.98	265.86	245.29	247.21	263.45	247.91	248.75	301.56	338.63	261.35	244.9	249.56	256.04	253.86	273.78	297.1	226.91	258.99	247.05	254.07	259.65	259.3	283.23	302.35	225.97	253.69	253.71	260.42	261.77	266.6	282.12	267.17	0	249.6	238.9	254.02	302.79	264.27	283.03	261.3	788.61
723	60.3778	272.75	268.68	279.65	264.78	260.43	267.78	316.43	339.79	265.82	245.5	247.39	263.83	247.66	248.96	301.85	335.54	261.01	244.54	249.73	256.1	254.04	273.77	296.9	227.06	259.22	246.93	254.59	259.96	259.94	282.66	302.92	226.53	253.49	253.5	260.75	262.13	265.42	282.07	265.99	1100.96	249.47	238.98	254.31	302.95	264.64	282.87	264.97	1053.05
724	60.4611	272.74	268.81	279.84	264.76	260.41	267.89	316.62	335.74	266	245.8	247.72	263.92	248.17	249.08	301.95	330.27	261.38	244.93	249.8	256.36	254.01	273.95	297.19	227.04	259.22	247.16	254.82	260.13	258.41	285.15	303.26	226.57	253.85	253.72	260.7	262.01	264.57	282.04	264.55	0	249.69	239.16	254.29	304.1	265.05	283.18	267.13	1076.65
725	60.5444	272.99	269.07	280.08	265	260.58	268.25	316.77	343.42	266.22	245.43	247.78	264.44	248.2	249.25	302.02	337.92	261.6	245.18	250.03	256.45	254.43	274.24	297.44	227.31	259.2	247.29	254.94	260.34	259.4	282.92	303.14	226.49	254.17	253.41	260.85	262.36	266.95	282.48	265.93	0	250.09	239.42	254.45	304.59	264.79	283.45	263.69	1099.45
726	60.6278	273.21	269.38	280.39	265.14	260.86	268.48	316.87	339.6	266.19	246.23	248.15	264.55	248.54	249.33	302.12	336.04	261.81	245.15	249.95	256.93	254.19	274.17	297.42	227.3	259.17	247.61	255.43	260.21	260.27	282.64	303.29	226.45	254.08	254.18	260.92	262.33	264.92	282.51	267.97	0	250.4	239.6	254.99	303.97	265.11	283.72	264.45	1408.64
727	60.7111	273.3	269.72	280.72	265.71	261.31	268.63	317.12	350.44	266.18	246.15	248.04	264.66	248.53	249.79	302.22	330.63	261.42	245.49	250.12	256.53	255.03	274.63	297.73	227.42	259.87	247.7	255.76	260.99	261.5	282.62	303.34	226.69	254.63	253.88	261.11	262.84	267.04	282.6	265.95	2297.51	250.3	239.93	255.04	305.45	265.24	283.6	262.84	1245.58
728	60.7944	273.22	269.79	280.62	265.94	261.39	268.86	317.46	334.25	266.45	246.42	248.13	264.8	248.9	249.93	302.62	335.56	261.56	245.55	250.27	257.26	254.72	274.7	297.77	227.67	259.54	247.95	255.91	261.15	259.56	285.08	303.56	226.74	254.88	254.75	261.34	263.12	265.49	283.06	267.9	0	250.2	239.91	255.05	306.42	265.37	283.84	266.41	1488.29
729	60.8778	273.56	270.22	281.06	265.86	261.39	268.97	317.24	334.5	266.65	246.62	248.78	265.02	249.11	250.17	302.61	341.15	261.68	245.84	250.71	257.2	255.06	274.97	297.9	227.61	259.33	248.21	255.88	261.04	259.84	284	303.65	226.7	254.76	255.38	261.73	263.41	265.81	283.08	268.31	0	250.85	240.08	255.41	306.85	265.4	284.19	265.69	1241.4
730	60.9639	273.44	270.19	281.05	266.41	261.78	269.32	317.24	347.29	266.47	246.72	248.9	265.42	249.18	250.48	302.65	338.13	262.07	246.25	250.85	257.63	255.25	275.11	297.85	228.01	259.54	248.49	255.82	261.25	260.43	283.25	304.17	226.62	254.93	254.83	261.59	263.35	265.59	283.45	267.76	0	250.86	239.79	255.44	305.64	265.49	284.41	263.99	1643.47
731	61.0472	273.45	270.24	281.35	266.27	261.76	269.34	317.36	349.86	266.56	246.87	248.94	265.32	249.16	250.5	302.52	339.76	262.19	246.23	251.07	257.84	255.42	274.95	298.09	227.82	259.45	248.82	256.29	261.67	261.57	284.22	304.1	226.8	255.08	254.9	261.73	263.45	267.4	283.26	269.9	0	250.56	240.26	255.42	305.89	265.64	284.2	265.7	1271.35
732	61.1306	273.38	270.35	281.75	266.41	262.1	269.52	317.6	348.91	266.83	246.82	249.02	265.28	249.46	250.62	302.64	336.76	262.09	246.38	251.06	258.1	255.28	275.2	298.03	227.94	260.92	248.74	256.12	261.18	259.76	287.12	304.14	226.88	255.37	255.22	262	263.56	266.1	283.48	267.83	0	250.78	240.21	255.58	305	266.01	284.86	264.85	1617.95
733	61.2139	273.66	270.75	281.19	266.58	261.96	269.9	317.56	349.74	266.59	247.07	248.78	265.7	249.29	251.12	303	337.58	262.02	246.59	251.13	257.96	255.46	275.56	298.04	228.14	259.91	248.91	256.68	261.33	260.46	286.52	303.81	227.09	255.52	255.69	261.98	263.55	266.28	283.52	267.2	0	250.94	240.73	255.85	306.54	266.09	284.53	266.24	1457.6
734	61.2972	273.67	270.8	281.77	266.75	262.21	269.95	317.76	349.09	266.61	247.4	249.3	265.75	249.85	250.74	303.38	332.42	262.35	246.32	251.65	258.25	255.44	275.93	298.46	228.16	260.04	248.91	256.46	261.8	261.23	286.23	304.61	227.02	255.43	255.81	262.21	263.95	268.77	283.9	268.73	0	251.29	240.53	256.15	306.4	266.16	285.14	265.49	1742.32
735	61.3806	273.88	270.82	282.01	266.94	262.8	270.24	317.9	348.38	267.04	247.76	249.77	266.09	250.01	251.16	303.26	335.72	262.41	246.84	251.52	258.54	255.86	276.1	298.52	228.17	260.05	249.07	256.99	262.32	260.25	285.41	304.58	227.15	255.86	255.11	262.53	264.32	268	283.91	269.89	0	251.5	240.7	256.12	305.95	266.48	285.04	265.59	1146.25
736	61.4639	274.25	271.44	282.37	267.47	263.17	270.64	318.1	341.56	267.26	247.89	249.52	266.59	250.35	251.28	303.53	330.52	262.66	246.83	252.2	258.54	255.99	276.11	299.18	228.68	260.3	249.52	257.29	262.2	261.26	286.51	304.7	227.39	256.12	255.73	262.89	264.48	267.28	284.52	268.54	0	251.5	241.25	256.37	306.06	266.9	285.41	266.41	1647.83
737	61.5472	274.65	271.62	282.58	267.83	262.89	270.83	318.38	340.68	267.37	248.08	250.02	267	250.12	251.86	303.89	338.58	262.19	247.48	252.44	258.84	256.4	276.63	299.18	228.55	260.22	249.26	257.37	262.55	261.23	286.64	304.76	227.28	256.38	256.47	263.01	264.69	268.28	284.69	271.53	0	251.74	241.41	256.58	305.47	267.01	285.87	267.04	1303.73
738	61.6306	274.56	271.93	282.86	268.02	263.39	271.23	318.78	341.02	267.43	248.35	250.21	266.56	250.55	251.72	303.64	335.44	262.54	247.79	252.39	258.98	256.57	276.78	299.3	228.73	260.38	249.79	257.68	263.08	263.46	286.46	304.87	227.56	256.45	256.35	263.15	264.94	268.09	284.67	267.4	0	252.13	241.5	257.02	308.11	267.36	285.93	264.54	997.33
739	61.7139	274.91	271.85	282.95	268.35	263.55	271.47	318.51	349.49	267.74	248.67	250.38	266.89	250.75	252.09	303.85	332.71	263.07	247.69	252.32	259.28	256.62	276.62	299.47	228.65	260.44	250.09	257.78	263.01	262.59	286.9	305.53	227.45	256.67	256.77	263.45	265.02	267.81	285.19	268.48	0	252.14	241.6	256.83	307.08	267.23	285.94	264.23	1441.4
740	61.8	274.84	272.24	283.3	268.3	263.79	271.8	318.73	348.27	267.69	248.69	250.41	267.4	250.92	252.31	303.74	337.46	263.29	247.91	252.59	259.53	257	276.92	299.69	228.95	260.39	250.18	257.9	263.35	263.04	287.62	305.29	227.89	257.08	256.61	263.57	265.12	267.86	285.23	269.3	0	252.48	241.87	257.21	306.34	267.48	285.81	265.83	1135.15
741	61.8833	274.85	272.19	283.65	268.44	263.78	271.68	318.86	349.23	267.52	248.98	250.52	267.43	251.11	252.44	304.36	336.58	263.19	248.03	252.69	259.6	257.29	277.16	299.73	229.2	260.48	250.47	258.11	263.39	263.82	289.22	306.07	227.89	257	257.43	264.04	265.43	268.14	285.62	269.95	0	252.4	242.17	257.41	307.45	267.84	285.85	263.38	1105.8
742	61.9667	274.91	272.83	284.06	268.59	264.3	271.95	318.9	348.04	267.94	249.14	251.11	267.35	251.02	252.73	304.39	336.3	263.8	248.23	253.21	260.27	257.21	277.58	299.84	229.26	260.62	250.9	258.39	263.49	261.87	286.99	306.06	227.72	257.29	257.21	264.07	265.52	269.76	285.7	271.05	1403.13	252.73	242.18	257.6	307.38	267.87	285.72	266.4	1164.44
743	62.05	274.8	273.02	283.76	269.17	264.27	272.39	319.01	349.85	267.81	249.21	251.49	267.8	251.61	253.2	304.47	336.64	263.35	248.36	253.21	260.36	257.65	277.65	300.13	229.18	260.85	250.74	258.65	264.08	262.28	286.98	306.01	227.99	257.24	257.26	264.19	265.96	268.14	285.78	272.66	654.7	252.83	242.59	257.96	307.78	268.01	286.27	267	1083.74
744	62.1333	274.84	272.95	284.19	269.33	264.55	272.61	319.37	351.1	268.27	249.22	251.31	267.94	251.83	253.17	304.64	330.71	263.51	248.8	253.71	260.4	257.77	277.84	300.07	229.68	261.59	251.16	258.96	264.14	262.64	287.85	305.93	228.04	257.6	257.4	264.49	265.96	268.7	285.96	271.27	985.26	253.58	242.64	257.75	308.75	268.51	286.73	265.42	1131.35
745	62.2167	275.21	273.09	284.51	269.58	264.42	272.65	319.31	354.9	268.16	249.69	251.46	268.23	251.69	253.29	305	338.37	263.58	248.95	253.66	260.72	257.84	277.89	300.41	229.98	261.07	251.2	258.89	264.18	265.13	288.81	306.52	228.17	257.88	256.82	264.83	266.44	271.39	286.23	270.75	793.44	253.08	242.63	257.85	308.72	268.41	286.53	267.61	1242.35
746	62.3	275.48	273.39	284.57	269.72	264.86	272.85	319.39	339.55	268.3	249.81	251.82	268.7	252.05	253.22	305.17	331.04	264.1	248.88	253.8	260.84	258.18	278.09	300.6	229.95	261.38	251.43	259.29	264.42	265.32	287.19	306.3	228.26	257.88	258.2	264.97	266.78	271.12	286.33	270.72	727.64	253.1	242.81	258.24	308.62	268.79	287.3	268.8	1232.05
747	62.3833	275.66	273.68	285	269.81	265.24	272.95	319.51	345.54	268.24	249.98	251.57	268.75	252.01	253.79	305.29	334.65	264.13	249.51	254.01	260.81	257.94	278.49	300.84	230.07	261.43	251.78	259.22	264.89	262.6	289.6	307	228.62	258.25	258.5	265.13	266.91	269.63	286.54	272.15	604.76	253.44	243.21	258.58	310.08	268.63	286.98	265.92	1221.76
748	62.4667	275.74	274	285.18	270.14	265.16	273.15	319.77	351.98	268.2	250.11	251.96	268.76	252.5	253.93	305.52	332.41	263.96	249.35	254.07	261.12	258.51	278.68	300.68	230.1	261.38	252.11	259.64	265.12	262.97	289.34	306.31	228.86	258.6	258.87	265.36	266.6	271.68	286.79	272.65	1321.59	253.6	243.06	258.73	308.92	268.71	287.49	269.02	1341.04
749	62.55	275.68	273.91	285.14	270.24	265.38	273.6	319.62	351.51	268.4	250.25	252.35	269	252.29	254.05	305.67	336.76	263.78	249.52	254.12	261.27	258.31	278.79	300.81	230.06	261.66	252.08	259.62	264.92	265.49	288.31	306.93	228.52	258.77	258.19	265.17	266.97	269.45	286.92	273.25	826.91	254.17	243.29	258.84	310.81	269.58	287.47	267.58	1163.34
750	62.6361	275.85	274.16	285.33	270.69	265.52	273.95	319.69	350.83	268.49	250.54	252.33	269.16	252.6	254.42	305.3	338.39	263.92	249.72	254.04	261.5	258.48	278.77	301.12	230.11	261.68	252.18	260.09	265.23	263.19	289.12	306.57	228.74	258.59	257.95	265.74	266.85	271.32	286.9	269.24	1026.46	253.63	243.33	258.93	309.69	269.23	287.72	266.22	926.37
751	62.7194	275.61	274.17	285.28	270.73	265.88	274.05	319.58	349.03	268.34	250.55	252.6	269.51	252.59	254.44	305.75	331.25	264.69	249.99	254.65	261.79	258.75	279.19	301.24	230.26	261.52	252.33	259.82	265.41	263.37	288.57	306.77	228.9	258.83	258.3	265.61	267.47	269.85	286.85	273.03	319.95	254.34	243.68	258.92	309.59	269.42	287.92	265.11	1528.85
752	62.8028	276.01	274.94	285.33	270.91	265.98	274.02	320.02	346.45	268.66	250.93	252.72	269.85	252.78	254.87	306.27	334.27	264.22	249.92	254.7	261.67	258.9	278.89	301.18	230.63	262	252.57	260.3	265.65	265.66	289.65	307.2	229.52	259.08	258.68	265.93	267.68	271.28	287.25	272.45	310.81	254.44	243.72	259.28	309.33	269.46	288.13	266.79	1403.59
753	62.8861	276.16	274.78	285.68	271.22	266.31	274.48	320.21	339.96	268.99	251.31	252.98	269.94	253.32	254.82	306.14	336	264.65	250.67	254.9	261.93	259.17	279.33	301.42	230.67	262.48	252.54	260.55	265.87	265.77	289.16	307.77	229.24	258.88	258.81	266.15	267.68	270.64	287.85	272.82	352.93	254.62	243.85	259.33	311.11	269.88	288.29	269.65	1674.44
754	62.9694	276.41	275.24	286.2	271.44	266.62	274.79	320.83	337.47	269.11	251.21	253.08	270.02	253.25	255.37	306.29	337.88	264.53	250.62	255.18	262.21	259.15	279.62	301.24	231.07	262.04	253.3	260.75	266.03	264.18	288.08	307.38	229.31	259.37	259.52	266.53	267.96	270.89	287.84	272.84	330.75	254.72	244.06	259.71	309.56	269.83	288.25	270.26	1565.09
755	63.0528	276.33	275.37	286.69	271.56	266.83	274.78	320.51	349.14	269.31	251.62	253.34	270.15	253.98	255.54	306.39	345.91	265.01	250.75	255.24	262.73	259.5	279.75	301.64	231.07	262.53	253.24	260.9	266.06	266.29	290.04	307.59	229.59	259.63	259.48	266.65	268.1	273.16	288.04	274.05	303.91	254.65	244.38	259.87	309.97	270.33	288.33	268.7	1179.55
756	63.1361	276.8	275.7	286.5	271.89	267.12	275.13	320.68	352.88	269.29	251.66	253.21	270.77	254.31	255.41	306.71	340.48	264.8	251.12	255.58	262.73	259.78	279.84	301.67	231.32	262.03	253.54	261.11	266.49	266.22	289.12	307.85	229.61	259.98	260.27	266.93	268.3	270.47	288.11	273.6	310.94	255.07	244.51	260.21	312.83	270.39	288.83	268.96	892.89
757	63.2194	276.94	276.03	286.95	272.44	266.94	275.37	320.45	340.02	269.76	252.06	253.82	270.58	254.33	255.82	306.88	339.35	264.88	251.16	255.8	262.87	259.83	280.31	301.88	231.45	263.91	253.68	261.47	266.91	264.67	289.98	307.75	229.75	260.27	260.26	267.06	268.49	270.81	288.53	272.96	319.48	255.61	244.64	260.53	310.5	270.55	289.11	265.88	1160.26
758	63.3028	277	275.78	286.92	272.35	267.63	275.27	321.02	344.77	269.55	252.27	253.64	271.06	254.5	255.86	306.78	336.63	265.32	251.45	255.84	262.86	260.05	280.68	302.02	231.46	262.86	253.71	261.66	266.85	265.19	289.87	307.97	229.89	260.06	259.5	266.89	268.9	272.77	288.64	272.67	333.34	255.73	244.66	260.61	309.73	271.09	289.01	267.38	585.26
759	63.3861	277.2	276.06	287.02	272.69	267.64	275.8	321.16	339.11	269.91	252.49	254.11	271.32	254.76	256.18	306.88	336.15	265.26	251.58	256.14	263.7	260.28	280.69	302.18	231.84	262.87	253.92	261.72	266.91	265.36	290.58	308.26	230.07	260.62	260.36	267.44	268.87	273.26	288.94	274.08	310.57	255.76	245.12	260.62	311.27	271.11	289.21	271.71	1270.58
760	63.4722	277.26	276.39	287.51	272.84	268.01	275.86	321.12	352.23	269.96	252.59	254.22	271.21	254.73	256.64	306.94	338.36	265.49	251.59	256.33	263.17	260.44	280.57	302.33	231.83	263.71	254.24	261.94	267.61	265.25	290.69	308.37	230.15	260.95	260.45	267.41	269.25	272.53	288.94	274.05	313.13	255.64	245.07	260.84	312.05	271.16	289.28	268.15	1189.38
761	63.5556	277.47	276.86	287.68	272.73	267.77	275.98	321.24	338.45	270.04	252.9	254.48	271.53	255.33	256.62	307.24	341.19	265.74	251.85	256.39	263.54	260.8	281.05	302.36	231.99	263.08	254.38	262.26	267.78	266.71	290.11	308.55	230.18	261.08	260.7	267.66	269.37	273.36	289.17	275.05	314.21	255.93	245.3	261.11	310.07	271.6	289.46	272.86	979.69
762	63.6389	277.61	277.07	288.06	273.5	268.05	276.69	321.53	351.59	270.19	252.96	254.8	271.86	255.64	256.88	307.47	335.73	265.91	252.19	256.68	263.87	260.93	281.07	302.39	232.15	263.83	254.44	262.55	267.82	266.83	290.92	308.76	230.53	261.11	260.72	267.97	269.43	272.85	289.27	274.56	308.33	255.92	245.5	261.42	311.05	271.77	289.42	272.53	1115.69
763	63.7222	277.81	276.78	288.12	273.6	268.6	276.97	321.24	338.78	270.37	253.19	254.83	272.12	255.62	257.2	307.54	335.95	266.04	252.23	256.73	264.18	261.01	281.57	302.86	232.44	263.42	254.77	262.36	267.96	266.1	291.23	308.74	230.38	261.17	261.15	268.06	269.72	273.85	289.4	275.46	314.09	256.72	245.75	261.61	313.94	271.87	289.61	268.86	1469.78
764	63.8056	277.7	277.39	288.39	273.66	268.49	276.73	321.17	341.13	270.42	253.73	254.73	272.37	255.79	257.38	307.72	338.06	265.6	252.63	257.25	264.55	261.31	281.38	302.87	232.65	263.35	254.9	262.75	268.06	268.26	291.65	309.22	230.92	261.63	261.67	268.36	270.11	274.05	289.7	274.63	321.69	256.79	245.99	261.94	312.58	272.03	290.19	269.74	1374.8
765	63.8889	278.27	277.4	288.8	273.99	268.88	277.52	321.69	355.2	270.8	253.51	255.28	272.69	256.53	257.44	307.83	341.63	265.99	252.74	257.13	264.77	261.38	281.89	303.25	232.9	263.72	254.94	262.93	268.42	267.67	292.28	309.2	231.17	261.84	262.1	268.45	270.1	273.45	289.85	273.6	319.98	256.49	246.09	261.93	313.12	272.3	290.54	271.59	1337.6
766	63.9722	278.19	277.86	288.52	274.47	268.96	277.63	321.59	350.25	270.5	253.74	255.52	272.58	256.25	257.69	308.04	339.59	266.51	253.06	257.17	264.72	261.48	282.05	303.14	233.01	264.22	255.5	262.95	268.76	267.46	292.58	309.15	230.8	261.85	261.19	268.71	270.04	274.24	290.18	275.03	368.29	257.3	246.27	261.95	313.24	272.46	290.48	272.06	1090.99
767	64.0556	278.22	277.68	289.22	274.45	269.09	278.13	321.84	353.97	270.87	253.86	255.69	272.72	256.23	257.92	307.96	344.05	266.21	253.25	257.36	264.95	261.59	281.93	303.29	232.74	263.77	255.55	263.27	268.7	267.34	293.72	309.17	231.08	262.09	262.36	268.92	270.34	274.79	289.96	274.69	316.17	256.82	246.19	262.16	313.09	272.61	290.66	272.72	1324.64
768	64.1389	278.15	278.13	289.23	274.64	269.12	277.85	321.91	344.98	271.11	254.06	255.58	273.24	256.67	257.95	308.26	336.85	266.49	253.27	257.81	265.03	261.82	282.15	303.68	233.13	264.03	255.64	263.09	268.84	268.1	292.9	309.08	231.38	262.21	261.96	269.12	270.58	273.43	290.4	276.69	316.04	257.07	246.52	262.34	312.06	272.62	290.72	270.93	1225.48
769	64.2222	278.35	278.22	289.49	274.57	269.46	278.12	322.09	345.27	271.28	254.43	255.73	273.31	256.84	258.17	308.23	330.43	266.6	253.62	257.76	265.15	261.97	282.29	303.57	233.36	263.86	255.7	263.81	269.32	268.6	291.35	309.72	231.48	262.15	261.75	268.84	270.89	274.59	290.64	277.03	362.19	257.06	246.49	262.53	312.37	272.97	290.85	272.03	1033.83
770	64.3083	278.4	278.58	289.63	275.41	269.63	278.35	322.23	351.76	271.07	254.52	256.21	273.59	256.7	258.4	308.21	332.04	266.71	254.01	257.87	265.56	262.18	282.7	303.63	233.38	264.23	256.04	263.47	269.22	267.11	291.82	310.25	232.43	262.42	262.1	269.44	270.81	274.87	290.46	274.73	490.07	257.28	246.87	262.85	313.08	273.17	291.22	272.52	1488.45
771	64.3917	278.68	278.73	289.62	275.37	269.95	278.71	322.3	345.09	271.42	254.36	256.25	273.41	256.99	258.37	308.6	349.64	266.68	253.85	258.21	265.85	262.61	282.74	303.81	233.8	264.18	256.13	263.99	269.49	267.21	293.44	309.76	231.53	262.63	262.7	269.68	271.12	274.01	290.81	277.15	342.22	257.29	247.09	262.99	313.85	273.7	291.29	269.71	1089.13
772	64.475	278.93	278.99	289.98	275.48	270.17	278.68	322.28	353.59	271.36	254.61	256.38	273.75	257.56	258.8	308.57	339.22	267.15	254.23	258.35	265.76	262.68	283.11	304.27	233.77	264.79	256.45	264.23	269.38	268.13	293.35	310.18	232.02	262.78	263.03	269.93	271.49	274.52	291.05	278.18	360.38	257.68	247.13	263.02	313.98	273.56	291.36	270.2	1599.62
773	64.5583	279.11	279.24	290.35	276.01	270.34	278.99	322.32	342.93	271.41	255.04	256.74	274.24	257.65	258.76	309.1	342.83	267.05	254.18	258.78	266.12	262.91	283.59	304.22	233.98	264.76	256.86	264.26	269.71	269.34	293.72	310.04	232.19	263.12	262.67	270.05	271.49	275.24	291.18	275.46	346.06	258.02	247.56	263.05	314.32	273.74	291.81	272.07	1680.92
774	64.6417	279.15	279.65	290.21	275.93	270.76	279.4	322.6	342.51	271.74	255.44	256.66	274.38	257.28	259.35	308.95	348.22	267.01	254.56	258.66	266.02	263.29	283.56	304.14	234.33	265.72	257.06	264.65	270.39	267.68	293.65	310.38	232.42	263.27	263.4	270.25	271.71	274.9	291.69	276.77	327.21	258.06	247.53	263.37	313.04	273.64	291.76	272.84	1647.62
775	64.725	279.88	279.62	290.94	276.39	270.9	279.45	322.85	355.43	271.88	255.56	257.07	274.29	257.92	259.64	309.31	330.43	267.18	254.85	258.89	266.44	263.18	283.72	304.71	234.63	264.9	256.81	264.84	270.36	268.32	294.37	310.24	232.66	263.56	263.18	270.6	272.36	275.66	292.11	278.04	406.21	258.32	247.5	264.03	313.59	274.25	292.28	271.49	857.55
776	64.8083	279.77	280.02	290.75	276.46	271.05	279.76	322.8	351.1	272.15	255.71	257.23	274.5	258.11	259.68	309.2	332.04	267.82	254.9	258.9	266.72	263.49	283.8	304.49	234.62	264.95	257.17	264.83	270.68	269.77	293.51	310.27	232.44	263.96	263.49	270.62	272.34	275.95	291.65	276.16	357.03	258.48	247.95	264.12	314.39	274.3	292.38	273.22	935.47
777	64.8917	279.76	280.08	291.09	276.87	271.3	280.04	322.97	340.79	272.49	256.17	257.04	274.82	258.14	260.03	309.28	343.31	267.93	254.85	259.28	266.73	263.73	284.16	304.42	234.49	265.37	257.23	265.14	270.82	267.77	293.85	310.96	232.66	263.85	263.32	270.92	272.45	275.43	292.16	278.26	395.24	258.79	248	264.04	314.61	274.31	292.58	271.74	1084.37
778	64.975	279.78	280.33	291.42	276.98	271.23	279.93	322.97	346.58	272.64	256.03	257.44	275.35	258.52	260.03	309.76	337.92	268.04	255.16	259.55	266.98	263.93	284.08	304.62	234.93	265.3	257.52	265.26	271.04	268.84	293.84	310.9	233.29	264.06	263.72	271.25	272.45	276.27	292.18	278.68	367.98	258.83	247.9	264.22	314.23	274.67	292.72	271.13	921.74
779	65.0583	279.95	280.52	291.57	277.39	271.48	280.35	323	351.1	272.79	256.12	257.7	275.34	258.42	260.32	309.4	331.75	268.33	255.51	259.77	267.13	263.83	284	304.73	235.01	265.27	257.49	265.25	270.85	269.46	294.43	310.88	233.08	264.4	263.33	271.15	272.46	275.95	292.54	278.15	388.9	259.09	247.97	264.65	313.67	274.86	292.71	274.16	1129.47
780	65.1444	279.98	280.71	291.77	277.39	272.08	280.69	323.15	356.36	272.78	256.46	257.93	275.41	258.78	260.46	309.37	350.3	268.2	255.65	259.67	267.55	263.86	284.3	304.68	235.55	265.45	258	265.77	271.58	269.81	293.34	311.25	233.3	264.66	263.95	271.55	272.86	276.87	292.33	278.11	352.81	259.15	248.32	264.48	314.16	275.09	292.64	271.72	1286.33
781	65.2278	280.34	281	291.95	277.77	271.93	280.94	323.04	343.52	272.81	256.9	257.9	275.89	259.16	260.84	309.69	352.02	268.31	255.6	260.12	267.51	264.01	284.77	304.85	235.3	265.64	258.23	265.73	271.58	269.63	294.89	310.86	233.54	264.6	265.22	271.92	272.98	277.56	292.83	276.12	416.68	259.14	248.87	265.01	315.2	275.41	293.32	275.57	1326.89
782	65.3111	280.6	280.97	292.11	277.85	271.96	280.8	323.25	346.2	272.98	256.76	258.37	275.95	259.08	261.09	309.84	350.1	268.79	256.25	260.55	267.77	264.54	284.83	305.4	235.64	265.99	258.52	266.02	271.78	270.46	295.38	311.3	233.66	264.7	265.24	272.04	273.25	276.57	293	276.6	375.34	259.22	249.24	265.04	315.78	275.49	293.57	274.12	1151.3
783	65.3944	280.66	281.59	292.36	278.56	272.51	281.15	323.33	347.1	273.09	256.97	258.33	276.02	259.71	261.02	309.9	335.69	268.71	256.21	260.45	268.08	264.39	285.08	305.36	235.92	266.03	258.42	266.19	272.41	270.14	294.66	311.43	233.99	264.89	265.32	272.06	273.69	276.98	293.02	279.07	381.55	259.76	249.17	265.53	316.04	275.7	293.19	272.61	1085.91
784	65.4778	280.96	281.64	292.7	278.16	272.72	281.36	324.08	358.88	273.32	257.25	258.44	276.49	259.62	261.18	310.06	353.66	268.85	256.34	260.46	268.29	264.84	285.27	305.54	235.89	266.16	259	266.6	272.3	270.14	295.52	311.65	233.94	265.17	265.48	272.64	273.76	277.36	293.29	277.33	373.21	259.66	249.65	265.48	316.18	275.81	293.46	272.81	982.84
785	65.5611	281.37	281.62	293.01	278.49	272.87	281.45	323.76	358.38	273.57	257.13	259.29	276.94	260.22	261.57	310.32	340.91	269.05	256.73	260.71	268.19	264.96	285.61	305.28	236.27	266.47	259.09	266.57	272.31	270.76	296.34	311.7	233.84	265.45	265	272.4	273.73	277.48	293.51	277.27	434.04	260.09	249.46	265.42	315.92	275.9	294.04	277.44	1003.42
786	65.6444	281.13	282.11	293	278.86	272.7	281.98	323.67	344.59	273.6	257.5	258.92	276.63	259.77	261.53	309.98	342.49	268.7	256.95	260.94	268.59	264.9	285.49	305.66	236.25	266.61	259.28	266.91	272.32	270.05	295.6	311.57	234.01	265.53	265.08	272.56	273.94	277.71	293.54	277.53	403.31	259.82	249.41	265.69	317.45	276.05	293.85	275.71	1430.63
787	65.7278	281.25	282.01	292.91	279.1	273.22	282.38	323.65	354.81	273.6	257.53	258.7	276.83	260.29	261.71	310.36	335.18	269.29	256.97	260.94	268.72	265.11	285.5	305.57	236.58	267.84	259.01	266.66	272.76	270.78	296.18	311.64	234.31	265.72	265.99	272.43	274.07	277.51	293.52	279.03	515.57	260.66	249.43	266.06	316.28	276.33	294.09	275.1	1144.74
788	65.8111	281.62	282.51	293.33	279.06	273.34	282.13	324.05	347.24	273.95	257.81	258.91	277.09	260.63	261.73	310.19	346.23	269.84	257.19	261.17	268.72	265.5	285.81	305.68	236.83	266.68	259.45	267.47	272.87	272.25	296.44	312.03	234.45	265.72	265.55	272.89	274.53	277.53	293.82	281.24	654.65	260.26	249.53	266	316.88	276.56	294.25	274.45	1429.66
789	65.8944	281.8	282.74	293.54	279.49	273.84	282.66	324.17	348.14	274.1	258.07	259.29	276.99	260.46	262.27	310.78	345.79	269.46	257.37	261.45	268.97	265.68	286.42	306.06	236.69	267.42	259.65	267.53	272.9	270.48	297.71	312.02	234.65	266.4	265.98	273.16	274.98	278.28	293.72	278.99	417.09	260.54	250.03	266.23	317.24	276.64	294.8	276.21	1442.06
790	65.9806	281.79	282.89	294.16	279.61	273.85	282.87	324.39	344.05	274.2	258.26	259.59	277.54	260.76	262.7	311.08	342.25	269.61	257.78	261.49	269.02	265.62	286.63	305.96	237.07	267.1	260.13	267.31	273.5	270.95	296.12	312.22	234.98	266.32	265.68	273.47	274.86	277.38	294.35	278.68	588.44	260.84	250.15	266.45	316.12	276.84	294.8	275.66	1251.6
791	66.0639	282.22	283.02	294	280	274.07	283.04	324.1	355	274.26	258.46	259.97	277.9	260.77	262.49	310.95	343.78	270.03	257.57	261.94	269.71	265.89	286.86	306.22	237.38	267.52	260.32	267.75	273.61	271.62	296.66	312.17	235.17	266.64	266.46	273.72	274.86	279.2	294.65	280.91	640.21	261.16	250.51	266.62	316.49	277	294.87	276.57	1511.71
792	66.1472	282.47	283.35	294.2	280	274.08	283.31	324.47	347.13	274.54	258.81	260.07	277.92	260.84	262.86	311.14	352.14	269.93	258.02	262.04	269.64	266.01	286.84	306.33	237.3	267.64	260.25	267.81	273.82	271.07	297.81	312.6	235.27	267.22	266.25	273.9	275.42	278.31	294.67	280.01	469.15	261.24	250.86	266.89	317.47	277.3	295.26	278.61	1419.92
793	66.2306	282.33	283.66	294.76	280.54	274.55	283.54	324.52	353.98	274.7	259	260.49	278.06	261.69	262.99	311.19	355.11	270.27	258.16	262.29	270.16	266.07	286.83	306.43	237.69	267.48	260.54	268.17	273.78	272.11	296.79	312.66	235.64	267.1	266.77	274.03	275.26	279.19	295	278.88	560.08	260.99	250.96	267.07	317.4	277.54	295.21	279.2	1101.94
794	66.3139	283.21	283.9	294.81	280.72	274.63	284	324.71	346.97	275.02	259.22	260.37	278.68	261.82	263.35	311.08	343.05	270.74	258.36	262.39	270.35	266.63	287.19	306.74	237.97	268.12	260.79	268.29	274.25	271.69	297.1	312.35	235.47	267.19	266.69	274.17	275.6	278.53	295.14	280.66	548.02	261.64	250.93	267.61	317.56	277.9	295.46	278.02	674
795	66.3972	282.88	283.96	294.96	280.9	274.92	284.11	324.43	350.1	275.13	259.12	260.65	278.66	261.96	263.52	311.26	346.76	270.74	258.52	262.65	270.43	266.6	287.34	306.62	238.2	268.02	261.15	268.67	274.51	272.06	297.43	312.66	235.97	267.5	266.97	274.45	275.65	279.01	295.24	279.72	503.43	261.79	251.11	267.67	317.18	278.09	295.39	278.59	1207.62
796	66.4806	282.88	284.27	295.24	281.09	275	284.44	324.9	344.79	275.14	259.76	260.99	278.94	261.97	263.85	311.36	349.25	270.68	258.94	262.7	270.32	267.06	287.53	306.84	238.54	269.27	261.12	268.7	274.52	272.25	297.01	313.23	236.34	267.54	267.47	274.65	275.88	280.15	295.36	280.08	533.68	261.53	251.08	267.61	318.44	278.02	296.05	277.72	532.5
797	66.5639	283.47	284.28	295.23	281.3	275.34	284.28	325.03	351.9	275.36	259.7	261.22	278.75	262.19	263.6	311.73	341.66	271.25	259.08	262.6	270.6	266.94	287.48	306.8	238.68	268.83	261.39	268.96	274.73	272.88	297.54	312.94	236.4	267.74	267.7	274.89	276.15	280.11	295.7	281.26	448.94	262.17	251.63	267.86	318.35	278.58	296.15	277.86	1056.22
798	66.6472	283.29	284.94	295.64	281.6	275.33	285.02	324.55	350.45	275.43	259.9	261.39	279.44	262.19	263.98	311.69	355.02	271.74	259.17	263.03	270.71	267.27	287.51	307.06	238.69	268.69	261.33	269.43	274.91	272.32	298.47	313.38	236.75	267.78	267.99	275.09	276.31	279.59	295.7	278.67	510.18	262.16	251.6	268.67	317.67	278.35	296.18	275.9	999.17
799	66.7306	283.6	285	295.85	281.78	275.6	285.08	325.08	358.47	275.64	259.95	261.56	279.48	262.66	264.2	311.87	344.58	271.36	259.45	263.39	271.15	267.14	288.24	307.2	238.92	268.7	261.83	269.44	275.23	273	297.91	313.1	236.63	268.14	266.92	275.11	276.6	280.31	296.09	280.29	740.58	262.28	251.7	268.49	318.37	278.95	296.56	279.43	909.01
800	66.8167	283.86	285.21	296.12	282.13	276.05	284.84	325.06	349.93	275.89	260.61	261.55	279.76	262.79	264.66	312.31	341.85	271.51	259.77	263.72	271.39	267.52	288.2	307.07	239.37	268.7	262.08	269.45	275.58	273.94	298.64	313.5	236.94	268.47	267.31	275.96	276.71	280.77	296.16	283.3	528.12	263.06	252.19	268.75	318.72	278.96	296.87	277.87	1207.94
801	66.9	283.97	285.71	296.31	282.51	276.32	285.57	325.14	352.37	276.02	260.61	261.67	279.97	262.98	264.6	311.87	345.51	272.11	259.99	263.95	271.46	267.71	288.76	307.38	239.71	269.13	262.49	269.76	275.58	273.41	299.49	313.67	237.06	268.8	268.66	276.03	277.26	280.64	296.35	281.51	455.22	262.65	252.04	268.88	319.87	279.22	296.85	277.62	1080.18
802	66.9833	284.38	285.81	296.47	282.7	276.43	285.69	325.41	352.65	276.14	260.8	261.67	279.85	262.96	265.14	312.21	350.94	271.68	259.9	263.57	271.51	267.9	288.48	307.52	239.73	269.31	262.63	269.99	275.82	273.52	299.17	313.61	237.32	268.61	267.86	275.65	277.31	280.66	296.75	280.63	457.44	263.18	252.33	268.8	318.83	279.36	297.13	279.39	1305.45
803	67.0667	284.27	285.91	296.98	282.47	276.48	285.67	325.16	356.8	276.36	260.72	261.88	280.08	263.17	264.85	312.09	343.89	272.2	260.07	263.95	271.73	267.78	288.88	307.67	239.81	269.14	262.49	270.22	276.09	273.41	298.17	313.6	237.62	268.83	268.69	276.3	277.52	280.9	296.73	281.54	643.35	263.11	252.53	269.15	318.69	279.66	297.29	278.03	1329.87
804	67.15	284.43	285.74	296.78	282.84	276.85	286.31	325.24	353.27	276.36	260.69	262.3	280.41	263.6	265.3	312.43	343.86	272.46	260.16	263.98	271.77	268.21	288.96	307.53	239.86	269.53	262.96	270.18	276	273.62	298.36	313.69	238.37	269.05	269.02	276.3	277.26	280.89	296.88	283.74	621.07	263.4	252.64	269.05	319.94	279.54	297.29	279.8	1301.24
805	67.2333	284.61	286.19	296.77	283.1	277.09	286.38	325.18	347.94	276.63	261.25	262.31	280.47	263.39	265.38	312.34	347.17	272.48	260.51	264.16	272.33	268.29	289.21	307.62	240.03	269.16	263.04	270.78	276.15	273.6	299	313.8	237.89	269.24	269.57	276.52	277.88	281.82	297.23	282.77	563.59	263.17	252.48	269.45	317.73	279.64	297.32	281.05	1330.67
806	67.3167	284.93	286.81	297.39	283.42	277.31	286.66	325.53	351.92	277.07	261.69	262.7	280.64	263.93	265.67	312.78	343.3	272.41	260.48	264.42	272.49	268.33	289.37	307.55	240.36	269.98	263.2	270.49	276.62	273.73	299.91	314.31	238.28	269.51	269.45	276.51	277.96	281.51	297.35	281.81	544.25	263.64	253.13	269.79	319.81	280.19	297.72	280.07	1244.82
807	67.4	284.84	286.58	297.44	283.72	277.45	286.61	325.79	345.5	277.48	261.91	262.9	281.15	263.82	265.91	312.79	351.95	273.71	261.09	264.78	272.92	268.55	289.39	308.08	240.44	270.21	263.41	270.71	276.77	274.43	299.76	314.3	238.39	269.4	269.28	276.66	277.94	281.58	297.47	282.75	616.29	263.67	253.11	269.61	318.82	280.23	297.48	281.21	1165.01
808	67.4833	285.28	286.7	297.69	284.07	277.37	286.73	325.97	351.69	277.29	262.09	263.15	281.42	264.29	266.02	312.87	350.35	272.92	261.14	264.96	272.82	269.01	289.66	308.1	240.87	270.22	263.64	271	277.03	273.71	299.57	314.54	238.26	269.91	270.1	276.8	278.36	282.37	298.08	282.6	426.74	264.1	253.29	269.82	320.33	280.29	298.2	278.73	1529.89
809	67.5667	285.52	287.29	297.81	284.32	277.66	287.73	325.74	353.86	277.82	262.25	263.55	281.74	264.24	266.29	312.84	342.56	273.33	261.69	265.17	273.36	268.99	290.03	308.18	241.13	270.23	263.57	271.34	277.17	274.17	299.74	314.6	238.78	270.17	269.96	277.03	278.57	281.31	297.82	282.61	609.65	264.45	253.55	270.3	319.56	280.44	298.48	277.89	1763.75
810	67.6528	285.72	287.18	298.13	284.02	277.78	287.36	326.01	345.5	277.77	262.33	263.66	281.93	264.66	266.56	313.08	351.81	273.52	261.88	265.4	273.23	269.35	290.15	308.33	241.26	270.72	263.91	271.53	277.85	274.91	300.84	314.86	238.88	270.14	270.16	277.79	278.85	282.24	298.27	283.89	1159.96	264.96	253.56	270.66	320.96	280.91	298.55	280.28	615.23
811	67.7361	286.12	287.73	298.78	284.95	278.16	288.02	326.22	360.82	278.11	262.72	263.58	281.96	264.81	266.85	313.45	341.98	273.7	261.96	265.51	273.03	269.5	290.62	308.4	241.39	270.97	264.41	271.89	277.53	275.25	300.65	314.39	238.98	270.69	270	277.66	278.76	282.29	298.4	283.36	753.63	264.36	253.96	270.73	319.18	280.92	298.75	278.34	816.38
812	67.8194	286.06	287.96	298.76	284.86	278.67	288.19	326.3	352.58	278.11	262.74	263.64	282.43	265.2	266.98	313.07	341.56	274.36	262.02	265.62	273.37	269.58	290.44	308.39	241.64	271.21	264.39	272.1	277.78	276.2	300.34	314.9	239.52	270.74	269.9	278.21	279.01	282.53	298.56	284.13	635.63	264.56	254.21	270.78	320.15	280.75	298.96	279.13	760.07
813	67.9028	286.32	288.14	299.16	285.26	278.55	288.07	326.45	359	278.26	262.82	264.04	282.29	265.38	267.42	313.46	347.21	274.3	262.31	265.86	273.91	269.63	290.72	308.6	241.82	271.46	264.62	271.87	278.1	276.12	300.21	315.12	239.8	271	270.28	278.29	278.97	282.53	298.62	283.27	642.8	264.98	254.31	270.84	321.01	281.58	299.1	279.72	874.97
814	67.9861	286.49	288.27	299.1	285.75	278.69	288.52	326.29	354.9	278.62	262.97	264.22	282.7	265.73	267.3	313.56	348.96	274.42	262.53	266.14	274.04	269.8	290.83	308.79	242.31	271.42	264.98	272.48	278.22	275.38	301.26	314.94	239.8	270.91	271.24	278.31	279.53	283.64	298.75	286.12	824.9	265.05	254.36	271.21	320.04	281.7	299.06	284.24	769.85
815	68.0694	286.64	288.67	298.93	285.47	279.25	288.52	326.5	357.73	278.59	263.49	264.35	282.82	265.94	267.46	313.51	358.83	274.55	262.9	265.98	274.13	270.37	291.28	308.57	242.44	272.09	265.37	272.34	278.7	275.41	301.14	315.17	240.04	271.15	269.66	278.37	279.69	282.71	298.96	285.17	1285.24	265.21	254.68	271.36	321.36	281.98	299.4	282.18	852.24
816	68.1528	286.93	288.69	299.36	285.62	279.05	288.99	326.85	358.97	278.92	263.44	264.68	283.1	266.03	267.69	313.93	359.33	274.69	262.72	266.33	274.45	270.38	291.06	308.84	242.52	272.19	265.37	272.58	278.51	275.57	301.48	314.98	240.55	271.52	270.87	278.45	280.02	283.94	299.26	284.49	626.03	265.35	254.64	271.29	320.62	281.74	299.6	282.94	926.03
817	68.2361	287.38	289.06	299.91	285.96	279.79	288.86	326.39	347.41	279.41	264.19	264.69	282.99	266.24	268.21	313.78	352.32	274.75	263.27	266.41	274.77	270.72	291.46	309.24	242.6	272.19	265.67	273.17	279.16	276.08	301.72	315.26	240.27	271.81	271.81	278.82	280.31	283.93	299.52	284.29	597.73	265.83	254.9	271.9	322.07	282.03	299.5	280.09	843.79
818	68.3194	287.52	289.02	299.82	286.13	279.94	289.33	326.99	347.44	279.21	263.87	264.95	283.73	266.48	268.41	314.25	357	274.97	263.31	266.99	274.77	270.45	291.61	309.24	242.77	272.58	265.75	272.93	279.09	276.18	301.6	315.46	240.77	271.89	271.44	279.33	280.3	283.43	299.49	286.6	845.1	265.66	255.02	272.08	321.98	282.57	300.17	280.83	873.89
819	68.4028	287.96	289.44	300.12	286.61	279.56	289.47	327.19	349.46	279.71	263.98	265.4	283.59	266.45	268.39	314.12	345.42	275.52	263.84	266.87	274.85	271.12	291.94	309.46	243.21	272.49	265.87	273.24	279.66	276.36	303.09	315.88	240.89	272.19	271.98	279.38	280.41	283.64	299.55	284.69	888.69	266.02	255.46	272.29	322.74	282.57	300.33	281.44	922.12
820	68.4889	287.96	289.55	300.32	286.63	280.13	289.82	327.2	355.9	280.14	264.49	265.77	283.82	266.71	268.82	314.18	353.06	275.75	263.78	267.06	274.9	271.07	292	309.87	243.45	272.65	266.16	273.24	279.73	275.92	302.45	315.57	241.12	272.1	271.28	279.28	280.98	284.02	299.91	286.65	683.79	266.24	255.3	272.41	322.33	282.93	300.31	282.11	919.83
821	68.5722	287.91	289.84	300.55	286.8	280.51	290.15	327.12	355.77	279.72	264.63	265.42	283.89	267.02	268.57	314.35	347.6	275.59	263.94	267.29	275.23	271.3	292.19	309.57	243.81	272.93	266.22	273.81	279.8	277.58	302.77	315.92	241.47	272.36	271.42	279.48	280.65	284.54	300.2	287.38	464.28	266.21	255.58	272.32	323.09	283.04	300.61	282.61	976.57
822	68.6556	288.03	289.67	300.71	287.14	280.39	290.1	326.97	352.26	280.31	264.67	265.5	284.46	267.05	269.07	314.19	347.94	275.88	264.04	267.47	274.93	271.35	292.28	309.16	244.09	272.85	266.39	273.98	279.82	277.59	302.31	316.01	241.46	272.54	272.36	279.99	281.06	284.77	299.78	284.08	550.3	266.09	255.92	272.54	321.75	282.96	300.8	279.09	1075.73
823	68.7389	288.25	289.96	301.18	286.89	280.63	290.05	326.98	353.78	280.16	264.96	265.54	284.57	267.26	269.45	314.25	346.99	276.05	264.26	267.38	275.39	271.37	292.45	309.92	244.09	273.47	266.65	274.04	280.18	277.38	303.55	315.74	242.05	272.97	272.83	280.06	281.08	284.18	300.33	287.64	841.91	266.26	255.99	272.57	322.26	283.38	300.76	282.38	1047.36
824	68.8222	288.33	290.46	301.35	287.59	280.97	290.6	327.09	358.55	280.8	265.2	265.86	284.43	267.45	269.55	314.38	347.44	276.27	264.33	267.81	275.93	271.57	292.77	309.83	244.45	273.77	266.92	274.1	280.31	276.56	303.8	316	242.09	272.9	271.69	280.14	281.25	285.69	300.86	284.63	776.29	266.64	255.87	272.83	321.76	283.34	300.95	279.96	1079.33
825	68.9056	288.89	290.76	301.71	287.63	281.2	290.4	327.35	358.37	280.64	265.56	265.98	284.54	267.81	269.73	314.59	350.34	276.45	264.57	267.89	276.18	271.97	292.86	309.77	244.99	273.88	267.05	274.39	280.52	278.35	303.02	315.98	242.22	273.26	272.4	280.45	281.7	284.58	300.69	284.83	788.99	266.77	256.55	273.29	322.58	283.26	301.05	282.52	1194.81
826	68.9889	289.06	290.73	301.4	287.92	281.42	291.24	327.32	358.06	280.91	265.6	266.63	285.11	267.75	269.72	314.76	352.25	276.73	264.79	267.92	276.21	272.16	292.93	310.14	244.71	273.99	267.21	274.88	280.86	278.02	304.18	316.16	242.41	273.17	273.7	280.55	281.88	284.7	301.31	287.38	883.37	266.85	256.52	273.42	323.34	284.01	301.15	283.73	1278.24
827	69.0722	289.14	291.29	302.21	288.26	281.49	291.22	327.7	358.93	281.35	265.57	266.64	285.17	267.84	269.96	315.08	353.78	277.11	265.1	268.29	276.73	272.47	293.03	310.26	245.15	274.02	267.82	275.03	280.95	278.06	303.95	316.12	242.87	273.67	271.95	280.71	282.18	285.56	301.52	285.11	792.66	267.95	256.89	273.71	323.05	284.13	301.35	283.03	1343.82
828	69.1556	289.98	291.18	302	288.51	281.64	291.59	327.51	354.24	281.46	265.94	266.62	285.96	268.09	270.33	315.13	348.98	276.87	265.26	268.54	276.81	272.51	293.9	310.12	245.46	274.95	267.95	275.21	281.01	277.97	303.24	316.84	243.18	273.98	274.05	281.06	282.24	285.51	301.29	286.9	951.74	267.92	256.73	274.44	323	284.42	301.82	283.63	537.23
829	69.2389	289.84	291.87	302.24	288.76	282.2	291.88	328.05	357.66	281.66	266.65	267.18	285.7	268.3	270.5	315.47	353.82	278.05	265.75	268.73	277	272.92	293.48	310.28	245.82	274.61	267.76	275.32	281.37	277.8	303.48	316.44	243.22	274.1	273.41	281.1	282.54	286.31	301.76	285.41	516.94	268	257.07	274.34	322.96	284.49	301.73	283.84	617.14
830	69.325	290.48	291.95	302.67	289.37	282.29	291.9	327.82	356.42	282.07	266.36	267.41	285.93	268.89	270.77	315.49	348.83	277.47	265.76	268.61	277.29	272.76	293.89	310.33	245.67	275.9	268.27	275.59	281.71	278.89	304.4	317.03	243.66	274.4	274.51	281.44	283.04	285.62	301.74	286.38	1440.63	268.06	257.42	274.34	323.64	284.74	302.21	284.34	743.41
831	69.4083	290.65	292.13	302.77	289.26	282.52	292.1	327.89	361.2	282.22	266.64	267.46	286.38	268.91	271.19	315.38	349.71	278.21	266.04	269.11	277.45	273.31	294.27	310.68	246.01	274.97	268.5	275.73	281.81	277.99	304.03	316.89	243.69	274.5	274.6	281.78	283	285.57	302.11	287.64	770.58	268.07	257.47	274.62	324.29	284.92	302.2	285.9	698.8
832	69.4917	290.69	292.56	303.12	289.49	283.1	292.68	328.11	360.13	282.36	267.29	267.55	286.53	269.15	270.98	315.85	349.94	278.12	266.34	269.54	277.9	273.31	294.43	310.46	246.55	275.24	268.46	275.85	282.21	279.22	304.08	317.53	244.5	274.39	273.39	281.98	283.36	286.41	302.51	288.96	1192.55	268.3	257.54	274.79	324.11	284.97	302.86	283.57	732.38
833	69.575	290.77	292.79	303.3	289.76	283.02	292.67	328.04	355.47	282.8	267.14	268.01	286.66	269.2	271.34	315.77	351.3	278.6	266.39	269.36	277.98	273.77	294.28	310.71	246.51	275.65	268.97	276.17	282.47	278.71	304.27	317.04	244.52	275.17	274.81	281.96	283.6	287.8	302.67	285.93	943.88	268.75	257.98	274.98	325.55	285.63	302.88	285.94	772.96
834	69.6583	291.33	293.05	303.37	289.93	283.25	293.31	328.01	360.28	282.89	267.01	267.67	287.09	270.11	271.37	315.62	350.72	278.85	266.99	269.73	278	273.54	294.58	310.84	246.84	275.83	268.97	276.37	282.51	279.78	305.31	317.42	244.49	275.04	274.8	282.21	283.57	286.57	302.57	287.95	985.73	268.45	258	274.86	325.05	285.51	302.96	284.49	930.22
835	69.7417	291.27	293.03	303.58	290.32	283.03	293.48	328.18	358.15	283.24	267.8	268.23	287.24	269.46	271.7	315.98	354.6	279.05	266.83	269.88	278.16	273.87	295.02	310.77	247.31	275.77	269.69	276.48	282.62	279.12	305.13	317.3	244.71	275.4	274.46	282.69	283.66	286.5	302.68	286.63	1366.37	269.1	258.11	275.42	324.73	285.61	302.82	284.64	915.71
836	69.825	291.54	293.23	303.8	290.62	283.78	293.52	328.39	363.73	283.75	267.82	268.69	287.22	270.29	272.01	316.1	354.68	279.47	267.4	270.15	278.34	274.12	295.26	311.09	247.51	277.69	269.77	276.99	282.81	279.53	305.46	317.2	245.16	275.47	274.57	282.69	284.1	287.95	302.87	286.74	889.01	268.97	258.4	275.5	324.57	286.08	303.17	286.17	890.09
837	69.9083	291.81	293.5	304.31	290.79	283.45	293.54	328.38	363.22	283.71	268.07	268.41	287.76	270.55	272.3	316.07	353.55	279.33	267.51	270.51	278.42	274.52	295.24	311.05	247.62	276.36	269.68	276.99	283.11	279.67	305.49	317.37	245.39	275.69	275.42	282.93	284.31	286.7	303.3	289.36	1628.99	268.95	258.55	275.23	325.1	286.36	303.48	284.66	679.03
838	69.9917	291.97	293.41	304.47	290.91	284.21	293.89	328.68	359.02	284.16	267.95	269.08	287.62	270.55	272.25	316.09	351.64	279.55	267.46	270.57	278.71	274.43	295.52	311.06	247.88	276.6	269.85	277.03	283.53	279.6	306.05	317.78	245.55	276.02	276.15	283.58	284.26	286.68	303.58	288.45	862.86	268.94	258.79	275.78	324.89	286.66	303.59	285.82	1055.4
839	70.075	291.89	293.93	304.93	291.27	284.43	294.33	328.44	361.51	284.2	268.18	269.25	287.93	270.61	272.57	316.35	353.58	280	267.86	270.86	278.78	274.4	295.48	311.33	247.82	277.47	270.24	277.45	283.66	280.12	306.33	317.9	245.52	276.05	274.81	283.35	284.33	287.2	303.36	286.02	1083.9	269.13	259.11	276.07	326	286.68	304.11	286.48	1029.81
840	70.1611	292.59	294.3	305.17	291.38	284.23	294.59	328.76	359.07	284.56	268.68	268.86	287.72	271.01	272.73	316.08	356.01	280.29	267.8	270.77	279.4	275.03	295.9	311.59	248.38	277.11	270.33	277.8	283.89	280.39	305.38	318.02	245.94	276.38	275.82	283.33	284.89	288.51	303.39	287.98	1411.67	269.44	259.05	275.86	325.69	286.76	304.25	287.3	906.94
841	70.2444	293.14	294.3	305.29	291.69	284.51	294.43	328.8	361.75	284.61	268.8	269.32	288.55	270.83	273.11	316.37	352.67	280.4	268.06	270.97	279.68	275.05	296.13	311.43	248.58	277.26	270.48	277.91	284.18	280.02	305.85	317.79	246.14	276.59	276.31	283.79	284.99	287.94	304.01	287.37	1049.54	269.77	259.54	276.55	326.51	286.96	304.17	284.93	1246.53
842	70.3278	292.79	294.7	305.65	291.8	285.06	294.39	328.59	358.25	284.91	269.07	269.7	288.79	271.35	273.45	316.73	353.32	280.4	267.99	271.42	279.47	274.85	296.33	311.59	248.97	277.53	270.68	278.04	284.29	280.71	306.16	317.97	246.53	276.75	276.5	284.07	284.81	288.62	304.06	288.2	2439.93	269.76	259.51	276.7	326.92	287.1	304.91	285.13	1224.66
843	70.4111	293.39	294.8	305.51	292.02	284.88	295.38	329.11	358.9	285.15	269.22	269.45	289.12	271.45	273.26	316.34	355.81	280.88	268.4	271.69	279.77	275.45	296.21	311.52	249.05	277.86	271.17	278.39	284.53	280.28	306.78	318.22	247.32	277.32	277.88	283.71	285.17	288.17	304.23	287.38	0	270.29	259.57	276.86	325.99	287.44	304.8	286.43	1139.97
844	70.4944	293.82	294.87	305.57	292.2	285.52	295.4	328.86	359.33	285.35	269.68	269.99	288.96	271.7	273.65	316.89	357.62	280.88	268.73	271.52	279.75	275.4	296.45	312.03	249.45	278.27	271.09	278.49	284.64	280.56	306.11	318.01	247.28	277.23	276.58	284.25	285.62	288.72	304.16	288.78	0	270.72	259.87	277.12	325.79	287.7	304.81	285.61	714.23
845	70.5778	293.96	295.56	305.88	292.53	285.33	295.67	329.14	358.64	285.57	269.37	270.02	289.51	271.57	274.11	316.81	355.65	281.77	268.93	271.99	280.23	275.65	296.57	311.9	249.57	278.65	271.35	278.84	284.85	280.83	306.12	318.27	247.35	277.48	276.04	284.38	285.85	289.32	304.71	288.33	0	270.32	260.01	277.29	328	287.96	305.14	286.07	585.62
846	70.6611	294.17	295.63	306.68	292.82	285.58	295.77	329.22	361.6	285.79	269.67	270.76	289.38	271.85	274.44	316.87	353.05	281.58	268.87	271.75	280.61	275.92	297.21	312.04	249.82	278.61	271.63	279.05	285.14	281.76	307.33	318.29	247.53	277.56	277.77	285.02	286.13	289.16	304.82	291.29	0	270.68	260.19	277.46	326.85	288	305.32	286.79	562.09
847	70.7444	294.4	295.71	306.75	293.08	285.99	296.19	329.37	365.44	286.09	270.07	270.42	289.58	272.21	274.49	317	353.68	281.94	269.28	272.25	280.52	276.14	297.55	312.4	250.11	279.41	271.81	279.41	285.17	281.01	307.63	318.84	248.71	277.98	277.8	284.83	286.22	288.84	304.76	287.73	0	271.33	260.48	277.91	326.74	288.45	305.46	287.27	494.38
848	70.8278	294.63	296.09	306.78	293.56	285.98	296.28	329.18	358.47	286.33	270.32	271.13	290	272.49	274.3	317.24	349.44	281.75	269.63	272.51	280.81	276.29	297.52	312.26	250.25	279.31	272.3	279.35	285.58	281.68	308.25	318.89	248.4	277.93	278.16	285.04	285.93	289.17	305.26	288.34	0	271.52	260.47	277.84	326.99	288.54	305.99	286.95	537.81
849	70.9111	294.81	296.21	306.84	293.44	286.6	296.33	329.68	364.29	286.6	270.8	271.08	290.17	272.55	274.78	317.03	353.52	282.95	269.92	272.43	281.07	276.59	297.61	312.7	250.78	279.43	272.53	279.3	285.94	282.22	308.41	319.1	248.33	278.11	277.82	285.52	286.41	289.11	305.56	289.35	0	271.27	260.79	278.2	328.38	288.79	306.09	286.34	531.68
850	70.9972	295.32	296.51	306.82	293.74	286.87	296.66	329.49	363.78	286.69	270.64	271.06	290.54	272.93	275.02	317.45	357.62	283.14	270.11	272.98	281.23	276.58	297.83	312.33	251.05	280.2	272.75	279.7	286.15	282.72	308.41	319.27	248.78	278.31	277.06	285.54	286.72	289.59	305.82	290.14	0	271.48	260.89	278.34	327.23	288.8	305.91	286.55	550.53
851	71.0806	295.29	296.8	307.23	294.03	287.05	297.32	329.62	363.86	287.44	271.11	271.44	290.49	273.18	275.1	317.49	356.98	283.65	270.16	273.12	281.5	276.77	297.86	312.76	251.32	279.69	272.93	279.76	286.24	283.67	308.06	319.14	248.88	278.73	277.76	285.7	287.15	290.02	305.7	287.16	0	271.52	261.28	278.44	328.02	289.11	306.01	285.22	471.66
852	71.1639	295.67	296.78	307.88	294.13	287.18	297.3	329.79	362.25	287.19	271.18	271.49	291.13	273.2	275.37	317.43	352.86	283.3	270.97	273.37	281.73	277.17	298.23	312.71	251.48	280.12	272.86	280.37	286.45	283.08	308.39	318.96	249.57	278.68	278.26	285.74	287.35	289.95	306.15	290.15	0	271.77	261.35	278.73	327.81	289.31	306.58	287.36	486.98
853	71.2472	295.93	297.11	308.04	294.52	286.83	297.33	329.79	364.79	287.57	271.27	271.68	291.03	273.38	275.79	317.79	362.77	283.71	270.68	273.33	281.74	277.61	298.68	312.8	251.99	281.13	273.16	280.04	286.72	282.81	308.43	319.29	250.02	279.24	277.89	286	287.16	290.64	306.04	291.26	0	272.09	261.39	278.74	328.23	289.41	306.59	285.48	611.26
854	71.3306	296.09	297.44	308.25	294.71	287.67	297.76	329.8	369.59	287.61	271.48	271.85	291.23	273.7	275.84	317.58	357.49	283.73	270.95	273.14	281.82	277.12	298.54	312.83	251.82	280.78	273.3	280.27	286.83	282.65	308.75	319.19	249.62	279.11	279.22	286.17	287.59	290.52	306.03	289.03	0	271.89	261.32	278.81	329.18	289.51	307	290.63	527.51
855	71.4139	296.54	297.42	308.35	295.08	287.64	298	330.2	364.13	288	271.68	272.23	291.78	274.25	276.16	317.85	358.14	284.28	271.08	273.62	282.24	277.37	298.77	312.61	252.21	281.06	273.28	280.85	286.89	283.22	308.3	319.45	249.91	279.26	278.28	286.61	287.21	291.02	306.3	288.92	0	272.05	261.87	279.16	329.2	289.77	306.64	286.07	560.79
856	71.4972	296.85	297.8	308.27	295.15	288.11	298.19	329.79	364.02	288.57	271.92	272.67	291.61	273.76	276.23	318.16	359.09	284.54	271.41	273.96	282.59	277.85	298.66	313.17	252.43	281.16	273.57	280.86	287.41	283.16	309.29	319.32	250.12	279.83	279.75	286.73	287.88	290.74	306.56	290.82	0	272.27	261.93	279.52	328.81	289.83	307	285.59	404.91
857	71.5806	297.13	298.08	308.79	295.49	288.14	298.55	330.09	360.83	288.41	271.91	272.71	292.1	274.37	276.44	317.9	357.84	284.36	271.4	273.76	282.51	277.74	299.14	313.25	252.57	281.19	273.81	280.77	287.22	283.83	309.29	319.61	250.59	279.87	279.35	286.74	287.89	291.24	306.71	289.53	0	272.54	262.23	279.43	329.5	290.2	307.43	288.5	566.46
858	71.6639	297.3	297.84	308.71	295.08	288.03	298.36	329.92	366	288.74	272.65	272.37	291.82	274.42	276.97	318.17	357.44	284.39	271.75	274.48	282.88	277.84	299.21	313.29	252.95	281.79	274.09	281.09	287.47	283.78	309.83	319.39	250.75	279.53	280.69	287.22	288.51	291.16	306.88	290.64	0	272.46	262.29	279.57	328.69	290.29	307.38	288.6	500.95
859	71.7472	297.24	298.22	309.12	295.69	288.37	298.79	330.2	363.82	288.75	272.29	272.66	292.31	274.87	276.82	318.16	351.54	285.01	272.22	274.16	282.94	278.12	299.3	313.17	253.28	282.3	274.28	281.16	287.82	283.62	309.99	319.72	251.09	280.23	280.12	287.3	288.42	292	307.22	290.07	0	272.9	262.69	280.12	328.07	290.55	307.72	287.1	531.98
860	71.8333	297.72	298.17	309.28	295.76	288.76	299.07	330.19	366.55	289.28	272.35	273.13	292.33	274.81	276.95	318.46	360.32	285.19	272.06	274.56	283.01	278.47	299.5	313.52	253.53	282.01	274.59	281.46	288.12	284.3	310	319.76	251.11	280.64	281.24	287.25	288.76	292.28	307.48	289.02	0	273.13	262.6	280.25	330.54	290.63	307.7	287.63	330.08
861	71.9167	298.08	298.88	309.47	296.21	289.24	299.27	330.66	369.56	289.73	272.73	273.25	292.7	274.99	277.24	318.53	355	285.81	272.38	274.99	283.58	278.98	299.71	313.16	253.88	282.61	274.81	281.99	288.35	284.49	310.11	320.1	251.43	281	279.29	287.91	288.72	292.75	307.6	288.92	0	273.27	262.83	280.19	329.61	291.06	307.99	285.75	323.61
862	72	298.11	299.14	310.09	296.4	289.3	299.55	330.44	367.49	289.98	273.3	273.44	292.95	275.16	277.61	318.36	357.07	285.74	272.46	274.91	283.46	278.96	299.79	313.64	254.21	283.1	274.96	282.01	288.32	285.24	309.45	320.27	251.84	280.96	281.06	288.06	289.19	291.69	307.61	292.71	0	273.33	263.14	280.5	329.86	291.07	308.12	290.69	323.94
863	72.0833	298.82	299.49	309.62	296.76	289.42	299.74	330.36	370.84	289.86	273.5	273.9	293.12	275.37	277.64	318.49	356.79	286.13	272.74	275.09	284.03	278.87	299.88	313.66	254.38	284.01	275.21	282.27	288.25	284.93	310.24	320.62	251.98	281.36	280	288.03	289.35	291.81	307.87	288.03	0	273.57	263.34	280.56	330.39	291.41	308.59	291.68	331.76
864	72.1667	299.1	299.68	310.18	296.79	289.49	299.58	330.37	361.02	290.34	273.79	273.64	293.46	276.02	277.75	318.78	359.28	286.38	273.06	275.23	283.81	279.45	300.4	313.78	254.36	283.3	275.48	282.3	288.67	285.02	310.74	320.06	252.61	281.29	281.97	288.16	289.42	292.37	307.99	291.35	357.67	274.36	263.22	281.15	330.54	291.6	308.23	291.74	327.96
865	72.25	299.02	299.41	310.26	296.9	289.83	300.01	330.76	365.66	290.48	273.53	273.91	293.45	275.88	278.09	318.73	357.58	286.65	273.01	275.43	284.04	279.72	300.22	313.66	254.58	284.02	275.55	282.6	289.06	284.63	310.45	320.62	252.67	281.47	279.66	288.53	289.84	292.04	308.11	291.03	362.4	273.88	263.51	280.94	330.88	291.59	308.15	288.69	329.05
866	72.3333	299.3	299.94	310.81	297.31	290.1	300.58	330.8	362.21	290.81	273.75	274.15	293.72	276.15	278.52	318.6	354.43	286.85	273.1	275.4	284.52	279.58	300.63	313.75	255.14	283.75	275.77	282.79	289.18	284.79	310.63	320.21	252.79	281.64	280.07	289.05	289.95	293.32	308.52	289.68	364.53	274.27	263.98	281.1	331.65	291.9	308.64	288.16	336.07
867	72.4167	299.7	300.38	310.74	297.53	290.39	300.48	330.64	364.1	290.9	273.96	274.35	293.74	277.04	278.62	318.87	358.98	287.28	273.56	275.8	284.7	279.95	300.72	314.09	255.24	284.21	275.93	283.14	289.52	285.38	311.55	320.68	253.33	281.81	280.68	288.71	290.21	292.98	308.52	291.83	431.57	274.18	264.01	281.67	330.86	291.9	308.49	290.6	330.27
868	72.5	300.26	300.34	311.16	297.75	290.78	301.12	330.98	364.65	291.27	274.2	274.67	294.39	276.8	278.78	319.27	359.3	288.03	274.16	276.16	284.73	279.96	301.3	314	255.31	284.05	276.33	283.47	289.87	285.7	311.17	320.54	253.36	281.79	280.51	289.22	290.06	293.86	308.8	291.3	387.45	274.54	264.11	281.54	331.4	292.54	309.23	290.42	327.58
869	72.5833	300.23	300.73	311.69	297.98	290.79	300.83	331.2	367.1	291.66	274.94	274.85	294.31	276.99	278.99	319.43	352.97	288.02	274.12	276.35	285.33	280.02	301.36	314.15	255.73	284.64	276.65	283.49	289.86	285.91	310.87	321.06	253.73	282.33	283.21	289.45	290.46	293.06	309.26	290.8	379.66	274.84	264.44	281.9	331.04	292.68	309.27	290.7	421.69
870	72.6694	300.64	300.91	311.66	298.58	291.08	301.1	330.93	367.1	292.01	275.12	275.14	294.62	277.12	279.07	319.48	358.65	288.6	274.03	276.3	285.08	280.43	301.67	314.14	256.12	285.05	276.7	283.69	290.25	286.18	311.41	321.37	253.94	282.33	282.86	289.29	290.65	293.43	309.32	290.64	434.68	274.75	264.89	282.15	330.94	292.5	309.76	291.3	444.56
871	72.7528	300.96	301.3	311.86	298.85	291.19	301.66	331.58	371.7	292.31	274.98	275.29	294.82	277.36	279.38	319.7	358.28	288.33	274.09	276.58	285.57	280.6	301.57	314.45	256.3	285.6	277.14	283.91	290.63	286.32	310.8	321.19	254.6	282.86	281.54	289.58	291.1	293.65	309.71	293.09	544.61	275.31	264.77	282.52	331.58	293	309.71	288.74	398.58
872	72.8361	301.37	301.8	312.23	299.05	291.43	301.72	331.22	367.48	292.74	275.43	275.55	295.39	277.52	279.41	319.77	359.75	289	274.92	277.09	286.43	281	301.82	314.61	256.58	285.44	277.14	284.4	290.75	286.13	311.91	320.88	254.71	283.18	282.02	289.73	291.38	294.51	309.79	291.62	422.96	275.64	265.06	282.51	333.48	293.14	309.74	292.92	468.81
873	72.9194	301.56	302.29	312.46	298.93	291.55	302.22	331.26	368.3	292.87	275.35	275.63	295.48	279.12	279.86	319.59	359.46	288.92	274.7	277.03	285.91	281.27	302.36	314.76	256.74	286.21	277.42	284.38	291.12	285.87	312.33	321.28	254.75	283.41	282.05	290.2	291.45	293.83	310.11	291.38	502.75	275.79	265.57	282.62	332.2	293.15	310.24	291.31	472.44
874	73.0028	301.68	301.98	312.79	299.31	292.14	302.17	331.43	370.67	293.25	275.46	276.3	295.85	278.01	280.11	319.93	357.79	289.31	275.42	277.33	286.03	281.14	301.97	314.54	257.23	286.11	277.83	284.48	291.05	286.69	312.46	321.45	255.13	283.56	284.63	290.35	291.43	294.63	310.05	292.95	509.81	275.9	265.36	282.84	332.37	293.59	310.35	288.77	426.13
875	73.0861	302.33	302.34	312.93	299.7	292.17	302.65	331.35	368.62	293.14	275.98	275.93	295.77	278.31	280.18	319.72	359.86	289.87	275.12	277.58	286.19	281.44	302.38	314.74	257.33	286.52	277.79	284.66	291.01	286.99	312.62	321.17	255.21	283.55	284.11	290.51	291.87	294.55	310.22	291.41	492.16	276.05	265.68	283.31	332.27	293.86	310.73	290.14	440.42
876	73.1694	302.55	302.61	312.99	299.65	292.59	302.73	331.35	368.2	293.76	276.01	276.52	296.05	278.44	280.25	319.94	361.11	289.94	275.29	277.55	286.71	281.71	302.73	314.83	257.39	286.69	278.12	285.06	291.39	286.41	313.12	321.65	255.5	283.75	282.84	290.59	291.82	294.92	310.25	291.29	683.34	275.91	265.82	282.92	331.47	293.78	310.91	291.87	514.08
877	73.2528	302.74	302.4	313.22	299.92	292.32	303.43	331.55	369.85	294.1	276.36	276.63	295.98	278.65	280.72	320.05	361.56	290.22	275.81	277.73	286.49	281.56	302.93	314.98	257.6	286.9	278.75	285.06	291.94	287.96	313.39	321.42	255.52	283.83	284.77	290.88	292.23	295.17	310.7	294.08	567.59	276.44	265.81	283.53	334.14	294.12	310.65	289.62	540.87
878	73.3361	303	302.62	313.38	300.05	292.85	303.45	331.74	366.96	294.26	276.62	276.14	296.3	278.65	280.83	319.91	360.62	290.51	276.04	277.95	286.94	281.96	302.84	314.9	257.81	287.13	278.41	285.41	291.59	286.95	312.8	321.56	255.62	284.03	285.31	291.09	292.43	295.87	310.67	290.29	649.34	276.08	266.04	283.52	332.78	294.13	310.99	293.45	426.36
879	73.4194	303.24	303.02	313.58	300.43	292.74	303.5	331.65	371.02	294.79	276.7	277.17	296.54	278.97	280.92	320.19	356.64	290.51	276.27	278.17	287.16	282.11	303.06	314.86	257.83	287.31	278.72	285.42	292.08	287.61	313.61	322.02	255.93	284.65	283.13	291.58	292.63	295.18	310.95	292.56	706.32	276.65	266.5	284.09	333.36	294.67	310.94	291.99	429.14
880	73.5056	303.91	303.3	313.82	300.72	293.03	303.65	332.06	376.26	294.73	276.75	276.94	296.85	279.49	281.13	320	361.73	291.23	276.08	278.36	287	282.61	303.51	315.52	258.49	287.87	279.06	285.55	292.41	287.99	313	321.64	256.42	284.54	283.13	291.49	292.84	296.07	311.03	292.53	703.53	276.66	266.44	284.08	333.8	294.81	311.51	293.86	430.93
881	73.5889	304.18	303.35	314.13	301.07	293.38	304.17	331.7	369.11	295.16	277.05	277.31	297.19	279.38	282.02	319.97	359.7	291.23	276.7	278.76	287.58	282.74	303.82	315.52	258.44	287.93	279.4	286.13	292.85	288.2	314.29	321.92	256.4	284.69	283.68	291.76	293.05	295.78	311.46	292.94	953.06	277.23	266.79	284.29	333.39	295.17	311.64	294.99	404.36
882	73.6722	304.43	303.45	314.19	301.22	293.58	304.2	331.8	359.82	295.3	277.24	277.16	297.2	280.28	281.78	320.37	363.76	291.6	276.52	278.58	287.5	282.78	304.03	315.29	258.87	288.3	279.21	286.12	293.03	288.34	314.32	322.12	256.81	285	284.16	292.35	292.97	295.7	311.51	294.71	966.43	277.01	267.05	284.39	333.76	295.21	311.84	291.54	459.36
883	73.7556	304.51	303.82	314.69	301.16	294.03	304.69	331.97	374.61	295.92	277.57	277.67	297.41	280	281.92	320.47	362.1	292.04	277.12	278.8	288.37	283.21	303.91	315.52	259.07	288.71	279.69	286.37	292.88	288.29	315.01	322.15	257.12	285.18	284.16	292.23	293.22	296.83	311.53	294.87	861.11	277.25	266.85	284.63	335	295.37	311.4	292.45	501.64
884	73.8389	304.9	303.86	315.02	301.48	293.81	304.69	331.85	374.37	296.31	277.88	278.08	297.54	279.87	282.13	320.36	362.22	292.41	277.35	278.96	288.38	283.09	304.25	315.34	259.41	289.4	279.75	286.49	293.25	287.86	314.53	322.3	257.06	285.18	284.09	292.26	293.7	297.42	311.84	292.75	1310.07	277.64	267.17	284.88	333.3	295.88	312.07	291.07	466.66
885	73.9222	305.22	304.38	315.12	302.06	294.62	304.8	332.17	370.77	296.23	278.12	277.9	298.19	280.53	282.38	320.84	363.2	292.3	276.96	279.5	288.52	283.4	304.26	315.65	259.02	289.41	279.66	286.97	293.15	288.36	315.25	322.06	257.62	285.4	283.96	292.54	293.89	296.78	311.93	292.71	1010.85	277.81	266.97	284.97	334.25	295.64	312.16	293.81	431.41
886	74.0056	305.52	304.52	315.4	301.83	294.37	305.02	332.32	369.66	296.43	277.97	278.09	297.64	280.41	282.48	321.02	363.21	292.78	277.21	279.46	288.51	283.71	304.83	315.9	259.71	289.85	280.31	286.94	293.94	289.59	315.07	322.37	257.64	285.88	286.15	292.89	294.16	296.38	312.07	294.1	1107.19	278.1	267.61	285.11	334.17	295.79	312.62	292.68	429.46
887	74.0889	306.01	304.55	315.44	302.56	294.61	305.43	332.43	366.63	296.96	278.47	278.54	298.64	280.58	283.24	320.97	363.89	293.18	277.75	279.52	288.71	283.78	304.65	316.1	259.92	289.76	280.39	287.4	293.86	288.3	315.31	322.42	257.72	286.12	287.01	293.1	294.52	296.83	312.21	292.06	1376.62	278.4	267.64	285.37	333.97	296.26	313.31	293.94	496.48
888	74.1722	306.27	305.44	315.85	302.54	295.1	305.78	332.29	366.91	297.48	278.72	278.36	298.57	281	283.11	320.94	360.26	293.57	278.15	280.1	289.08	283.98	305.02	315.82	260.14	290.86	280.84	287.59	294.08	289.82	315.78	322.67	258.54	286.36	286	293.3	294.41	297.6	312.43	294.23	0	278.57	268.07	285.74	336.1	296.77	313.02	294.16	462.93
889	74.2556	306.57	305.45	315.9	303.08	295.31	305.72	332.58	372.48	297.67	278.69	278.89	298.91	281.34	283.16	321.29	367.46	293.9	278.28	280.07	288.91	284.24	305.17	315.96	260.15	290.7	281.14	287.9	294.54	289.59	315.49	322.65	258.51	286.54	285.3	293.26	294.84	298.18	312.51	297.21	1178.99	278.45	268.08	285.92	334.73	296.77	312.8	294.28	528.37
890	74.3417	307.17	305.59	316.42	303.24	295.56	306.39	332.62	361.69	297.9	279.16	279.3	299.1	281.15	283.66	321.18	365.32	293.96	278.7	280.53	289.32	284.37	305.1	316.23	260.6	290.93	280.94	288.07	294.48	290.02	316.74	323.11	258.94	286.64	286.71	293.75	294.57	297.78	312.82	294	0	278.56	268.48	285.96	334.92	296.99	313.58	293.51	436.16
891	74.425	307.13	306.21	316.88	303.28	295.71	306.28	332.85	366.81	298.36	279.15	279.59	299.3	282.29	283.81	321.6	359.89	294.32	278.9	280.58	289.51	284.56	306.14	316.17	260.9	291.4	281.58	287.91	294.81	289.85	314.91	322.96	258.91	286.93	286.45	293.92	295.39	298.94	313.31	295.11	1352.85	278.84	268.43	286.41	335.31	297.05	313.18	292.74	453.92
892	74.5083	307.42	306.05	316.85	303.45	296	306.74	332.62	372.46	298.53	279.63	279.81	299.55	283.05	284.08	321.4	366.41	294.66	278.82	280.7	289.66	284.93	305.94	316.46	260.99	291.92	281.73	288.55	294.84	291.01	315.3	323.05	258.94	287.22	286.29	294.26	295.75	298.8	313.52	296.47	1342.25	279.26	268.72	286.65	336.38	297.47	313.72	292.82	551.56
893	74.5917	307.77	306.55	317.13	303.98	296.54	307.53	332.84	370.59	298.78	279.39	279.6	299.71	282.32	284.08	321.71	368.1	295.84	278.93	281.07	289.95	284.93	305.92	316.54	261.21	291.5	281.63	288.75	295.33	290.17	315.1	323.07	259.23	287.08	287.1	294.43	295.64	298.58	313.52	296.72	0	279.54	268.94	286.71	335.47	297.84	314.03	294.6	518.18
894	74.675	307.98	306.91	317.34	304.01	296.5	307.05	333.01	368.87	299.01	279.69	279.72	299.95	282.4	284.07	321.65	361.61	295.4	279.43	281.05	290.13	285.17	306.07	316.55	261	291.93	282.42	288.62	295.56	290.61	316.84	323.04	259.19	287.77	286.36	294.6	295.78	298.21	313.88	292.05	1493.18	279.39	269.16	286.87	336.02	297.87	313.89	295.83	461.23
895	74.7583	308.65	306.84	317.68	304.73	297	307.55	333.13	369.68	299.53	280.15	280.19	299.92	282.27	284.43	321.6	359.15	295.77	279.69	281.27	290.09	285.43	306.42	316.61	261.32	292.66	282.15	289.02	295.81	291.68	316.08	323.21	259.15	287.55	288.81	294.85	295.97	298.24	313.64	294.58	0	279.63	269.3	287.09	336.03	297.79	314.3	298.19	421.42
896	74.8417	308.86	307.01	317.53	304.7	296.99	307.63	333.09	375.76	299.61	280.22	280.46	300.37	282.91	284.78	321.4	366.44	296.11	279.95	281.67	290.54	285.63	306.17	316.55	261.52	292.97	282.21	289.14	295.93	290.66	317.32	323.05	259.92	287.9	286.72	294.81	296.6	298.3	314.02	292.73	0	279.93	269.43	287.34	335.48	298.16	314.51	298.04	433.29
897	74.925	309.1	307.45	317.94	304.56	297.14	307.64	332.8	369.15	299.97	280.21	280.48	300.42	282.37	285.03	321.61	365.09	296.53	280.06	281.86	290.83	285.6	306.66	316.84	261.91	293.93	282.54	289.4	295.76	291.23	316.82	323.4	259.92	288.07	286.39	295.23	296.22	298.74	314.14	294.72	0	279.96	269.61	287.46	336.1	298.22	314.76	290.88	518.94
898	75.0083	309.62	307.39	318.15	305.2	297.48	308.17	333.13	368.34	300.55	280.67	280.88	300.75	283.38	285.21	322.01	368.5	296.48	280.28	281.93	291.03	286.12	307.04	317.21	261.99	293.74	283.03	289.77	296.45	291.21	315.73	323.77	260.28	288.66	288.74	295.58	296.47	299.88	314.85	292.76	0	280.28	269.95	287.62	336.7	298.5	314.97	291.57	486.86
899	75.0917	309.61	307.89	318.04	305.51	297.85	308.33	333.5	371.52	300.53	281.08	280.52	300.84	283.1	285.61	321.91	361.6	296.98	280.84	282.14	291.31	286.49	307.1	316.9	262.13	294.27	283.37	289.87	296.62	292.16	317.48	323.61	260.44	288.83	287.95	295.63	296.99	300.04	314.47	295.74	0	280.43	270.1	287.77	336.95	298.83	315.36	295.02	439.21
900	75.1778	310.25	308.16	318.81	305.5	297.99	308.97	333.4	363.54	300.77	280.93	281.25	301.08	283.17	285.75	322.01	368.14	297.53	280.96	282.31	291.55	286.8	307.13	317.08	262.3	294.38	283.13	290.27	296.49	291.76	316.55	323.59	260.42	288.73	287.72	296.09	297.32	300.04	314.87	295.37	0	280.76	270.06	288.12	337.12	299.16	315.29	294.47	460.14
901	75.2611	310.59	308.24	319.12	305.74	298.38	308.8	333.59	366.78	301.51	281.06	281.05	301.46	282.9	286.12	322.08	364.65	298.08	281	282.47	291.68	286.58	307.29	316.92	262.38	294.27	283.58	290.51	296.9	293.07	317.95	323.71	260.8	289.24	287.52	295.82	297.21	299.63	315.18	295.92	0	280.68	270.42	288.35	337.78	299.43	315.24	295.94	462.38
902	75.3444	310.61	308.23	319.2	306.06	298.28	308.87	333.35	365.92	301.36	281.16	281.37	301.72	283.14	286.32	322.22	369.48	297.74	281.3	282.61	291.86	286.8	307.48	316.75	262.81	294.79	283.92	290.58	297.05	291.68	317.36	324.04	260.88	288.92	288	296.4	297.51	299.53	315.38	294.86	0	280.64	270.59	288.43	336.57	299.09	315.34	293.45	446.2
903	75.4278	310.88	308.82	319.41	305.99	298.68	309.08	333.64	373.95	301.65	281.77	281.65	301.87	283.65	286.19	322.37	363.8	297.92	281.52	283.01	292.26	287.1	307.47	317.17	263.12	295.03	283.89	290.81	297.34	292.13	317.68	324.09	260.84	289.38	288.18	296.17	297.69	300.29	315.38	296.56	0	281.05	270.81	288.73	337.52	299.68	316.11	294.8	436.44
904	75.5111	311.34	309.15	319.75	306.31	299.01	309.27	333.37	371.44	302.06	281.95	281.6	302.1	285.27	286.55	322.38	361.4	298.56	281.48	282.92	292.26	287.29	307.78	317.43	263.12	295.97	284.63	290.9	297.53	292.6	318.05	323.96	261.17	289.65	287.75	296.88	297.96	299.81	315.58	296.31	0	281.28	271.13	288.84	338.71	299.83	316.08	293.51	455.7
905	75.5944	311.74	309.39	319.86	306.58	298.76	309.89	333.65	372.72	302.49	281.91	281.95	302.11	284.01	286.4	322.65	367.98	298.91	281.75	283.17	292.12	287.43	308.4	317.59	262.88	295.95	284.45	291.24	297.9	293.49	319	324.38	261.4	289.84	288.15	296.73	298.29	300.26	315.76	294.92	0	281.53	271.31	288.83	336.74	300.29	316.23	294.81	448.6
906	75.6778	311.95	309.37	320.06	306.68	299.19	310.27	333.76	374.82	302.76	282.39	282.11	302.4	284.81	287.07	322.6	367.05	298.97	281.99	283.67	293.34	288.06	308.55	317.68	263.3	296.16	284.94	291.06	298	292.34	318.12	324.44	261.62	290.22	288.87	297.3	298.48	301.41	316.14	296.52	0	281.63	271.27	289.03	337.95	300.38	316.68	296.64	495.67
907	75.7611	312.12	309.72	320.16	307.37	299.48	310.53	334.25	369.75	303.29	282.5	282.5	302.75	285.13	287.32	322.76	366.9	299.31	282.36	283.76	292.96	287.86	308.64	317.83	263.35	296.53	285.06	291.6	298.47	293.07	318.09	324.17	261.44	290.56	289.27	297.47	298.41	302.28	316.17	296.92	0	282.02	271.95	289.44	339.59	300.61	316.76	295.26	512.99
908	75.8444	312.95	310.1	320.61	307.44	300.03	310.44	334.07	375.96	303.4	282.73	282.73	303.28	284.91	287.75	323.12	369.8	299.9	282.43	284.36	293.19	287.93	308.97	318.08	263.8	296.39	285.14	291.85	298.71	292.86	319.13	324.69	261.91	290.45	290.5	297.44	299.03	301.43	316.53	295.57	0	281.6	271.98	289.61	338.45	300.71	317.02	296.81	411.22
909	75.9278	313.04	310.26	320.85	307.74	299.92	310.98	333.97	371.61	303.9	283.22	283.08	303.56	286.29	287.7	322.94	369.26	300.48	283.05	284.52	293.29	288.53	309.02	317.72	263.87	296.83	285.59	291.64	298.49	294.63	319.28	324.49	261.99	291.08	290.84	297.76	299.11	304.3	316.75	297.76	0	282.2	272.07	289.95	337.49	300.9	317.12	293.55	471.67
910	76.0139	313.68	310.57	321.29	307.87	300.19	311.14	334.05	373.11	303.83	283.34	283.02	303.19	286.99	288.17	323.05	370.17	300.63	282.95	284.48	293.64	288.45	309.54	318.33	263.64	297.12	285.46	292.23	299.06	294.7	319.45	325.04	262.54	291.01	289.56	298.08	299.2	301.97	316.8	297.22	0	282.48	271.85	290.03	339.75	301.18	317.19	292.9	436.65
911	76.0972	313.93	310.94	321.72	308.34	300.44	311.38	334.27	381.39	304.82	283.39	283.2	303.49	285.68	288.23	323.21	368.04	301	283.23	284.32	293.79	288.44	309.56	318.03	263.86	297.81	285.86	292.74	299.31	293.8	318.25	324.78	262.08	291.39	289.1	298.24	299.48	303.16	316.93	298.15	0	282.6	272.28	290.23	339.62	301.54	317.75	293.39	442.04
912	76.1806	314.31	311	321.76	308.25	300.52	311.65	334.2	366.23	304.24	283.79	283.41	303.84	286.13	288.14	322.96	367.81	300.77	283.46	284.48	293.66	289.17	309.55	318.11	263.75	298.24	285.91	292.41	299.36	294.49	319.41	324.8	262.27	291.59	290.86	298.49	299.47	302.62	317.08	295.84	0	283.08	272.31	290.61	339.69	301.24	317.61	297.35	408.79
913	76.2639	314.06	310.97	321.69	308.55	300.64	311.61	334.17	376.14	305.09	283.76	283.77	303.99	287.56	288.42	322.97	365.84	301.84	283.2	284.77	294.47	289.06	309.94	318.24	264.21	298.13	286.04	292.85	299.73	294.06	319.87	324.78	262.64	291.63	290.68	298.38	299.94	302.05	317.11	298.42	0	282.78	272.85	290.5	339.6	301.92	317.76	294.04	446.02
914	76.3472	314.45	311.32	321.98	309.05	301.17	312.23	334.11	376.76	305.27	284.24	283.94	304.4	286.14	288.82	323.14	375.63	302.22	283.91	284.88	294.19	289.63	310.03	318.18	264.39	298.43	286.25	292.91	299.81	293.64	320.38	324.96	262.71	291.86	290.49	298.82	300	302.21	317.62	297.77	0	282.76	273.04	290.97	339.55	301.68	317.83	296.22	484.1
915	76.4306	315.13	311.25	322.08	309.09	301.7	312.23	334.45	374.33	305.83	284.16	284.25	304.65	286.32	289.12	323.37	372.61	302.23	284.08	285.37	294.69	289.26	310.46	318.39	264.4	298.79	286.7	293.32	299.88	294.88	319.71	325.44	263.07	292.21	290.25	298.89	300.34	302	317.51	299.11	0	283.22	273.17	291.35	340.79	301.97	318.53	294.59	436.02
916	76.5139	315.32	311.69	322.68	309.4	301.67	312.54	334.76	377.39	305.77	284.23	284.35	304.76	286.46	288.99	323.52	373.48	302.83	284.81	285.46	294.93	289.74	310.73	318.13	264.49	299.82	287.08	293.62	300.34	295.88	321.74	325.36	262.91	292.45	290.34	299.11	300.74	303.53	317.91	297.26	0	283.86	272.93	291.28	340.35	302.52	318.68	294.43	465.62
917	76.5972	315.68	311.82	322.68	309.79	302.06	312.78	334.73	379.42	306.16	284.88	284.58	304.97	287.04	289.62	323.75	362.71	302.52	284.48	285.67	295.24	290.02	310.61	318.67	264.44	299.72	287.35	293.79	300.46	294.99	319.86	325.39	262.79	292.64	291.09	299.28	300.63	303.61	318.23	296.55	0	284.22	273.59	291.89	340.46	302.84	318.69	295	455.1
918	76.6806	315.94	312.02	322.85	309.84	301.91	313	334.65	377.62	306.51	284.68	284.68	305.14	287.33	289.56	323.81	368.55	303.2	284.33	286.03	295.47	290.14	310.73	318.63	264.81	299.84	287.4	293.71	300.91	295.12	320.98	325.46	263.36	292.98	291.04	299.54	301.13	303.95	318.31	297.27	0	283.61	273.57	291.58	340.37	302.73	318.88	294.04	424.57
919	76.7639	316.47	312.41	323	310.22	302.25	313.18	334.87	376.85	306.58	284.99	284.96	305.16	287.46	289.82	323.72	380.2	302.96	284.69	286.03	295.23	290.18	310.99	318.8	264.94	300.48	287.46	294.16	301.05	296.01	320.24	325.49	263.31	292.97	293.17	299.5	301.11	303.21	318.2	297.1	0	284.16	273.74	291.72	342.59	302.68	318.99	295.74	441.8
920	76.85	316.66	312.67	323.48	310.36	302.5	313.34	334.98	378.63	306.86	285.03	285.26	305.27	289.01	289.9	323.95	378.29	303.89	284.88	286.38	295.68	290.6	311.51	318.79	264.83	300.66	287.61	294.25	301.06	295.29	320.62	325.73	263.36	292.96	292	299.86	301.37	304.34	318.75	297.12	0	284.01	273.88	292.04	341.34	303.11	318.77	297.19	395.06
921	76.9333	317.07	312.75	323.49	310.39	302.72	313.64	334.82	373.79	307.23	285.55	285.13	305.52	287.48	290.09	324.15	365.62	304.24	285.09	286.18	295.67	290.73	311.59	318.89	265.12	300.69	288.07	294.35	301.66	295.74	322.01	325.62	263.03	293.44	291.98	299.82	301.53	305.09	318.79	296.43	0	284.27	274.12	292.2	341.69	303.38	319.2	294.51	477.72
922	77.0167	317.1	313.05	323.41	310.79	302.92	313.53	334.7	373.7	308.08	285.47	285.69	305.64	287.82	290.8	324.2	382.08	304.08	285.16	286.51	296.03	290.75	311.42	319.1	265.2	300.76	288.24	294.76	301.5	295.61	323.42	325.63	263.68	293.6	293.01	299.95	301.7	304.29	318.97	298.43	0	284.45	274.16	292.25	340.24	303.19	319.51	298.4	485.45
923	77.1	317.31	313.55	324.01	311.35	303.24	314.22	335.19	375.27	308.03	285.89	285.85	306.08	288.32	290.82	324.09	374.02	304.53	285.91	286.93	296.19	291.07	312.04	319.45	265.53	301.2	288.45	294.92	301.89	297.43	321.98	325.99	263.96	293.85	293	300.36	301.97	304.23	319.35	298.75	0	284.59	274.59	292.76	342.76	303.49	319.39	293.86	454.57
924	77.1833	318.13	313.5	324.46	311.09	303.49	314.6	335.32	379.51	308.58	286.36	286.24	306.26	288.19	291.08	324.3	383.11	304.83	286.12	287.41	296.64	291.55	312.32	319.06	265.51	301.86	288.57	295.09	302.24	297.21	320.83	325.78	264.03	293.85	292.19	300.87	302.14	306.65	319.63	299.76	0	285.14	274.63	292.81	341.91	304.22	319.75	297.9	460.62
925	77.2667	318.22	313.92	324.92	311.35	303.87	315.03	335.12	377.92	309.02	286.5	286.29	306.47	288.94	291.35	324.12	364.78	305.28	286.23	286.89	296.52	291.42	312.18	319.27	265.9	302.08	289.01	295.39	302.15	296.15	323.09	326.14	264.1	294.06	292.15	301.08	302.17	305.26	319.6	296.38	0	285	275.17	293.19	342.87	304.17	320.01	296.29	443.26
926	77.35	318.55	313.92	324.76	311.53	304.07	314.74	335.12	377.28	309.25	286.29	286.51	307.24	289.48	291.63	324.36	372.77	305.9	286.53	287.62	296.95	291.95	312.36	319.33	265.62	302.47	289.05	295.64	302.52	296.55	322.24	326.04	264.17	295.01	292.24	301.04	302.71	305.59	319.75	299.54	0	285.87	275.33	293.44	343.79	304.61	319.89	297.78	429.31
927	77.4333	318.9	314.25	325	312.21	303.99	315.11	335.37	378.09	309.47	286.96	286.69	307.32	289.53	291.77	324.4	375.55	305.42	286.77	287.75	297.24	291.95	312.38	319.43	265.56	302.65	289.38	296.02	302.96	298.82	322.03	326.49	264.02	294.85	292.77	301.19	303.02	305.24	320.14	299.72	0	285.82	275.34	293.31	341.77	304.9	320.34	299.65	459.99
928	77.5167	319.55	314.8	325.4	312.37	304.34	315.41	335.46	365.02	309.76	286.99	286.88	307.57	289.48	292.02	324.44	372	306.31	286.72	287.79	297.16	292.38	312.6	319.47	265.85	303.07	289.38	296	302.89	297.49	322.29	326.66	264.77	294.99	294.01	301.85	302.94	305.92	320.52	298.64	0	285.67	275.65	293.62	342.2	304.8	320.42	298.05	445.23
929	77.6	319.57	314.7	325.5	312.68	304.61	315.62	335.66	371.55	310.01	287.42	287.32	307.63	289.55	291.98	324.59	375.78	306.61	287.21	287.85	297.3	292.54	312.91	319.62	265.85	303.57	289.97	296.19	303.27	297.91	323.95	326.39	264.29	295.2	293.9	302.19	303.38	305.82	320.19	301.37	0	286.11	276.07	293.92	342.17	305.02	320.55	297.87	428.6
930	77.6861	319.69	315.15	325.56	312.86	304.65	315.71	335.56	364.85	310.22	287.42	287.33	307.63	289.65	292.45	324.57	378.18	307.28	287.12	287.98	297.8	292.35	313.1	319.61	266.08	303.55	290.13	296.6	303.19	298.23	322.73	326.54	264.79	295.27	293.37	302.02	303.51	305.8	320.71	299.69	0	286.15	275.82	293.99	342.38	305.18	321.05	296.66	436.05
931	77.7694	319.99	314.97	325.98	312.97	304.83	315.91	335.59	379.29	310.42	287.43	287.39	307.84	289.63	292.62	324.64	377.11	307.23	287.41	288.51	297.9	292.82	312.85	319.7	265.86	303.59	290.42	296.52	303.75	298.98	323	326.41	264.1	295.4	293.71	302.04	303.69	306.23	320.92	303.29	0	286.24	276.28	294.41	343.31	305.69	321.25	297.93	430.26
932	77.8528	320.35	315.51	326.43	312.96	305.29	316.48	335.65	370.5	310.57	288.15	287.5	308.13	290.53	292.62	325.11	376.98	307.16	287.64	288.64	298.27	292.84	313.3	320.09	266.04	304.25	290.33	296.97	304.01	297.7	323.8	326.81	264.44	295.82	295.46	302.5	303.94	306.21	320.93	298.79	0	286.67	276.45	294.42	341.99	306.03	321.32	299.08	445.64
933	77.9361	320.65	315.82	326.89	313.3	305.46	316.75	335.89	380.61	311.01	288	287.65	308.63	290.46	292.79	324.86	382.23	308.05	287.97	289.01	299.09	293.25	313.44	319.78	265.85	304.32	290.7	296.66	304.31	298.09	323.07	326.8	264.92	295.82	294.43	302.49	304.51	307.13	321.21	299.5	0	287.11	276.87	294.75	343.34	305.81	321.47	298.55	439.5
934	78.0194	320.82	315.83	326.66	313.66	305.92	316.96	336.06	381.95	311.53	288.39	287.71	308.74	290.79	293.27	325.11	368.69	308.19	288.21	293.06	298.5	293.51	313.89	319.82	266.19	304.53	290.72	297.25	304.57	299.08	324.43	327.13	265.55	296.11	294.35	303.1	304.07	306.15	321.31	302.03	0	287.12	276.87	295.16	343.58	306.28	321.88	299.54	510.84
935	78.1028	321.03	316.19	326.78	313.55	306.2	317.29	336.04	387.03	311.5	288.69	288.02	308.88	291.2	293.61	325.37	379.97	308.22	288.24	293.1	298.81	293.71	313.84	320.29	266.29	304.86	291.2	298.02	304.77	299.83	323.54	326.92	264.79	296.57	294.35	302.97	304.78	307.93	321.47	299.31	0	287.29	277.1	294.94	344.02	306.59	321.78	296.67	506.89
936	78.1861	321.68	316.46	327.39	314.06	306.14	317.31	335.95	380.33	311.7	288.77	288.4	309.2	291.03	293.76	325.29	377.98	308.26	288.62	293.37	299.57	294.1	314.15	320.38	266.27	305.27	291.38	297.63	304.89	300.72	325.52	327.21	264.86	296.13	294.6	303.22	304.72	307.28	321.45	300.91	0	287.62	276.93	295.32	345.53	306.48	322.13	298.9	482.52
937	78.2694	321.94	316.81	327.37	314.14	306.03	317.42	335.81	381.74	312.07	289.1	288.63	309.24	291.37	293.89	325.12	374.46	308.91	288.73	293.27	299.28	293.86	314.22	320.58	266.51	305.48	291.46	297.71	304.84	300.04	323.82	326.92	265.01	296.7	295.44	303.54	304.98	306.75	321.82	300.81	0	287.91	277.21	295.64	345.31	306.57	322.4	300.57	568.87
938	78.3528	322.04	316.88	327.12	314.49	306.35	317.62	336.08	383.52	312.4	289.09	289.04	309.17	291.78	293.82	325.08	378.52	308.92	288.8	293.57	299.48	294.09	314.35	320.09	266.8	305.99	291.55	298.29	304.96	299.36	323.07	326.92	265.09	296.83	295.81	303.75	305.11	307.37	321.77	298.81	378.47	287.86	277.6	295.72	345.21	306.89	321.99	299.14	455.69
939	78.4361	322.41	316.95	327.74	314.45	306.78	317.72	336.35	384.25	312.6	289.19	289.05	309.58	291.86	294.26	325.45	384.9	309.68	288.98	293.77	300.15	294.22	314.43	320.44	266.56	306.18	292.13	298.39	305.06	299.29	325.36	327.02	265.51	297.17	296.48	303.68	305.4	308	322.39	302.59	385.97	288.23	277.79	296.03	345.35	307.41	322.53	298.02	485.1
940	78.5222	322.97	317.31	328.13	314.73	307.01	318.27	336.28	381.64	313.06	289.25	289.27	309.84	292.22	294.56	325.43	383.85	310.19	289.34	294.45	299.91	294.51	315.05	320.82	266.76	306.67	291.97	299.02	305.78	299.59	324.52	327.18	265.18	297.62	295.43	303.95	305.78	307.51	322.66	302.03	377.05	288.24	277.64	296.21	346.02	307.28	322.7	298.95	473.07
941	78.6056	323.02	317.72	328.45	315.06	307.59	318.68	336.28	377.61	313.14	289.76	289.57	310.05	292.21	294.79	325.76	379.25	310.12	289.8	294.28	300.03	294.87	315.13	320.67	266.78	307.06	292.6	298.91	306.19	301.03	324.99	327.79	265.1	297.88	296.42	304.42	305.71	308.39	322.71	301.57	366.13	288.54	278.2	296.33	345.83	307.25	322.69	298.82	426.35
942	78.6889	323.63	317.84	329.1	315.82	307.69	318.57	336.38	381.28	313.4	290.26	289.82	310.39	292.43	294.89	325.93	387.24	310.59	289.74	294.3	300.54	295.23	315.19	320.65	266.93	306.99	292.71	299.31	306.29	300.76	325.22	327.59	265.07	297.89	296.83	304.63	306.04	307.77	323.02	300.92	382.62	289.18	278.4	296.62	346.19	307.79	322.7	298.77	484.44
943	78.7722	323.96	318.13	329.03	315.78	308.02	319.31	336.65	389.2	313.7	290.64	290.13	310.37	293.04	295.48	325.67	378.6	310.66	290.05	294.58	300.89	295.71	315.65	321.01	266.86	307.65	293.07	299.58	306.45	301.03	324.61	327.73	265.24	298.36	296.76	304.8	306.54	308.9	323.09	300.69	373.34	289.1	278.58	296.67	345.4	307.94	322.95	299.76	430.87
944	78.8556	323.98	318.64	329.37	316.05	308.71	319.01	336.38	383.82	314.03	290.9	290.06	310.96	292.81	295.2	326.03	373.16	310.93	290.38	295.34	301.45	295.52	315.82	320.87	266.91	307.28	293.05	299.52	306.7	299.17	325.94	327.57	265.6	298.81	296.65	304.91	306.82	309.14	323.03	302.95	403.1	289.26	278.74	297.22	344.4	308.28	323.46	302.06	417.31
945	78.9389	324.49	318.48	329.27	316.58	308.41	319.73	336.93	375.42	314.77	290.9	290.52	311.02	293.31	295.77	325.88	383.97	311.09	290.73	295.54	301.1	295.81	315.73	320.94	266.9	307.78	293.17	299.98	307.03	303.88	326.28	327.6	265.53	298.71	297.83	305.55	306.93	308.04	323.37	302.71	390.88	289.11	279.33	297.09	345.54	308.51	323.67	300.48	455.39
946	79.0222	324.86	318.83	329.36	316.63	308.59	319.49	336.59	376.19	314.48	290.87	290.65	311.56	293.91	295.7	326.01	381.62	311.28	290.71	295.53	301.19	296.04	316.33	321.26	267.31	308.37	293.52	300.31	307.26	302.52	326.16	328.15	265.89	298.76	296.4	305.47	306.89	308.41	324.03	302.2	396.12	289.37	279.2	297.5	348.23	308.59	323.6	300.63	491.84
947	79.1056	324.8	319.3	330.12	316.84	308.76	320.11	336.9	378.25	315.01	291.11	290.62	311.66	293.73	295.92	326.02	381.94	311.8	290.88	295.58	301.39	296.17	316.33	321.18	267.09	308.81	293.7	300.46	307.42	303.23	325.6	327.69	265.26	298.98	298.13	305.31	307.14	310.44	323.68	300.43	370.96	289.94	279.64	297.64	347.73	308.7	323.88	301.1	464.47
948	79.1889	325.03	319.36	329.66	316.83	309.22	320.37	336.67	374.57	315.09	291.43	290.94	311.53	293.92	295.97	326.05	378.45	312.14	291.18	295.74	301.75	296.48	316.8	321.28	267.06	309.02	294.17	300.33	307.58	300.56	326.47	327.69	265.48	299.62	296.92	305.82	307.71	309.14	323.91	301.79	373.46	289.99	279.89	297.77	345.63	309.2	324.09	299.63	498.31
949	79.2722	325.4	319.06	330.28	317.18	309.38	320.67	336.99	387.14	315.21	291.71	291.36	312.13	294.24	296.39	326.37	374.21	312.17	291.36	296.31	301.93	296.33	316.56	321.02	267.17	308.84	294.1	300.62	307.72	302.2	326.76	328.7	265.28	299.29	297.55	305.94	307.59	310.15	323.83	302.36	386.74	290.02	279.96	298.19	346.61	309.15	324.15	299.52	456.39
950	79.3583	325.69	319.88	330.44	317.34	309.5	320.76	336.98	387.46	315.35	291.44	291.58	311.92	294.45	296.37	326.48	389.03	312.58	291.57	296.04	301.93	296.94	316.91	321.28	267.09	309.38	294.65	300.79	308.06	301.26	327.24	328.07	265.94	299.74	297.41	306.56	307.92	310.99	324.12	302.03	376.18	290.62	280.25	298.16	346.84	309.29	324.26	304.07	481.24
951	79.4417	325.81	320.19	331.39	317.56	309.72	321.27	336.92	383.06	315.85	292.09	291.52	312.4	294.51	296.91	326.52	382.38	312.79	292.31	296.55	302.31	297.19	317.05	321.4	267.25	310.76	294.72	301.49	308.22	301.34	326.4	328.37	265.4	299.79	297.87	306.28	307.76	310.04	324.5	301.99	371.72	290.46	280.21	298.26	345.91	309.96	324.69	299.64	519.24
952	79.525	325.94	320.25	331	317.88	310.02	321.3	337.1	382.63	315.98	292.11	291.75	312.68	294.86	297.33	326.71	383.47	313.15	292.42	296.65	302.4	297.06	317.2	321.72	266.94	309.99	294.73	301.31	308.18	303.03	327.28	328.26	265.98	300.37	298.85	306.88	308.21	310.94	324.85	302.84	386.04	290.58	280.59	298.68	347.68	310.1	325.1	300.94	465.78
953	79.6083	326.53	320.69	331.24	317.94	310.11	321.17	337.21	384.21	316.35	292.48	292.36	312.86	295.18	297.51	326.78	376.67	313.06	292.38	296.8	302.78	297.86	317.34	321.7	267.46	310.48	295.13	301.54	308.44	301.35	327.29	328.36	265.8	300.24	299.02	306.72	308.48	310.49	324.71	303.74	403.09	290.9	280.51	298.89	347.58	310.38	325.31	302.71	618.22
954	79.6917	326.64	320.22	331.28	318.34	310.44	321.83	337.13	380.9	316.71	292.6	292.23	313.08	295.33	297.64	326.78	376.53	313.6	292.93	297.03	302.72	297.6	317.27	321.75	267.54	310.21	295.23	301.4	308.89	302.19	326.43	328.72	265.76	300.48	298.88	306.99	308.45	311.39	325.07	302.68	398.92	291.17	280.83	298.99	349.54	310.29	325.25	303.19	474.79
955	79.775	327.06	320.93	332	318.31	310.89	321.72	337.58	381.53	316.59	292.61	292.54	313.28	295.59	297.24	327	379.63	313.55	292.57	296.99	303.25	297.88	317.56	321.52	267.15	310.34	295.51	301.93	309.12	303.22	326.89	328.39	266.36	300.62	298.69	307.09	308.5	310.91	325.13	305.12	379.07	291.15	281.26	298.9	348.22	310.46	325.32	304.25	410.91
956	79.8583	326.93	321.31	331.89	318.83	310.67	322.08	337.2	385.17	316.61	292.93	292.73	313.11	295.57	298.14	326.97	384.03	313.87	292.84	297.35	303.36	297.89	317.75	321.77	267.62	310.79	295.78	302.03	308.95	303.96	327.22	328.66	265.76	301.08	299.23	307.37	308.37	310.19	325	303.25	368.4	291.51	281.07	299.46	349.92	310.58	325.08	301.78	479.81
957	79.9417	327.27	321.27	332.26	319.09	311.07	322.01	337.51	385.3	317.06	292.99	293.04	313.48	295.43	297.8	326.95	383.06	314.38	292.86	297.65	303.18	298.2	318.09	321.58	267.45	311.47	295.91	302.36	309.42	304.12	327.42	328.79	265.99	301.06	299.54	307.4	309.13	311.36	325.22	303.59	369.56	291.33	281.44	299.46	349.07	310.71	325.64	299.29	494.03
958	80.025	327.76	321.61	332.11	319.21	311.24	322.69	337.42	383.86	317.24	293.51	292.78	313.6	295.64	298.36	326.74	374.04	314.11	293.3	297.79	303.7	298.41	318.4	322.15	267.84	311.12	296.2	302.68	309.43	302.9	328.15	328.66	266.12	301.04	300.43	307.56	309.3	312.99	325.94	304.56	374.65	291.37	281.5	299.69	350.12	311.05	325.73	300.82	443.03
959	80.1083	327.75	321.9	332.46	319.33	311.55	322.86	337.29	386.71	317.52	293.62	292.9	313.69	296.38	298.39	327.08	380.09	314.6	294.07	298.08	304.11	298.61	318.41	322.46	267.69	311.54	296.46	302.96	309.85	304.45	328.61	329.01	266.49	301.76	299.65	308.05	309.71	311.85	325.64	304.42	379.5	292.38	281.68	299.77	347.1	311.32	326.04	305.64	456.9
960	80.1944	328.11	322.02	332.78	320.16	311.72	323.01	337.52	391.56	318.01	294.08	293.54	314.3	296.48	298.81	327.41	387.54	315.2	293.51	298.74	304.04	299.03	318.79	322.42	267.89	311.72	296.63	303	310.22	303.16	328.12	329.07	266.55	301.69	299.83	308.11	310.1	311.87	326.17	303.97	388.83	292.3	281.94	300.3	350.88	311.5	326.19	303.41	451.45
961	80.2778	328.53	322.41	333.4	320.05	312.41	323.44	337.57	391.97	318.3	294.03	293.57	314.47	297	298.94	327.3	381.79	315.75	294	298.31	304.61	299.18	319.3	322.4	267.88	311.49	296.98	303.58	310.23	303.86	328.7	328.78	266.56	302.02	300.38	308.46	309.79	312.38	326.43	306.68	372.12	292.26	282.04	300.4	349.67	311.72	326.25	303.89	469.67
962	80.3611	328.8	322.11	333.16	320.62	312.16	323.71	337.78	379.88	318.72	294.79	294.25	314.64	297.25	299.54	327.21	380.38	315.75	294	299	304.42	299.43	319.51	322.28	268.04	312.39	296.95	303.59	310.79	304.82	329	329.54	266.59	302.69	300.79	308.62	310.54	312.65	326.73	305.1	409.65	292.78	282.43	300.78	350.18	312.03	326.91	303.69	539.97
963	80.4444	328.9	322.97	333.63	320.8	312.67	323.99	337.66	378.68	318.78	294.77	294.29	315.15	297.37	299.53	327.42	384.32	315.96	294.35	298.89	304.82	299.34	319.64	322.59	267.98	312.67	297.27	303.75	310.4	304.8	329.17	329.29	266.34	302.71	300.35	309.1	310.6	313.37	326.72	305.18	392.8	292.44	282.57	300.98	348.59	312.33	326.93	304.58	446.58
964	80.5278	329.23	323.05	333.68	320.8	312.83	323.91	337.9	399.22	318.89	294.72	294.17	315.35	297.81	300.09	327.56	385.11	315.84	294.46	298.95	304.84	299.74	319.18	322.32	268.02	312.66	297.59	303.72	310.89	305.15	329.5	329.6	266.53	302.63	300.29	309.54	310.71	312.86	327.12	304.85	385.95	293.01	282.86	300.85	351.95	312.44	326.76	301.72	431.94
965	80.6111	329.43	323.27	334.28	320.92	312.56	324.49	337.81	392.01	318.58	295.25	294.86	315.44	297.78	299.98	327.38	392.37	316.53	295.03	299.37	305.15	299.77	319.89	322.56	267.97	312.77	297.71	304.41	311.56	305.79	329.74	329.57	266.53	302.99	300.68	309.45	310.93	313.89	327.09	305.74	393.49	293.38	282.7	301.27	351.86	312.87	327.12	302.63	493.2
966	80.6944	329.49	323.68	333.89	321.21	313.24	324.58	338.27	370.21	319.44	295.47	294.67	315.72	297.63	300.18	327.51	388.38	316.49	294.93	299.45	305.26	300.09	319.69	322.62	268.02	313.37	297.84	304.4	311.37	305.7	329.52	329.88	266.38	303.19	301.64	309.47	310.95	313.62	327.24	303.57	389.83	293.14	282.96	301.29	349.9	312.83	327.01	304.16	434.52
967	80.7778	330.08	323.9	335.13	321.48	313.93	324.9	337.98	387.01	319.68	295.64	294.87	315.86	298.29	300.66	327.89	388.76	316.29	295.28	299.58	305.38	300.69	319.89	322.76	267.93	313.09	298.34	304.54	311.77	304.95	330.1	329.76	266.67	303.48	301.52	309.95	311.36	312.88	327.31	307.57	383.35	293.57	283.11	301.6	349.85	313.04	327.35	302.79	490.07
968	80.8611	329.85	324.3	334.79	321.71	313.77	325	338.45	389.47	319.65	295.84	294.79	316.12	298.73	300.54	327.57	373.71	316.68	295.26	299.82	305.84	300.9	320.27	322.76	268.26	313.28	298.61	304.83	311.82	305.13	330.48	329.39	266.44	303.77	300.95	310.2	311.64	314.27	327.69	304.82	392.73	293.64	283.78	301.85	352.87	313.26	327.97	304.46	426.75
969	80.9444	330.26	324.25	335.41	322.02	313.78	325.49	338.57	390.8	319.96	295.69	295.24	316.39	298.69	300.96	327.85	378.98	317.07	295.67	299.9	306.29	300.71	320.31	322.81	268.21	313.7	298.44	304.98	312.28	305.93	330.26	329.93	266.86	303.56	301.11	310.51	312.03	314.11	327.84	306.34	401.18	294.17	283.92	302.15	350.75	313.48	327.55	304.81	548.87
970	81.0306	330.51	324.77	335.61	322.42	313.96	325.89	338.15	386.56	320.04	296.19	295.75	316.56	298.81	300.98	327.98	385.23	317.11	295.87	300.65	306.18	300.91	320.8	323.23	268.29	313.88	299.14	305.46	312.45	305.09	329.52	330.07	266.8	303.95	301.67	310.77	312.12	315.13	328.12	305.61	392.36	294.18	284.08	302.54	350.93	314	328.05	304.64	482
971	81.1139	330.6	324.86	335.23	322.17	314.28	325.97	338.6	388.73	320.32	296.2	295.73	316.98	299.72	301.4	327.8	381.98	317.83	296.32	300.67	306.33	301.23	320.84	323.23	268.53	313.79	299.35	305.26	312.85	307.13	330.47	330.11	266.74	304.1	302.37	310.81	312.26	315.2	328.64	307.17	381.88	294.41	284.2	302.89	351.95	314.23	328.12	305.92	446.9
972	81.1972	330.85	324.72	335.53	322.45	314.68	326.01	338.28	398.63	320.07	296.44	296.14	317.09	299.59	301.43	328.2	383.95	317.42	296.29	300.58	306.68	301.52	320.97	323	268.51	313.99	299.17	305.71	312.54	306.21	329.95	329.85	267.11	304.28	302.34	310.65	312.28	314.83	328.16	305.81	397.2	294.53	284.12	302.66	352.06	314.47	328.16	306.55	509.53
973	81.2806	331.24	325.13	336	322.53	314.56	326.25	338.29	381.34	320.52	296.57	295.89	317.21	299.59	301.41	328.01	393.85	317.5	296.6	300.53	306.64	301.62	320.98	322.92	268.37	314.28	299.55	306.05	312.88	307.63	330.2	329.79	267.03	304.88	303.08	310.74	312.66	315.27	328.3	307.57	373.99	294.59	284.78	302.95	351.24	314.24	328.53	304.32	582.25
974	81.3639	331.13	325.21	336.29	322.96	314.73	326.3	338.34	386.47	320.91	296.92	296.33	317.18	299.75	301.72	328.19	380.95	317.55	296.7	300.84	306.74	301.52	320.97	323.01	268.44	314.59	299.61	306.2	312.93	306.55	331.23	329.94	266.98	304.81	303.3	311.16	312.77	315.81	328.69	307.67	387.75	294.67	284.63	302.99	352.47	314.48	328.88	303.46	442.93
975	81.4472	331.4	325.53	336.01	323.23	315.43	326.66	338.48	389	320.88	297.28	296.33	317.65	300.13	301.69	328.54	385.43	317.9	296.76	301.13	307.18	301.53	321.35	323.53	268.42	314.56	299.86	306.16	313.37	307.14	331.42	330.24	266.98	304.78	302.36	311.37	312.71	314.92	328.79	308.3	400.86	294.97	285.03	302.96	352.2	314.71	329.02	309.19	477.67
976	81.5306	331.59	325.7	336.48	323.54	315.48	326.67	338.24	389.14	320.95	297.08	296.43	317.85	300.14	302.57	328.3	387.72	317.91	297.08	301.47	307.41	302.24	321.22	323.16	268.56	314.89	299.99	306.61	313.66	307.02	332.1	330.01	267.13	305.07	302.91	311.74	313.16	315.74	328.8	308.76	381.69	294.85	284.9	302.86	353.11	315.14	328.93	304.96	482.58
977	81.6139	331.79	326.25	337.25	323.78	315.52	327.48	338.63	388.19	321.21	297.5	297.03	317.96	300.28	302.54	328.43	387.47	318.38	296.91	301.91	307.79	302.41	322.2	323.24	268.94	315.21	300.32	306.64	313.78	308.09	330.73	330.44	267.03	305.12	303.35	311.78	313.19	316.16	329.31	305.84	378	295.21	285.05	303.53	353.39	315.31	328.91	304.79	475.46
978	81.6972	332.12	326.27	337.72	324.01	316.24	327.22	338.62	392.76	321.17	297.73	297.36	318.2	300.92	302.55	328.45	387.43	318.62	297.6	301.52	308.08	302.48	321.93	323.31	268.96	315.45	300.8	306.77	314.19	308.1	331.69	330.49	267.22	305.7	303.78	312.34	313.91	315.83	329.75	307.83	389.34	295.71	285.54	303.72	354.61	315.39	329.49	306.58	449.72
979	81.7806	332.82	326.73	337.48	323.89	316.45	327.25	338.84	395.61	321.88	298.42	297.56	318.72	300.91	303.48	328.72	386.77	318.62	297.61	302.37	307.98	302.54	322.43	323.39	268.83	315.64	300.89	307.11	314.6	307.33	332.1	330.13	267.28	305.87	303.9	312.2	314	315.67	329.55	307.97	403.5	295.57	285.77	304.28	353.73	315.72	329.41	306.5	478.53
980	81.8667	332.42	326.83	337.74	324.34	316.45	328.1	338.92	393.66	322.07	298.25	297.81	318.73	301.45	303.08	328.84	389.57	319.09	298.44	302.4	308.4	303.03	322.32	323.58	269.3	315.58	301.09	307.33	314.8	308.03	332.08	330.79	267.52	306.8	304.1	312.49	314.21	315.92	329.8	308.21	389.56	296	286.13	304.56	354.5	315.99	330.03	307.77	441.97
981	81.95	332.58	326.84	338.01	324.64	316.77	328.12	339.22	385.66	322.34	298.6	298.13	318.61	301.11	303.77	328.83	392.86	319.38	298.18	302.61	308.74	302.67	322.54	323.62	269.13	316.16	301.25	307.52	315.09	308.69	333.11	330.7	267.86	306.6	304.55	312.75	314.39	316.77	329.81	308.61	400.41	296.35	286.01	304.54	353.36	315.94	329.97	304.98	422.79
982	82.0333	332.82	327.33	337.99	324.91	316.96	328.32	339.33	398.84	322.55	298.61	297.93	318.56	301.63	303.6	328.9	385.25	319.46	298.67	302.68	308.97	303.59	322.78	323.6	269	316.02	301.6	307.64	314.79	308.88	331.58	330.46	267.42	306.64	304.11	312.62	314.47	317.37	330.26	308.89	383.69	296.38	286.06	304.56	352.43	316.05	330.38	308.12	510.41
983	82.1167	333.16	327.55	337.92	325.3	317.33	328.97	338.9	394.94	322.54	298.79	298.4	319.47	302.47	303.91	328.7	391.47	319.75	298.72	302.77	308.86	303.33	323.04	323.53	269.3	316.01	301.76	308.07	315.43	309.1	332.89	330.84	267.21	306.81	304.62	312.95	314.5	317.21	330.24	308.09	419.3	296.54	286.86	305.21	355.18	316.52	329.96	306	544.56
984	82.2	333.31	327.81	338.7	325.64	317.29	328.68	339.04	391.98	322.48	299.07	298.49	319.74	301.94	303.93	329.06	396.39	319.73	299.19	302.95	309.07	303.54	322.91	323.78	269.18	316.44	301.7	308.24	315.14	309.57	332.31	330.57	267.65	307.05	305.3	313.26	315.47	316.63	330.42	309.26	389.73	296.64	286.9	305.32	353.64	316.61	330.56	307.44	508.7
985	82.2833	333.58	327.75	338.96	325.65	317.42	328.99	339.25	386.71	322.92	299.11	298.27	319.61	302.39	304.36	329.11	381.84	320.16	299.13	303.18	309.24	303.72	323.22	323.85	269.39	316.62	302.41	308.27	315.82	309.04	332.87	330.57	267.47	307.31	304.99	313.59	315	317.31	330.27	308.99	397.71	296.56	286.66	305.05	354.04	317.13	330.74	305.44	462.1
986	82.3667	333.64	328.21	338.84	325.82	317.93	329.62	339.17	374.36	322.98	299.68	298.7	319.85	302.48	304.48	329.16	399.18	320.12	299.28	303.66	309.23	304.14	323.62	323.82	269.61	316.66	302.18	308.39	315.93	309.03	332.75	330.99	267.77	307.59	305.24	313.83	315.21	318.3	330.6	308.92	382.56	297.06	286.56	305.51	355.19	317.05	330.96	307	502.7
987	82.45	333.75	328.19	339.23	326.15	318.19	329.53	339.15	391.34	322.87	299.64	299.17	320.12	303.18	304.53	329.18	388.65	320.19	299.84	303.87	309.76	304.54	323.64	324.17	269.51	317.01	302.49	309.08	316.28	309.57	333.04	331.3	267.72	308.06	305.19	313.91	315.66	318.03	330.93	311.94	401.49	297.57	287.35	305.77	352.66	317.41	331.05	306.93	449.81
988	82.5333	334.01	328.68	339.66	326.23	318.35	329.61	339.4	382.58	323.14	299.9	299.32	320.09	303.38	304.89	329.49	390.68	320.54	300.01	304.12	309.98	304.75	323.9	324.02	269.57	317.33	302.87	309.48	316.41	309.81	333.61	330.91	268.07	308.04	306.13	314.16	315.81	318.44	330.97	309.81	397.03	297.82	287.39	305.79	355.18	317.29	331	306.9	469.21
[truncated: 984 more rows]
[truncated: 48 more columns]

## Sheet: Channel2
Cycle	Time[h]	Ch2_cal_A01	Ch2_cal_A02	Ch2_cal_A03	Ch2_cal_A04	Ch2_cal_A05	Ch2_cal_A06	Ch2_cal_A07	Ch2_cal_A08	Ch2_cal_B01	Ch2_cal_B02	Ch2_cal_B03	Ch2_cal_B04	Ch2_cal_B05	Ch2_cal_B06	Ch2_cal_B07	Ch2_cal_B08	Ch2_cal_C01	Ch2_cal_C02	Ch2_cal_C03	Ch2_cal_C04	Ch2_cal_C05	Ch2_cal_C06	Ch2_cal_C07	Ch2_cal_C08	Ch2_cal_D01	Ch2_cal_D02	Ch2_cal_D03	Ch2_cal_D04	Ch2_cal_D05	Ch2_cal_D06	Ch2_cal_D07	Ch2_cal_D08	Ch2_cal_E01	Ch2_cal_E02	Ch2_cal_E03	Ch2_cal_E04	Ch2_cal_E05	Ch2_cal_E06	Ch2_cal_E07	Ch2_cal_E08	Ch2_cal_F01	Ch2_cal_F02	Ch2_cal_F03	Ch2_cal_F04	Ch2_cal_F05	Ch2_cal_F06	Ch2_cal_F07	Ch2_cal_F08
[truncated: 1,975 more rows]
[truncated: 48 more columns]

[truncated: 1 more sheets: Volumes]
