# Supplementary material for: Two KaiABC systems control circadian oscillations in one cyanobacterium
Source: Nat Commun. 2024 Sep 3;15:7674. doi: 10.1038/s41467-024-51914-5 (PMC11372060; doi:10.1038/s41467-024-51914-5)
Supplement: Supplementary file 7 — Supplementary Dataset 4 [file 41467_2024_51914_MOESM7_ESM.zip › S4_backscatter_data_and_protocols/data_and_protocols/Experiment_3/43_20230731_Kai_mutants_and_friends.xlsx]

## Sheet: MetaData
Protocol Name	20230731_Kai_mutants_and_friends
User
Process Id	43
Process Start	2023-07-31T16:53:25 +02:00
Process End	2023-08-08T11:04:39 +02:00
BioLector Id	BLXT092_03515314
MTP Type	MTP_48-FlowerPlate
Lot
Channel 1 Name	BM_730_6
Channel 1 Gain	6
Channel 1 Calibration
Cycle Time [min]	5
Temperature after experiment [°C]	n.a.
Initial Temperature [°C]	30
Initial Speed [rpm]	600
Initial O2 [% (v/v)]	0
Initial CO2 [% (v/v)]	1
Initial FlowRate [mL/min]	20
Humidity Control	On
Gassing Mode
Atmospheric air	Off
Anaerobic mode (N2)	Off
CO2 up-regulation (air:CO2)	On
O2 down-regulation (air:N2)	Off
O2 up-regulation (air:O2)	Off

## Sheet: LayoutData
Well	Start Volume	Max Volume	Description
A01	1000	1000	6803_Uppsala_WT_rep1
A02	1000	1000	6803_deltaKaiA3_rep2
A03	1000	1000	6803_deltaKaiB3_rep3
A04	1000	1000	6803_deltaKaiC3_rep4
A05	1000	1000	6803_deltaKaiA3B3_rep5
A06	1000	1000	6803_deltaKaiB3C3_rep1
A07	1000	1000	6803_deltaKaiA1B1C1_rep2
A08	1000	1000	7942_Ducat_WT_rep1
B01	1000	1000	6803_Uppsala_WT_rep2
B02	1000	1000	6803_deltaKaiA3_rep3
B03	1000	1000	6803_deltaKaiB3_rep4
B04	1000	1000	6803_deltaKaiC3_rep5
B05	1000	1000	6803_deltaKaiA3C3_rep1
B06	1000	1000	6803_deltaKaiB3C3_rep2
B07	1000	1000	6803_deltaKaiA1B1C1_rep3
B08	1000	1000	7942_Ducat_WT_rep2
C01	1000	1000	6803_Uppsala_WT_rep3
C02	1000	1000	6803_deltaKaiA3_rep4
C03	1000	1000	6803_deltaKaiB3_rep5
C04	1000	1000	6803_deltaKaiA3B3_rep1
C05	1000	1000	6803_deltaKaiA3C3_rep2
C06	1000	1000	6803_deltaKaiB3C3_rep3
C07	1000	1000	6803_deltaKaiA1B1C1_rep4
C08	1000	1000	6803_Wilde_WT_rep1
D01	1000	1000	6803_Uppsala_WT_rep4
D02	1000	1000	6803_deltaKaiA3_rep5
D03	1000	1000	6803_deltaKaiC3_rep1
D04	1000	1000	6803_deltaKaiA3B3_rep2
D05	1000	1000	6803_deltaKaiA3C3_rep3
D06	1000	1000	6803_deltaKaiB3C3_rep4
D07	1000	1000	6803_deltaKaiA1B1C1_rep5
D08	1000	1000	6803_Wilde_WT_rep2
E01	1000	1000	6803_Uppsala_WT_rep5
E02	1000	1000	6803_deltaKaiB3_rep1
E03	1000	1000	6803_deltaKaiC3_rep2
E04	1000	1000	6803_deltaKaiA3B3_rep3
E05	1000	1000	6803_deltaKaiA3C3_rep4
E06	1000	1000	6803_deltaKaiB3C3_rep5
E07	1000	1000	7942_Axmann_WT_rep1
E08	1000	1000	6803_Wilde_WT_rep3
F01	1000	1000	6803_deltaKaiA3_rep1
F02	1000	1000	6803_deltaKaiB3_rep2
F03	1000	1000	6803_deltaKaiC3_rep3
F04	1000	1000	6803_deltaKaiA3B3_rep4
F05	1000	1000	6803_deltaKaiA3C3_rep5
F06	1000	1000	6803_deltaKaiA1B1C1_rep1
F07	1000	1000	7942_Axmann_WT_rep2
F08	1000	1000	6803_Wilde_WT_rep4

## Sheet: ProcessData
Cycle	Time	Temp	O2	CO2	Shaker
1	0.0113889	23.3	0	2.4	600
2	0.0944444	28	0	0.65	600
3	0.177778	29.4	0	0.3	599
4	0.261111	30.25	0	0.5	600
5	0.344444	30.05	0	0.68	599
6	0.427778	29.9	0	0.84	599
7	0.511111	30	0	1.14	599
8	0.594444	30	0	0.79	600
9	0.677778	30	0	1.13	600
10	0.761389	30	0	0.81	599
11	0.847222	29.9	0	0.7	600
12	0.930556	29.95	0	1.14	600
13	1.01389	30	0	1	599
14	1.09722	30	0	1.12	599
15	1.18056	29.95	0	0.59	599
16	1.26389	29.9	0	0.89	599
17	1.34722	29.95	0	1.9	599
18	1.43056	29.9	0	0.86	599
19	1.51389	29.9	0	1.27	599
20	1.5975	29.95	0	1.14	600
21	1.68333	29.9	0	1.24	599
22	1.76667	29.95	0	0.7	599
23	1.85	29.9	0	0.69	600
24	1.93333	29.9	0	1.63	599
25	2.01667	30	0	1.26	599
26	2.1	29.95	0	0.66	599
27	2.18333	29.95	0	1.17	600
28	2.26667	30	0	0.82	599
29	2.35	29.95	0	0.6	600
30	2.43361	29.9	0	0.89	600
31	2.51944	30	0	0.63	599
32	2.60278	30	0	0.89	600
33	2.68611	29.95	0	0.68	599
34	2.76944	29.95	0	0.7	600
35	2.85278	29.9	0	1.72	599
36	2.93611	29.9	0	0.9	599
37	3.01944	29.95	0	0.54	600
38	3.10278	29.9	0	0.57	600
39	3.18611	30	0	0.71	600
40	3.26972	29.9	0	0.92	599
41	3.35556	29.9	0	0.91	600
42	3.43889	29.95	0	1.88	599
43	3.52222	30	0	1.64	600
44	3.60556	30	0	1	600
45	3.68889	30	0	0.76	600
46	3.77222	29.95	0	0.86	599
47	3.85556	29.9	0	1.23	600
48	3.93889	29.9	0	0.53	599
49	4.02222	30	0	0.81	600
50	4.10583	30	0	0.87	600
51	4.19167	30	0	1.54	600
52	4.275	29.9	0	0.65	599
53	4.35833	30	0	0.86	599
54	4.44167	29.95	0	0.44	600
55	4.525	30	0	0.76	599
56	4.60833	30	0	0.8	599
57	4.69167	30	0	0.81	599
58	4.775	30	0	1.16	599
59	4.85833	29.95	0	1.08	599
60	4.94194	30	0	0.97	599
61	5.02778	30	0	0.77	600
62	5.11111	30	0	0.75	599
63	5.19444	29.95	0	0.87	599
64	5.27778	29.9	0	1.72	600
65	5.36111	29.95	0	1.04	599
66	5.44444	29.95	0	1.64	600
67	5.52778	30	0	1.76	599
68	5.61111	29.95	0	0.81	600
69	5.69444	30	0	1.16	600
70	5.77806	29.95	0	1.49	600
71	5.86389	29.95	0	1.24	600
72	5.94722	29.9	0	0.63	599
73	6.03056	29.95	0	0.48	600
74	6.11389	30	0	0.82	599
75	6.19722	29.9	0	0.7	600
76	6.28056	29.9	0	0.97	599
77	6.36389	29.9	0	1.96	599
78	6.44722	29.9	0	0.76	600
79	6.53056	30	0	0.8	600
80	6.61417	29.9	0	0.53	599
81	6.7	29.95	0	0.98	599
82	6.78333	30	0	1.81	600
83	6.86667	29.95	0	1.66	600
84	6.95	29.95	0	1.47	600
85	7.03333	29.95	0	1.77	600
86	7.11667	29.9	0	1.68	599
87	7.2	30	0	0.96	600
88	7.28333	29.95	0	0.49	600
89	7.36667	30	0	0.41	599
90	7.45028	30	0	0.74	599
91	7.53611	30	0	0.85	599
92	7.61944	30	0	1.18	600
93	7.70278	30	0	1.14	600
94	7.78611	30	0	0.66	600
95	7.86944	30	0	1.64	600
96	7.95278	30	0	1.32	600
97	8.03611	30	0	1.26	599
98	8.11944	30	0	0.76	599
99	8.20278	30	0	0.68	600
100	8.28639	30	0	0.89	600
101	8.37222	30	0	1	600
102	8.45556	29.9	0	0.65	599
103	8.53889	29.9	0	1.22	599
104	8.62222	29.95	0	1.66	599
105	8.70556	29.95	0	0.38	599
106	8.78889	29.95	0	0.64	600
107	8.87222	29.9	0	0.66	600
108	8.95556	30	0	1.22	600
109	9.03889	30	0	1.58	599
110	9.1225	29.95	0	1.94	600
111	9.20833	30	0	0.95	600
112	9.29167	30	0	0.53	599
113	9.375	29.95	0	0.49	599
114	9.45833	29.95	0	1	599
115	9.54167	29.95	0	0.71	599
116	9.625	29.95	0	0.95	600
117	9.70833	29.95	0	0.69	600
118	9.79167	29.95	0	0.89	599
119	9.875	29.95	0	1.61	599
120	9.95861	30	0	0.82	600
121	10.0444	29.95	0	0.84	600
122	10.1278	29.95	0	0.98	599
123	10.2111	30	0	1.79	600
124	10.2944	30	0	0.9	599
125	10.3778	30	0	0.8	600
126	10.4611	30	0	0.79	599
127	10.5444	29.9	0	1.56	600
128	10.6278	29.9	0	0.54	599
129	10.7111	29.9	0	0.98	599
130	10.7947	29.95	0	1.59	599
131	10.8806	30	0	1.39	599
132	10.9639	29.9	0	2.19	599
133	11.0472	30	0	0.52	599
134	11.1306	29.95	0	0.92	600
135	11.2139	30	0	1.48	599
136	11.2972	29.95	0	1.4	600
137	11.3806	29.95	0	0.82	599
138	11.4639	30	0	1.52	600
139	11.5472	29.95	0	1.66	599
140	11.6308	30	0	1.75	599
141	11.7167	29.95	0	0.7	599
142	11.8	30	0	0.92	600
143	11.8833	30	0	0.92	600
144	11.9667	29.95	0	0.53	600
145	12.05	30	0	0.84	599
146	12.1333	30	0	0.82	600
147	12.2167	30	0	1.39	599
148	12.3	30	0	1.59	600
149	12.3833	30	0	0.39	600
150	12.4669	29.95	0	0.71	600
151	12.5528	29.9	0	0.89	599
152	12.6361	29.9	0	1.39	600
153	12.7194	29.95	0	0.63	600
154	12.8028	29.95	0	0.64	599
155	12.8861	29.95	0	0.57	599
156	12.9694	29.9	0	0.39	600
157	13.0528	30	0	0.7	600
158	13.1361	30	0	1.08	600
159	13.2194	29.9	0	0.76	599
160	13.3031	30	0	0.95	599
161	13.3889	29.95	0	0.74	600
162	13.4722	29.95	0	1.8	600
163	13.5556	30	0	1.24	600
164	13.6389	29.9	0	1.04	599
165	13.7222	30	0	1.52	600
166	13.8056	29.95	0	0.84	600
167	13.8889	30	0	1.81	600
168	13.9722	29.95	0	0.95	599
169	14.0556	29.95	0	0.73	600
170	14.1392	30	0	0.43	599
171	14.225	29.9	0	0.61	600
172	14.3083	29.95	0	0.73	599
173	14.3917	30	0	0.68	600
174	14.475	29.9	0	0.76	599
175	14.5583	29.9	0	0.6	599
176	14.6417	29.9	0	0.5	599
177	14.725	29.9	0	0.68	600
178	14.8083	29.9	0	0.61	600
179	14.8917	29.9	0	0.64	600
180	14.9753	29.95	0	0.79	599
181	15.0611	30	0	0.66	599
182	15.1444	30	0	0.77	600
183	15.2278	29.95	0	0.65	599
184	15.3111	30	0	0.74	600
185	15.3944	29.9	0	1.06	599
186	15.4778	29.95	0	1	600
187	15.5611	30	0	1.58	599
188	15.6444	29.9	0	0.8	599
189	15.7278	29.95	0	1.45	600
190	15.8114	30	0	0.63	600
191	15.8972	30	0	1.24	599
192	15.9806	29.9	0	1.23	599
193	16.0639	30	0	0.89	599
194	16.1472	30	0	0.6	599
195	16.2306	30	0	0.65	600
196	16.3139	29.95	0	0.71	599
197	16.3972	30	0	0.7	599
198	16.4806	29.9	0	1.07	600
199	16.5639	29.9	0	1.48	600
200	16.6475	29.9	0	1.92	599
201	16.7333	29.9	0	0.92	600
202	16.8167	29.9	0	1.69	599
203	16.9	30	0	0.69	599
204	16.9833	30	0	0.61	600
205	17.0667	30	0	1.49	600
206	17.15	29.95	0	1.12	600
207	17.2333	29.95	0	0.66	600
208	17.3167	29.9	0	0.98	600
209	17.4	29.9	0	1.55	600
210	17.4836	30	0	1.59	600
211	17.5694	29.9	0	1.65	599
212	17.6528	29.95	0	1.61	599
213	17.7361	30	0	1.18	600
214	17.8194	30	0	1.2	600
215	17.9028	30	0	0.81	600
216	17.9861	29.95	0	1.36	600
217	18.0694	30	0	1.56	600
218	18.1528	29.95	0	1.49	599
219	18.2361	29.9	0	0.39	600
220	18.3197	30	0	0.59	600
221	18.4056	29.9	0	0.57	599
222	18.4889	30	0	0.77	600
223	18.5722	29.9	0	1.11	599
224	18.6556	30	0	0.7	599
225	18.7389	30	0	0.64	600
226	18.8222	30	0	0.87	599
227	18.9056	30	0	1.39	600
228	18.9889	30	0	1.81	600
229	19.0722	30	0	0.91	599
230	19.1558	29.9	0	0.73	599
231	19.2417	29.9	0	0.53	599
232	19.325	29.95	0	0.95	599
233	19.4083	29.95	0	0.89	600
234	19.4917	30	0	0.74	600
235	19.575	29.9	0	1.7	600
236	19.6583	29.95	0	1.53	599
237	19.7417	30	0	0.71	600
238	19.825	29.9	0	0.75	599
239	19.9083	30	0	1.33	600
240	19.9919	29.9	0	0.6	599
241	20.0778	29.95	0	0.85	600
242	20.1611	29.95	0	0.85	599
243	20.2444	30	0	0.73	599
244	20.3278	29.95	0	0.75	600
245	20.4111	29.95	0	0.95	599
246	20.4944	29.9	0	0.5	599
247	20.5778	29.95	0	0.8	599
248	20.6611	30	0	0.73	600
249	20.7444	30	0	0.69	599
250	20.8281	29.95	0	0.5	600
251	20.9139	29.95	0	0.64	599
252	20.9972	29.95	0	1.07	599
253	21.0806	29.95	0	0.7	600
254	21.1639	30	0	0.97	600
255	21.2472	29.95	0	0.43	599
256	21.3306	30	0	0.8	600
257	21.4139	29.95	0	0.85	599
258	21.4972	30	0	1.04	600
259	21.5806	29.95	0	1.6	599
260	21.6642	29.95	0	1.84	600
261	21.75	29.95	0	1.4	599
262	21.8333	29.95	0	0.69	599
263	21.9167	29.95	0	0.91	599
264	22	30	0	1.08	600
265	22.0833	29.9	0	1.65	600
266	22.1667	29.9	0	1.69	599
267	22.25	29.95	0	1.55	600
268	22.3333	29.9	0	0.69	599
269	22.4167	29.9	0	0.74	599
270	22.5003	30	0	0.74	600
271	22.5861	29.9	0	0.55	600
272	22.6694	29.95	0	0.9	599
273	22.7528	29.95	0	0.97	600
274	22.8361	29.95	0	1.23	599
275	22.9194	29.9	0	1.48	600
276	23.0028	29.95	0	0.6	599
277	23.0861	30	0	0.75	600
278	23.1694	29.95	0	1.88	599
279	23.2528	29.95	0	1.7	599
280	23.3364	29.9	0	0.52	600
281	23.4222	29.95	0	0.69	600
282	23.5056	29.95	0	1.04	600
283	23.5889	30	0	0.63	600
284	23.6722	29.95	0	1.14	600
285	23.7556	29.95	0	0.98	599
286	23.8389	30	0	0.68	600
287	23.9222	30	0	0.75	599
288	24.0056	30	0	0.96	600
289	24.0889	30	0	1.18	599
290	24.1725	29.9	0	0.73	599
291	24.2583	29.9	0	0.89	599
292	24.3417	29.9	0	0.61	600
293	24.425	29.9	0	0.46	600
294	24.5083	29.9	0	0.96	600
295	24.5917	29.9	0	1.37	600
296	24.675	29.9	0	0.69	599
297	24.7583	29.95	0	1.03	600
298	24.8417	30	0	2.08	599
299	24.925	29.9	0	0.63	599
300	25.0086	29.95	0	0.61	599
301	25.0944	29.9	0	0.92	599
302	25.1778	29.95	0	1.68	599
303	25.2611	29.95	0	1.86	599
304	25.3444	30	0	1.59	600
305	25.4278	29.9	0	0.84	599
306	25.5111	29.95	0	0.97	600
307	25.5944	30	0	0.49	599
308	25.6778	30	0	0.75	600
309	25.7611	30	0	0.98	599
310	25.8447	29.95	0	0.74	599
311	25.9306	30	0	0.86	600
312	26.0139	29.9	0	1.47	600
313	26.0972	29.95	0	1.59	600
314	26.1806	29.9	0	1.16	599
315	26.2639	30	0	0.82	600
316	26.3472	30	0	0.49	600
317	26.4306	30	0	0.69	600
318	26.5139	29.95	0	1.83	599
319	26.5972	30	0	0.82	599
320	26.6808	29.9	0	0.8	600
321	26.7667	29.9	0	0.85	599
322	26.85	29.9	0	2.01	599
323	26.9333	29.95	0	0.75	599
324	27.0167	29.95	0	0.53	599
325	27.1	30	0	0.5	600
326	27.1833	30	0	0.75	600
327	27.2667	29.95	0	1.96	600
328	27.35	29.95	0	0.98	600
329	27.4333	29.95	0	0.76	600
330	27.5169	29.95	0	1.08	599
331	27.6028	30	0	0.85	600
332	27.6861	29.95	0	0.54	599
333	27.7694	29.9	0	0.85	600
334	27.8528	30	0	0.79	599
335	27.9361	30	0	0.9	600
336	28.0194	30	0	0.54	600
337	28.1028	30	0	0.93	599
338	28.1861	30	0	1.45	600
339	28.2694	30	0	1.6	600
340	28.3531	29.9	0	1.04	599
341	28.4389	29.9	0	0.81	600
342	28.5222	29.9	0	0.96	600
343	28.6056	29.9	0	0.55	599
344	28.6889	29.95	0	0.86	600
345	28.7722	29.9	0	0.86	600
346	28.8556	29.9	0	0.46	600
347	28.9389	30	0	0.75	599
348	29.0222	30	0	1.11	600
349	29.1056	29.95	0	0.82	599
350	29.1892	30	0	0.74	600
351	29.275	29.9	0	1.6	599
352	29.3583	29.95	0	0.76	599
353	29.4417	29.9	0	0.92	600
354	29.525	30	0	1.5	599
355	29.6083	30	0	0.57	599
356	29.6917	29.95	0	0.75	599
357	29.775	30	0	0.87	599
358	29.8583	30	0	0.7	600
359	29.9417	29.95	0	1.2	600
360	30.0253	29.9	0	0.6	599
361	30.1111	29.9	0	0.91	600
362	30.1944	29.9	0	1.69	599
363	30.2778	29.9	0	0.97	600
364	30.3611	30	0	0.96	600
365	30.4444	30	0	1.13	600
366	30.5278	29.95	0	0.49	600
367	30.6111	30	0	0.68	600
368	30.6944	29.95	0	0.92	599
369	30.7778	29.95	0	0.64	599
370	30.8614	30	0	0.9	600
371	30.9472	29.95	0	1.75	599
372	31.0306	29.95	0	0.92	600
373	31.1139	29.95	0	1.54	599
374	31.1972	30	0	1.65	600
375	31.2806	30	0	0.57	600
376	31.3639	30	0	0.7	599
377	31.4472	29.95	0	0.86	600
378	31.5306	29.95	0	1.26	600
379	31.6139	29.95	0	0.84	599
380	31.6975	29.95	0	0.52	600
381	31.7833	29.9	0	0.96	599
382	31.8667	29.9	0	1.65	600
383	31.95	29.9	0	1.36	599
384	32.0333	29.95	0	1.68	600
385	32.1167	29.95	0	0.77	599
386	32.2	30	0	0.76	599
387	32.2833	30	0	0.9	600
388	32.3667	29.95	0	1.07	599
389	32.45	29.9	0	0.82	599
390	32.5336	29.95	0	1.54	599
391	32.6194	29.95	0	0.54	599
392	32.7028	29.9	0	0.66	599
393	32.7861	29.95	0	0.63	600
394	32.8694	30	0	0.63	599
395	32.9528	30	0	1.56	600
396	33.0361	30	0	0.59	599
397	33.1194	30	0	0.76	599
398	33.2028	30	0	0.8	599
399	33.2861	30	0	1.79	600
400	33.3697	29.9	0	1.72	600
401	33.4556	29.9	0	1.79	600
402	33.5389	29.9	0	1.48	599
403	33.6222	29.9	0	0.79	599
404	33.7056	29.9	0	0.55	599
405	33.7889	30	0	0.8	600
406	33.8722	29.95	0	0.69	600
407	33.9556	30	0	1.61	599
408	34.0389	30	0	1.47	600
409	34.1222	30	0	0.69	600
410	34.2058	29.9	0	0.89	600
411	34.2917	29.9	0	1.31	600
412	34.375	29.9	0	0.85	599
413	34.4583	29.95	0	0.7	599
414	34.5417	30	0	0.7	599
415	34.625	30	0	0.63	599
416	34.7083	30	0	0.57	600
417	34.7917	30	0	1.28	599
418	34.875	29.95	0	1.8	600
419	34.9583	30	0	1.68	599
420	35.0419	29.95	0	1.64	600
421	35.1278	29.9	0	1.06	600
422	35.2111	29.9	0	1.37	599
423	35.2944	29.95	0	0.41	599
424	35.3778	29.9	0	0.7	599
425	35.4611	29.9	0	1.92	600
426	35.5444	29.95	0	1.81	599
427	35.6278	29.95	0	1.55	600
428	35.7111	29.9	0	1.27	599
429	35.7944	29.9	0	1.72	599
430	35.8781	29.95	0	1.66	599
431	35.9639	29.95	0	1.7	599
432	36.0472	29.95	0	0.95	600
433	36.1306	29.95	0	0.8	600
434	36.2139	30	0	0.87	599
435	36.2972	30	0	0.79	600
436	36.3806	30	0	0.57	600
437	36.4639	30	0	0.7	600
438	36.5472	29.95	0	0.68	599
439	36.6306	30	0	0.74	599
440	36.7142	29.9	0	0.73	599
441	36.8	29.95	0	0.8	599
442	36.8833	29.9	0	0.8	599
443	36.9667	29.95	0	0.87	599
444	37.05	29.95	0	1.84	600
445	37.1333	29.95	0	1.4	600
446	37.2167	29.95	0	1.04	599
447	37.3	29.9	0	1.7	599
448	37.3833	30	0	1.04	599
449	37.4667	29.9	0	0.87	600
450	37.5503	29.9	0	0.89	600
451	37.6361	30	0	1.8	599
452	37.7194	29.9	0	2.04	599
453	37.8028	30	0	0.79	600
454	37.8861	29.95	0	0.75	600
455	37.9694	30	0	0.63	599
456	38.0528	30	0	0.73	599
457	38.1361	30	0	0.59	599
458	38.2194	29.95	0	0.74	600
459	38.3028	29.9	0	0.9	600
460	38.3864	29.9	0	0.79	600
461	38.4722	29.9	0	0.54	600
462	38.5556	29.95	0	0.8	600
463	38.6389	29.9	0	0.92	599
464	38.7222	29.95	0	0.86	599
465	38.8056	29.9	0	0.76	599
466	38.8889	29.9	0	0.71	599
467	38.9722	29.95	0	0.81	599
468	39.0556	29.95	0	1.08	599
469	39.1389	29.95	0	1.58	600
470	39.2225	30	0	1.01	600
471	39.3083	29.95	0	1.47	600
472	39.3917	29.9	0	0.95	600
473	39.475	30	0	0.95	600
474	39.5583	30	0	0.91	599
475	39.6417	29.95	0	0.66	599
476	39.725	30	0	0.55	600
477	39.8083	30	0	1.39	599
478	39.8917	30	0	1.4	600
479	39.975	30	0	0.77	600
480	40.0586	29.95	0	0.85	600
481	40.1444	29.9	0	1.22	599
482	40.2278	29.9	0	1.68	600
483	40.3111	30	0	0.82	599
484	40.3944	30	0	0.91	599
485	40.4778	29.9	0	0.85	600
486	40.5611	29.9	0	1.63	599
487	40.6444	29.9	0	1.03	600
488	40.7278	30	0	1.49	599
489	40.8111	29.95	0	1.17	600
490	40.8947	29.95	0	0.9	599
491	40.9806	30	0	1.61	600
492	41.0639	29.9	0	1.48	599
493	41.1472	29.95	0	0.76	599
494	41.2306	29.95	0	0.92	600
495	41.3139	30	0	0.87	600
496	41.3972	29.9	0	0.6	599
497	41.4806	29.9	0	0.54	600
498	41.5639	30	0	0.63	600
499	41.6472	29.95	0	0.69	600
500	41.7308	30	0	1.49	600
501	41.8167	30	0	0.55	599
502	41.9	30	0	1.08	599
503	41.9833	29.9	0	0.81	600
504	42.0667	29.9	0	0.76	599
505	42.15	29.9	0	0.55	600
506	42.2333	30	0	0.6	599
507	42.3167	29.95	0	0.93	599
508	42.4	29.95	0	0.75	600
509	42.4833	29.9	0	0.85	600
510	42.5669	29.95	0	1.6	599
511	42.6528	29.95	0	0.85	599
512	42.7361	30	0	0.77	600
513	42.8194	29.9	0	0.8	600
514	42.9028	29.95	0	0.85	599
515	42.9861	30	0	0.95	600
516	43.0694	29.9	0	1.14	599
517	43.1528	29.9	0	1.28	600
518	43.2361	30	0	0.63	599
519	43.3194	29.95	0	1.37	599
520	43.4031	30	0	1.06	600
521	43.4889	29.95	0	1.18	600
522	43.5722	29.9	0	0.82	599
523	43.6556	29.9	0	0.69	600
524	43.7389	30	0	0.55	599
525	43.8222	29.9	0	1.24	600
526	43.9056	29.9	0	1.12	600
527	43.9889	30	0	1.04	600
528	44.0722	29.95	0	0.64	599
529	44.1556	29.9	0	0.65	600
530	44.2392	29.9	0	0.8	600
531	44.325	30	0	0.8	600
532	44.4083	29.9	0	1.56	600
533	44.4917	29.95	0	1.14	600
534	44.575	29.9	0	0.81	599
535	44.6583	29.95	0	1.48	599
536	44.7417	30	0	1.26	600
537	44.825	29.95	0	1.16	600
538	44.9083	29.9	0	0.69	600
539	44.9917	30	0	0.57	600
540	45.0753	29.9	0	0.65	600
541	45.1611	30	0	1.72	599
542	45.2444	29.95	0	1.99	600
543	45.3278	29.95	0	1.5	599
544	45.4111	29.95	0	1.64	600
545	45.4944	29.95	0	1	599
546	45.5778	29.95	0	0.92	600
547	45.6611	29.9	0	1.24	599
548	45.7444	29.95	0	1.03	599
549	45.8278	29.9	0	1.59	599
550	45.9114	30	0	1.79	600
551	45.9972	30	0	0.95	600
552	46.0806	30	0	0.35	599
553	46.1639	29.9	0	0.79	600
554	46.2472	29.9	0	0.97	600
555	46.3306	30	0	0.96	600
556	46.4139	29.95	0	1.01	599
557	46.4972	30	0	0.65	599
558	46.5806	29.9	0	0.77	600
559	46.6639	30	0	0.63	599
560	46.7475	29.9	0	0.64	599
561	46.8333	30	0	0.97	599
562	46.9167	29.9	0	1.2	600
563	47	29.95	0	1.12	599
564	47.0833	30	0	1.23	600
565	47.1667	29.9	0	1.18	599
566	47.25	29.9	0	1.11	600
567	47.3333	30	0	0.77	600
568	47.4167	30	0	0.73	599
569	47.5	29.9	0	0.53	599
570	47.5836	29.95	0	0.4	600
571	47.6694	30	0	0.54	600
572	47.7528	29.95	0	0.4	599
573	47.8361	29.95	0	0.73	600
574	47.9194	30	0	0.71	599
575	48.0028	29.95	0	1.04	599
576	48.0861	29.95	0	1	599
577	48.1694	29.95	0	0.65	600
578	48.2528	29.9	0	0.77	600
579	48.3361	29.95	0	0.44	600
580	48.4197	29.95	0	0.63	599
581	48.5056	30	0	0.9	599
582	48.5889	30	0	1.75	599
583	48.6722	29.95	0	0.79	600
584	48.7556	30	0	1.44	599
585	48.8389	29.9	0	0.69	600
586	48.9222	30	0	0.57	600
587	49.0056	29.95	0	0.8	600
588	49.0889	29.95	0	1.66	600
589	49.1722	29.95	0	1.44	600
590	49.2558	29.9	0	0.66	599
591	49.3417	29.95	0	0.73	599
592	49.425	29.9	0	0.7	600
593	49.5083	30	0	0.84	599
594	49.5917	29.9	0	0.76	599
595	49.675	29.95	0	0.45	599
596	49.7583	29.95	0	0.53	600
597	49.8417	30	0	1	599
598	49.925	29.95	0	1.5	600
599	50.0083	29.9	0	1.29	600
600	50.0919	30	0	0.87	600
601	50.1778	30	0	1.04	600
602	50.2611	29.95	0	0.61	599
603	50.3444	30	0	1.09	599
604	50.4278	29.9	0	0.86	600
605	50.5111	29.9	0	0.82	599
606	50.5944	30	0	1.83	600
607	50.6778	29.95	0	1.4	600
608	50.7611	29.95	0	0.46	600
609	50.8444	29.9	0	0.86	599
610	50.9281	30	0	1.22	599
611	51.0139	29.9	0	1.08	600
612	51.0972	29.95	0	1.01	600
613	51.1806	29.95	0	1.74	600
614	51.2639	29.9	0	0.71	600
615	51.3472	29.9	0	0.54	599
616	51.4306	29.9	0	1.54	599
617	51.5139	29.95	0	0.85	600
618	51.5972	29.95	0	1.03	600
619	51.6806	30	0	0.65	600
620	51.7642	30	0	0.86	599
621	51.85	30	0	1.13	600
622	51.9333	29.95	0	1.33	600
623	52.0167	30	0	0.57	600
624	52.1	30	0	0.63	599
625	52.1833	29.95	0	0.82	600
626	52.2667	29.9	0	1.09	600
627	52.35	29.9	0	0.93	599
628	52.4333	29.95	0	0.85	600
629	52.5167	29.9	0	1.89	599
630	52.6003	29.95	0	1.48	599
631	52.6861	29.95	0	0.81	600
632	52.7694	29.9	0	0.54	600
633	52.8528	29.95	0	0.79	599
634	52.9361	29.95	0	1.49	600
635	53.0194	29.95	0	0.92	600
636	53.1028	29.9	0	0.7	599
637	53.1861	30	0	0.7	600
638	53.2694	29.9	0	0.71	600
639	53.3528	30	0	0.85	600
640	53.4364	29.95	0	1.66	600
641	53.5222	29.9	0	0.75	599
642	53.6056	30	0	1.26	599
643	53.6889	29.95	0	0.7	600
644	53.7722	29.95	0	0.61	600
645	53.8556	30	0	0.61	600
646	53.9389	30	0	0.82	600
647	54.0222	29.9	0	0.86	600
648	54.1056	30	0	1.69	600
649	54.1889	30	0	1.44	600
650	54.2725	29.9	0	1.02	600
651	54.3583	29.9	0	0.89	599
652	54.4417	29.95	0	1.44	599
653	54.525	30	0	1.74	599
654	54.6083	29.9	0	0.57	599
655	54.6917	29.95	0	0.55	599
656	54.775	29.9	0	0.54	600
657	54.8583	29.95	0	0.65	600
658	54.9417	30	0	0.89	599
659	55.025	29.9	0	0.95	599
660	55.1086	30	0	1.33	600
661	55.1944	29.95	0	1.7	599
662	55.2778	30	0	1.64	599
663	55.3611	30	0	1.74	599
664	55.4444	30	0	0.85	600
665	55.5278	29.9	0	1.65	600
666	55.6111	30	0	1.14	600
667	55.6944	30	0	1.84	599
668	55.7778	29.9	0	1.28	600
669	55.8611	30	0	1.84	600
670	55.9447	29.9	0	1.92	600
671	56.0306	29.9	0	1.33	599
672	56.1139	29.9	0	0.66	600
673	56.1972	29.9	0	0.65	600
674	56.2806	29.9	0	1.03	599
675	56.3639	29.9	0	1	600
676	56.4472	30	0	1.68	600
677	56.5306	30	0	1.48	600
678	56.6139	29.95	0	1.14	600
679	56.6972	29.9	0	0.84	599
680	56.7808	29.9	0	0.54	600
681	56.8667	29.9	0	0.55	599
682	56.95	29.95	0	0.87	600
683	57.0333	30	0	1.13	600
684	57.1167	30	0	0.92	600
685	57.2	30	0	1.59	599
686	57.2833	30	0	1.84	599
687	57.3667	30	0	0.71	600
688	57.45	29.95	0	1.09	599
689	57.5333	29.95	0	1.65	600
690	57.6169	29.9	0	0.87	599
691	57.7028	29.9	0	0.86	599
692	57.7861	29.95	0	1.37	600
693	57.8694	29.9	0	0.65	600
694	57.9528	29.9	0	1.54	599
695	58.0361	29.95	0	0.71	599
696	58.1194	29.9	0	0.39	599
697	58.2028	29.95	0	0.79	599
698	58.2861	29.95	0	0.8	599
699	58.3694	29.9	0	1.29	600
700	58.4531	30	0	1.04	600
701	58.5389	29.95	0	1.02	600
702	58.6222	29.95	0	1.43	599
703	58.7056	30	0	1.01	599
704	58.7889	30	0	0.85	599
705	58.8722	29.95	0	1.06	599
706	58.9556	29.95	0	1.49	599
707	59.0389	30	0	0.97	600
708	59.1222	29.95	0	1.72	599
709	59.2056	29.95	0	0.59	599
710	59.2892	29.9	0	0.66	599
711	59.375	29.9	0	0.74	600
712	59.4583	29.9	0	0.57	599
713	59.5417	29.95	0	0.77	599
714	59.625	29.95	0	0.65	600
715	59.7083	29.9	0	1.2	600
716	59.7917	29.95	0	1.37	600
717	59.875	30	0	0.74	599
718	59.9583	29.95	0	1.22	599
719	60.0417	29.9	0	0.54	599
720	60.1253	30	0	0.89	600
721	60.2111	29.95	0	1.42	600
722	60.2944	29.9	0	1.53	599
723	60.3778	30	0	1.27	599
724	60.4611	30	0	0.92	600
725	60.5444	30	0	0.73	600
726	60.6278	30	0	0.64	600
727	60.7111	30	0	0.95	599
728	60.7944	29.95	0	0.93	599
729	60.8778	29.95	0	1.77	600
730	60.9614	29.9	0	2.02	600
731	61.0472	29.9	0	1.36	599
732	61.1306	29.9	0	1.47	599
733	61.2139	29.95	0	0.6	600
734	61.2972	29.9	0	0.68	600
735	61.3806	29.95	0	0.89	599
736	61.4639	29.95	0	0.69	599
737	61.5472	29.95	0	0.89	600
738	61.6306	30	0	0.73	600
739	61.7139	29.95	0	0.82	600
740	61.7975	29.95	0	1.5	600
741	61.8833	29.95	0	1.43	600
742	61.9667	30	0	0.65	600
743	62.05	30	0	0.64	600
744	62.1333	30	0	0.79	600
745	62.2167	30	0	2.06	600
746	62.3	29.9	0	0.54	599
747	62.3833	29.95	0	0.7	599
748	62.4667	29.95	0	0.84	599
749	62.55	29.9	0	1.23	600
750	62.6336	29.9	0	1.64	600
751	62.7194	29.9	0	1.13	600
752	62.8028	29.95	0	0.77	600
753	62.8861	29.9	0	1.09	599
754	62.9694	29.95	0	1.69	600
755	63.0528	30	0	1.34	599
756	63.1361	29.95	0	0.85	599
757	63.2194	30	0	1.72	599
758	63.3028	29.95	0	1.24	600
759	63.3861	29.9	0	1.47	600
760	63.4697	30	0	0.76	599
761	63.5556	30	0	0.87	600
762	63.6389	30	0	1.13	599
763	63.7222	30	0	1.54	599
764	63.8056	30	0	0.39	600
765	63.8889	30	0	0.71	599
766	63.9722	30	0	0.61	599
767	64.0556	29.9	0	0.89	600
768	64.1389	29.9	0	0.97	600
769	64.2222	29.9	0	1.74	600
770	64.3058	29.9	0	0.98	600
771	64.3917	29.95	0	1.56	599
772	64.475	29.95	0	0.6	599
773	64.5583	30	0	1.38	599
774	64.6417	29.9	0	0.6	599
775	64.725	30	0	0.69	599
776	64.8083	29.9	0	0.69	600
777	64.8917	30	0	0.54	599
778	64.975	29.9	0	0.66	600
779	65.0583	29.95	0	0.69	600
780	65.1419	29.9	0	1.09	600
781	65.2278	30	0	1.08	600
782	65.3111	29.95	0	0.64	599
783	65.3944	29.95	0	0.63	599
784	65.4778	30	0	1.06	599
785	65.5611	29.95	0	1.03	600
786	65.6444	29.95	0	1.4	599
787	65.7278	29.95	0	1.79	599
788	65.8111	30	0	1.72	600
789	65.8944	29.95	0	1.38	600
790	65.9781	29.95	0	0.81	599
791	66.0639	29.95	0	0.7	600
792	66.1472	29.95	0	0.69	599
793	66.2306	29.95	0	1.04	599
794	66.3139	29.95	0	1.92	599
795	66.3972	29.95	0	0.54	599
796	66.4806	30	0	0.65	599
797	66.5639	30	0	0.73	599
798	66.6472	29.9	0	0.59	599
799	66.7306	30	0	0.79	600
800	66.8142	29.9	0	0.73	600
801	66.9	29.95	0	1.49	599
802	66.9833	30	0	0.69	599
803	67.0667	29.95	0	0.64	600
804	67.15	30	0	1.01	599
805	67.2333	30	0	1.43	600
806	67.3167	30	0	1.7	599
807	67.4	29.95	0	1.83	600
808	67.4833	30	0	0.48	599
809	67.5667	29.9	0	0.59	599
810	67.6503	29.95	0	0.74	599
811	67.7361	29.95	0	1.63	599
812	67.8194	30	0	0.68	600
813	67.9028	29.95	0	0.86	600
814	67.9861	29.95	0	1.37	600
815	68.0694	29.9	0	1.08	599
816	68.1528	29.95	0	1.24	599
817	68.2361	29.95	0	1.83	599
818	68.3194	29.95	0	0.69	600
819	68.4028	30	0	0.85	600
820	68.4864	29.95	0	1.02	599
821	68.5722	29.9	0	1.36	600
822	68.6556	30	0	0.77	600
823	68.7389	30	0	0.54	599
824	68.8222	30	0	0.64	599
825	68.9056	29.95	0	0.97	599
826	68.9889	30	0	1.37	600
827	69.0722	29.95	0	1.76	600
828	69.1556	29.95	0	0.79	600
829	69.2389	29.9	0	0.87	600
830	69.3225	29.95	0	0.77	599
831	69.4083	29.9	0	0.95	600
832	69.4917	29.9	0	1.68	599
833	69.575	30	0	1.43	600
834	69.6583	29.95	0	0.86	599
835	69.7417	29.95	0	0.82	600
836	69.825	30	0	1.54	600
837	69.9083	29.9	0	0.81	599
838	69.9917	29.95	0	0.7	599
839	70.075	30	0	0.68	600
840	70.1586	29.95	0	0.75	599
841	70.2444	30	0	1.28	600
842	70.3278	29.95	0	1.52	599
843	70.4111	30	0	1.24	599
844	70.4944	30	0	1.22	599
845	70.5778	29.9	0	0.74	600
846	70.6611	29.95	0	0.91	599
847	70.7444	29.9	0	0.82	600
848	70.8278	29.9	0	1.45	600
849	70.9111	29.95	0	1.45	599
850	70.9947	29.95	0	0.75	599
851	71.0806	29.95	0	0.81	600
852	71.1639	29.95	0	1.28	600
853	71.2472	29.9	0	1.63	599
854	71.3306	30	0	1.79	600
855	71.4139	29.9	0	1.33	599
856	71.4972	29.9	0	0.79	600
857	71.5806	30	0	0.66	600
858	71.6639	29.9	0	0.64	600
859	71.7472	29.9	0	0.8	599
860	71.8308	29.9	0	0.74	600
861	71.9167	30	0	0.63	600
862	72	30	0	0.85	599
863	72.0833	29.9	0	0.64	600
864	72.1667	29.95	0	1.12	599
865	72.25	29.95	0	1.12	599
866	72.3333	30	0	0.68	600
867	72.4167	29.9	0	0.66	600
868	72.5	29.9	0	0.95	599
869	72.5833	29.95	0	1.68	599
870	72.6669	30	0	1.4	599
871	72.7528	29.95	0	0.73	600
872	72.8361	30	0	0.69	600
873	72.9194	30	0	0.68	599
874	73.0028	29.95	0	1.45	599
875	73.0861	29.9	0	1.8	599
876	73.1694	30	0	1.76	600
877	73.2528	30	0	0.54	599
878	73.3361	29.9	0	0.6	599
879	73.4194	29.9	0	1.94	600
880	73.5031	29.95	0	0.52	600
881	73.5889	29.9	0	0.7	600
882	73.6722	29.9	0	0.86	600
883	73.7556	29.95	0	0.75	600
884	73.8389	29.95	0	0.86	600
885	73.9222	29.9	0	0.96	599
886	74.0056	29.95	0	1.6	599
887	74.0889	29.95	0	0.93	600
888	74.1722	29.95	0	0.55	600
889	74.2556	29.95	0	0.75	599
890	74.3392	30	0	0.68	600
891	74.425	30	0	0.85	599
892	74.5083	30	0	1.88	600
893	74.5917	29.9	0	0.75	599
894	74.675	30	0	0.59	600
895	74.7583	29.95	0	0.9	599
896	74.8417	29.95	0	1.45	600
897	74.925	30	0	1.07	599
898	75.0083	30	0	1.68	599
899	75.0917	29.95	0	0.48	599
900	75.1753	30	0	0.68	600
901	75.2611	30	0	1.06	600
902	75.3444	30	0	1.81	599
903	75.4278	29.9	0	1.83	600
904	75.5111	29.9	0	1.72	599
905	75.5944	29.9	0	1.75	599
906	75.6778	29.9	0	1.66	599
907	75.7611	29.9	0	1.2	600
908	75.8444	29.9	0	1.2	600
909	75.9278	29.95	0	1.26	599
910	76.0114	29.95	0	0.9	599
911	76.0972	29.95	0	0.68	599
912	76.1806	29.95	0	0.81	600
913	76.2639	29.95	0	0.92	599
914	76.3472	29.9	0	0.76	600
915	76.4306	29.95	0	1.04	599
916	76.5139	29.95	0	0.7	600
917	76.5972	29.95	0	0.64	600
918	76.6806	29.9	0	0.9	599
919	76.7639	29.95	0	1.12	600
920	76.8475	30	0	0.69	599
921	76.9333	30	0	1.02	599
922	77.0167	30	0	0.74	599
923	77.1	30	0	0.46	600
924	77.1833	30	0	0.7	599
925	77.2667	30	0	0.92	600
926	77.35	30	0	0.68	600
927	77.4333	29.95	0	0.76	600
928	77.5167	30	0	0.61	600
929	77.6	29.9	0	0.98	599
930	77.6836	29.9	0	1.09	600
931	77.7694	29.9	0	1.14	600
932	77.8528	29.9	0	1.01	600
933	77.9361	29.95	0	0.96	600
934	78.0194	30	0	0.98	599
935	78.1028	29.9	0	1	599
936	78.1861	29.9	0	1.06	600
937	78.2694	30	0	1.61	600
938	78.3528	29.95	0	1.02	600
939	78.4361	29.9	0	0.87	599
940	78.5197	29.95	0	0.7	599
941	78.6056	30	0	1.86	600
942	78.6889	29.95	0	2.08	599
943	78.7722	29.95	0	1.37	599
944	78.8556	30	0	1.49	599
945	78.9389	29.9	0	1.42	600
946	79.0222	29.95	0	1.5	599
947	79.1056	29.95	0	1.69	599
948	79.1889	29.9	0	1.45	600
949	79.2722	29.95	0	0.92	600
950	79.3558	30	0	1	600
951	79.4417	30	0	1.52	600
952	79.525	30	0	1.76	599
953	79.6083	30	0	0.7	600
954	79.6917	30	0	0.92	600
955	79.775	29.9	0	0.86	600
956	79.8583	29.9	0	1.42	600
957	79.9417	29.9	0	1.61	599
958	80.025	29.95	0	0.9	599
959	80.1083	29.95	0	1.28	599
960	80.1919	29.95	0	0.79	600
961	80.2778	29.9	0	1.03	599
962	80.3611	29.95	0	1.75	599
963	80.4444	29.9	0	1.03	600
964	80.5278	30	0	1.84	600
965	80.6111	29.9	0	1.04	600
966	80.6944	29.95	0	0.84	599
967	80.7778	29.95	0	0.76	599
968	80.8611	30	0	0.74	599
969	80.9444	30	0	1.43	599
970	81.0281	29.9	0	2.01	600
971	81.1139	29.9	0	0.64	599
972	81.1972	29.95	0	0.9	600
973	81.2806	30	0	0.87	599
974	81.3639	30	0	0.65	600
975	81.4472	30	0	0.76	599
976	81.5306	29.95	0	1.23	599
977	81.6139	30	0	0.97	600
978	81.6972	29.95	0	1.49	599
979	81.7806	29.9	0	0.9	599
980	81.8642	29.9	0	1.6	600
981	81.95	29.9	0	0.77	600
982	82.0333	29.9	0	0.75	599
983	82.1167	29.95	0	0.95	599
984	82.2	29.9	0	0.84	599
985	82.2833	29.9	0	0.75	599
986	82.3667	29.95	0	1.08	600
987	82.45	29.9	0	1.65	600
988	82.5333	30	0	0.65	599
989	82.6167	29.95	0	0.8	599
990	82.7003	30	0	1.02	599
991	82.7861	30	0	1.38	600
992	82.8694	30	0	1.81	600
993	82.9528	29.9	0	1.49	600
994	83.0361	30	0	1.09	599
995	83.1194	30	0	0.85	599
996	83.2028	30	0	0.91	600
997	83.2861	30	0	0.69	600
998	83.3694	30	0	0.79	599
999	83.4528	30	0	0.75	599
1000	83.5364	30	0	0.87	600
1001	83.6222	29.9	0	1.07	599
1002	83.7056	29.9	0	0.74	600
1003	83.7889	29.9	0	0.87	599
1004	83.8722	29.95	0	0.63	600
1005	83.9556	29.9	0	0.91	600
1006	84.0389	29.95	0	1.69	599
1007	84.1222	29.9	0	1.33	599
1008	84.2056	30	0	1.07	600
1009	84.2889	30	0	1.64	599
1010	84.3725	29.95	0	1.89	599
1011	84.4583	29.9	0	0.55	599
1012	84.5417	30	0	0.71	600
1013	84.625	29.95	0	0.98	600
1014	84.7083	30	0	0.6	600
1015	84.7917	29.95	0	0.86	600
1016	84.875	29.95	0	0.86	599
1017	84.9583	30	0	0.84	600
1018	85.0417	30	0	0.64	599
1019	85.125	30	0	0.95	600
1020	85.2086	29.95	0	0.97	599
1021	85.2944	30	0	0.85	600
1022	85.3778	29.95	0	0.48	599
1023	85.4611	29.9	0	0.7	599
1024	85.5444	29.9	0	0.68	600
1025	85.6278	29.9	0	1.79	600
1026	85.7111	29.9	0	0.69	599
1027	85.7944	30	0	1.11	600
1028	85.8778	29.9	0	0.65	600
1029	85.9611	29.95	0	0.6	600
1030	86.0447	29.95	0	0.97	600
1031	86.1306	29.95	0	1.09	599
1032	86.2139	29.95	0	1.34	600
1033	86.2972	29.95	0	1.88	599
1034	86.3806	30	0	0.71	599
1035	86.4639	29.95	0	1.27	600
1036	86.5472	29.9	0	1.37	600
1037	86.6306	29.95	0	0.65	600
1038	86.7139	30	0	0.69	600
1039	86.7972	30	0	1.34	600
1040	86.8808	30	0	1.06	599
1041	86.9667	29.95	0	1.24	600
1042	87.05	30	0	1.65	600
1043	87.1333	29.95	0	0.52	599
1044	87.2167	29.9	0	1.26	600
1045	87.3	29.95	0	1.59	599
1046	87.3833	29.9	0	1.88	599
1047	87.4667	30	0	0.7	600
1048	87.55	30	0	0.77	600
1049	87.6333	29.9	0	0.7	599
1050	87.7169	29.95	0	0.41	599
1051	87.8028	29.95	0	0.85	599
1052	87.8861	29.95	0	0.89	599
1053	87.9694	30	0	1.72	600
1054	88.0528	29.95	0	1.66	600
1055	88.1361	30	0	1.72	599
1056	88.2194	30	0	1.54	600
1057	88.3028	29.9	0	1.83	599
1058	88.3861	29.9	0	1.45	599
1059	88.4694	29.95	0	1.5	599
1060	88.5531	30	0	0.6	599
1061	88.6389	30	0	0.45	599
1062	88.7222	30	0	0.66	599
1063	88.8056	30	0	0.75	600
1064	88.8889	29.95	0	0.7	600
1065	88.9722	30	0	1.12	600
1066	89.0556	29.95	0	1.4	600
1067	89.1389	29.9	0	0.7	600
1068	89.2222	29.9	0	0.6	599
1069	89.3056	29.9	0	0.86	599
1070	89.3892	30	0	1.45	599
1071	89.475	30	0	1.04	600
1072	89.5583	29.9	0	1.64	600
1073	89.6417	29.95	0	1.34	599
1074	89.725	29.9	0	0.33	600
1075	89.8083	29.95	0	0.79	599
1076	89.8917	29.95	0	0.52	600
1077	89.975	29.9	0	1.17	600
1078	90.0583	29.95	0	1.2	600
1079	90.1417	29.95	0	1.49	599
1080	90.2253	29.95	0	1.52	599
1081	90.3111	30	0	1.36	599
1082	90.3944	29.9	0	0.91	600
1083	90.4778	29.95	0	0.87	600
1084	90.5611	29.95	0	0.68	600
1085	90.6444	29.95	0	0.91	600
1086	90.7278	29.9	0	1.32	600
1087	90.8111	30	0	0.92	600
1088	90.8944	30	0	1.6	600
1089	90.9778	29.9	0	1.69	599
1090	91.0614	30	0	1.84	600
1091	91.1472	29.95	0	1.48	599
1092	91.2306	29.9	0	1.27	600
1093	91.3139	29.95	0	1.24	599
1094	91.3972	29.95	0	1.38	600
1095	91.4806	29.9	0	1.42	599
1096	91.5639	30	0	0.68	600
1097	91.6472	30	0	0.54	600
1098	91.7306	29.9	0	0.3	599
1099	91.8139	29.95	0	0.79	599
1100	91.8975	29.95	0	1.64	600
1101	91.9833	30	0	1.58	599
1102	92.0667	29.9	0	0.71	599
1103	92.15	29.9	0	0.49	600
1104	92.2333	30	0	0.37	600
1105	92.3167	29.9	0	0.59	600
1106	92.4	29.9	0	0.59	599
1107	92.4833	30	0	0.63	599
1108	92.5667	30	0	0.75	600
1109	92.65	29.95	0	1.75	600
1110	92.7336	30	0	1.59	600
1111	92.8194	29.95	0	1.53	599
1112	92.9028	30	0	1.04	600
1113	92.9861	30	0	1.29	600
1114	93.0694	29.9	0	1.16	600
1115	93.1528	30	0	0.65	599
1116	93.2361	29.95	0	0.77	600
1117	93.3194	29.9	0	0.52	599
1118	93.4028	29.95	0	0.32	600
1119	93.4861	29.95	0	1.52	600
1120	93.5697	29.9	0	0.85	600
1121	93.6556	30	0	0.95	600
1122	93.7389	29.9	0	0.49	600
1123	93.8222	29.95	0	0.75	599
1124	93.9056	30	0	0.5	600
1125	93.9889	30	0	0.41	599
1126	94.0722	29.9	0	0.48	600
1127	94.1556	29.95	0	0.69	599
1128	94.2389	29.9	0	0.59	599
1129	94.3222	30	0	1.32	599
1130	94.4058	30	0	1.14	600
1131	94.4917	30	0	0.79	599
1132	94.575	29.95	0	0.53	600
1133	94.6583	30	0	1.18	599
1134	94.7417	29.95	0	1.22	599
1135	94.825	29.9	0	0.43	600
1136	94.9083	29.95	0	0.76	599
1137	94.9917	29.9	0	0.85	600
1138	95.075	29.95	0	1.38	599
1139	95.1583	29.95	0	1.2	599
1140	95.2419	29.95	0	0.65	600
1141	95.3278	30	0	1.09	599
1142	95.4111	29.95	0	1.34	600
1143	95.4944	29.95	0	0.82	600
1144	95.5778	29.95	0	0.84	600
1145	95.6611	30	0	0.57	600
1146	95.7444	29.95	0	0.6	600
1147	95.8278	30	0	0.68	599
1148	95.9111	30	0	0.68	600
1149	95.9944	29.9	0	1.76	599
1150	96.0781	29.9	0	1.23	600
1151	96.1642	30	0	1.65	599
1152	96.2475	29.9	0	1.8	600
1153	96.3308	29.9	0	1.08	599
1154	96.4142	30	0	1.69	599
1155	96.4975	30	0	0.73	600
1156	96.5808	30	0	0.41	600
1157	96.6642	30	0	0.86	599
1158	96.7475	30	0	1.38	600
1159	96.8308	30	0	1.29	600
1160	96.9142	30	0	1.2	600
1161	97.0003	29.95	0	0.71	599
1162	97.0836	29.95	0	0.82	599
1163	97.1669	29.9	0	1.27	599
1164	97.2503	29.9	0	0.91	600
1165	97.3336	29.9	0	1.4	600
1166	97.4169	29.9	0	0.65	599
1167	97.5003	29.9	0	0.52	599
1168	97.5836	29.9	0	1.69	600
1169	97.6669	29.95	0	0.75	599
1170	97.7503	29.95	0	0.65	599
1171	97.8364	29.9	0	1.07	600
1172	97.9197	29.9	0	0.74	600
1173	98.0031	29.95	0	0.89	600
1174	98.0864	29.9	0	0.81	600
1175	98.1697	30	0	0.6	600
1176	98.2531	30	0	1	600
1177	98.3364	29.95	0	0.92	600
1178	98.4197	29.9	0	0.6	600
1179	98.5031	29.95	0	0.7	599
1180	98.5864	30	0	0.6	599
1181	98.6725	30	0	1.37	600
1182	98.7558	30	0	0.77	600
1183	98.8392	30	0	0.69	600
1184	98.9225	30	0	0.59	599
1185	99.0058	29.9	0	0.95	599
1186	99.0892	29.9	0	1.56	599
1187	99.1725	29.9	0	0.93	600
1188	99.2558	29.9	0	0.84	600
1189	99.3392	29.95	0	0.53	600
1190	99.4225	30	0	0.54	600
1191	99.5086	29.9	0	0.8	600
1192	99.5919	29.95	0	0.61	600
1193	99.6753	30	0	0.73	599
1194	99.7586	29.9	0	0.71	600
1195	99.8419	29.9	0	0.98	599
1196	99.9253	29.95	0	1.44	599
1197	100.009	30	0	0.92	600
1198	100.092	30	0	0.45	599
1199	100.175	29.95	0	0.68	600
1200	100.259	29.95	0	1.02	600
1201	100.345	29.95	0	0.53	600
1202	100.428	30	0	1.42	600
1203	100.511	29.9	0	1.52	599
1204	100.595	30	0	1.61	600
1205	100.678	29.9	0	1.34	600
1206	100.761	30	0	0.64	600
1207	100.845	29.9	0	1.01	600
1208	100.928	29.9	0	1.7	600
1209	101.011	29.9	0	0.93	600
1210	101.095	29.9	0	1.17	599
1211	101.181	29.95	0	0.7	600
1212	101.264	30	0	0.76	600
1213	101.347	29.95	0	0.75	599
1214	101.431	29.95	0	1.28	600
1215	101.514	30	0	1.56	600
1216	101.597	29.95	0	0.9	600
1217	101.681	29.9	0	0.55	600
1218	101.764	29.95	0	0.79	599
1219	101.847	29.9	0	0.5	600
1220	101.931	30	0	0.6	599
1221	102.017	29.95	0	1	599
1222	102.1	30	0	0.76	600
1223	102.184	30	0	0.66	600
1224	102.267	30	0	0.79	599
1225	102.35	30	0	0.71	600
1226	102.434	29.95	0	0.63	600
1227	102.517	29.9	0	0.69	599
1228	102.6	29.9	0	0.64	599
1229	102.684	29.9	0	0.74	599
1230	102.767	29.9	0	0.92	600
1231	102.853	29.95	0	0.95	600
1232	102.936	29.9	0	1.65	599
1233	103.02	30	0	1.38	599
1234	103.103	29.9	0	0.8	600
1235	103.186	29.95	0	0.93	599
1236	103.27	30	0	0.64	600
1237	103.353	29.95	0	1.04	599
1238	103.436	29.95	0	1.49	600
1239	103.52	30	0	0.9	599
1240	103.603	30	0	0.64	600
1241	103.689	30	0	0.95	600
1242	103.772	30	0	0.77	600
1243	103.856	30	0	0.75	600
1244	103.939	30	0	0.89	599
1245	104.022	29.95	0	1.48	599
1246	104.106	29.9	0	1.23	599
1247	104.189	29.9	0	1.02	600
1248	104.272	29.9	0	0.81	600
1249	104.356	29.9	0	0.97	599
1250	104.439	29.9	0	1.44	599
1251	104.525	29.95	0	1	600
1252	104.609	29.95	0	1.47	599
1253	104.692	29.95	0	1.89	600
1254	104.775	29.9	0	0.68	599
1255	104.859	29.9	0	0.57	600
1256	104.942	30	0	0.75	599
1257	105.025	29.95	0	0.86	600
1258	105.109	29.9	0	0.68	599
1259	105.192	30	0	0.8	599
1260	105.275	30	0	0.64	599
1261	105.361	30	0	0.98	599
1262	105.445	30	0	1.04	599
1263	105.528	30	0	1.37	600
1264	105.611	30	0	1.85	600
1265	105.695	29.9	0	1.13	600
1266	105.778	29.9	0	1.27	599
1267	105.861	29.9	0	0.61	599
1268	105.945	29.9	0	1.18	599
1269	106.028	29.9	0	1.43	600
1270	106.111	29.95	0	0.77	600
1271	106.198	29.9	0	1.2	600
1272	106.281	29.9	0	1.13	600
1273	106.364	29.95	0	1.09	600
1274	106.448	30	0	1.6	599
1275	106.531	30	0	1.38	600
1276	106.614	30	0	0.64	600
1277	106.698	29.9	0	0.81	599
1278	106.781	30	0	0.65	599
1279	106.864	30	0	0.81	599
1280	106.948	30	0	1.34	600
1281	107.034	29.9	0	0.66	600
1282	107.117	29.95	0	0.82	600
1283	107.2	30	0	1.72	599
1284	107.284	29.95	0	1.52	599
1285	107.367	29.9	0	1.45	599
1286	107.45	29.9	0	1.64	600
1287	107.534	29.9	0	0.8	600
1288	107.617	29.9	0	0.86	600
1289	107.7	29.95	0	0.75	600
1290	107.784	29.95	0	1.66	599
1291	107.87	29.95	0	1.45	600
1292	107.953	29.95	0	0.65	599
1293	108.036	29.9	0	1.08	600
1294	108.12	29.9	0	1.38	599
1295	108.203	30	0	1.55	600
1296	108.286	29.95	0	0.82	599
1297	108.37	30	0	1	600
1298	108.453	30	0	0.91	600
1299	108.536	30	0	1.56	600
1300	108.62	29.95	0	0.6	600
1301	108.706	30	0	0.93	599
1302	108.789	29.9	0	0.89	599
1303	108.873	29.9	0	1.52	599
1304	108.956	29.9	0	2.12	599
1305	109.039	29.9	0	1.63	599
1306	109.123	29.9	0	1.81	599
1307	109.206	29.9	0	1.66	599
1308	109.289	29.95	0	1.63	600
1309	109.373	29.95	0	0.45	599
1310	109.456	29.9	0	0.69	600
1311	109.542	30	0	0.89	600
1312	109.625	30	0	1.8	599
1313	109.709	30	0	1.08	600
1314	109.792	29.95	0	1.81	600
1315	109.875	30	0	1.53	600
1316	109.959	30	0	1.33	600
1317	110.042	30	0	0.68	600
1318	110.125	30	0	0.49	599
1319	110.209	30	0	1.26	599
1320	110.292	29.95	0	1.43	599
1321	110.378	29.9	0	1.27	600
1322	110.461	29.9	0	0.45	599
1323	110.545	29.95	0	0.64	600
1324	110.628	29.9	0	0.61	600
1325	110.711	30	0	0.53	599
1326	110.795	30	0	0.81	600
1327	110.878	29.95	0	0.87	600
1328	110.961	29.9	0	1.23	600
1329	111.045	30	0	0.89	599
1330	111.128	29.95	0	1.18	600
1331	111.214	30	0	1.33	600
1332	111.297	30	0	1.53	599
1333	111.381	30	0	1.49	600
1334	111.464	30	0	0.96	600
1335	111.547	30	0	0.97	600
1336	111.631	30	0	0.98	599
1337	111.714	30	0	0.74	600
1338	111.797	29.95	0	1.49	599
1339	111.881	29.9	0	1.47	599
1340	111.964	29.9	0	0.55	599
1341	112.05	29.9	0	1.08	599
1342	112.134	29.9	0	1.84	600
1343	112.217	29.95	0	1.27	600
1344	112.3	29.95	0	1.48	600
1345	112.384	29.9	0	1	599
1346	112.467	29.95	0	0.82	599
1347	112.55	29.9	0	0.64	599
1348	112.634	30	0	1.2	600
1349	112.717	29.95	0	0.61	600
1350	112.8	29.95	0	0.92	600
1351	112.886	30	0	0.81	600
1352	112.97	29.95	0	0.45	600
1353	113.053	29.95	0	0.87	600
1354	113.136	30	0	0.74	599
1355	113.22	30	0	1.68	599
1356	113.303	30	0	1.99	599
1357	113.386	29.95	0	0.57	600
1358	113.47	29.9	0	0.55	600
1359	113.553	29.9	0	0.85	600
1360	113.636	29.9	0	0.93	599
1361	113.722	29.9	0	1.58	600
1362	113.806	29.95	0	1.04	599
1363	113.889	30	0	1.49	600
1364	113.972	29.9	0	1.75	599
1365	114.056	29.95	0	1.66	599
1366	114.139	29.95	0	0.54	599
1367	114.222	30	0	0.65	600
1368	114.306	29.95	0	1	599
1369	114.389	29.9	0	1.11	600
1370	114.472	30	0	0.91	600
1371	114.559	30	0	0.52	599
1372	114.642	30	0	0.69	599
1373	114.725	30	0	0.85	599
1374	114.809	29.95	0	1.2	600
1375	114.892	30	0	0.81	600
1376	114.975	30	0	1.29	599
1377	115.059	29.95	0	1.54	600
1378	115.142	29.9	0	1.08	600
1379	115.225	29.9	0	0.9	599
1380	115.309	29.9	0	0.7	599
1381	115.395	29.9	0	0.69	600
1382	115.478	29.9	0	0.86	600
1383	115.561	29.9	0	1.34	599
1384	115.645	30	0	0.49	600
1385	115.728	29.95	0	1.03	600
1386	115.811	30	0	1.09	600
1387	115.895	29.9	0	0.95	599
1388	115.978	29.9	0	0.6	599
1389	116.061	29.9	0	0.52	600
1390	116.145	29.9	0	0.73	600
1391	116.231	29.95	0	0.8	599
1392	116.314	29.95	0	1.2	600
1393	116.397	29.95	0	0.85	600
1394	116.481	29.95	0	1.27	600
1395	116.564	30	0	0.73	599
1396	116.647	30	0	0.69	600
1397	116.731	29.95	0	0.75	599
1398	116.814	30	0	0.95	599
1399	116.897	30	0	1.44	600
1400	116.981	30	0	0.7	599
1401	117.067	29.9	0	2.06	599
1402	117.15	29.9	0	1.86	599
1403	117.234	29.9	0	0.93	599
1404	117.317	29.9	0	0.85	599
1405	117.4	30	0	1.17	600
1406	117.484	29.9	0	1.47	599
1407	117.567	29.9	0	1.2	599
1408	117.65	29.95	0	0.69	599
1409	117.734	29.95	0	1.53	599
1410	117.817	30	0	1.58	600
1411	117.903	30	0	1.01	599
1412	117.986	29.9	0	1.74	600
1413	118.07	29.95	0	0.52	599
1414	118.153	30	0	1.04	600
1415	118.236	30	0	0.93	600
1416	118.32	30	0	0.74	599
1417	118.403	30	0	1.01	599
1418	118.486	30	0	1.54	600
1419	118.57	29.95	0	1.45	600
1420	118.653	30	0	0.69	600
1421	118.739	29.9	0	1.76	599
1422	118.823	29.9	0	1.03	600
1423	118.906	29.9	0	1	599
1424	118.989	29.9	0	1.13	600
1425	119.073	29.95	0	1.49	600
1426	119.156	29.9	0	1.56	599
1427	119.239	29.95	0	1.44	600
1428	119.323	29.9	0	0.68	600
1429	119.406	30	0	0.74	600
1430	119.489	29.9	0	0.82	600
1431	119.575	30	0	0.81	599
1432	119.659	30	0	0.45	599
1433	119.742	30	0	1.04	600
1434	119.825	30	0	1.08	600
1435	119.909	30	0	0.75	599
1436	119.992	29.95	0	0.46	599
1437	120.075	29.95	0	0.63	599
1438	120.159	30	0	1.32	600
1439	120.242	30	0	1.03	600
1440	120.325	30	0	1.08	600
1441	120.411	29.95	0	2.05	599
1442	120.495	30	0	0.82	600
1443	120.578	30	0	0.79	600
1444	120.661	29.9	0	1.66	600
1445	120.745	29.9	0	0.41	599
1446	120.828	29.9	0	0.95	599
1447	120.911	29.9	0	0.75	599
1448	120.995	29.95	0	0.61	600
1449	121.078	29.95	0	1	599
1450	121.161	29.95	0	0.73	599
1451	121.247	29.95	0	0.81	599
1452	121.331	29.9	0	0.8	599
1453	121.414	29.9	0	2.05	599
1454	121.497	29.95	0	0.82	599
1455	121.581	29.95	0	0.86	600
1456	121.664	29.95	0	1.59	600
1457	121.747	29.95	0	1.43	600
1458	121.831	30	0	0.97	600
1459	121.914	30	0	0.7	599
1460	121.997	29.9	0	0.89	600
1461	122.084	29.95	0	1.7	599
1462	122.167	29.9	0	1.4	599
1463	122.25	30	0	0.61	600
1464	122.334	30	0	0.85	599
1465	122.417	30	0	1.01	599
1466	122.5	30	0	1.66	600
1467	122.584	30	0	1.61	599
1468	122.667	29.9	0	0.84	600
1469	122.75	29.9	0	0.85	600
1470	122.834	29.9	0	0.87	600
1471	122.92	29.9	0	1.07	599
1472	123.003	29.95	0	1.58	599
1473	123.086	29.95	0	1.54	600
1474	123.17	29.95	0	0.66	600
1475	123.253	29.95	0	0.79	599
1476	123.336	30	0	0.53	600
1477	123.42	29.9	0	0.77	599
1478	123.503	30	0	1.04	599
1479	123.586	29.95	0	0.74	599
1480	123.67	30	0	0.86	600
1481	123.756	29.9	0	0.92	600
1482	123.839	30	0	0.93	599
1483	123.922	29.95	0	0.71	600
1484	124.006	30	0	0.73	599
1485	124.089	30	0	0.84	600
1486	124.172	29.95	0	1.2	600
1487	124.256	30	0	1.17	600
1488	124.339	30	0	1.04	599
1489	124.422	30	0	0.64	599
1490	124.506	30	0	0.81	600
1491	124.592	29.95	0	0.53	600
1492	124.675	29.9	0	0.75	599
1493	124.759	29.9	0	0.82	600
1494	124.842	29.9	0	1.53	600
1495	124.925	29.9	0	1.23	599
1496	125.009	29.95	0	0.63	600
1497	125.092	29.95	0	0.61	599
1498	125.175	29.95	0	0.64	599
1499	125.259	29.9	0	0.7	600
1500	125.342	30	0	0.64	600
1501	125.428	29.95	0	0.49	600
1502	125.511	30	0	1.36	600
1503	125.595	30	0	1.26	600
1504	125.678	29.95	0	1.66	600
1505	125.761	29.95	0	1.59	599
1506	125.845	29.95	0	0.57	599
1507	125.928	29.95	0	0.46	599
1508	126.011	30	0	0.77	599
1509	126.095	29.9	0	0.48	600
1510	126.178	29.95	0	0.39	599
1511	126.264	30	0	0.87	600
1512	126.347	29.95	0	1.23	599
1513	126.431	30	0	1.36	600
1514	126.514	30	0	1.58	599
1515	126.597	29.95	0	0.98	600
1516	126.681	29.9	0	0.45	600
1517	126.764	29.9	0	0.5	599
1518	126.847	29.9	0	0.52	599
1519	126.931	29.9	0	0.46	600
1520	127.014	29.9	0	0.22	600
1521	127.1	29.9	0	0.5	599
1522	127.184	30	0	0.45	600
1523	127.267	29.9	0	0.75	600
1524	127.35	29.9	0	0.52	600
1525	127.434	29.9	0	0.6	599
1526	127.517	29.95	0	0.57	599
1527	127.6	29.9	0	0.4	600
1528	127.684	29.95	0	0.76	599
1529	127.767	29.95	0	0.48	600
1530	127.85	29.95	0	0.4	599
1531	127.936	29.95	0	0.49	599
1532	128.02	30	0	0.98	600
1533	128.103	30	0	0.55	599
1534	128.186	30	0	1.31	600
1535	128.27	30	0	1.84	600
1536	128.353	30	0	1.42	599
1537	128.436	29.9	0	0.77	600
1538	128.52	29.9	0	0.49	599
1539	128.603	29.9	0	1.16	600
1540	128.686	29.9	0	1.14	600
1541	128.773	29.95	0	1.5	600
1542	128.856	30	0	0.9	600
1543	128.939	29.9	0	0.38	600
1544	129.023	29.9	0	1.47	600
1545	129.106	29.9	0	1.55	599
1546	129.189	30	0	0.64	599
1547	129.273	30	0	0.87	600
1548	129.356	30	0	0.87	600
1549	129.439	29.95	0	1.33	600
1550	129.523	29.95	0	0.86	599
1551	129.609	29.9	0	1.16	599
1552	129.692	30	0	1.32	599
1553	129.775	29.95	0	0.8	600
1554	129.859	30	0	1.54	599
1555	129.942	29.95	0	1.4	600
1556	130.025	30	0	1.74	600
1557	130.109	30	0	1.37	599
1558	130.192	29.9	0	1.12	600
1559	130.275	29.9	0	0.73	600
1560	130.359	29.9	0	0.49	599
1561	130.445	29.95	0	0.65	599
1562	130.528	29.95	0	1.38	599
1563	130.611	29.9	0	1.24	599
1564	130.695	30	0	1.29	599
1565	130.778	29.95	0	0.85	600
1566	130.861	29.95	0	0.38	599
1567	130.945	29.9	0	0.57	599
1568	131.028	30	0	1.01	600
1569	131.111	29.95	0	0.75	599
1570	131.195	29.95	0	0.85	599
1571	131.281	30	0	0.57	600
1572	131.364	30	0	0.65	600
1573	131.447	30	0	0.45	599
1574	131.531	29.95	0	0.7	600
1575	131.614	29.95	0	1.08	600
1576	131.697	29.95	0	1.54	600
1577	131.781	29.95	0	1.16	599
1578	131.864	29.95	0	1.34	599
1579	131.947	29.9	0	0.57	599
1580	132.031	29.9	0	0.5	600
1581	132.117	29.9	0	1.49	600
1582	132.2	29.9	0	1.68	600
1583	132.284	30	0	0.71	599
1584	132.367	29.9	0	0.7	600
1585	132.45	29.95	0	0.27	599
1586	132.534	29.95	0	0.82	599
1587	132.617	30	0	0.35	600
1588	132.7	30	0	0.66	599
1589	132.784	29.95	0	1	600
1590	132.867	29.95	0	1.53	599
1591	132.953	30	0	1.64	599
1592	133.038	30	0	0.81	599
1593	133.121	29.95	0	0.55	600
1594	133.205	30	0	0.8	599
1595	133.288	30	0	0.61	600
1596	133.371	30	0	0.49	599
1597	133.455	30	0	1.75	600
1598	133.538	30	0	1.77	599
1599	133.621	30	0	1.54	600
1600	133.705	29.9	0	1.23	599
1601	133.791	29.9	0	1.42	599
1602	133.874	29.9	0	1.29	600
1603	133.957	29.95	0	0.75	599
1604	134.041	29.9	0	0.65	599
1605	134.124	30	0	0.68	600
1606	134.207	30	0	0.59	600
1607	134.291	29.95	0	0.48	599
1608	134.374	29.95	0	0.44	600
1609	134.457	30	0	0.96	599
1610	134.541	30	0	1.24	599
1611	134.627	29.95	0	1.14	600
1612	134.71	29.95	0	1.22	600
1613	134.794	29.9	0	1.26	600
1614	134.877	30	0	1.49	599
1615	134.96	30	0	1.23	599
1616	135.044	30	0	0.55	599
1617	135.127	30	0	0.5	600
1618	135.21	30	0	0.8	599
1619	135.294	29.95	0	0.6	599
1620	135.377	29.9	0	0.69	599
1621	135.463	29.9	0	0.77	599
1622	135.546	29.9	0	0.77	599
1623	135.63	29.9	0	0.95	599
1624	135.713	30	0	0.39	599
1625	135.796	29.9	0	0.8	600
1626	135.88	29.9	0	1.27	599
1627	135.963	29.95	0	0.61	600
1628	136.046	30	0	1.37	599
1629	136.13	29.9	0	1.34	600
1630	136.213	29.95	0	0.75	600
1631	136.299	29.95	0	1.07	599
1632	136.382	29.95	0	1.75	599
1633	136.466	29.9	0	1.63	599
1634	136.549	30	0	1.36	599
1635	136.632	30	0	1.09	599
1636	136.716	29.95	0	0.84	600
1637	136.799	29.95	0	0.85	599
1638	136.882	30	0	0.73	599
1639	136.966	30	0	0.77	599
1640	137.049	30	0	0.6	599
1641	137.135	30	0	0.41	599
1642	137.219	29.9	0	0.69	600
1643	137.302	29.9	0	0.49	599
1644	137.385	29.9	0	0.66	600
1645	137.469	29.9	0	0.69	600
1646	137.552	30	0	0.57	599
1647	137.635	29.95	0	0.61	600
1648	137.719	30	0	1.07	600
1649	137.802	29.95	0	0.54	599
1650	137.885	29.9	0	1.08	600
1651	137.971	29.9	0	1.14	600
1652	138.055	29.9	0	1.23	599
1653	138.138	30	0	1.66	599
1654	138.221	29.9	0	1.59	600
1655	138.305	30	0	1.03	599
1656	138.388	29.95	0	0.69	599
1657	138.471	29.95	0	0.59	600
1658	138.555	30	0	1.27	599
1659	138.638	29.95	0	1.08	599
1660	138.721	29.95	0	2.15	600
1661	138.808	29.95	0	1.29	600
1662	138.891	30	0	1.13	599
1663	138.974	30	0	0.4	599
1664	139.058	29.95	0	0.71	599
1665	139.141	30	0	0.76	600
1666	139.224	30	0	0.91	599
1667	139.308	29.9	0	1.34	599
1668	139.391	29.9	0	1.56	600
1669	139.474	29.9	0	1.63	600
1670	139.558	29.95	0	1.68	599
1671	139.644	29.9	0	0.76	600
1672	139.727	29.9	0	1.16	600
1673	139.81	29.9	0	1.61	599
1674	139.894	29.9	0	1.53	599
1675	139.977	30	0	1.32	600
1676	140.06	29.95	0	1.31	600
1677	140.144	29.95	0	1.49	599
1678	140.227	30	0	0.45	600
1679	140.31	30	0	0.57	600
1680	140.394	30	0	0.93	600
1681	140.48	30	0	0.71	600
1682	140.563	29.95	0	0.9	599
1683	140.646	29.95	0	0.55	599
1684	140.73	29.95	0	1.09	600
1685	140.813	30	0	0.6	600
1686	140.896	30	0	0.81	600
1687	140.98	30	0	1.59	599
1688	141.063	29.95	0	0.7	600
1689	141.146	29.95	0	0.89	600
1690	141.23	29.9	0	0.98	599
1691	141.316	29.9	0	0.54	600
1692	141.399	29.9	0	0.77	599
1693	141.482	29.95	0	0.73	599
1694	141.566	29.95	0	0.65	599
1695	141.649	30	0	0.6	599
1696	141.732	29.95	0	0.73	600
1697	141.816	29.9	0	0.82	600
1698	141.899	29.9	0	1.77	599
1699	141.982	30	0	1.63	600
1700	142.066	29.9	0	1.72	600
1701	142.152	29.95	0	1.54	600
1702	142.235	29.95	0	0.8	599
1703	142.319	30	0	0.63	600
1704	142.402	29.9	0	0.95	600
1705	142.485	29.95	0	0.64	600
1706	142.569	30	0	0.63	600
1707	142.652	29.95	0	0.63	599
1708	142.735	29.95	0	0.82	599
1709	142.819	30	0	1.01	599
1710	142.902	30	0	1.45	600
1711	142.988	30	0	1.58	599
1712	143.071	29.9	0	1.26	599
1713	143.155	29.9	0	0.82	600
1714	143.238	29.9	0	0.86	600
1715	143.321	29.95	0	0.77	600
1716	143.405	29.9	0	0.84	599
1717	143.488	29.95	0	0.69	600
1718	143.571	29.95	0	0.96	599
1719	143.655	30	0	0.91	600
1720	143.738	29.95	0	0.89	600
1721	143.824	29.9	0	1.02	600
1722	143.907	29.95	0	0.96	600
1723	143.991	29.95	0	0.73	599
1724	144.074	30	0	0.73	599
1725	144.157	30	0	0.98	599
1726	144.241	30	0	0.8	599
1727	144.324	29.95	0	0.9	599
1728	144.407	29.9	0	0.89	599
1729	144.491	30	0	0.57	599
1730	144.574	30	0	0.69	599
1731	144.66	30	0	0.93	600
1732	144.744	30	0	0.54	600
1733	144.827	30	0	0.97	600
1734	144.91	29.9	0	0.57	599
1735	144.994	29.9	0	0.66	599
1736	145.077	29.9	0	0.79	599
1737	145.16	29.9	0	0.61	600
1738	145.244	29.95	0	0.92	599
1739	145.327	29.9	0	0.59	600
1740	145.41	29.95	0	1.53	600
1741	145.496	29.95	0	1.09	599
1742	145.58	29.9	0	1.31	600
1743	145.663	30	0	0.95	599
1744	145.746	30	0	1.27	600
1745	145.83	30	0	0.6	600
1746	145.913	29.95	0	0.57	600
1747	145.996	29.95	0	0.7	599
1748	146.08	30	0	0.82	600
1749	146.163	30	0	0.97	600
1750	146.246	30	0	1.59	599
1751	146.332	30	0	0.57	600
1752	146.416	29.95	0	0.7	600
1753	146.499	30	0	1.34	600
1754	146.582	29.9	0	0.86	600
1755	146.666	29.9	0	1.08	599
1756	146.749	29.9	0	0.76	600
1757	146.832	29.9	0	0.8	600
1758	146.916	29.95	0	0.98	599
1759	146.999	29.95	0	0.89	600
1760	147.082	29.95	0	1.7	600
1761	147.169	29.9	0	1.42	600
1762	147.252	29.95	0	0.73	600
1763	147.335	30	0	1.14	600
1764	147.419	29.9	0	1.65	599
1765	147.502	30	0	1.8	599
1766	147.585	29.95	0	0.76	600
1767	147.669	30	0	1.4	600
1768	147.752	29.95	0	0.74	600
1769	147.835	30	0	0.53	599
1770	147.919	30	0	1.01	600
1771	148.005	30	0	1.61	600
1772	148.088	30	0	0.95	599
1773	148.171	29.95	0	0.76	600
1774	148.255	29.9	0	0.57	599
1775	148.338	29.9	0	0.77	600
1776	148.421	29.9	0	0.73	599
1777	148.505	29.9	0	0.79	600
1778	148.588	29.95	0	0.61	599
1779	148.671	29.9	0	0.81	600
1780	148.755	29.95	0	0.93	600
1781	148.841	29.95	0	0.77	600
1782	148.924	30	0	1.52	599
1783	149.007	29.95	0	0.63	600
1784	149.091	29.95	0	0.64	599
1785	149.174	30	0	0.5	600
1786	149.257	30	0	0.76	600
1787	149.341	29.95	0	0.37	600
1788	149.424	29.95	0	0.43	600
1789	149.507	30	0	0.75	599
1790	149.591	30	0	1.11	599
1791	149.677	30	0	1.23	600
1792	149.76	30	0	1.04	600
1793	149.844	29.95	0	1.6	600
1794	149.927	29.95	0	1.49	599
1795	150.01	29.9	0	1.74	600
1796	150.094	29.9	0	1.75	599
1797	150.177	29.9	0	1.69	599
1798	150.26	29.9	0	0.64	599
1799	150.344	29.95	0	0.73	599
1800	150.427	29.9	0	0.79	599
1801	150.513	29.9	0	1.26	600
1802	150.596	29.9	0	1.11	599
1803	150.68	29.9	0	0.71	599
1804	150.763	29.95	0	0.74	600
1805	150.846	30	0	1	600
1806	150.93	29.95	0	1.59	600
1807	151.013	29.9	0	1.6	599
1808	151.096	30	0	0.5	599
1809	151.18	30	0	0.82	600
1810	151.263	30	0	0.68	599
1811	151.349	30	0	0.95	599
1812	151.433	29.95	0	1.36	599
1813	151.516	29.95	0	0.86	599
1814	151.599	29.95	0	1.12	599
1815	151.683	29.9	0	0.89	600
1816	151.766	29.9	0	1.11	600
1817	151.849	29.9	0	0.87	599
1818	151.933	29.9	0	0.84	599
1819	152.016	29.95	0	0.98	599
1820	152.099	29.95	0	1.49	599
1821	152.185	29.9	0	0.69	600
1822	152.269	30	0	0.53	599
1823	152.352	29.9	0	0.95	599
1824	152.435	30	0	0.87	599
1825	152.519	30	0	1.59	599
1826	152.602	29.95	0	1.11	599
1827	152.685	30	0	0.7	600
1828	152.769	30	0	1.03	599
1829	152.852	30	0	0.84	599
1830	152.935	29.95	0	0.49	600
1831	153.021	30	0	0.87	600
1832	153.105	30	0	0.57	600
1833	153.188	29.9	0	0.85	599
1834	153.271	29.9	0	0.79	599
1835	153.355	29.9	0	0.63	599
1836	153.438	29.9	0	0.64	600
1837	153.521	29.9	0	1.5	600
1838	153.605	29.95	0	1.12	600
1839	153.688	29.95	0	1.7	599
1840	153.771	29.9	0	1.72	600
1841	153.857	30	0	1.77	599
1842	153.941	29.95	0	0.79	600
1843	154.024	29.95	0	1.03	599
1844	154.107	29.9	0	1.56	599
1845	154.191	30	0	0.55	600
1846	154.274	30	0	0.77	599
1847	154.357	30	0	0.84	600
1848	154.441	30	0	0.85	599
1849	154.524	30	0	1.45	599
1850	154.607	30	0	1.86	600
1851	154.694	29.9	0	0.8	600
1852	154.777	29.9	0	0.7	599
1853	154.86	29.9	0	0.75	599
1854	154.944	29.9	0	0.7	599
1855	155.027	29.95	0	1.31	600
1856	155.11	29.9	0	1.22	599
1857	155.194	29.95	0	1.27	600
1858	155.277	30	0	1.77	600
1859	155.36	30	0	0.77	599
1860	155.446	30	0	0.57	599
1861	155.532	29.95	0	0.95	600
1862	155.615	30	0	1.08	599
1863	155.699	29.95	0	0.85	600
1864	155.782	30	0	0.6	600
1865	155.865	30	0	0.79	600
1866	155.949	30	0	1.03	600
1867	156.032	30	0	1.16	599
1868	156.115	30	0	0.57	600
1869	156.199	29.95	0	0.6	600
1870	156.282	29.9	0	0.76	599
1871	156.368	29.9	0	0.81	600
1872	156.451	29.95	0	0.57	600
1873	156.535	29.9	0	0.7	600
1874	156.618	29.95	0	0.74	600
1875	156.701	29.95	0	0.6	600
1876	156.785	30	0	1.03	599
1877	156.868	29.95	0	0.8	600
1878	156.951	29.9	0	1.76	599
1879	157.035	30	0	1.61	599
1880	157.118	30	0	0.98	599
1881	157.204	29.95	0	0.6	600
1882	157.287	30	0	0.75	600
1883	157.371	30	0	0.96	599
1884	157.454	30	0	0.96	599
1885	157.537	30	0	0.57	600
1886	157.621	30	0	0.73	599
1887	157.704	30	0	0.76	599
1888	157.787	30	0	1.81	600
1889	157.871	29.9	0	0.73	600
1890	157.954	29.9	0	0.63	600
1891	158.04	29.9	0	0.54	600
1892	158.124	29.9	0	0.92	599
1893	158.207	29.9	0	0.82	600
1894	158.29	29.95	0	0.82	600
1895	158.374	29.95	0	1.64	600
1896	158.457	30	0	1.74	600
1897	158.54	29.95	0	0.74	599
1898	158.624	29.9	0	0.7	600
1899	158.707	29.95	0	0.68	600
1900	158.79	30	0	0.9	599
1901	158.876	29.9	0	1.16	599
1902	158.96	29.95	0	0.9	599
1903	159.043	29.95	0	1.54	600
1904	159.126	30	0	1.69	600
1905	159.21	30	0	1.6	600
1906	159.293	30	0	2.08	600
1907	159.376	30	0	0.57	599
1908	159.46	29.95	0	0.57	600
1909	159.543	29.9	0	0.76	600
1910	159.626	29.95	0	0.73	599
1911	159.713	29.9	0	0.85	599
1912	159.796	29.9	0	0.54	599
1913	159.879	29.9	0	0.92	599
1914	159.963	30	0	0.87	599
1915	160.046	30	0	0.97	600
1916	160.129	30	0	1.49	599
1917	160.213	29.9	0	1.72	599
1918	160.296	30	0	0.61	600
1919	160.379	29.95	0	0.73	599
1920	160.463	30	0	0.75	600
1921	160.549	29.95	0	0.98	600
1922	160.632	29.95	0	0.77	599
1923	160.715	30	0	0.48	600
1924	160.799	30	0	0.7	599
1925	160.882	30	0	0.65	600
1926	160.965	29.95	0	0.84	600
1927	161.049	29.95	0	0.9	599
1928	161.132	29.9	0	1.4	600
1929	161.215	29.9	0	1.8	600
1930	161.299	29.9	0	0.63	600
1931	161.385	29.9	0	1.31	600
1932	161.468	29.95	0	0.59	600
1933	161.551	29.9	0	0.98	599
1934	161.635	29.95	0	0.82	599
1935	161.718	29.95	0	0.76	600
1936	161.801	29.95	0	0.97	599
1937	161.885	30	0	1.11	600
1938	161.968	29.95	0	1.09	599
1939	162.051	29.9	0	0.43	600
1940	162.135	30	0	0.97	599
1941	162.221	30	0	0.57	599
1942	162.304	30	0	0.79	600
1943	162.387	30	0	0.74	599
1944	162.471	30	0	1.61	600
1945	162.554	29.9	0	0.49	600
1946	162.637	30	0	0.6	600
1947	162.721	29.9	0	1	599
1948	162.804	29.9	0	1.08	600
1949	162.887	29.95	0	1	599
1950	162.971	29.9	0	1.18	600
1951	163.057	29.9	0	0.82	600
1952	163.14	29.95	0	0.77	600
1953	163.224	29.95	0	1.24	599
1954	163.307	29.9	0	0.75	600
1955	163.39	29.95	0	1.01	599
1956	163.474	30	0	1.28	600
1957	163.557	29.95	0	1.27	599
1958	163.64	29.95	0	1.92	600
1959	163.724	29.95	0	0.6	600
1960	163.807	29.95	0	0.71	600
1961	163.893	29.9	0	0.61	600
1962	163.976	30	0	0.52	599
1963	164.06	30	0	0.75	600
1964	164.143	30	0	0.57	600
1965	164.226	29.95	0	0.71	600
1966	164.31	29.95	0	0.92	599
1967	164.393	30	0	1.03	599
1968	164.476	30	0	0.89	600
1969	164.56	30	0	1.43	599
1970	164.643	30	0	1.6	599
1971	164.729	30	0	1.37	599
1972	164.812	29.95	0	1.08	599
1973	164.896	29.95	0	1.13	599
1974	164.979	30	0	0.66	600
1975	165.062	30	0	0.73	599
1976	165.146	29.9	0	0.7	600
1977	165.229	29.95	0	0.57	599
1978	165.312	29.9	0	0.87	600
1979	165.396	29.95	0	0.95	600
1980	165.479	29.95	0	1.27	600
1981	165.565	29.9	0	0.96	600
1982	165.649	29.9	0	0.74	599
1983	165.732	29.95	0	0.87	599
1984	165.815	30	0	0.5	600
1985	165.899	30	0	0.59	599
1986	165.982	30	0	0.92	600
1987	166.065	30	0	1.54	600
1988	166.149	29.95	0	1.33	600
1989	166.232	30	0	1.47	600
1990	166.315	29.95	0	0.8	599
1991	166.401	30	0	0.74	599
1992	166.485	29.95	0	1.01	600
1993	166.568	30	0	0.66	600
1994	166.651	29.95	0	1.23	600
1995	166.735	30	0	1.26	599
1996	166.818	30	0	1.61	599
1997	166.901	29.95	0	1.63	600
1998	166.985	30	0	1.56	600
1999	167.068	30	0	0.89	599
[truncated: 228 more rows]

## Sheet: Channel1
Cycle	Time[h]	Ch1_cal_A01	Ch1_cal_A02	Ch1_cal_A03	Ch1_cal_A04	Ch1_cal_A05	Ch1_cal_A06	Ch1_cal_A07	Ch1_cal_A08	Ch1_cal_B01	Ch1_cal_B02	Ch1_cal_B03	Ch1_cal_B04	Ch1_cal_B05	Ch1_cal_B06	Ch1_cal_B07	Ch1_cal_B08	Ch1_cal_C01	Ch1_cal_C02	Ch1_cal_C03	Ch1_cal_C04	Ch1_cal_C05	Ch1_cal_C06	Ch1_cal_C07	Ch1_cal_C08	Ch1_cal_D01	Ch1_cal_D02	Ch1_cal_D03	Ch1_cal_D04	Ch1_cal_D05	Ch1_cal_D06	Ch1_cal_D07	Ch1_cal_D08	Ch1_cal_E01	Ch1_cal_E02	Ch1_cal_E03	Ch1_cal_E04	Ch1_cal_E05	Ch1_cal_E06	Ch1_cal_E07	Ch1_cal_E08	Ch1_cal_F01	Ch1_cal_F02	Ch1_cal_F03	Ch1_cal_F04	Ch1_cal_F05	Ch1_cal_F06	Ch1_cal_F07	Ch1_cal_F08
		BM_730_6	BM_730_6	BM_730_6	BM_730_6	BM_730_6	BM_730_6	BM_730_6	BM_730_6	BM_730_6	BM_730_6	BM_730_6	BM_730_6	BM_730_6	BM_730_6	BM_730_6	BM_730_6	BM_730_6	BM_730_6	BM_730_6	BM_730_6	BM_730_6	BM_730_6	BM_730_6	BM_730_6	BM_730_6	BM_730_6	BM_730_6	BM_730_6	BM_730_6	BM_730_6	BM_730_6	BM_730_6	BM_730_6	BM_730_6	BM_730_6	BM_730_6	BM_730_6	BM_730_6	BM_730_6	BM_730_6	BM_730_6	BM_730_6	BM_730_6	BM_730_6	BM_730_6	BM_730_6	BM_730_6	BM_730_6
		Calibrated	Calibrated	Calibrated	Calibrated	Calibrated	Calibrated	Calibrated	Calibrated	Calibrated	Calibrated	Calibrated	Calibrated	Calibrated	Calibrated	Calibrated	Calibrated	Calibrated	Calibrated	Calibrated	Calibrated	Calibrated	Calibrated	Calibrated	Calibrated	Calibrated	Calibrated	Calibrated	Calibrated	Calibrated	Calibrated	Calibrated	Calibrated	Calibrated	Calibrated	Calibrated	Calibrated	Calibrated	Calibrated	Calibrated	Calibrated	Calibrated	Calibrated	Calibrated	Calibrated	Calibrated	Calibrated	Calibrated	Calibrated
		A01	A02	A03	A04	A05	A06	A07	A08	B01	B02	B03	B04	B05	B06	B07	B08	C01	C02	C03	C04	C05	C06	C07	C08	D01	D02	D03	D04	D05	D06	D07	D08	E01	E02	E03	E04	E05	E06	E07	E08	F01	F02	F03	F04	F05	F06	F07	F08
1	0.0113889	207.64	200.82	202.72	178.7	202.22	180.8	195.74	225.97	227.71	173.91	192.57	180.49	185.28	178.04	190.83	249.23	189.87	173.97	192.07	186.81	185.66	180.11	189.56	360.95	183	174.6	180.95	187.75	183.29	174.45	192.27	384.99	180.86	180.01	187.25	189.37	184.09	178.33	176.61	317.44	181.85	176.54	180.94	198.42	208.89	192	175.28	524.47
2	0.0944444	179.91	164.66	172.98	162.03	175.48	167.99	181.58	219.24	209.85	155.11	170.88	161.34	166.48	163.42	176.69	242.73	172.04	155.86	169.92	168.92	169.41	171.82	177.96	291.82	165.31	156.71	164.27	169.19	166.22	162.21	178.83	293.03	165.17	162.5	173.71	172.84	170.9	171.9	170.65	306.42	167.46	158.85	170.79	182.43	195.94	187.53	172.54	513.95
3	0.177778	178.02	162.91	168.56	161.61	172.99	167.9	181.37	218.08	208.78	153.54	167.17	160.28	165.32	162.91	176.5	240.91	170.54	154.34	162.67	165.41	168.63	171.61	178.03	297.26	163.98	153.3	163.58	166.16	165.64	162.11	178.2	296.01	164.69	194.01	173.28	171.51	170.32	171.68	169.89	305.8	167.03	155.85	170.26	180.9	195.33	187.42	172.54	521.02
4	0.261111	177.56	162.48	167.71	161.08	172.53	167.9	181.68	216.09	207.6	152.98	166.06	159.85	165.36	163.05	176.55	242.89	169.96	153.83	162.05	164.65	168.6	171.18	178.33	301.19	163.97	153.03	162.99	165.86	165.78	161.01	178.16	295.47	164.02	192.97	172.93	170.87	170.56	171.83	169.94	302.81	166.67	155.29	169.95	180.26	196	187.07	172.65	523.53
5	0.344444	177.67	162.21	167.47	161.12	172.59	168.17	182.54	216.4	208.11	152.96	165.93	159.77	165.46	162.69	176.26	240.48	170.02	153.69	161.42	164.8	168.65	171.08	178.48	305.34	164.33	153.03	162.93	165.86	165.74	161.32	178.33	227.01	164.55	193.16	172.57	170.59	170.45	171.53	169.36	229.91	166.42	155.13	169.91	180.59	195.84	187.75	171.77	530.42
6	0.427778	177.41	162.09	167.02	160.77	172.89	167.75	182.88	216.3	208.13	153.05	166.33	159.37	165.38	162.46	176.75	240.48	169.77	153.51	161.55	164.61	168.53	170.86	178.77	300.73	164.07	153.08	162.63	165.82	165.86	161.25	178.79	217.12	164.49	192.7	172.53	170.79	170.74	171.64	169.24	222.7	166.41	155.32	169.69	180.88	196.06	188.14	171.7	529.69
7	0.511111	177.59	162.42	167.51	160.98	172.66	168.31	183.3	216.48	208.95	153.12	166.21	159.53	165.64	162.34	176.9	239.75	170.51	153.75	161.74	165.13	168.42	171	178.98	300.18	164.61	153.9	162.97	166.33	166.61	161.65	179.02	223.7	165.08	193.34	172.56	170.79	170.99	171.86	168.29	227.62	166.52	155.58	169.68	181.16	196.46	188.32	171.6	441.82
8	0.594444	178.38	162.88	167.7	161.31	173.13	168.41	183.42	216.16	209.53	153.77	166.92	159.74	165.76	162.6	177.04	239.01	172.57	154.16	161.97	165.68	169.02	171.36	179.08	301.43	164.99	153.81	163.07	166.68	166.53	162.01	179.2	221.48	165.88	193.52	173.01	171.66	171.28	172.19	168.3	226.13	166.85	155.95	170.55	181.94	196.98	188.55	170.92	439.93
9	0.677778	178.98	163.53	168.29	161.97	173.81	168.68	183.44	214.09	209.87	154.04	167.2	160.24	166.45	163.07	177.24	240.29	172.89	154.48	162.66	165.83	169.74	171.77	179.23	219.42	165.16	154.75	163.57	166.91	166.75	161.78	179.17	221.97	166.07	193.64	173.26	171.71	171.94	172.39	168.12	231.05	167.16	156.39	170.63	181.94	197.35	188.29	170.82	439.69
10	0.761389	179.27	163.64	168.65	162.12	174.22	169	182.97	215.85	210.35	154.25	167.23	160.63	166.21	163.3	177.03	239.47	173.65	154.62	162.74	166.31	169.46	171.55	178.98	220.26	165.78	154.89	163.69	167.16	167.01	162.45	178.86	229.64	166.36	193.98	173.53	171.99	171.84	172.73	167.89	232.61	167.61	156.54	170.53	182.42	197.72	188.48	170.49	439.59
11	0.847222	179.37	163.75	168.92	162.41	174.34	169.24	183.11	215.04	210.68	154.52	167.43	160.97	166.95	163.25	177.25	239.72	173.45	155.09	162.98	166.42	169.64	172.13	178.85	220.2	165.91	154.96	164.16	167.44	167.13	162.46	178.83	229.18	167	194.13	173.71	172.27	172.16	172.5	168.36	234.16	167.95	156.84	171.35	182.46	198.11	188.18	170.8	439.34
12	0.930556	179.8	164.12	169.05	162.51	174.9	169.31	183.06	217.34	210.7	154.59	167.8	160.96	167	163.53	176.82	239.74	172.87	155.21	162.97	166.18	169.8	171.97	178.62	220.33	166.22	154.79	163.91	167.77	167.54	162.31	178.46	228.06	167.08	194.3	173.91	172.2	172.41	172.6	168.5	233.64	168.41	156.87	171.26	182.42	198.2	188.41	169.98	441.29
13	1.01389	179.67	164.21	169.2	162.85	174.56	169.56	182.69	215.94	210.64	155.02	168.03	161.3	166.98	163.75	176.66	239.83	173.09	155.2	163.15	166.33	169.91	172.35	178.79	218.44	166.64	155.04	164.54	167.88	167.55	162.62	178.58	228.23	167.26	194.42	174.16	172.32	172.43	172.89	167.19	231.02	168.48	157.44	171.18	182.75	198.17	188.46	170.56	441.43
14	1.09722	180.25	164.36	169.27	163	174.47	170.29	182.76	218.06	211.36	155.15	167.75	161.46	167.14	163.8	176.52	239.73	173.57	155.12	163.13	166.42	169.99	172.19	178.84	226.18	166.45	155.01	164.48	167.5	167.45	162.49	178.67	228.18	167.15	194.19	174.12	172.78	172.53	173.03	167.28	232.03	168.45	157.49	171.59	182.69	198.5	187.85	170.11	439.57
15	1.18056	179.93	164.35	169.19	163.19	174.67	169.71	182.54	216.21	211.64	154.97	167.98	161.4	167.5	163.82	176.36	239.84	173.96	155.53	163.08	166.39	170.02	172.56	178.61	230.07	166.7	155.01	164.79	167.72	167.76	162.85	178.57	228.94	167.31	194.6	174.11	172.4	172.73	172.95	167.29	229.8	168.21	157.39	171.67	182.73	199.27	187.9	170.42	443.09
16	1.26389	179.84	164.6	169.5	163.29	174.66	169.8	182.49	215.5	211.29	154.85	168	161.52	167.09	164.03	176.41	240.08	173.61	155.2	163.14	166.26	170.3	172.52	178.82	226.58	166.49	155.11	164.96	167.84	167.73	162.96	178.59	229.66	167.12	194.77	174.36	172.64	172.63	173.2	166.71	231	168.61	157.31	171.84	182.93	198.64	187.66	170.13	443.63
17	1.34722	180.04	164.36	169.38	163.34	174.83	170.17	182.44	214.6	211.46	155.13	167.82	161.8	167.58	164.22	176.31	240.37	174.43	155.31	163.14	166.15	170.45	172.62	178.29	226.49	166.84	154.91	165.16	167.64	168.04	163.26	178.41	228.61	167.3	194.81	174.47	172.55	172.9	173.56	166.47	231.18	168.87	157.49	172.05	182.69	199.13	187.59	170.05	446.46
18	1.43056	180.18	164.42	169.39	163.41	174.75	170.09	182.43	218.44	211.97	154.66	167.84	161.96	167.67	164.4	176.24	240.28	173.98	155.34	162.81	166.24	170.72	172.85	178.26	225.12	166.48	155.26	165.03	167.99	168.09	163.4	178.5	228.66	167.41	194.62	174.36	172.37	173.24	173.7	166.61	233.44	168.43	157.21	172.12	182.93	198.91	187.95	169.85	445.16
19	1.51389	179.75	164.61	169.34	163.65	174.63	170.01	182.56	217.5	211.58	154.75	167.98	162.12	167.73	164.5	176.26	240.19	173.95	155.21	163.25	166.57	170.5	173.02	178.12	224.84	166.69	155.1	165.36	167.86	168.29	163.29	178.29	229.09	167.39	194.82	174.84	172.12	172.98	174.04	166.87	236.56	168.41	157.27	172.07	182.96	199.62	187.87	170.48	444.44
20	1.5975	180.01	164.48	169.06	163.52	174.66	170.91	182.2	218.38	210.97	154.76	167.58	162.18	167.88	164.45	176.17	241.17	175.04	154.79	163.55	166.35	170.67	173.04	178.2	224.24	166.67	154.75	165.33	167.83	168.55	163.57	178.62	229.72	167.55	194.74	174.78	172.43	173.25	173.87	166.82	232.91	168.34	157.48	172.22	182.76	199.56	187.82	169.82	445.8
21	1.68333	180.15	164.33	169.21	163.6	174.58	170.07	182.28	217.53	211.16	154.77	167.85	162.25	167.94	164.8	176.47	239.35	173.42	154.87	163.03	166.25	170.89	172.94	178.48	227.33	166.96	154.88	165.9	167.63	168.62	163.76	178.29	230.65	167.38	195.09	175.02	172.45	173.56	174.08	167.28	235.5	168.18	157.46	172.45	182.89	199.21	187.58	170.48	441.34
22	1.76667	179.98	164.05	169.23	163.79	174.42	170.56	182.44	217.99	211.21	154.88	167.97	162.21	167.98	164.59	176.52	241.03	174.13	154.69	163.12	166.6	171.13	173.45	178.57	225.28	167.03	154.86	165.55	167.95	168.54	163.86	178.56	230.72	166.94	194.82	175.18	172.26	173.65	174.13	166.54	235.48	168.11	157.41	172.55	182.52	199.25	187.86	169.53	444.5
23	1.85	180.2	164.06	169.33	163.79	174.58	170.56	182.65	218.59	211.56	154.98	167.91	162.35	168.2	165.3	176.25	241.4	174.68	155.07	163.07	166.59	171.19	173.47	178.65	226.94	166.81	154.97	165.62	167.78	168.74	163.92	178.47	230.78	167.4	194.8	174.79	172.54	173.41	174.36	167.06	235.34	168.13	157.39	172.36	182.4	199.81	188.01	169.91	441.23
24	1.93333	179.91	163.99	169.2	163.76	174.1	170.62	182.62	218.36	211.04	154.65	168.05	162.44	168.08	165.28	176.63	242.78	174.75	154.82	163.08	166.19	170.94	173.56	178.67	224.46	166.87	154.85	165.41	167.64	168.51	163.88	178.49	232.1	167.12	195.08	175.2	172.56	173.33	174.26	166.25	235.73	168.06	157.64	172.65	182.28	199.94	187.89	170.38	440.5
25	2.01667	179.62	163.97	169.31	164.01	174.31	170.83	182.66	216.68	210.8	154.43	167.9	162.21	168.19	165.26	176.56	243	173.18	154.72	163.17	166.14	171.42	173.56	178.88	225.85	166.56	154.83	165.66	167.48	168.77	164.18	178.82	230.8	167.2	195.05	175.12	172.44	173.79	174.59	166.45	235.2	167.85	157.75	172.77	182.21	199.4	187.95	169.05	440.46
26	2.1	179.84	164.03	169.11	163.93	174.15	170.9	182.67	217.35	211.17	154.43	167.72	162.5	168.21	165.21	176.67	242.45	174.48	154.87	163.02	166.28	171.38	173.84	178.87	224.16	166.32	154.77	166.04	167.86	168.93	164.41	178.36	231.22	167.13	194.98	175.08	172.64	173.63	174.99	167.54	234.35	167.95	157.57	172.59	182.28	199.77	188.17	170.19	439.57
27	2.18333	179.53	163.72	169.12	163.93	174.23	171.3	182.45	218.53	211.09	154.72	167.9	162.48	168.59	165.21	176.78	242.91	174.06	154.73	163.2	165.89	171.76	173.89	178.92	222.27	166.29	154.81	165.91	167.45	168.95	164.56	178.83	231.3	167.01	195.01	175.44	172.33	173.91	174.75	166.22	235.96	167.86	157.44	172.64	182.34	199.81	188.24	170.05	439.67
28	2.26667	179.59	163.66	169.52	164.22	174.42	171.22	182.81	217.11	210.43	154.54	167.97	162.55	168.73	166.02	176.82	240.71	174.41	154.73	163.24	166.23	171.64	174.31	179.04	221.94	166.5	154.75	165.93	167.41	169.03	164.7	178.72	231.68	167.18	195.12	175.27	172.26	173.92	175.18	166.53	236.29	167.76	157.74	172.69	182.17	200.27	188.5	169.53	439.48
29	2.35	179.64	163.76	169.4	164.18	174.74	171.35	183.27	218.14	211.06	154.28	168.03	162.76	168.53	165.77	176.78	243.16	173.83	154.74	163.31	166.12	171.4	174.43	179.27	224.3	166.25	154.6	166.03	167.66	169.02	164.92	178.99	229.7	167	195.26	175.5	172.28	174.34	175.24	167.79	236.32	167.75	157.95	172.77	182.52	200.01	188.41	169.53	441.72
30	2.43361	179.46	163.54	169.34	164.18	174	171.19	182.74	220.23	210.65	154.63	168.11	162.82	168.83	166.08	177.06	242.9	173.38	154.9	163.51	166.29	171.98	174.3	179.27	224.13	166.61	154.45	166.23	167.39	169.43	165.2	179.12	231.4	167.34	195.44	175.63	172.51	174.15	175.3	166.14	236.32	167.8	157.54	172.82	182.37	200	188.62	169.62	442.78
31	2.51944	179.38	163.83	169.31	164.46	174.35	172.01	182.97	219.14	211.56	154.53	168.09	162.81	168.92	166.05	177.04	242.03	174.29	154.72	163.57	166.16	171.76	174.55	179.01	223.77	166.59	154.57	166.61	167.76	169.46	165.03	179.43	230.37	167.03	195.18	175.58	172.33	174.38	175.44	167.19	235.93	167.49	158.11	172.9	182.19	200.33	188.68	170.26	445.51
32	2.60278	179.49	163.54	169.47	164.33	174.34	171.65	183.28	221.31	210.94	154.26	168.02	163.02	169.05	166.08	177.37	241.04	174.57	154.6	163.51	166.34	171.9	174.72	179.76	222.35	166.28	154.49	166.17	167.54	169.6	165.11	179.55	230.94	166.87	195.39	175.62	172.56	174.5	175.5	167.15	235.51	167.75	158	172.9	182.58	200.72	188.84	170.33	443.04
33	2.68611	179.37	163.72	169.41	164.17	173.95	171.41	183.32	219.6	210.95	154.45	168.47	163.11	168.87	166.48	177.36	242.87	173.82	154.68	163.5	166.4	172.18	174.75	179.67	223.28	166.25	154.58	166.34	167.58	169.48	165.63	179.34	230.38	166.84	195.11	175.7	172.37	174.61	175.67	167.55	234.54	167.61	157.69	173.48	182.32	200.53	188.64	169.74	445.59
34	2.76944	179.32	163.58	169.48	164.17	174.01	171.83	183.63	218.66	210.98	154.57	168.19	163.05	169.08	166.48	177.17	244.83	174.17	154.55	163.82	166.06	171.97	174.84	179.74	224.03	166.25	154.69	166.66	167.85	169.73	165.62	179.74	230.75	167.22	195	175.58	172.51	174.53	175.83	166.43	235.11	167.54	157.97	173.39	182.48	200.27	188.84	169.74	443.62
35	2.85278	179.67	163.5	169.55	164.58	174.1	172.2	183.78	218.39	211.19	154.26	168.44	163.32	169.05	166.59	177.64	243.1	174.28	154.62	163.95	166.23	172.15	174.77	179.68	223.2	166.32	154.83	166.68	167.58	169.79	165.61	179.51	230.59	166.96	195.18	176.16	172.69	174.58	176.2	167.41	236.49	167.43	157.92	173.52	182.08	200.75	189.34	168.76	442.97
36	2.93611	179.45	163.57	169.86	164.51	175.1	171.84	183.73	219.83	210.95	154.32	168.51	163.35	169.01	166.66	177.61	244.74	174.03	154.57	163.64	166.39	172.29	174.81	179.77	223.67	166.48	154.6	166.73	167.59	169.61	165.92	179.49	230.79	167.06	195.36	176.04	172.37	174.59	175.68	166.87	235.95	167.8	158.24	173.42	182.08	200.67	188.9	169.49	443.8
37	3.01944	179.27	163.54	169.76	164.56	173.84	172.41	183.72	220.62	210.61	154.16	168.52	163.32	169.16	166.87	177.89	246.01	173.89	154.52	164.14	166.4	172.14	175.17	180.01	221.85	166.37	154.52	166.85	167.68	169.86	165.64	180.02	231.44	166.87	195.59	176.11	172.33	174.71	176.31	168	234.91	167.56	158.22	173.59	182.21	200.57	189.14	169.87	443.78
38	3.10278	179.47	163.5	169.6	164.75	173.96	172.37	183.72	221.24	211.15	154.58	168.58	163.44	169.3	166.95	177.68	247.32	173.65	154.49	164.13	166.34	172.3	175.21	180.1	222.65	166.22	154.64	167.17	167.56	169.92	165.93	179.94	231.22	167.37	195.71	176.23	172.48	174.74	176.41	167.43	235.58	167.45	158.12	173.43	182.22	200.95	189.6	169.42	443.39
39	3.18611	179.43	163.47	169.78	164.97	174.18	172.4	184.03	220.65	211.11	154.25	168.69	163.22	169.07	166.97	177.85	245.74	174.83	154.36	163.76	166.12	172.37	175.16	180.38	222.15	166.53	154.69	166.74	167.49	169.98	166.02	180.07	231.22	167.23	195.96	176.23	172.42	175.13	176.18	167.14	234.56	167.53	158.2	173.94	182.39	201.12	189.67	169.53	441.46
40	3.26972	179.73	163.7	169.84	164.71	173.93	172.5	184.04	219.4	211.35	154.51	168.82	163.6	169.52	166.91	177.91	247.36	173.69	154.63	164.27	166.41	172.68	175.39	180.38	223.24	166.48	154.78	166.6	167.61	170.51	165.78	180.18	230.35	167.2	195.89	176.41	172.45	175.17	176.29	167	235.75	167.54	158.39	173.91	182.47	200.57	189.59	169.98	440.98
41	3.35556	179.82	163.66	169.91	164.9	174.31	173.47	184.38	220.04	211.47	154.98	168.98	163.76	169.66	167.14	178.22	244.44	175.07	154.72	164.43	166.2	172.29	175.42	180.04	222.62	166.63	154.79	167.19	167.66	170.35	166.2	180.34	230.91	167.26	195.59	176.46	172.63	175.03	176.55	167.41	234.7	167.73	158.17	174.01	182.56	200.93	189.63	169.43	441.14
42	3.43889	179.9	163.87	170.19	165.1	174.39	172.72	184.35	223.66	211.36	154.6	169.03	163.87	169.67	167.36	178.46	244.74	173.57	154.81	164.03	166.33	172.59	175.64	180.57	223.82	166.53	154.83	167.23	167.78	170.17	166.36	180.37	231.22	167.46	195.89	176.42	172.42	175.41	176.65	167.76	236.22	167.27	158.59	173.8	182.3	201.07	189.79	169.89	442.79
43	3.52222	179.7	163.85	170.21	165.06	174.13	172.6	184.38	219.84	211.21	154.72	168.9	163.73	169.74	167.45	178.39	246.25	174.88	154.8	164.34	166.49	172.45	175.69	180.79	223.91	166.98	155.09	166.85	167.67	170.33	166.46	180.42	230.39	167.3	196.06	176.31	172.7	175.08	176.34	167.22	237.1	167.5	158.58	174.01	182.38	201.17	190.01	170.73	442.61
44	3.60556	179.76	163.73	170.38	165.33	174.17	172.8	184.62	220.45	210.98	154.5	168.8	163.98	169.7	167.33	178.5	246.88	174.39	154.89	164.3	166.57	173.05	175.72	180.88	224.04	166.47	155.07	167.55	167.83	170.31	166.64	180.54	231.51	167.35	196.1	176.33	172.83	175.21	176.65	167.68	236.67	167.58	159.14	173.88	182.81	201.08	190.05	170.03	443.44
45	3.68889	179.77	163.85	170.29	165.46	174.49	173.25	184.6	220.13	211.79	154.68	169.07	163.95	169.71	167.52	178.55	244.48	174.54	154.95	164.56	166.42	172.63	175.87	180.73	225.02	167.58	154.77	167.27	167.82	170.54	166.51	180.6	230.52	167.62	196.48	176.63	172.75	175.19	176.56	167.56	236.26	167.7	159	174.1	182.07	201.3	190.18	169.82	442.88
46	3.77222	179.86	164.11	170.39	165.4	174.12	173.37	184.88	222.73	211.21	154.66	169.09	164.15	169.68	167.53	178.6	245.71	174.68	154.98	164.56	166.48	172.93	175.76	180.85	224.92	166.99	155.06	167.41	167.56	170.34	166.59	180.71	231.85	167.6	196.35	176.66	172.5	175.24	176.78	167.35	236.24	167.49	158.79	174.38	182.4	201.48	190.59	170.48	443.08
47	3.85556	180.25	164.07	170.37	165.57	174.58	173.25	184.87	221.63	211.34	154.88	169.56	164.14	170.03	167.61	178.52	247.78	174.56	155.25	164.59	166.47	172.81	175.88	181.05	223.1	167.17	155.21	167.54	167.72	170.48	166.78	180.85	231.56	167.48	196.41	176.76	172.6	175.31	176.85	167.33	236.45	167.76	159.26	174.36	182.4	201.72	190.37	170.96	442.02
48	3.93889	180.09	164.24	170.59	165.66	174.35	173.39	184.84	223.59	211.86	154.76	169.26	164.34	169.97	167.76	178.95	246.98	174.97	154.78	164.79	166.57	172.95	175.99	181.17	227.14	167.46	155.06	167.37	167.66	170.45	166.67	181.03	230.82	167.84	196.73	176.85	172.47	175.35	177.08	168.16	236.81	167.57	159.31	174.26	182.32	201.36	190.53	169.67	441.97
49	4.02222	180.09	163.99	170.79	165.87	174.4	173.27	184.87	222.02	211.83	154.92	169.3	164.35	170	167.75	179	247.44	175	155.11	164.72	166.67	172.81	176.02	181.45	227.74	167.49	155.01	167.56	167.86	170.88	166.59	181.17	231.15	167.87	196.37	176.97	172.69	175.29	176.77	168.38	237.23	167.71	159.11	174.5	182.36	201.66	190.56	169.93	443.89
50	4.10583	180.3	164.17	170.72	165.57	174.68	173.66	185.16	224.28	212.22	154.86	169.57	164.44	169.71	167.98	179.28	244.31	174.15	155.04	165.05	166.34	172.89	176.19	181.24	223.92	167.08	155.18	167.68	167.69	170.73	166.81	181.11	232.12	167.9	196.77	177.09	172.59	175.37	176.95	168.45	236.11	167.57	159.55	174.33	182.68	201.44	190.74	171.09	442.37
51	4.19167	180.42	164	170.93	165.95	174.44	173.28	185.37	224.18	212.37	155.16	169.56	164.4	169.97	167.63	179.14	244.59	175.66	154.9	164.94	166.59	172.59	176.04	181.3	223.86	167.55	154.96	167.75	167.82	170.71	166.93	181.16	232.04	167.94	196.58	177.06	172.79	175.47	177.01	168.1	236.78	166.97	159.28	174.65	182.5	201.82	190.88	170.67	442.81
52	4.275	180.28	164.11	170.79	165.86	174.47	173.46	185.39	221.39	212.24	155.09	169.77	164.62	169.94	167.84	179.04	245.81	175.68	154.99	165.21	166.57	172.69	176.22	181.67	224.91	167.46	155.02	167.7	168.02	170.59	167.08	181.31	232.07	167.78	196.68	177.06	172.76	175.57	176.83	169.05	237.01	166.73	159.28	174.35	182.59	201.18	190.68	172	442.34
53	4.35833	180.38	164.27	171.02	165.75	174.42	173.72	185.43	221.37	211.7	155.02	169.55	164.5	170.17	167.97	179.42	246.35	175.61	154.97	165.02	166.48	172.78	176.21	181.4	224.33	167.26	155.29	167.65	168.07	170.79	167.03	181.41	232.28	168.03	196.58	176.93	172.86	175.58	177.23	168.53	236.52	166.69	159.28	174.65	182.8	201.42	190.79	169.87	441.93
54	4.44167	180.76	164.17	171.31	165.91	175.1	173.51	185.46	224.06	212.77	155	169.66	164.63	169.84	168.02	179.52	247.06	175.42	155.21	165.18	166.69	173.48	176.18	181.63	224.53	167.36	155.26	167.95	168.16	170.65	167.26	181.48	231.78	168.39	196.87	177.38	173.02	175.36	177.1	169.25	238.81	166.89	159.86	174.65	182.86	201.9	191.04	170.91	441.87
55	4.525	180.44	164.33	171.27	166.03	174.28	173.67	185.69	222.56	212.81	155.3	169.59	164.42	170.22	167.99	179.51	249.81	176.08	155.31	165.33	166.69	173.04	176.32	181.91	225.08	167.37	155.11	167.84	167.88	170.74	167.28	181.58	233.18	168.21	196.88	177.27	172.88	175.68	177.18	168.43	237.14	166.95	159.68	174.36	182.8	201.52	191.02	170.32	442.14
56	4.60833	180.42	164.3	171.31	166.05	174.81	173.64	185.83	224.86	211.86	155.2	169.87	164.6	170.14	168.07	179.59	247.41	175.01	155.27	165.14	167.03	173.05	176.51	182.13	224.92	167.35	155.42	168.12	168.21	170.87	167.19	181.63	232.77	168.21	197.13	177.36	172.8	175.65	177.22	168.86	237.96	166.89	159.57	174.66	182.35	201.08	191.58	170.14	441.13
57	4.69167	180.62	164.52	171.55	166.22	174.68	174.34	185.81	222.03	212.24	155.4	169.88	164.77	170.04	168.18	179.59	246.55	175.79	155.37	165.45	166.82	173.26	176.3	181.82	224.21	167.56	155.23	168.11	168.23	170.81	167.26	181.76	232.78	168.47	196.71	177.25	172.8	175.48	177.35	169.03	237.22	167.14	159.5	174.62	182.77	201.66	191.56	171.37	441.17
58	4.775	180.87	164.54	171.39	166.38	174.37	173.6	185.83	225.2	212.58	155.14	170.09	164.97	170.08	168.23	179.7	248.47	174.51	155.13	165.6	166.86	173.28	176.51	181.93	224.63	167.69	155.24	167.95	167.64	170.53	167.24	182.06	233.53	168.56	197.14	177.2	172.8	175.85	177.45	169.26	236.44	167.09	159.57	174.75	182.76	202.03	191.42	171.31	441.93
59	4.85833	180.78	164.36	171.7	166.31	174.6	173.84	186.14	224.01	212.32	155.23	170.23	164.86	170.02	168.12	180.03	249.69	174.87	155.46	165.7	166.98	173.25	176.41	182.22	223.98	167.81	155.24	168.05	168.01	170.85	167.22	182.03	233.29	168.46	197.2	177.15	172.87	175.42	177.1	169.23	236.98	166.68	159.8	174.57	182.51	202.07	191.95	171.9	442.35
60	4.94194	180.45	164.43	171.33	166.43	174.52	173.93	185.98	224.33	212.48	156.07	170.27	164.66	170.01	167.89	179.86	247.82	175.29	155.51	165.75	166.75	173.26	176.52	182.42	224.33	167.84	155.5	167.98	168.15	170.71	167.45	182.15	233.02	168.32	196.91	177.34	172.71	175.79	177.46	170.11	237.11	166.92	159.82	174.65	182.64	201.26	191.76	173.24	441.86
61	5.02778	181.14	164.59	171.67	166.15	174.55	174.55	186.23	225.32	212.75	155.18	170.11	164.84	170.11	168.09	180.05	249.35	176.01	155.33	165.88	166.95	173.21	176.5	182.46	224.99	167.7	155.26	167.93	168.01	170.76	167.37	182.13	233.69	168.48	197.19	177.23	172.94	175.63	177.32	170.18	236.13	167.04	159.87	175.04	182.75	201.46	191.7	171.48	441.72
62	5.11111	181.1	164.54	171.81	166.35	174.39	173.81	186.22	223.07	212.9	155.5	170.37	164.63	170.23	168.13	180.07	247.31	176.12	155.29	165.82	166.71	172.97	176.44	182.23	225.98	167.72	155.35	168.52	167.96	170.89	167.34	182.32	232.66	168.58	197.38	177.43	172.77	175.59	177.27	169.9	237.96	167.13	160.22	174.71	182.54	201.47	191.86	171.61	441.65
63	5.19444	180.84	164.85	171.86	166.27	175.06	174.04	186.46	223.33	212.71	155.92	170.32	165.01	170.28	168.14	180.37	245.98	175.94	155.5	165.87	166.82	172.79	176.44	182.79	224.98	167.84	155.68	168.12	167.88	170.77	167.19	182.27	233.53	168.83	197.41	177.45	173.03	175.6	177.42	170.74	238	167	159.94	174.86	182.51	202.02	191.88	172.71	440.77
64	5.27778	181.01	164.96	171.99	166.23	174.67	174.19	186.59	226.27	213.08	155.24	170.22	164.87	170.39	168.13	180.34	248.83	175.94	155.33	166.05	166.69	173.15	176.55	182.64	225.04	168.09	155.21	168.21	167.83	170.86	167.41	182.3	233.98	168.67	197.27	177.5	172.85	175.64	177.58	169.24	238.03	167.11	160.13	174.79	182.56	201.18	191.92	171.83	441.72
65	5.36111	180.9	164.81	171.96	166.7	174.54	173.97	186.93	226.46	212.72	155.37	170.82	165.18	170.07	168.11	180.3	247.98	175.89	155.61	166.15	166.59	173.42	176.5	182.5	226.71	168.01	155.42	168.05	168.05	170.93	167.31	182.56	233.39	168.73	197.67	177.46	173.03	175.59	177.28	169.72	237.63	167.16	159.98	174.87	182.49	201.55	192.34	171.59	440.78
66	5.44444	181.11	164.98	172.51	166.49	174.69	174.38	186.9	224.14	213.34	155.56	170.67	164.94	170.23	168.56	180.22	250.21	175.87	155.6	165.99	166.66	173.22	176.31	182.83	230.45	167.99	155.53	167.96	168.15	170.83	167.53	182.83	233.62	168.78	197.73	177.38	173.02	175.54	177.28	170.68	237.45	167.42	160.39	174.85	182.6	201.77	192.44	172.36	439.8
67	5.52778	181.05	164.78	172.77	166.49	174.51	173.9	186.66	226.87	212.76	155.34	170.86	165.15	170.17	168.16	180.65	250.65	175.45	155.83	166.09	166.85	173.17	176.81	182.54	226.8	168.16	155.77	168.26	167.87	170.71	167.34	182.61	234.18	169.05	197.62	177.36	172.97	175.37	177.42	170.36	237.78	167.39	160.39	174.88	182.44	201.81	192.42	172	439.38
68	5.61111	181.06	165.04	172.15	166.59	174.78	173.82	186.89	224.45	213.27	155.46	170.73	164.83	170.07	168.23	180.51	246.87	175.59	155.77	166.16	166.85	173.05	176.92	182.93	225.76	168.02	155.36	168.23	168	170.94	167.21	182.8	234.08	168.98	197.6	177.59	173.2	175.76	177.74	170.81	237.43	167.47	160.51	174.98	182.7	202.48	192.59	173.35	439.78
69	5.69444	181.22	164.7	171.97	166.59	174.76	174.43	187.2	226.95	212.9	155.43	170.56	165.19	170.16	168.15	180.87	249.31	176.5	155.61	166.09	166.69	173.2	176.67	182.83	227.46	168.25	155.58	168.2	168.25	170.86	167.57	183.01	233.91	169.12	197.3	177.55	173.34	175.59	177.65	170.23	238.64	167.63	160.61	175.1	182.56	201.76	192.32	172.72	440.07
70	5.77806	181.29	165.02	172.12	166.47	174.78	174.31	187.22	225.64	213.06	155.82	171.14	165.13	169.76	168.39	180.88	248.09	176.49	155.83	166.32	166.88	172.94	176.69	183.14	228.28	168.27	155.63	168.47	167.96	170.69	167.49	182.75	234.9	168.8	197.54	177.61	173.06	175.71	177.61	170.47	238.83	167.45	160.61	175.16	182.62	201.38	192.74	171.58	441.2
71	5.86389	181.29	165.01	172.07	166.46	175.05	174.2	187.11	224.1	213.12	155.84	170.94	165.01	170.22	168.44	181.06	249.55	175.78	155.63	166.37	166.9	173.23	176.75	183.29	227.61	168.51	155.76	168.41	168.02	170.9	167.75	183.09	235.14	169.09	197.66	177.63	173.13	175.62	177.77	170.95	239.29	167.3	160.63	175.08	182.61	201.99	192.97	173.35	439.86
72	5.94722	181.43	164.97	172.4	166.41	174.85	174.38	187.22	223.51	212.96	155.65	170.9	165.13	170.11	168.77	181.05	248.89	176.1	155.88	166.32	166.89	173.1	176.69	183.26	228.44	167.88	156.11	168.3	168.31	170.99	167.8	183.11	234.27	168.95	197.96	177.68	173.17	175.59	177.55	171.12	238.79	167.39	160.44	175.09	182.51	202.05	192.84	172.77	440.29
73	6.03056	181.34	165.26	172.6	166.78	174.79	174.46	187.37	223.2	213.24	155.5	170.75	165.37	170.14	168.57	181.13	250.28	176.93	156.04	166.32	167.07	173.48	176.73	183.48	229.09	168.13	155.96	168.44	167.98	171.06	167.64	183.14	233.5	169.3	197.98	177.73	173.11	175.7	177.5	172.32	239	167.37	160.68	175.09	182.78	202.18	193.13	173.36	442.87
74	6.11389	181.32	165.03	172.65	166.86	174.81	174.19	187.33	225.55	213.18	155.61	170.83	165.32	169.97	168.19	181.25	249.84	176.54	156.04	166.49	166.94	173.21	176.89	183.5	232.26	168.17	155.9	168.56	167.86	170.94	167.63	183.4	234.08	169.26	198.2	177.7	173.25	175.64	177.38	171.28	239.74	167.49	160.89	175.17	182.69	201.96	193.27	173.38	441.51
75	6.19722	181.2	165.07	172.73	166.71	175.01	175.53	187.5	222.8	213.4	155.96	171.05	165.04	169.97	168.49	181.31	250.11	176.7	155.98	166.68	167.1	172.96	176.85	183.43	229.5	168.61	156.02	168.34	168.23	170.75	167.56	183.37	234.29	169.37	198.34	177.59	173.37	175.67	177.61	172.27	239.31	167.66	160.7	175.32	182.62	201.74	193.34	173.5	439.07
76	6.28056	181.42	165.22	172.72	166.79	174.67	175.57	187.5	225.17	213.33	155.74	171.02	165.43	170.08	168.55	181.44	250.36	177.15	156.02	166.45	167.1	173.05	176.49	183.53	228.68	168.11	156.03	168.69	168.31	170.82	167.62	183.42	235.64	169.28	198.04	177.54	173.29	175.77	177.7	170.98	238.19	167.57	160.82	175.18	182.9	201.79	193.17	173.95	440.39
77	6.36389	181.44	165.11	172.67	166.73	174.87	175.52	187.98	224.87	212.77	156.15	171.02	165.37	170.15	168.53	181.37	249.72	176.29	155.98	166.56	167.34	172.92	176.91	183.75	231.35	168.36	156.12	168.44	167.94	170.83	167.4	183.62	234.48	169.31	198.31	177.5	172.99	175.58	177.54	171.62	238.55	167.49	160.94	175.29	182.85	201.57	193.39	173.32	439.8
78	6.44722	181.64	165.34	172.66	166.76	175.12	175.31	187.78	226.17	212.89	156.37	171.16	165.1	170.1	168.67	181.83	250.33	177.14	156.21	166.54	167.03	172.86	176.98	183.89	231.09	168.32	156.06	168.35	168.34	170.69	167.54	183.94	234.84	169.2	198.56	177.58	173.23	175.65	177.59	171.79	239.75	167.74	161.18	175.13	182.8	201.61	193.34	174.15	438.74
79	6.53056	181.48	165.39	172.72	166.72	175.09	175.37	187.96	227.03	212.86	156	171.1	165.21	170.07	168.63	181.82	252.76	177.06	155.98	166.82	167.07	172.95	176.97	184.05	232.81	168.84	156.27	168.26	168.11	170.94	167.56	184.06	236.96	169.35	198.42	177.57	173.32	175.79	177.67	171.25	238.26	167.67	161.11	175.36	183.01	202.42	193.55	172.77	439.44
80	6.61417	181.63	165.7	172.72	166.97	175.35	175.59	188	225.02	212.75	156.25	171.14	165.21	170.1	168.35	181.91	249.45	177.31	156.19	166.98	167.3	173.24	176.86	184.15	230.81	168.43	156.53	168.46	168.42	170.68	167.56	184.09	236.15	169.35	198.4	177.73	173.39	175.5	177.74	172.55	238.28	167.83	161.1	175.26	183.19	201.45	194.04	174.55	438.87
81	6.7	181.83	165.33	172.71	167.11	175.07	175.77	188.3	227.18	213.51	156.33	171.65	165.43	170.16	168.53	181.91	250.84	177.3	156.31	166.69	167.42	173.28	176.82	184.07	230.4	168.25	156.13	168.55	168.5	171.04	167.86	183.92	236.65	169.56	198.52	177.64	173.38	175.65	177.7	172.32	238.46	167.96	161.13	175.3	183.09	201.74	193.91	174.39	440.22
82	6.78333	181.57	165.79	173.12	167.03	175.56	175.49	188.31	227.92	213.46	156.43	171.57	165.23	170.14	168.63	182.03	250.03	176.47	156.26	166.99	167.33	173.16	177.06	184.19	234.34	168.62	156.57	168.5	168.53	170.87	167.59	184.02	235.85	169.32	198.73	177.88	173.5	175.56	177.87	172.32	240.04	167.77	161.1	175.51	182.98	202.06	194.09	173.21	439.1
83	6.86667	181.6	165.55	173.17	167.13	175.28	175.72	188.41	222.98	212.81	156.11	171.53	165.22	169.95	168.86	182.36	251.61	177.07	156.15	167.05	167.65	173.37	176.97	184.35	234.11	168.79	156.42	168.35	168.6	171.13	167.86	184.31	236.5	169.45	198.98	178.04	173.33	175.45	177.83	173.01	239.52	168.22	161.17	175.22	183.28	201.59	194.03	174.53	438.5
84	6.95	181.68	165.65	173.29	167.15	175.11	175.74	188.62	226.17	213.27	156.27	171.6	165.4	169.99	168.85	182.14	250.08	176.83	156.5	167.08	167.39	173.69	177.16	184.42	236.12	168.99	156.52	168.67	168.46	170.63	167.69	184.35	235.79	169.28	198.55	177.82	173.64	175.31	177.77	172.72	239.65	168.19	161.44	175.28	183.04	201.47	194.3	174.48	439.39
85	7.03333	181.81	165.73	173.1	167.06	176.03	175.91	188.66	223.52	213.84	156.39	171.72	165.41	169.99	168.72	182.1	249.08	176.88	156.66	167.15	167.87	173.34	177.11	184.46	234.74	168.59	156.41	168.49	168.68	170.64	167.53	184.35	237.5	169.63	198.51	177.95	173.63	175.94	177.98	172.59	238.45	167.87	161.43	175.4	183.29	201.96	194.51	175.38	440
86	7.11667	181.62	166.07	173.36	167.24	175.34	175.73	189.03	225.52	213.24	156.66	171.81	165.43	170.07	168.93	182.67	247.17	176.9	156.74	167.4	167.44	173.01	176.94	184.51	233.79	168.6	156.2	168.72	168.69	170.99	167.72	184.55	237.08	169.55	198.79	177.89	173.83	175.81	177.85	172.81	239.83	167.98	161.54	175.26	183.23	201.43	194.51	174.39	438.16
87	7.2	181.65	165.86	173.49	167.38	175.39	176.05	188.86	223.86	213.49	156.44	171.51	165.57	170.23	168.77	182.53	249.65	177.68	156.6	167.18	167.63	173.31	176.88	184.58	235.76	168.86	156.47	168.66	168.66	170.7	167.89	184.76	237.24	169.45	199.1	178.19	173.7	175.79	177.89	172.94	238.39	168.26	161.23	175.6	183.31	201.69	194.74	173.65	438.44
88	7.28333	182	165.79	173.77	167.21	175.81	175.99	188.95	227.82	212.81	156.45	171.76	165.68	170.13	168.96	182.63	250.66	177.63	156.98	167.52	167.86	173.15	177.06	184.75	235.64	168.54	156.62	168.36	168.82	171.05	167.71	184.69	238.24	169.61	199.04	178.08	173.77	175.52	177.98	172.7	238.73	167.92	161.87	175.31	183.29	201.82	194.59	174.32	438.26
89	7.36667	181.8	165.99	173.76	167.23	175.52	176.17	189.24	227.08	213.28	158.2	171.88	165.45	170.12	168.94	182.8	254.28	177.93	156.78	167.44	168.12	172.98	177.53	184.77	236.91	169.08	156.78	168.64	168.86	170.76	167.74	184.85	238.59	169.54	198.98	177.97	174.05	175.75	178.14	173.19	238.35	168.15	161.98	175.41	183.37	201.77	194.47	174.2	438.81
90	7.45028	181.97	166.22	173.51	167.28	175.82	176.22	189.19	229.64	213.23	156.59	171.84	165.43	170.41	168.8	182.7	250.67	177.73	156.88	167.59	168.01	173.34	177.19	185.18	249.6	168.74	156.68	168.55	169.08	171.07	168.05	184.97	237.75	169.64	198.71	178.12	174.11	175.72	177.97	173.17	242.61	168.23	161.89	175.41	183.26	201.81	194.72	176.13	438.35
91	7.53611	181.78	165.97	174.03	167.45	175.92	175.63	189.57	225.15	213.69	157.34	171.93	165.67	169.92	169.05	183.08	252.12	177.99	157.06	167.5	167.97	173.42	177.2	184.91	231.36	168.69	157	168.58	169	171.07	167.88	185.18	238.5	169.69	198.88	177.98	174.19	175.95	178.26	173.44	240.95	168.05	161.89	175.43	183.51	201.74	195.07	175.78	438.72
92	7.61944	181.87	166.39	173.73	167.61	175.81	176.18	189.56	226.31	213.33	156.84	172.08	165.84	170.07	169.23	183.25	248.93	177.19	157.08	167.72	168.14	173.1	177.41	184.95	233.66	169.07	156.89	168.73	169.13	171.42	168.15	185.36	237.94	169.65	198.87	178.27	174.27	175.83	178.03	173.95	241.79	168.37	161.96	175.33	183.61	201.75	194.84	174.91	438.06
93	7.70278	181.86	166.4	173.78	167.23	175.87	176.18	189.87	226.75	213.43	157.08	172.29	165.52	170.18	169.14	183.29	250.95	178.26	156.94	167.6	168.01	173.2	177.36	185.48	234.13	168.61	156.82	168.78	169.04	171.04	168.17	185.21	237.94	169.51	198.97	177.99	174.26	175.99	178.19	174.11	242.17	168.34	161.76	175.63	183.53	201.72	195.47	174.88	443.14
94	7.78611	182.02	166.3	173.84	167.55	176	176.46	189.64	227.47	213.36	157.16	172.17	165.63	170.3	169	183.22	252.33	177.52	157.18	167.77	168.03	173.47	177.48	185.4	233.78	168.73	157.12	168.85	169.15	171.08	168.02	185.34	237.28	169.92	199.2	178	174.35	175.98	178.27	173.39	242.15	168.51	161.85	175.2	183.81	201.97	195.45	176.2	442.76
95	7.86944	181.94	166.55	174.05	167.67	175.97	176.28	189.92	226.55	213.31	157.01	172.23	165.56	170.32	169.05	183.46	250.93	178.36	157.21	168.04	168.25	173.32	177.35	185.53	233.01	168.71	157.1	169.12	169.43	171.22	168.2	185.54	238.91	170.12	199.54	178.09	174.24	175.71	178.24	173.8	240.92	168.65	161.99	175.66	183.72	201.9	195.48	176.6	441.66
96	7.95278	182.07	166.8	173.9	167.95	176.06	177.13	190.01	227.51	213.16	157.38	172.2	165.86	170.3	169.01	183.6	250.43	177.6	157.32	168.08	168.26	173.69	177.65	185.59	236.64	169.26	157.29	168.92	169.61	171.32	168.23	185.62	238.42	169.76	199.3	178.29	174.42	176.08	178.4	174.34	242.78	168.58	162.6	175.86	183.69	201.91	195.59	175.61	443.24
97	8.03611	182.11	166.57	174.05	167.88	176.54	176.47	190.24	225.36	213.04	158.25	172.39	165.92	170.58	169.19	183.65	250.94	177.85	157.72	168	168.4	173.58	177.49	185.68	234.6	169.05	157.42	169.08	169.41	171.11	168.36	185.65	237.92	170.05	199.25	178.31	174.72	176.05	178.63	174.09	241.73	168.71	162.25	175.55	183.84	202.17	195.55	175.05	443.86
98	8.11944	182.13	166.83	174.17	167.77	176.23	176.49	190.17	230.78	213.29	157.25	172.3	165.79	170.54	169.35	183.65	251.95	177.17	157.5	168.06	168.69	173.64	177.56	185.87	234.29	168.96	157.86	169.14	169.3	171.37	168.53	185.67	239.67	169.82	199.45	178.34	174.65	176.34	178.45	173.54	242.92	168.92	162.32	175.66	183.9	201.87	195.82	175.76	442.32
99	8.20278	181.86	166.9	174.23	167.82	176.46	176.51	190.68	228.7	213.5	157.5	172.38	166.09	170.29	169.44	183.91	252.32	177.45	157.81	168.37	168.56	173.62	177.67	186.09	232.39	168.92	157.29	169.57	169.7	171.31	168.44	185.92	239.91	169.98	199.51	178.61	174.89	176.23	178.79	174.35	242.03	169.02	162.35	175.9	184.23	201.98	196.2	175.54	444.88
100	8.28639	182.02	167.02	174.45	168.01	176.98	176.56	190.48	227.36	213.36	157.48	172.76	166.01	170.56	169.54	183.96	250.99	177.73	157.87	168.55	168.62	173.87	177.54	186.23	234.61	169.17	157.85	169.32	170.04	171.36	168.66	185.97	240.57	170.1	199.72	178.52	174.94	176.27	178.55	174.66	243.24	169.02	162.41	175.92	184.22	201.85	195.94	176.49	441.72
101	8.37222	182.28	167.48	174.48	167.66	176.55	176.58	190.41	227.07	213.16	157.67	172.63	166.29	170.74	169.62	183.9	250.66	177.68	157.88	168.27	168.83	173.64	177.94	186.21	236.36	168.98	157.68	169	170.09	171.62	168.65	186.21	242.07	169.94	199.89	178.58	175.11	176.28	178.56	174.27	242.73	168.87	162.3	175.9	184.56	201.8	196.33	176.23	443.66
102	8.45556	182.27	167.11	174.6	167.93	176.56	176.76	190.59	226.71	213.25	157.87	172.71	166.11	170.65	169.42	184.17	252.69	178.14	157.86	168.46	168.81	173.64	177.67	186.29	232.77	168.93	157.73	169.47	169.83	171.61	168.55	186.05	241.9	170.16	199.58	178.5	174.95	176.15	178.67	174.37	242.47	169.07	162.57	175.94	184.32	202.24	196.25	176.96	441.55
103	8.53889	182.16	167.36	175.02	167.95	176.85	177.04	190.93	226.87	213.41	157.79	172.79	166.01	170.63	169.94	184.53	251.86	177.42	158.18	168.49	169.09	173.62	177.81	186.38	234.95	169.41	157.74	169.32	170.21	171.6	168.5	186.43	242.96	169.87	200.14	178.58	175.11	176.29	178.67	175.24	242.6	168.89	162.74	175.93	184.44	201.83	196.38	177.48	441.16
104	8.62222	182.33	167.45	174.67	168.09	176.85	176.82	190.76	226.86	213.66	158.15	172.82	166.58	170.96	169.62	184.41	251.58	177.87	158.25	168.59	168.97	173.67	177.92	186.67	236.64	168.91	157.99	169.33	170.24	171.51	168.69	186.51	242.77	169.9	200.07	178.79	175.09	176.43	178.79	174.86	244.28	169.1	162.86	176.13	184.51	202.34	196.61	176.19	441.05
105	8.70556	182.52	167.6	174.93	168.31	177.11	176.85	190.95	228.49	213.9	158.02	172.8	166.52	170.74	169.81	184.77	252.12	176.76	158.19	168.71	169.15	173.76	178.08	186.61	242.51	169.21	158.04	169.57	170.19	171.84	168.95	186.65	242.58	170.3	199.85	178.98	175.31	176.52	179.16	174.62	243.14	169.21	162.85	176	184.37	202.7	196.93	176.97	441.68
106	8.78889	182.18	167.52	174.92	168.08	177.25	177.06	191.54	225.5	213.19	158.93	173.03	166.58	171.15	169.79	184.58	252.15	178.26	158.38	169	169.23	174.07	177.98	186.87	242.62	169.33	158.44	169.72	170.64	171.76	168.81	186.93	242.1	170.14	200.28	178.85	175.22	176.38	178.96	175.52	241.62	169.56	163.09	176.35	184.72	202.51	196.77	177.26	440.71
107	8.87222	182.15	167.78	175.13	168.35	177.13	177.13	191.18	227.6	213.68	158.09	173.04	166.75	170.84	170	184.84	251.81	178.5	158.39	168.9	169.16	174.24	178.32	187.06	244.12	169.27	158.44	169.39	170.53	171.74	168.88	186.92	241.31	169.95	200.15	179.03	175.7	176.76	179.06	175.75	240.56	169.36	162.77	176.17	184.99	202.51	196.97	177.07	441.5
108	8.95556	182.39	167.83	175.11	168.35	177.39	177.11	191.37	226.92	213.85	158.46	173.28	167.27	171.06	169.93	185.02	251.99	178.69	158.68	168.92	169.49	174.08	178	187.03	242.41	169.1	158.32	169.71	170.53	171.96	168.8	186.9	242.68	170.16	200.25	178.78	175.48	176.55	179.18	175.03	242.61	169.51	162.98	176.45	184.69	202.68	197.11	177.92	440.7
109	9.03889	182.33	167.94	175.19	168.5	177.22	177.4	191.55	229.34	213.41	158.4	173.6	166.86	171	169.91	184.86	251.56	178.1	158.87	168.95	169.74	174.46	178.1	186.7	245.57	168.93	158.58	169.49	170.84	172.57	169.06	187.35	242.87	170.15	200.32	179.18	175.82	176.74	179.33	175.47	241.76	169.51	163.08	176.47	184.91	202.76	197.37	177.22	441.43
110	9.1225	182.36	167.83	175.31	168.45	177.58	177.4	191.91	228.49	213.78	158.62	173.5	166.72	170.85	169.98	185.04	248.69	177.88	158.86	169.26	169.92	173.97	178.55	187.25	241.38	169.47	158.62	169.85	171.03	172.1	169.14	187.21	243.53	170.1	200.49	179.01	175.75	176.67	179.24	175.31	242.36	169.83	163.27	176.25	185.29	202.62	197.34	176.61	440.76
111	9.20833	182.33	168.18	175.5	168.77	177.35	177.55	191.67	226.43	214.03	158.85	173.76	167.09	171.64	170.12	185.11	251.6	178.68	158.63	169.22	170.13	174.38	178.56	187.34	243.44	169.39	158.69	169.92	170.95	172.45	169.31	187.41	244.53	170.24	200.66	179.16	175.96	176.99	179.39	175.9	242.51	169.71	163.36	176.58	185.12	202.77	197.48	178.15	441.53
112	9.29167	182.36	168.26	175.39	168.7	177.64	177.47	191.67	227.28	213.64	158.68	173.67	168.16	171.23	170.36	185.19	251.42	177.33	159.09	169.36	169.92	174.34	178.71	187.2	243.32	169.66	158.65	170.06	171.03	172.22	169.47	187.53	243.57	170.31	200.78	179.34	176.17	177.08	179.37	176.4	242.94	170.2	163.63	176.68	185.14	203.11	197.71	177.79	441.42
113	9.375	182.41	168.44	175.56	168.87	177.9	177.45	191.93	228.03	213.36	158.57	173.89	167.18	171.27	170.39	185.51	253.18	177.54	159.16	169.48	170.15	174.58	178.58	187.57	243.49	169.25	159.1	170.21	171.14	172.34	169.59	187.5	243.01	170.47	200.63	179.43	176.17	177.21	179.56	176.38	242.96	170	163.51	176.54	185.33	202.59	197.83	177.76	440.81
114	9.45833	182.66	168.57	175.54	169.15	178.06	177.61	192.04	228.07	213.53	159.62	173.64	167.38	171.66	170.35	185.33	252.07	179.08	159.37	169.43	170.22	174.74	178.79	187.59	255.17	169.47	159.14	170.1	171.09	172.45	169.51	187.68	247.15	170.52	200.52	179.66	176.33	177.06	179.64	176.35	243.06	170.23	164.07	176.7	185.43	203.51	197.91	177.64	442.85
115	9.54167	182.81	168.73	175.84	169.17	178.2	177.71	192.53	225.89	213.9	158.98	173.89	167.92	171.37	170.32	185.63	252.45	178.55	159.39	169.8	170.51	174.88	178.9	187.62	244.5	169.58	159.31	170.77	171.24	172.56	169.62	187.62	246.21	170.27	200.7	179.46	176.44	177.14	179.73	176.11	244.98	170.31	164.06	176.92	185.52	202.64	198.02	178.7	443.48
116	9.625	182.44	168.8	175.81	169.07	177.98	178.22	192.65	224.78	213.62	159.59	173.87	167.67	171.57	170.58	185.86	252.07	178.94	159.34	169.99	170.69	174.86	179.29	188.06	245.57	169.44	159.31	170.16	171.77	172.68	170.33	188.01	246.21	170.51	201.29	179.84	176.65	177.27	179.81	176.52	245.7	170.5	163.79	176.95	185.81	203.25	198.13	177.31	444.33
117	9.70833	182.58	168.67	176.08	169.41	178.3	178.1	192.28	226.55	213.84	159.5	173.89	167.75	171.58	171.24	185.73	250.66	177.85	159.78	169.88	170.65	175	179.29	187.86	244.41	169.51	159.43	170.76	172.21	172.95	169.92	187.87	244.61	170.36	201.39	180	176.38	177.67	179.75	176.23	244.33	170.4	163.66	176.74	185.88	203.16	198.13	177.99	441.58
118	9.79167	182.77	169.06	176.18	169.22	178.49	178	192.77	226.45	214.16	159.43	174.29	167.27	171.58	170.94	186.11	250.8	178.38	160.01	170.16	170.64	174.97	179.16	188.06	244.49	169.77	159.48	170.68	171.73	173.03	170.08	187.94	247.26	170.59	201.56	180.06	176.99	177.76	180	177.42	245.59	170.94	164.03	177.1	185.85	203.61	198.57	177.27	442.21
119	9.875	182.71	169.18	175.98	169.57	178.71	178.55	192.79	228.22	213.79	159.95	174.58	168.08	171.83	170.86	186.21	252.61	178.87	159.89	170.24	171.2	175.13	179.29	188.26	247.32	169.3	159.65	170.82	171.84	172.93	170.1	187.95	249.75	170.53	201.52	180.21	176.92	177.52	180.29	177.12	243.93	171.02	163.98	177.1	185.97	203.68	198.48	178.54	442.22
120	9.95861	182.88	169.37	176.24	169.14	178.68	178.24	192.82	229.27	214.04	160.75	174.55	169.01	171.93	171.15	186.18	253.15	179.01	160	170.13	171.36	175.16	179.5	188.24	244.53	169.95	159.72	170.77	172.28	173.21	170.35	188.29	248.55	170.79	201.76	180.15	177.04	177.99	180.14	176.64	244.45	170.91	163.98	177.51	186.08	203.66	198.68	179.02	445.63
121	10.0444	182.68	169.4	176.32	169.82	178.66	178.5	193.02	227.86	214.56	159.99	174.71	168.11	172.22	171.35	186.13	251.36	178.4	160.23	170.23	171.1	175.09	179.75	188.53	254.74	169.83	160.03	170.92	172.21	173.19	170.01	188.54	249.9	170.53	201.61	180.31	177.44	177.83	180.2	176.87	244.12	171	164.18	177.7	186.6	203.55	198.69	178.82	442.45
122	10.1278	183.01	169.53	176.78	169.84	179.02	178.41	193.21	225.66	214.1	160.37	174.62	168.16	172.2	171.49	186.58	250.52	179.19	160.38	170.43	171.43	175.55	179.86	188.49	259.61	169.55	160.04	171.15	172.43	173.41	170.47	188.82	249.95	171.08	201.69	180.47	177.51	178.13	180.7	177.14	246.11	170.95	164.16	177.6	186.55	204.14	198.83	177.94	442.29
123	10.2111	182.85	169.97	177.07	170.22	179.55	178.8	193.69	226.99	214.61	160.26	175.06	168.15	172.31	171.46	186.58	252.82	178.58	160.69	170.55	171.57	175.51	179.93	188.56	252.41	169.65	160.16	170.96	172.52	173.81	170.67	188.61	248.44	171.19	201.76	180.55	177.51	178.18	180.86	177.23	244.35	171.22	164.27	177.89	186.84	203.63	198.97	179.03	442.93
124	10.2944	183.14	169.78	176.9	170.26	179.28	178.66	193.48	228.63	214.16	160.17	174.93	168.85	172.31	171.43	186.66	252.78	178.88	160.66	170.73	171.59	175.75	180.09	188.97	261.99	170.03	160.5	171.53	172.68	173.93	170.89	188.88	248.1	171.18	202.28	180.83	177.52	178.32	180.65	177.54	246.61	171.04	165.03	177.79	186.82	204.42	199.21	178.78	443.97
125	10.3778	183.15	170.18	176.7	169.97	179.35	179.19	193.49	230.56	214.22	160.96	175.03	168.39	172.55	171.6	186.72	251.26	179.19	160.88	171.15	171.99	175.56	180.22	189.21	254.66	169.86	160.77	171.68	172.99	173.88	170.99	188.97	250.89	171.09	202.02	180.66	177.61	178.36	180.68	177.57	242.92	171.46	164.67	177.73	187.11	204.05	199.35	179.33	444.26
126	10.4611	183.24	170.28	177.25	170.35	179.43	179.05	193.82	230.98	214.66	160.59	175.31	168.8	172.71	171.77	186.97	251.9	179.02	161.22	170.79	171.96	175.99	180.4	188.9	259.9	170.08	160.64	171.63	173.2	173.93	171.12	189.14	248.22	170.88	202.11	180.98	177.9	178.71	181.25	177.96	246.02	171.57	164.77	178.32	187	204.57	199.57	179.42	443.92
127	10.5444	183.21	170.22	177.26	170.61	179.95	179.59	193.81	228.76	214.08	160.86	175.42	168.83	172.71	171.99	187.06	254.41	178.9	161.24	170.8	172.18	175.96	180.12	189.32	258.63	169.81	161	171.38	173.04	174.27	170.97	189.13	249	171.05	202.48	180.9	178.2	178.51	180.97	177.48	247.84	171.45	165.01	178.16	187.48	204.91	199.57	179.31	441.7
128	10.6278	183.34	170.44	177.12	170.66	179.94	179.24	194.1	230.93	214.18	160.98	175.47	168.95	173.17	172.16	187.49	253.12	179.68	161.29	170.99	172.22	176.18	180.47	189.21	267.08	170.29	160.9	172.44	173.42	173.99	171.19	189.27	250.64	171.29	202.4	180.81	177.94	178.84	181.24	177.95	248.94	171.82	165.27	178.32	187.43	204.78	199.5	179.26	445.03
129	10.7111	182.95	170.71	177.36	170.89	179.73	179.63	194.19	229.33	214.3	161.29	175.15	169.26	173.05	172.29	187.56	255	179.21	161.1	171.39	172.38	176.26	180.53	189.31	258.52	170	160.99	172.09	173.28	174.14	171.21	189.51	248.69	171.37	202.41	181.29	178.42	179.05	181.39	178.03	245.12	171.88	165.14	178.37	187.65	204.64	199.67	179.92	445.56
130	10.7947	183.24	170.72	177.36	170.87	180.21	179.53	194.32	227.53	215.07	161.27	175.59	169.35	174.05	172.47	187.42	251.77	179.45	161.5	171.32	172.46	176.18	180.97	189.59	261.13	170.12	161.34	172.04	173.81	174.09	171.72	189.68	248.43	171.4	202.43	181.4	178.53	179.18	181.63	178.81	246.83	172.05	165.22	178.34	187.53	204.81	200.21	181	446.27
131	10.8806	183.34	170.76	177.49	170.67	180.18	179.89	194.32	230.95	214.42	161.31	175.65	169.74	173.27	172.47	187.65	251.35	179.03	161.42	171.46	172.62	176.76	180.83	189.36	257.84	170.3	161.5	171.9	173.58	174.64	171.62	189.71	249.22	171.44	202.47	181.5	178.64	179.2	181.61	177.96	247.83	172.35	165.37	178.6	187.9	204.94	200.32	180.29	444.51
132	10.9639	183.6	171.12	177.8	171.14	180.53	179.91	194.67	228.6	215.06	161.41	175.87	169.47	173.63	172.75	187.91	250.21	179.83	161.91	171.41	172.83	176.87	180.89	190.05	256.41	170.53	161.52	172.45	174.19	174.73	171.64	189.74	250.85	171.69	202.76	181.67	178.66	179.36	181.82	179.12	245.82	172.25	165.3	178.48	187.81	205.29	200.26	180.21	444.12
133	11.0472	183.53	171.24	177.92	171.32	180.74	180.16	194.58	231.5	214.78	161.44	176.04	169.78	173.47	172.67	187.87	251.36	180.15	161.9	171.82	172.99	176.73	181.22	189.73	257.93	170.32	161.8	172.73	173.91	174.92	172.14	190.06	251.92	171.36	203.12	181.5	178.87	179.3	181.74	179.07	244.92	172.53	165.64	178.86	188.26	205.23	200.52	179.9	444.36
134	11.1306	183.6	171.13	178.12	171.74	180.9	180.34	194.82	230.44	214.93	161.85	176.08	169.52	173.84	172.98	187.93	253.29	179.93	162.1	171.89	173.23	176.86	181.23	189.82	258.78	170.41	161.87	172.54	174.19	175.03	171.81	190.2	251.98	171.44	202.88	181.45	179.1	179.64	181.99	178.59	245.73	172.5	165.56	178.93	187.97	205.26	200.34	179.52	446.68
135	11.2139	183.71	171.54	178.14	171.71	180.96	180.36	195.11	230	215.28	162.02	176.13	169.76	173.68	173.26	188.28	255.29	179.95	162.33	171.95	173.26	177.14	181.46	190.04	257.09	170.85	161.99	172.38	174.22	174.98	172.06	190.36	249.15	171.72	202.99	182.25	179.33	179.89	182.29	179.23	246.54	172.85	165.63	179	188.22	205.87	200.49	179.9	445.26
136	11.2972	184.07	171.6	178.13	171.99	181.66	180.49	195.16	230.4	214.8	162.05	176.37	169.97	174.07	173.33	188.46	254.62	180.09	162.23	172.13	173.4	177.3	181.59	190.22	260.02	170.65	161.92	173.02	174.78	175.39	172.29	190.39	250.32	171.71	203.6	182.34	179.23	179.8	182.57	179.89	246.76	172.83	166.17	179.53	188.32	205.78	201.11	180.34	445.05
137	11.3806	183.74	171.9	178.29	171.96	181.64	180.61	195.29	229.2	214.9	162.09	176.58	170.35	174.29	173.23	188.52	254.49	179.67	162.48	172.53	173.69	177.24	181.71	190.16	258.5	170.74	162.41	173.33	174.63	175.63	172.49	190.54	252.42	171.88	203.38	182.27	179.48	179.97	182.43	178.74	246.05	172.77	165.99	179.34	188.62	205.81	201.04	180.78	446.41
138	11.4639	183.65	171.99	178.24	171.98	181.81	180.47	195.45	229.7	214.94	162.25	176.47	170.31	174.22	173.57	188.35	255.14	180.51	162.73	172.44	173.97	177.41	181.62	190.31	257.79	170.8	162.4	173.14	174.85	175.76	172.47	190.66	250.79	171.83	203.53	182.36	179.94	180.21	182.66	181.03	246.02	173.02	166.07	179.51	189.09	206.07	201.08	180.89	446.82
139	11.5472	184.02	172.28	178.85	172.38	181.6	181.13	195.45	231.32	215.6	162.58	176.74	170.39	174.59	173.57	188.64	252.51	180.43	162.62	172.6	173.92	177.86	182.15	190.62	258.18	170.74	162.64	173.13	174.76	175.86	172.68	190.75	250.78	171.75	203.79	182.43	179.95	180.14	182.55	179.88	247.74	173.3	166.17	179.41	188.75	206.38	201.33	180.2	449.64
140	11.6308	184.26	172.38	178.93	172.61	181.83	181.09	195.55	231.22	215.33	163.01	176.82	170.42	174.67	174.06	188.93	253.34	180.26	162.89	172.61	174.03	177.73	182.24	190.81	259.21	171.17	162.72	173.52	175.27	176.19	172.89	191.1	251.13	171.89	203.89	182.79	179.85	180.52	182.84	179.08	246.64	173.37	166.17	179.94	189.58	206.15	201.21	181	447.76
141	11.7167	184.01	172.3	178.91	172.49	181.79	181.11	195.89	232.63	215.41	163	176.88	170.77	175.04	174.11	188.9	251.98	180.65	163.07	172.83	174.33	178.26	182.3	190.84	258.78	171	163.06	173.59	175.37	176.16	172.94	191.05	251.26	171.99	203.95	183.08	180.15	180.71	183.05	179.88	248.81	173.49	166.52	179.95	189.39	206.19	201.38	180.28	447.64
142	11.8	184.27	172.58	179.06	172.71	181.98	181.44	195.72	231.92	215.17	163.3	177.18	170.69	174.85	174.21	188.72	253.47	179.9	163.71	173.14	174.64	178.1	182.66	190.86	258.06	171.14	163.14	173.7	175.6	176.19	172.85	191.35	249.47	172.39	204.22	182.85	180.37	180.66	183.06	179.69	248.11	173.65	166.49	180.15	189.36	206.09	201.68	180.46	449.65
143	11.8833	184.2	172.72	178.99	172.83	182.03	181.42	196	231.67	214.99	163.15	177.22	170.98	175.2	174.51	189.25	254.42	180.25	163.59	173.14	174.37	178.08	182.61	191.03	259.86	171.46	163.26	174.32	175.71	176.68	173.32	191.29	254.35	172.48	203.7	183.26	180.37	180.87	183.36	179.67	247.79	173.8	167.36	180.35	189.37	206.44	201.88	180.85	445.44
144	11.9667	184.27	172.88	179.46	173.11	182.62	181.78	196.41	230.76	215.65	163.37	177.26	172.04	175.21	174.37	189.32	254.36	180.74	163.96	173.01	174.82	178.87	182.88	191	259.73	171.27	163.56	173.91	175.87	176.64	173.5	191.4	253.15	172.63	204.59	183.25	180.92	181.06	183.52	179.83	251.91	174.18	166.97	180.32	189.73	206.91	201.81	181.61	449.69
145	12.05	184.38	173.14	179.39	173.27	182.51	181.72	196.37	230.82	215.72	163.71	177.36	171.23	175.85	174.54	189.38	256.23	180.69	163.82	173.15	174.89	178.52	182.91	191.39	258.47	171.31	163.6	173.89	175.83	177.05	173.56	191.78	252.29	172.68	204.39	183.56	180.47	181.47	183.93	179.7	251.15	174.06	166.99	180.62	189.9	207.21	202.22	181.6	449.58
146	12.1333	184.4	173.21	179.64	173.39	182.94	182.08	196.61	229.75	215.54	164.11	177.48	171.75	175.56	174.84	189.51	254.66	181.17	163.99	173.32	175.09	178.83	182.97	191.42	258.52	171.62	164.02	174.45	176.22	177.32	173.82	191.74	254.07	172.57	204.21	183.73	181.13	181.55	183.84	180.73	249.77	174.05	167.11	180.89	190.26	206.92	202.1	181.89	448.16
147	12.2167	184.73	173.48	179.86	173.59	182.87	182.32	196.85	230.57	215.86	163.93	177.45	171.95	175.72	174.84	189.73	254.19	181.71	163.98	173.58	175.18	178.46	183.3	191.61	257.92	171.47	164.06	174.72	176.59	177.12	174.24	191.72	251.94	172.73	204.89	183.77	181.28	181.65	183.74	180.47	251.28	174.51	167.42	181.14	190.35	207.5	202.35	181.39	447.64
148	12.3	184.83	173.66	179.78	173.96	182.86	183.09	196.72	231.28	216.15	164.25	177.78	171.9	175.99	175.07	190.05	254.99	180.9	164.38	173.69	175.77	179.11	183.53	191.65	260.54	171.83	164.26	174.82	176.81	177.27	174.12	192.04	252.93	173.19	204.6	183.82	181.45	181.87	184.24	181.12	251.89	174.63	167.19	180.86	190.4	207.09	202.76	181.53	448.82
149	12.3833	184.79	173.72	179.94	173.73	183.32	182.26	196.86	232.88	216.16	164.58	177.89	172.11	175.92	175.5	189.99	256.41	181.38	164.55	174.09	175.66	179.39	183.6	191.8	260.14	171.85	164.01	174.86	176.9	177.54	174.44	192.16	253.27	172.84	205.32	183.94	181.5	182.03	184.05	181.2	252.98	174.96	167.6	181.25	190.76	207.94	202.67	182.68	446
150	12.4669	184.98	173.85	180.05	173.89	183.33	182.77	197.16	232.72	216.03	164.62	178.25	172.13	176.18	175.22	190.17	252.65	180.82	164.74	174.07	175.82	179.38	183.49	192.18	259.03	172.06	164.66	175.23	177.08	177.63	175.05	192.29	256.72	172.92	205.22	184.06	181.62	182.28	184.48	180.64	252.91	174.84	167.56	181.23	190.74	207.96	202.94	181.2	448.29
151	12.5528	185.09	174.18	180.44	174.1	183.69	182.85	197.34	232.97	216.13	164.52	178.25	172.92	176.39	175.31	190.31	255.19	181.35	164.66	174	175.86	179.72	183.77	192.19	260.83	172.14	164.58	175.18	177.29	177.82	174.66	192.47	253.25	172.94	205.58	184.4	181.75	182.34	184.71	180.85	253.75	175.07	168.09	181.52	190.83	207.74	202.91	181.1	447.71
152	12.6361	185.21	174.28	180.33	174.19	183.76	182.96	197.42	229.52	215.87	164.65	178.39	172.62	176.78	175.66	190.58	254.63	180.94	164.84	174.37	175.92	179.75	184.11	192.2	259.57	172.32	164.72	175.54	177.34	177.8	174.78	192.56	260.49	173.23	205.03	184.5	182.08	182.56	184.68	181.32	253.26	175.14	167.87	181.63	191.3	208.44	202.97	183.04	446.84
153	12.7194	185.31	174.36	180.33	174.45	183.84	183.19	197.82	232.33	216.53	164.94	178.39	175.01	176.82	175.86	190.65	255.49	182.11	165.12	174.25	176.37	180.01	184.15	192.28	260.34	172.15	165.25	175.5	177.52	178.02	175.11	192.63	261.15	173.16	205.39	184.65	182.31	182.94	184.85	180.59	254.1	175.62	167.81	181.79	191.38	208.89	203.1	180.95	445.48
154	12.8028	185.35	174.64	180.49	174.58	184.27	183.53	197.84	231.15	216.74	165.23	178.11	173.01	177.02	175.76	190.82	255.76	182.19	165.32	174.71	176.52	179.96	184.52	192.63	259.55	172.3	165.14	175.68	177.67	178.33	175	193.1	263.14	173.26	205.48	184.7	182.46	182.83	185.25	181.9	251.12	175.78	168.29	182.07	191.28	208.38	203.23	183.24	449.48
155	12.8861	185.32	174.92	180.85	174.6	184.22	183.4	198.02	229.4	216.24	165.13	178.65	173.13	176.92	176.17	190.62	254.82	181.92	165.68	174.42	176.63	180.3	184.58	192.64	262.15	172.36	165.41	175.91	177.92	178.46	175.36	193.06	265.56	173.45	205.52	185.13	182.49	183.33	185.25	181.57	253.23	175.67	168	181.99	191.53	208.8	203.48	181.97	446.95
156	12.9694	185.75	175.37	180.96	175.02	184.42	183.31	198.06	230.37	216.58	165.28	178.82	173.14	177.07	176.43	191.09	255.46	182.33	165.48	174.85	176.73	180.36	184.89	192.83	260.91	172.55	165.62	176.21	177.79	178.56	175.54	193.16	263.9	173.54	205.62	185.33	182.56	183.21	185.5	182.11	254.81	175.88	168.26	182.28	191.69	208.83	203.92	182.61	447.12
157	13.0528	185.69	175.12	181.27	175.14	184.82	183.93	198.05	231.98	216.06	165.53	179	173.59	177.57	176.6	191.24	254.43	181.66	165.8	174.89	177.15	180.51	185	192.85	261.88	172.3	165.86	176.12	178.19	178.81	175.7	193.09	262.19	173.82	205.84	185.42	182.9	183.35	185.61	181.3	257.24	175.9	168.46	182.46	191.87	208.93	204.2	182.26	449.05
158	13.1361	185.93	175.5	180.98	175.65	184.81	184.04	198.41	231.02	216.78	165.76	179.3	173.61	177.45	176.7	191.26	253.74	182.63	165.96	174.92	177.39	180.61	185.38	193.33	260.17	172.78	165.9	176.31	178.16	179.22	175.97	193.46	262.88	173.84	206.3	185.82	183.3	183.42	186.04	181.52	255.16	176.07	168.6	182.81	192.39	208.91	203.86	183.21	451.28
159	13.2194	185.78	175.52	181.42	175.66	185.1	184.33	198.61	233.36	217.36	166.03	179.17	173.87	177.65	176.89	191.54	257.39	182.82	166.35	175.18	177.61	181.01	185.44	193.49	261.53	172.82	166.03	176.45	179.08	179.64	176.08	193.59	259.54	173.95	205.91	185.7	183.4	183.81	185.74	182.22	253.61	176.25	168.61	182.97	192.22	209.46	204.04	182.06	450.59
160	13.3031	186.17	175.91	181.7	175.8	185.26	184.29	198.77	233.68	216.89	166.54	179.66	174	177.77	177.2	191.62	257.14	182.68	166.64	175.28	177.66	181.32	185.85	193.56	261.11	172.94	166.44	176.8	179.09	179.5	176.24	193.72	265.61	174	206.35	186.15	183.62	184.22	186.34	182.39	253.64	176.32	168.87	183.06	192.41	210	204.45	183.77	450.01
161	13.3889	186.27	175.73	181.66	175.96	185.43	184.35	198.89	231.98	216.99	166.31	179.72	174.41	178.24	177.45	191.82	257.83	182.45	166.82	175.54	177.87	181.84	185.63	193.53	261.82	173.15	166.51	176.94	178.8	179.82	176.43	193.54	263.04	174.35	206.37	186.09	183.78	184.42	186.48	182.13	253.85	176.66	169.21	183.11	192.57	209.59	204.55	182.25	448.68
162	13.4722	186.1	176.22	181.68	176.34	185.9	184.71	198.77	231.8	216.7	166.51	179.7	174.78	178.46	177.36	191.93	256.38	182.85	166.97	175.66	177.95	181.5	185.74	193.68	261.95	173.07	166.91	177.03	179.22	179.71	176.73	193.99	264.77	174.38	206.74	186.23	183.84	184.28	186.64	182.22	255.71	176.85	169.19	183.35	192.98	209.69	204.49	182.65	449.44
163	13.5556	186.12	176.36	182.2	176.06	185.85	185.28	198.87	234.16	217.98	166.83	179.77	174.8	178.29	177.53	191.97	254.61	183.59	166.9	175.84	178.24	181.67	185.93	193.88	259.97	173.06	166.86	177.46	179.39	179.9	176.83	194.01	268.31	174.4	206.93	186.5	184.02	184.67	186.82	182.22	256.02	176.9	169.24	183.47	193.19	210.5	204.66	184.86	449.88
164	13.6389	186.43	176.81	182.1	176.66	186.07	185.22	199.39	234.66	217.3	166.89	179.97	174.82	178.73	178.04	192.21	255.47	182.75	167.16	175.86	178.3	182.06	186.37	193.91	262.4	173.47	167.07	177.61	179.46	180.32	177.05	194.26	264.12	174.43	206.92	186.81	184.35	184.69	187.19	181.78	251.12	177.25	169.45	183.81	193.49	210.62	204.89	184.8	452.46
165	13.7222	186.34	176.43	182.08	176.53	186.41	185.4	199.19	234.24	216.77	166.83	180.35	175.21	179.3	178.02	192.14	256.99	183.3	167.33	176	178.62	182.12	186.7	194.13	262.27	173.37	166.99	177.57	179.94	180.47	177.23	194.59	264.69	174.52	207.18	187.06	184.3	184.98	187.11	183.1	255.3	177.28	169.62	183.81	193.39	210.28	205.07	182.78	453.13
166	13.8056	186.85	177.14	182.37	177.01	186.97	185.46	199.72	232.63	217.67	167	180.33	175.06	179.06	178.1	192.45	256.39	183.33	167.61	176.1	178.82	182.92	186.45	193.98	262.07	173.52	167.44	178.05	179.99	180.82	177.45	194.43	265.85	174.75	207.1	187.14	184.57	185.08	187.35	182.74	254.31	177.73	169.75	184.02	193.3	210.56	205.15	183.72	450.95
167	13.8889	186.87	177.58	182.6	176.79	186.88	185.79	199.94	233.65	217.76	167.08	180.56	175.43	181.33	178.32	192.47	255.36	183.63	167.8	176.15	178.92	182.45	186.46	194.21	260.83	173.66	167.8	178.21	180.08	180.9	177.93	194.62	265.27	174.84	207.02	187.24	184.79	185.25	187.33	181.96	257.83	177.58	169.71	184.49	193.69	210.89	205.01	182.19	448.9
168	13.9722	187.06	177.26	182.61	177.21	187.02	186.07	200.07	233.71	218.33	167.64	180.57	175.64	182.48	178.8	192.88	255.19	184.65	167.98	176.42	178.84	182.78	186.94	194.51	260.3	173.86	167.92	178.33	180.23	180.87	177.87	194.9	264.29	174.86	207.39	187.43	185.09	185.44	187.62	182.41	252.93	177.8	170.01	184.5	193.86	211.29	205.49	183.71	448.01
169	14.0556	186.93	177.58	182.86	177.57	187.2	186.25	200.14	235.17	218.38	168.13	180.52	175.5	181.74	178.93	192.94	256.37	183.75	167.93	176.73	179.39	183.38	187.43	194.69	261.66	174.02	167.77	178.4	180.69	181.2	178.09	194.95	264.34	175.04	207.42	187.78	185.36	185.68	187.98	183.35	254.91	177.93	170.16	184.65	194.28	211.19	205.72	183.64	449.67
170	14.1392	187.12	177.66	182.93	177.87	187.15	186.36	200.37	233.84	217.88	167.81	180.55	175.79	182.6	178.94	193.19	258.16	184.91	168.32	176.73	179.5	182.98	187.18	194.8	262.01	174.23	168.24	179.12	180.91	181.24	178.26	195.4	266.98	175.12	207.7	187.76	185.28	185.81	188.12	183.61	253.8	178.63	170.18	185.18	194.29	211.4	205.59	184.37	446.96
171	14.225	187.06	177.78	182.97	177.74	187.16	186.37	200.26	235.09	217.78	168.17	181.29	176.4	182.23	179.25	193.16	256.57	184.25	168.4	176.76	180.08	183.23	187.49	194.85	262.75	174.08	168.21	178.93	180.98	181.8	178.33	195.39	266.1	175.45	207.84	187.86	185.49	185.97	188.2	183.94	265.61	178.3	170.13	185.19	194.54	211.18	205.81	184.77	449.1
172	14.3083	187.45	178.46	183.07	178.23	187.57	186.99	200.68	234.03	218.15	168.33	181.17	176.62	182.87	179.63	193.6	255.94	184.23	168.58	176.93	180.07	183.48	187.77	194.94	264.09	174.59	168.6	179.22	180.97	181.9	178.75	195.15	268.31	175.63	208.11	188.16	185.62	186.37	188.52	182.9	267.62	178.72	170.59	185.34	194.72	212.16	206.08	185.1	451.41
173	14.3917	187.52	178.22	183.03	178.55	187.54	186.86	200.8	234.55	218.15	168.55	181.22	176.69	183.04	179.6	193.57	257.51	184.87	168.96	177.15	180.18	183.81	187.87	195.22	262.38	174.55	168.72	179.6	181.47	181.96	178.88	195.44	268	175.7	208.26	188.38	185.97	186.41	188.65	183.3	266.76	178.76	170.8	185.4	194.87	211.79	206.4	184.87	451.23
174	14.475	187.58	178.73	183.62	178.4	188.02	186.29	200.86	234.53	219.18	168.54	181.6	177.08	183.29	180.08	193.49	257.56	185.24	169.11	177.17	180.22	183.98	188.08	195.49	263.17	174.6	169.06	179.53	181.72	182.29	179.21	196.05	269.51	175.78	207.75	188.84	185.96	186.68	188.86	184.73	266.77	178.92	170.6	185.84	195.23	212.28	206.6	183.82	450.74
175	14.5583	187.85	178.68	183.71	178.79	188.29	186.36	201.27	232.67	218.37	169.14	181.58	178.14	183.02	180.2	194.03	258.04	184.94	169.02	177.42	180.38	184.02	188.23	195.56	263.13	174.95	169.11	179.81	181.37	182.41	179.17	195.91	266.59	175.97	208.16	188.87	186.23	186.95	188.82	183.68	272.47	179.36	170.8	185.97	195.12	212.44	206.45	184.49	448.44
176	14.6417	187.85	179.24	183.91	178.85	188.22	186.51	201.35	235.07	218.94	169.1	181.59	177.35	184.15	180.16	194.03	255.84	185.38	169.26	177.55	180.73	184.31	188.58	195.71	265.34	174.85	169.06	179.94	182	182.95	179.34	196	265.83	175.91	208.3	189.01	186.35	187.01	189.6	183.84	269.15	179.45	171.15	186.01	195.26	212.81	206.88	185.31	450
177	14.725	188.13	179.02	184.06	179.08	188.62	186.8	201.44	232.85	218.99	169.17	182.08	177.93	183.72	180.34	194.2	255.65	185.35	169.47	177.8	180.82	184.51	188.66	196.08	263.16	175.3	169.47	180.47	182.5	183.19	179.85	196.09	269.69	176.31	208.69	189.32	186.68	187.29	189.52	184.57	263.43	179.41	171.09	186.22	195.26	213.02	206.87	185.27	448.09
178	14.8083	188.34	179.78	183.85	179.57	188.78	187.03	201.55	231.74	219.09	169.3	182.17	177.36	184.11	180.86	194.34	256.99	185.14	169.93	177.82	181.25	184.99	188.99	196.03	265.07	175.66	169.74	180.37	182.34	183.16	179.92	196.39	269.73	176.22	208.74	189.13	186.72	187.53	190.06	184.53	265.31	179.83	171.09	186.62	195.46	212.94	207.14	185.16	449.96
179	14.8917	188.37	179.18	184.47	179.33	189.3	187.26	201.66	234.71	219.2	169.73	182.24	178.23	185.13	180.87	194.26	258.04	186.35	170.05	178	181.43	185.03	189.53	196.19	263.13	175.28	169.6	180.59	182.73	183.52	180.21	196.9	266.83	176.52	208.89	189.76	187.09	188.06	189.95	184.52	263.66	179.76	171.64	186.9	195.9	212.91	207.09	186.07	447.88
180	14.9753	188.45	179.73	184.25	179.75	189	187.4	201.95	233.73	219.42	169.73	182.32	182.43	184.91	181.12	194.73	257.93	185.37	170.29	178.44	181.45	185.03	189.2	196.36	263.8	175.53	170.04	180.75	182.8	183.65	180.16	196.6	269.32	176.73	208.73	189.96	187.42	187.96	190.19	184.93	262.94	179.85	171.65	186.88	196.25	213.33	207.54	185.84	448.95
181	15.0611	188.48	179.69	184.48	180.21	189.34	187.96	202.14	235.22	219.39	170.03	182.66	178.09	184.38	181.37	194.92	259.06	186.08	170.56	178.27	181.79	185.35	189.53	196.23	262.88	175.78	170.39	181	182.99	183.71	180.35	196.75	269.61	176.82	209.26	190.04	187.54	188.42	190.35	185.78	264.32	180.2	171.65	187.19	196.32	213.76	207.52	185.53	452.78
182	15.1444	188.89	179.87	184.61	180.13	189.61	187.91	202.09	234.59	219.87	170.26	182.5	178.37	184.65	181.37	195.01	258	185.85	170.68	178.28	182.09	185.34	189.66	196.87	262.1	175.87	170.33	181.08	183.12	183.93	180.57	197.05	269.74	176.9	209.51	190.52	187.79	188.49	190.3	184.59	265.23	180.67	171.99	187.21	196.71	213.34	207.56	186.51	448.23
183	15.2278	188.91	180.37	184.62	180.49	189.97	187.96	202.55	235.31	219.72	170.71	183.05	178.84	184.85	181.76	194.96	258.07	185.84	170.9	178.35	182.09	185.63	189.76	196.84	263.21	175.88	170.9	181.56	183.26	184.09	180.92	197.17	269.01	176.96	209.76	190.46	187.96	188.85	190.64	185.29	268.68	180.62	172.17	187.56	196.82	214.56	207.83	186.05	451.13
184	15.3111	188.95	180.45	185.3	180.57	189.87	188.12	202.28	237.02	219.7	170.63	182.85	179	185.56	181.75	195.18	258.11	186.01	170.86	178.44	182.27	186.27	190.28	196.91	261.95	175.83	171.04	181.51	183.61	184.6	181.06	197.3	270.09	177.21	209.61	190.72	187.95	189.04	191	186.27	263.97	181	172.14	188	196.53	214.21	208.14	186.15	451.24
185	15.3944	189.39	180.97	184.98	180.96	190.69	188.61	202.87	235.59	220.41	170.67	183.2	178.94	185.76	182.12	195.71	257.95	186.51	171.12	178.98	182.47	186.49	190.4	197.04	262.17	176.4	171.32	182.42	183.74	185.1	181.31	197.59	269.86	177.41	209.91	191	188.37	189.04	191.1	185.11	267.16	180.88	172.5	187.82	196.88	214.54	208.55	186.04	452.16
186	15.4778	189.49	181.35	185.31	181.24	190.38	188.84	202.93	231.81	220.26	171.01	183.18	179.46	185.99	182.53	195.63	258.33	187.41	171.32	179.3	182.64	186.42	190.82	197.18	261.22	176.48	171.25	182.23	183.92	184.94	181.57	197.36	272.08	177.52	210.26	191.21	188.38	189.05	191.3	185.24	265.97	180.94	172.42	188.2	197.38	214.2	208.38	186.9	451.81
187	15.5611	189.64	181.16	185.5	181.26	190.6	188.94	203.39	233.26	220.14	171.13	183.28	179.4	185.66	182.46	195.79	258.78	187.28	171.36	179.27	182.76	186.71	190.96	197.14	263.55	176.83	171.32	182.39	184.25	185.09	181.76	197.82	274.01	177.66	209.89	191.31	188.75	189.23	191.64	185	266.31	181.23	172.46	188.3	197.29	214.74	208.76	186.18	450.35
188	15.6444	189.77	181.34	185.73	181.6	190.68	189	203.31	234.23	220.88	171.44	183.4	179.87	186.3	182.59	195.76	258.36	187.37	171.58	179.44	183.07	187.14	190.92	197.64	262.96	176.71	171.77	182.64	184.49	185.32	181.92	197.9	273.55	177.61	210.39	191.48	189.05	189.43	191.58	185.73	266.31	181.22	172.83	188.33	197.69	215.02	208.67	186.95	451.39
189	15.7278	189.84	181.4	185.93	181.84	191.15	189.01	203.35	235.05	220.25	171.7	183.57	180.06	186.02	183.2	196.37	260.3	186.86	171.84	179.52	183.07	187.19	191	197.56	263.08	176.81	171.68	182.93	184.41	185.62	182.24	197.98	276.7	178.03	209.76	192.08	189.18	190.02	192.01	185.4	266.36	181.8	172.6	188.85	197.86	215.17	208.83	187.56	453.57
190	15.8114	189.98	181.75	186.2	181.82	191.08	189.58	203.84	235.07	221.35	171.58	183.85	180.15	186.07	183.08	196.45	260.64	187.54	172.17	179.75	183.33	187.16	191.28	197.9	265.81	176.89	171.9	182.93	184.76	185.93	182.57	198.02	276.74	178.32	210.4	191.91	189.35	190.01	192.31	185.46	267.47	181.94	172.79	188.93	198.13	215.66	208.91	187.08	455.37
191	15.8972	190.06	181.75	185.93	182.04	191.45	189.83	203.77	236.2	220.78	172.2	183.98	180.28	186.31	183.47	196.27	260.37	187.89	172.53	179.88	183.65	187.44	191.84	197.77	262.19	177.32	172.3	183.42	185.08	186.13	182.76	198.46	273.53	178.5	210.79	192.21	189.18	190.43	192.41	186.44	266.64	182.15	173.21	189.17	198.17	215.43	209.13	187.14	453.39
192	15.9806	190.23	181.73	186.29	182.54	191.84	190.01	204.16	235.35	220.86	172.02	184.07	180.64	187.42	183.54	196.68	258.7	186.86	172.45	180.04	183.97	187.47	191.74	198.05	261.99	177.44	172.35	183.61	185.06	186.39	182.85	198.48	274.74	178.51	210.78	192.5	189.66	190.41	192.44	186.1	264.36	181.99	173.06	189.34	198.69	215.95	209.31	187.1	453.15
193	16.0639	190.58	182.15	186.22	182.48	191.73	190.74	204.09	235.71	220.78	173.31	184.26	180.93	187.1	183.76	196.74	258.76	188.47	172.68	180.32	184.23	188.44	191.92	198.48	264.33	177.64	172.42	183.59	185.24	186.16	183.11	198.69	272.18	178.78	210.92	192.5	189.69	190.52	192.83	185.66	265.42	182.4	173.28	189.48	198.67	216.15	209.27	187.77	460.09
194	16.1472	190.72	182.21	186.46	183.02	192.01	190.62	204.15	236.59	221.78	172.48	184.44	181.65	187.56	183.74	196.93	259.82	187.9	173.01	180.35	184.26	188.24	192.15	198.53	260.59	177.58	172.79	183.92	185.33	186.52	183.08	198.5	274.9	178.76	211.15	193.14	190.18	190.98	193.02	187.05	266.91	182.64	173.72	189.76	198.83	216.41	209.6	187.85	458.24
195	16.2306	191.11	182.75	186.77	182.97	192.08	190.9	204.53	235.62	221.65	172.6	184.52	181.11	188.18	184.22	196.83	260.04	189.23	172.98	180.73	184.33	188.38	192.5	198.49	264.98	177.89	173.26	184.13	185.9	187.11	183.21	198.82	274.94	179.16	210.95	193.31	190.14	191.23	192.98	187.83	266.57	182.75	173.6	190.31	199.16	216.42	209.96	187.88	457.97
196	16.3139	190.9	182.63	186.88	183.13	192.51	190.63	205.01	236.64	221.57	172.9	184.51	182.05	188.2	184.3	197.39	260.73	188.85	173.52	180.59	184.63	188.55	192.59	198.94	265.79	177.84	173.17	184.53	185.67	187.37	183.46	198.99	276.42	179.21	211.5	193.48	190.65	191.23	193.33	187.29	265.84	182.83	173.68	190.33	198.97	216.25	209.9	187.99	456.06
197	16.3972	191.21	182.85	187.04	183.53	192.55	191.02	204.69	236.95	222.01	173.01	184.78	181.52	188.69	184.32	197.44	258.19	187.8	173.69	180.85	185.08	188.9	192.79	198.96	264.08	178.49	173.21	184.4	186.15	187.29	183.75	199.23	273.97	179.43	211.64	193.67	190.73	191.68	193.39	187.2	266.59	183.01	174.11	190.62	199.37	217.57	210.23	188.42	459.91
198	16.4806	191.17	183.35	187.32	183.85	192.64	191.34	204.84	236.02	221.89	173.3	185.13	182.36	188.6	184.81	197.63	259.91	189.08	173.88	180.99	185.09	188.72	192.81	199.05	263.06	178.43	173.81	184.82	186.4	187.51	184.04	199.29	277.5	179.39	211.61	193.75	191.08	191.64	193.71	186.46	267.17	183.32	174.35	190.82	199.59	217.01	210.4	188.1	462.28
199	16.5639	191.66	183.29	187.16	183.95	192.63	191.39	204.99	236.23	221.75	173.53	185.3	182.15	188.89	185.11	197.59	258.17	188.93	174.09	181.01	185.09	188.97	193.17	199.22	262.7	178.43	173.73	184.72	186.64	187.78	184.27	199.21	277.32	179.46	212	193.74	190.79	192.09	193.79	187.01	266.43	183.67	174.18	190.91	199.77	217.33	210.71	187.31	463.36
200	16.6475	191.55	183.81	187.52	184.13	193.17	191.7	205.25	237.55	221.89	173.77	185.18	182.45	189.26	185.2	197.73	260.55	189.54	173.99	181.15	185.58	189.17	193.5	199.3	263.46	178.62	173.87	185.12	186.69	187.9	184.6	199.8	275.25	179.94	212.2	193.87	191.11	192.46	193.85	188.81	268.75	183.61	174.56	191.14	200.2	217.41	210.76	189.16	460.47
201	16.7333	192.03	183.89	187.85	184.12	193.24	191.65	205.45	235.35	222.1	173.74	185.41	182.83	189.4	185.55	198.11	260.93	188.36	174.47	181.47	185.69	189.7	193.58	199.66	262.14	179.13	174.31	185.42	187	188.28	184.88	200.02	276.33	179.91	212.04	194.32	191.65	192.54	194.5	187.4	267.31	183.98	174.54	191.2	200.51	217.68	210.99	188.89	458.48
202	16.8167	191.98	183.99	187.91	184.48	193.64	191.77	205.72	236.27	222.56	174.1	185.71	184.46	189.44	185.66	198.1	262.25	190.37	174.63	181.6	185.78	189.87	193.69	199.89	261.07	179.15	174.53	185.75	187.06	188.39	185.01	200.11	276.04	179.93	212.25	194.45	191.8	192.51	194.53	187.91	269.6	184.19	174.6	191.39	200.46	218.03	210.99	188.86	459.38
203	16.9	192.27	184.27	187.96	184.75	193.73	192.6	206.09	236.52	223.02	174.17	185.66	183.33	189.83	185.95	198.48	261.02	190.89	174.76	181.65	185.92	189.91	194.32	199.87	266.2	179.64	174.67	185.77	187.56	188.65	185.35	200.13	274.71	180.52	212.48	194.81	192.05	192.6	194.8	188.58	268.69	184.2	174.95	191.67	200.29	218.33	211.39	188.59	460.96
204	16.9833	192.29	185.53	188.33	184.69	194.02	192.39	206.24	236.58	223.42	174.55	185.9	183.35	190.09	186.31	198.71	260.79	189.73	174.81	181.89	186.36	190.71	194.27	200.39	266.14	179.71	174.84	185.89	187.78	189.12	185.48	200.54	277.48	180.57	212.28	194.97	192.09	193.35	194.84	188.96	272.04	184.37	175.21	191.64	200.6	218.59	211.39	188.52	458.52
205	17.0667	192.36	184.57	188.26	185.33	193.9	192.54	206.35	236.26	223.37	174.9	186	183.53	190.2	186.47	198.77	260.46	189.08	175.22	181.79	186.5	190.44	194.37	200.64	265.86	179.52	175.12	186.17	187.75	189.3	185.58	200.52	278.71	180.67	212.67	195.29	192.25	193.11	194.98	189.95	268.57	184.66	175.22	192.27	200.9	219.11	211.55	189.11	479.49
206	17.15	192.8	184.76	188.62	185.43	194.28	192.85	206.55	235.72	223.61	174.55	186.42	183.98	190.16	186.48	199.05	259.4	190.43	175.14	182.24	186.57	190.72	194.83	200.61	268.37	179.7	175.08	186.59	187.91	189.42	185.75	200.59	275.21	180.92	212.71	195.65	192.22	193.5	195.43	189.15	271.26	184.96	175.51	192.51	201.18	218.99	211.63	190.18	473.34
207	17.2333	193.02	184.92	188.65	185.72	194.43	193.27	206.63	238.06	223.66	174.93	186.34	183.87	190.72	186.53	199.05	260.53	190.45	175.54	182.37	187.11	190.9	195.19	200.55	267.14	179.98	175.48	186.51	188.12	189.68	185.81	200.69	279.46	180.98	212.86	195.72	192.68	193.62	195.66	189.47	269.45	185.16	175.47	192.64	201.26	219.06	211.85	189.4	472.73
208	17.3167	193.11	185.41	188.5	186.02	194.82	193.62	206.75	235.97	223.98	175.22	186.51	185.14	190.75	186.63	199.16	260.02	191.16	175.68	182.6	187.33	191.2	195.07	200.8	268.48	180.3	175.6	187.12	188.56	189.87	186.06	201.18	277.49	181.23	213.14	196.01	192.96	193.9	195.65	189.7	271.32	185.19	175.32	192.87	201.68	219.06	211.93	189.1	473.58
209	17.4	193.3	185.36	188.88	186.12	195.13	193.39	206.88	240.22	224.03	175.48	186.73	185.13	191.06	187.06	199.66	261.45	189.96	175.8	182.8	187.22	191.47	195.62	200.75	265.39	180	175.83	187.22	188.68	189.96	186.53	201.09	277.31	181.77	213.7	196.28	193.22	194.22	195.81	188.71	267.81	185.48	175.82	192.97	201.72	219.27	212.33	188.85	495.49
210	17.4836	193.55	185.57	188.94	186.49	195.64	193.95	207.14	237.74	224.28	175.68	186.77	184.48	191.35	187.06	199.34	259.8	190.42	176.51	182.8	187.56	191.6	195.48	201.04	267.49	180.73	176.03	187.03	189.01	190.19	186.84	201.3	277.4	181.91	213.61	196.27	193.27	194.37	196.24	190.74	267.83	185.66	175.9	193.24	202.02	219.42	212.57	190.35	488.82
211	17.5694	193.91	185.8	189.15	186.5	195.43	194.03	207.54	236.46	224.65	175.52	186.94	185.01	191.68	187.4	199.83	262.55	192.87	176.17	182.76	187.58	191.73	195.67	201.05	266.73	180.86	176.18	187.5	188.93	190.45	186.81	201.57	276.52	181.83	213.85	196.5	193.39	194.45	196.29	189.49	270.09	185.9	176.05	193.28	202.22	219.84	212.58	190.5	486.71
212	17.6528	193.98	186.2	189.3	186.64	195.91	194.38	207.63	236.16	224.87	176.13	187.28	185.11	191.87	187.75	200.01	262.09	192.06	176.52	183.01	187.82	191.85	196.09	201.32	268.37	181.04	176.33	188.09	189.26	190.76	187.49	201.82	278.11	182.26	213.87	196.64	193.63	194.71	196.46	189.6	270.68	186.14	176.1	193.85	202.61	220.24	212.6	190.06	486.91
213	17.7361	193.99	186.4	189.51	186.7	196.01	194.49	207.58	238.65	224.61	176.11	187.33	185.25	191.5	188.08	200.23	261.11	191.67	176.81	183.25	188.07	192.31	196.03	201.56	265.79	181.13	176.71	187.8	189.48	190.73	187.3	201.72	298.18	182.27	213.97	196.87	193.92	194.93	197.02	190.47	267.65	186.24	176.27	193.94	202.66	220.46	213.09	190.79	485.26
214	17.8194	194.35	186.51	189.81	187.13	195.99	194.38	207.87	237.93	224.91	176.06	187.72	185.57	192.38	187.77	200.26	262.17	193.52	177.1	183.58	188.77	192.18	196.27	201.68	266.59	181.3	176.85	188.18	189.43	191.26	187.66	202.15	286.64	182.52	214.31	197.34	194.04	195.1	196.84	190.94	270.19	186.33	176.6	193.97	202.66	220.69	213.05	191.96	491.03
215	17.9028	194.57	186.67	190.14	187.55	196.32	195.14	208.05	240.14	225.24	176.52	187.77	185.64	192.22	188.5	200.45	260.97	193.02	177.14	183.67	188.77	192.63	196.76	201.79	268.21	181.63	177.02	188.15	190	190.94	187.85	202.13	283.3	182.85	214.38	197.13	194.33	195.43	197.41	189.85	267.56	186.53	176.83	194.17	202.8	220.9	213.33	189.14	488.78
216	17.9861	194.69	186.8	189.87	187.74	196.89	195.04	208.14	238.16	225.27	176.84	187.9	185.77	192.68	188.8	200.5	261.95	192.93	177.43	183.67	188.8	192.47	196.97	202.09	267.36	181.98	177.23	189.04	189.99	191.42	187.78	202.52	279.48	182.99	214.51	197.44	194.55	195.55	197.46	189.99	269.17	186.86	176.64	194.33	203.24	220.72	213.27	190.15	491.23
217	18.0694	194.76	187.11	190.44	187.94	197.11	195.19	208.51	239.85	225.67	176.78	188	186.57	192.98	188.76	200.76	262.04	191.7	177.61	183.88	188.74	193.02	196.81	202.12	268.3	181.69	177.22	188.86	190.08	191.88	188.31	202.45	279.45	182.97	214.5	197.64	194.42	195.69	197.82	191.36	271.14	187.3	176.94	194.82	203.52	220.65	213.52	191.06	494.94
218	18.1528	195.08	187.77	190.5	188.05	196.77	195.18	208.74	238.95	225.34	177.1	188.26	186.23	193.24	189.07	201.02	263.04	193.67	177.62	184.1	189.02	192.9	197.12	202.32	265.95	182.19	177.77	189.05	190.54	191.87	188.2	202.48	279.97	183.3	214.51	197.98	194.88	195.91	197.76	191.17	267.79	187.44	177.01	195.2	203.52	221.33	214.04	191.08	492.17
219	18.2361	195.33	187.42	190.54	188.28	197.13	195.51	208.96	240.29	226.25	177.22	188.19	186.67	193.17	189.27	201.07	263.01	193.87	177.95	184.36	189.28	193.63	197.15	202.48	270.39	182.65	178.04	188.92	190.83	192.35	188.12	203.01	280.18	183.69	214.98	198.19	195.03	196.5	198.19	191.41	269.39	187.4	177.33	195.09	203.67	221.21	214.11	188.54	495.77
220	18.3197	195.43	188.18	190.92	188.44	197.26	196.35	208.93	238.87	226.22	177.75	188.57	187.17	193.82	189.32	201.17	262.96	193.91	178.18	184.27	189.42	193.68	197.66	202.55	269.76	183.1	177.94	189.45	190.77	192.31	188.58	202.88	278.15	183.63	215	198.38	195.1	196.65	198.06	191.34	271.69	187.59	177.48	195.27	203.67	221.5	214.07	190.87	489.6
221	18.4056	195.48	188.63	191.05	188.97	197.24	195.7	209.15	237.23	226.33	177.9	188.76	187	193.9	189.62	201.55	262.42	192.74	178.32	184.4	189.73	193.65	197.52	203.01	267.67	182.85	178.13	189.75	191.18	192.82	188.96	203.39	281.63	183.8	215.08	198.58	195.24	196.64	198.26	192.04	270.77	187.81	177.52	195.41	204.06	221.64	214.47	189.79	484.58
222	18.4889	195.85	188.08	191.04	188.84	197.6	196.38	209.45	240.22	226.53	178.08	188.42	187.12	194.22	189.81	201.74	261.99	193.91	178.48	184.74	189.91	194.01	198.09	203.3	266.17	182.6	178.4	190.35	191.35	192.62	189.23	203.33	281.74	184.43	215.52	198.71	195.57	196.91	198.46	190.9	269.5	187.91	177.79	195.72	204.44	221.96	214.4	191.84	489.86
223	18.5722	196.13	188.34	191.39	189.23	197.97	196.16	209.44	238.05	225.95	178.19	188.9	187.49	194.36	189.99	201.83	261.24	195.32	178.76	185.16	190.23	194.23	198.08	203.05	271.53	183.09	178.5	190.16	191.74	193.62	189.26	203.39	281.79	184.3	215.7	198.93	195.78	197.02	198.66	192.03	267.37	188.13	177.78	195.73	204.11	222.67	214.6	193.15	491.07
224	18.6556	196.05	188.52	191.46	189.14	198.04	197.32	209.68	238.47	227.32	178.12	189.28	187.49	194.24	190.15	201.77	262.98	194.88	179.13	185.08	190.19	194.24	198.37	203.34	308.49	183.31	178.76	189.95	191.79	193.14	189.53	203.64	282.45	184.56	215.88	199.14	196.01	197.24	198.78	192.37	269.65	188.19	177.88	195.78	204.47	222.62	214.84	191.42	488.41
225	18.7389	196.29	189.08	191.28	189.57	198.26	196.62	209.74	240.51	226.98	178.2	189.3	187.36	195.01	189.93	202.2	261.84	195.2	179.4	185.24	190.77	194.51	198.4	203.52	284.82	183.39	179.03	190.29	191.82	193.2	189.8	203.97	279.81	184.67	215.99	199.16	196.17	197.46	199.21	192.44	267.95	188.56	177.87	196.19	204.68	222.81	215.05	193.18	494.51
226	18.8222	196.76	188.92	191.76	189.69	198.4	196.83	209.86	239.97	227.56	178.68	189.35	187.76	195.03	190.5	202.4	264.57	195.32	179.24	185.2	190.44	194.73	198.62	203.93	268.78	184.09	179.19	191.05	192.05	193.43	190.24	204.1	282.79	184.94	215.69	199.5	196.45	197.52	199.39	193.21	268.52	188.81	178.53	196.47	204.86	222.51	215.24	191.18	500.3
227	18.9056	196.63	188.88	191.92	190.1	198.61	197.1	210.24	240.31	227.38	178.86	190.07	188.17	194.91	190.45	202.47	263.42	195.56	179.71	185.4	191.13	194.84	198.8	203.94	266.42	183.86	179.48	190.61	192.28	193.61	190.07	204.44	281.65	184.98	216.23	199.67	196.31	198.07	199.45	192.28	278.45	188.93	178.48	196.45	205.14	223.13	215.44	192.61	501.48
228	18.9889	197.18	189.38	192.5	190.24	198.79	197.15	210.39	240.92	227.36	179.03	189.89	188.4	195.7	190.77	202.78	264.01	195.5	179.46	185.62	191.14	195.12	198.95	204.04	266.5	184.2	179.77	191.48	192.41	193.98	190.31	204.11	284.38	185.51	216.47	199.77	196.8	197.93	199.74	192.93	278.66	189.01	178.7	196.85	205.31	223.18	215.39	192	511.31
229	19.0722	197.21	189.6	192.12	190.26	198.92	197.53	210.52	241.49	227.92	179.2	190.31	188.75	195.35	190.97	202.9	263.93	196.23	179.82	186.03	191.25	195.28	198.78	204.12	265.16	184.52	179.71	191.1	192.73	194.12	190.3	204.67	281.49	185.15	216.64	200.16	197.05	198.24	199.83	193.22	278.36	189.19	178.75	197.01	205.82	223.11	215.73	193.51	525.31
230	19.1558	197.74	189.56	192.39	190.62	199.47	197.66	210.52	241.76	228.14	179.53	190.24	188.53	195.64	191.12	203.19	262.19	196.88	180.21	185.92	191.6	195.51	199.33	204.58	263.96	185.1	179.92	191.11	192.9	194.33	190.57	204.66	284.12	185.77	216.95	200.08	197.23	198.37	200.24	191.84	275.75	189.47	178.85	197.33	206.35	223.75	215.93	192.99	547.93
231	19.2417	197.58	189.85	192.45	190.69	199.5	198.01	210.86	241.63	228.04	179.92	190.22	188.76	196.25	191.35	203.18	264.19	196.91	180.06	186.01	191.64	195.85	199.4	204.51	262.15	184.98	180.09	191.76	193.21	194.72	190.95	205.14	277.65	185.87	216.79	200.23	197.25	198.73	200.02	193.13	276.83	189.84	179.03	197.34	206.11	223.85	216.16	193.01	584.49
232	19.325	198.02	189.99	192.77	190.75	199.87	197.83	211.11	239.28	228.44	179.69	190.57	189.58	195.86	191.54	203.48	264.52	196.54	180.37	186.39	191.68	195.92	199.63	204.84	264.79	184.76	180.36	191.94	193.3	194.63	190.93	205.29	282.99	186.18	216.75	200.55	197.63	198.91	200.33	193.31	276.09	189.63	179.33	197.63	206.28	224.07	216.42	193.89	561.48
233	19.4083	197.95	190.29	192.92	191.01	200.24	198.14	211.38	238.67	228.69	180.03	190.46	189.3	197.05	191.91	203.68	265	197.68	180.91	186.49	191.99	196.3	199.66	205.07	263.76	185.32	180.55	191.74	193.38	194.73	191.11	205.46	292.94	186.31	216.92	200.83	197.69	198.83	200.58	193.01	276.62	189.67	179.51	197.76	206.39	224.23	216.54	191.77	546.76
234	19.4917	198.34	190.54	192.86	191.31	199.97	198.41	211.85	241.04	228.92	180.39	190.55	189.65	196.58	191.89	203.77	265.87	196.89	180.73	186.46	192.12	196	199.95	204.87	260.61	185.57	180.86	191.99	193.65	195.11	191.3	205.69	286.99	186.68	217.13	201.07	197.7	199	200.37	193.14	276.06	189.97	179.57	197.8	206.6	224.39	216.86	193.21	555.57
235	19.575	198.56	191.26	193.2	191.41	200.13	198.42	211.94	239.15	228.79	180.61	190.85	189.6	196.81	192.16	204.4	263.84	197.36	180.99	186.67	192.35	196.49	199.98	205.22	260.56	185.82	180.8	192.54	193.96	195.41	191.4	205.57	287.5	186.98	217.61	201.13	197.98	199.44	200.68	194.57	275.54	190.5	179.3	198.2	206.66	224.31	217.14	192.62	554.66
236	19.6583	198.75	190.58	193.53	191.62	200.5	198.72	211.99	243.58	228.71	180.87	191.05	189.99	196.76	192.21	204.19	266.68	197.66	180.9	186.94	192.53	196.53	200.12	205.42	260.49	186.01	181.17	192.44	194	195.4	191.73	206.19	285.53	187.3	217.81	201.43	198.2	199.49	200.97	194.49	277.16	190.64	179.61	198.29	207.09	224.75	217.21	194	555.59
237	19.7417	199.13	191.21	193.52	191.51	200.54	198.83	212.02	239.87	229.15	180.77	191.19	190.33	197.13	192.34	204.55	265.49	198.26	181.4	187.08	193.11	196.8	200.45	205.59	260.18	186.32	181.5	192.56	194.22	195.65	191.91	206.1	282.04	187.11	217.77	201.51	198.65	199.57	201.03	193.51	276.83	190.81	180	198.56	206.9	224.67	217.21	193.93	589.7
238	19.825	199.12	191.27	193.66	191.98	201.2	198.97	212.49	241.3	229.53	180.73	191.41	190.19	197.59	192.57	204.8	264.58	199.05	181.56	187.08	193.13	196.94	200.54	205.69	260.01	186.26	181.21	192.83	194.33	195.78	192.08	206.25	284.53	187.88	217.9	201.87	198.75	199.99	201.3	194.41	281.29	191.16	180.24	198.89	207.48	224.84	217.52	194.6	600.85
239	19.9083	199.24	191.42	194.07	192.19	201.23	199.24	212.82	240.8	229.97	181.14	191.56	190.34	197.19	192.73	204.98	264.36	199.26	181.74	187.66	193.41	196.87	200.54	205.8	260.46	186.53	181.48	192.7	194.75	195.91	191.99	206.24	284.7	187.84	217.72	201.85	198.55	200.18	201.25	195.15	279.36	191.09	180.04	199.09	207.5	225.8	217.66	193.87	581.45
240	19.9919	199.54	191.68	193.94	192.55	201.11	199.31	212.86	241.2	230.12	181.38	191.7	191.8	198.24	193.18	204.99	266.1	199.17	181.9	187.48	193.3	196.84	200.91	206.21	258.68	186.96	181.84	193.2	194.85	196.43	192.4	206.41	289.24	188.17	218.36	202.08	198.96	200.04	201.56	194.46	277.54	191.47	180.47	199.25	207.81	225.55	217.62	194.03	572.31
241	20.0778	199.82	191.6	193.93	192.17	201.47	199.54	212.85	241.83	230.19	181.44	191.86	190.66	197.84	192.85	204.98	264.26	199.8	182.06	187.86	193.51	197.15	200.94	206.58	259.14	187.18	181.94	193.24	194.73	196.45	192.58	206.59	282.91	188.25	218.33	202.18	199.15	200.41	201.76	195.79	279.98	191.64	180.63	199.32	207.87	225.72	218.02	193.51	587.47
242	20.1611	200.36	192.12	194.51	192.69	201.73	199.68	212.96	240.96	230.55	181.7	191.67	190.68	198.64	193.45	205.4	265.68	200.3	182.41	187.97	193.94	197.59	201.25	206.57	257.45	187.36	182.18	193.18	195.25	196.73	192.3	206.57	281.46	188.5	218.53	202.54	199.51	200.88	202.11	195.48	276.28	191.8	180.7	199.23	208.56	225.97	218.02	195.2	567.25
243	20.2444	200.34	191.97	194.52	193.12	201.82	200.02	213.17	241.07	230.9	181.77	192.38	191.02	198.71	193.66	205.56	264.32	199.33	182.69	188.06	193.96	197.78	201	206.41	260.52	187.45	182.37	193.44	195.46	196.79	192.88	206.98	282.4	188.87	218.56	202.61	199.52	200.87	202.19	195.29	276.55	191.87	180.74	199.7	208.08	225.87	218.31	194.55	616.2
244	20.3278	200.75	192.05	194.75	193.12	201.94	199.85	213.43	241.19	230.48	181.84	192.25	191.27	198.06	193.63	205.79	264.69	200.79	182.62	188.15	194.29	197.89	201.31	206.79	257.75	188.05	182.68	194.54	195.52	197.15	193.13	207.14	293.38	188.96	218.48	202.73	199.95	200.73	202.35	194.91	279.63	192.13	181.19	200.01	208.3	226.09	218.3	194.28	607.64
245	20.4111	200.96	192.6	194.77	193.36	202.33	200.54	213.7	241.92	231.92	182.23	192.5	198.56	198.15	193.86	205.78	265.65	200.91	182.8	188.56	194.41	198.03	201.77	207.05	258.76	188.45	182.88	194.35	195.81	197.1	193.1	207.43	289.89	188.94	219.04	203.01	199.93	200.89	202.23	196.8	275.99	192.36	181.07	200.24	208.84	226.38	218.72	195.49	629.24
246	20.4944	201.09	192.69	194.93	193.5	202.52	200.67	213.87	243.65	231.38	182.6	192.74	191.66	198.93	193.98	206.23	265.07	200.59	182.69	188.67	194.38	197.94	201.83	207.18	258.71	188.3	183.16	194.13	196.02	197.28	193.17	207.48	290.37	189.47	218.94	203.13	200.33	201.26	202.59	196.03	279.67	192.56	181.32	200.15	208.79	226.36	219.19	195.78	614.24
247	20.5778	201.13	193	195.27	193.63	202.81	200.44	214.28	240.67	232.15	182.59	192.89	191.79	198.62	194.15	206.23	267.08	200.43	183.17	188.48	194.57	198.28	201.73	207.12	259.33	188.76	183.12	194.23	196.12	197.65	193.57	207.78	294.05	189.65	219.17	203.29	200.34	201.53	203.04	196.42	274.43	192.64	181.49	200.59	209.1	226.41	219.1	194.71	650.35
248	20.6611	201.51	193.18	195.37	193.76	202.76	200.85	214.41	244.65	232.04	182.83	193.09	192.13	200.15	194.13	206.5	263.19	200.32	183.43	189.01	195.09	198.3	202.1	207.53	259.66	189.61	183.31	194.49	196.56	197.76	193.56	207.77	293.74	189.98	219.56	203.27	200.63	201.54	203.15	195.78	275	192.95	181.84	200.56	209.14	226.94	219.4	195.66	706.59
249	20.7444	201.81	193.32	195.6	193.68	202.99	200.9	214.42	241.49	232.14	182.88	193.17	191.83	200.01	194.31	206.66	264.79	201.4	183.4	189.01	195.02	198.66	202.16	207.6	260.2	189.51	183.33	194.7	196.73	197.94	194.02	208.16	300.41	190.37	219.61	203.63	200.94	201.74	202.96	196.07	279.97	193.02	181.9	200.74	209.21	226.8	219.52	196.59	639.81
250	20.8281	201.96	193.55	195.81	194.24	203.14	201.43	214.42	242.39	232.55	183.24	193.34	192.15	199.98	194.55	206.88	267.93	201.37	183.75	189.44	195.23	198.7	202.25	207.71	263.73	189.7	183.82	195.01	196.58	197.7	193.96	208.28	306.42	190.45	219.64	203.9	200.98	202.05	203.3	197.61	277.94	193.06	181.96	200.88	209.54	226.9	219.61	195.36	682.13
251	20.9139	202.07	193.98	196.13	194.4	203.44	201.09	214.95	243.46	232.82	183.14	194.37	192.39	201.25	194.77	206.9	266.62	201.9	183.81	189.47	195.37	198.9	202.25	208	268.47	189.8	183.97	194.87	197.18	198.08	194.2	208.4	307.73	190.76	219.7	204.14	201.22	202.03	203.37	196.71	276.47	193.45	181.96	200.92	209.81	227.51	219.69	196.51	740.97
252	20.9972	202.37	193.96	195.91	194.6	203.44	201.37	215.16	242.19	233.46	183.69	193.74	193.78	200.01	194.67	207.02	265.31	202.18	184.17	189.55	195.75	199.15	202.6	208.15	265.34	189.9	184.18	195.02	196.92	198.51	194.27	208.56	303.4	190.78	220.17	204.26	201.36	202.12	203.6	195.48	275.9	193.51	182.43	201.27	209.92	227.5	220.2	196.52	680.36
253	21.0806	202.76	194.28	196.08	194.71	203.81	201.84	215.04	243.35	233.72	183.45	193.82	193.99	201.34	195.08	207.08	265.87	203.08	184.43	189.9	196.01	199.31	202.88	208.28	272.8	190.27	184.33	195.59	197.17	198.46	194.24	208.62	302.42	191.4	220.43	204.13	201.63	202.32	203.65	197.54	276.87	193.52	182.61	201.16	210.11	227.55	220.29	195.26	706.65
254	21.1639	203.16	194.29	196.44	194.72	205.06	201.79	215.46	244.03	233.36	184.14	194	192.86	199.6	195.19	207.49	265.85	202.02	184.46	189.98	196.04	199.46	202.93	208.56	270.3	190.32	184.61	195.68	197.57	198.59	194.52	208.97	307.91	191.34	220.32	204.48	201.66	202.48	203.73	197.37	281.02	193.9	182.63	201.36	210.21	227.78	220.46	195.48	705.59
255	21.2472	203.4	194.3	196.95	195.06	204.29	202.08	215.63	242.7	233.83	183.93	195.27	192.98	200.02	195.05	207.96	265.87	203.47	184.55	190.1	196.3	199.65	203.05	208.58	273.33	190.72	184.49	195.54	197.83	198.91	194.44	208.99	304.83	191.43	220.55	204.62	201.81	202.9	203.94	196.2	279	193.81	182.72	201.4	210.24	227.99	220.58	196.24	730.93
256	21.3306	203.37	194.73	196.7	195.01	204.34	202.05	215.72	243.68	234.15	184.17	194.23	193.18	200.49	195.58	207.74	269.55	203.55	184.71	190.23	196.4	199.75	203.23	209	280.34	191.14	184.88	195.88	197.63	199.01	194.74	209.41	302.43	191.97	221	204.57	202.18	202.79	203.96	198.6	278.16	194.19	182.82	201.89	210.52	228.04	220.89	197.34	734.69
257	21.4139	203.81	194.8	197	195.36	204.4	202.17	215.96	244.97	234.43	184.26	194.32	193.44	202.73	195.31	208.09	266.52	203.57	184.69	190.37	196.49	199.89	203.38	209.07	288.58	191.21	185.07	195.88	197.89	199.2	194.87	209.65	306.02	192.21	220.59	204.82	202.45	203.19	204.21	198.16	280.77	194.07	183.04	201.71	211.09	228.8	220.97	195.01	759.62
258	21.4972	204.12	195.5	196.9	195.49	204.88	202.4	216.37	244.34	234.42	184.56	194.57	193.25	200.65	195.96	208.1	268.83	204.44	185.16	190.25	196.96	199.97	203.69	209.56	296.29	191.3	185.42	195.96	198.41	199.37	194.78	209.58	303.96	192.36	220.96	204.99	202.36	203.34	204.58	198.12	277.12	194.53	183.47	202.04	210.94	228.78	221.17	197.19	731.07
259	21.5806	204.37	195.22	197.38	195.71	204.59	202.54	216.36	244.21	235.01	184.65	194.77	193.64	200.4	195.94	208.35	266.71	205.06	185.12	190.9	196.71	200.11	203.53	209.61	255.64	191.61	185.21	196.08	201.23	199.3	195.44	209.83	301.23	192.46	220.96	205.21	202.56	203.2	204.48	197.96	279.65	194.68	183.53	202.08	211.15	228.78	221.4	196.41	817
260	21.6642	204.46	195.5	197.26	195.84	205.06	202.56	216.61	242.73	234.67	185.24	194.89	194.45	200.61	196.01	208.54	268.83	203.99	185.19	190.76	197.04	200.32	203.71	209.51	254.58	192	185.43	196.36	201.4	199.38	195.15	209.94	300.33	192.64	221.37	205.13	202.76	203.62	204.63	197.8	280.11	194.69	183.48	202.09	211.27	228.96	221.6	197.82	841.19
261	21.75	204.71	195.33	197.66	195.8	205.13	202.66	216.95	245.53	235.36	185.26	195.33	193.76	200.86	196.3	208.95	267.32	204.37	185.81	190.85	197.14	200.52	203.83	209.72	254.73	191.99	185.44	196.7	201.01	199.81	195.32	210.09	303.67	192.91	221.49	205.47	202.98	203.67	204.68	198.49	281.99	195.06	183.58	202.28	211.32	229.12	221.63	197.71	934.77
262	21.8333	204.79	195.83	197.95	196.17	205.36	203.35	216.92	245.02	235.42	185.28	195.22	194	200.69	196.4	208.85	269.27	205.58	185.64	191.2	197.25	200.43	203.76	209.94	253.21	192.46	185.82	196.56	202.25	199.7	195.62	210.49	302.36	193.26	221.75	205.44	203.13	204.04	204.78	198.88	279.48	194.79	183.88	202.51	211.73	229.06	221.94	196.76	871.92
263	21.9167	205.25	195.56	198.03	196.29	205.71	202.92	217.13	243.53	235.02	185.49	195.45	194.36	201.27	196.29	208.95	266.56	204.84	185.83	191.35	197.91	200.92	204.24	210.2	255.53	192.71	185.91	196.61	202.19	200	195.91	210.6	303.39	193.48	221.76	205.65	203.45	203.93	204.93	199.53	280.53	195.24	184.26	202.81	212.16	229.21	222.16	198.15	927.02
264	22	205.4	196.15	198.26	196.58	205.95	203.3	217.53	243.43	236.42	186.02	195.22	194.23	203.53	196.79	209.23	268.64	205.81	186.29	191.51	197.78	200.78	204.53	210.39	253.22	192.97	186.31	197.15	201.96	200.26	195.8	210.78	302.35	193.84	221.86	205.61	203.39	203.98	205.39	199.9	282.24	195.39	184.13	202.64	212.34	229.4	222.29	197.39	921.23
265	22.0833	205.58	196.13	198.26	196.81	206.03	203.11	217.63	246.02	236.32	185.59	195.47	194.58	201.68	196.21	209.89	267.37	206.24	186.43	191.6	197.94	201.04	204.38	210.41	251.44	193.19	186.6	196.93	201.77	200.32	195.97	211.01	304.21	194.05	222.01	205.77	203.52	204.18	205.32	199.1	285.28	195.59	184.8	202.96	211.96	229.84	222.57	197.16	957.1
266	22.1667	205.94	196.4	198.88	196.62	206.18	203.33	217.82	245.19	236.29	185.78	195.86	195.01	201.63	196.85	209.66	265.31	205.87	186.52	191.62	198	201.15	204.46	210.92	255.87	194.08	186.47	197.56	202.45	200.44	195.98	211.04	303.62	194.56	222.26	206.1	204.3	204.52	205.1	200.76	282.9	195.52	184.59	203.26	212.32	229.79	222.65	198.08	1007.3
267	22.25	206.16	196.51	198.64	196.89	206.4	203.71	218.1	244.19	236.54	186.09	195.98	194.9	201.99	196.83	210	269.07	204.43	186.56	192.12	197.95	201.39	204.79	210.79	264.83	193.58	186.82	197.39	202.44	201.16	196.08	211.49	299.22	194.94	222.38	206.15	204.18	204.57	205.7	200.94	283.36	196.02	184.63	203.33	212.68	229.52	222.63	198.65	946.1
268	22.3333	206.3	196.43	198.93	196.91	207.15	203.8	218.15	245.55	236.52	186.24	196.07	195.13	203.53	197.01	210.15	268.27	203.82	186.75	192.21	198.28	201.47	204.89	211.01	261.36	193.84	186.85	197.34	202.1	200.77	196.14	211.43	304.65	194.93	222.3	206.23	203.8	204.79	205.74	199.74	284.57	196.03	185.34	203.61	212.79	229.93	223.1	197.39	1001.59
269	22.4167	206.72	196.8	199.15	197.2	206.57	204.06	218.6	243.58	237.36	186.67	196.46	194.8	201.96	197.12	210.33	267.87	206.6	187.24	192.4	198.71	201.47	204.88	211.23	263.35	193.97	186.82	197.38	203.17	200.87	196.37	211.41	308.18	195.16	222.76	206.49	204.48	204.71	205.59	201.02	285.05	196.26	185.16	203.49	212.93	230.32	222.68	197.51	1061.5
270	22.5003	206.79	197.04	199.36	197.33	206.76	203.68	218.55	245.12	237.51	186.34	196.48	195.25	201.98	196.99	210.41	267.7	206.31	187.3	192.46	198.7	201.66	204.96	211.29	260.91	194.46	187.27	198.03	203.22	201.27	196.65	211.78	302.12	195.26	222.86	206.54	204.21	205.16	205.69	200.71	287.1	196.49	184.97	203.56	213.22	230.25	223.44	198.4	1000.51
271	22.5861	207.22	197.15	199.36	197.26	207.03	203.68	218.98	246.21	237.47	186.66	196.86	195.47	203.68	197.32	210.66	268.2	206.83	187.25	192.57	198.93	202	205.08	211.82	265.34	194.61	187.33	197.69	203.01	200.93	196.74	212.03	302.35	195.51	223	206.82	204.64	204.92	205.95	200.17	285.79	196.48	185.48	203.91	213.32	230.22	223.55	197.98	1001.4
272	22.6694	207.26	197.33	199.33	197.58	207.24	204.08	219.02	245.36	237.78	186.82	196.81	195.36	203.93	197.4	210.58	267.72	207.61	187.38	192.69	198.87	202.13	205.37	211.86	266.23	194.56	187.66	197.93	202.86	201.4	196.81	211.98	302.04	195.9	223.14	206.84	204.85	205.29	206.17	200.95	287.4	196.53	185.82	204.07	213.21	230.71	223.71	198.22	903.17
273	22.7528	207.72	197.57	199.78	197.86	207.29	204.2	219.33	245.39	238.51	186.99	197.07	196.01	204.96	197.57	210.94	270.26	208.69	187.53	193.02	199.35	202.03	205.39	211.93	264.63	195.15	187.69	198.01	202.91	201.64	197.06	212.2	301.61	195.98	223.3	207.1	204.94	205.39	206.11	201.72	295.12	196.97	185.68	204.13	213.49	230.29	223.82	197.47	530.33
274	22.8361	208.03	197.61	199.75	197.76	207.62	204.47	219.15	245.7	237.93	187.13	196.91	195.62	202.72	197.42	211.08	268.81	208.48	187.79	192.98	199.56	202.23	205.6	212.17	262.92	195.38	188.03	198.24	203.26	201.46	197.13	212.52	302.65	196.3	223.6	207.04	205.09	205.42	205.92	200.73	290.79	196.95	185.89	204.31	213.42	230.69	223.96	198.74	509.2
275	22.9194	208.49	198.55	200.02	197.95	207.58	204.65	219.66	243.23	239.21	187.73	197.36	195.85	202.78	197.68	211.19	268.54	209.35	187.92	193.4	199.59	202.23	205.63	212.53	261.79	195.75	188	198.33	203.68	202.13	197.04	212.84	302.03	196.73	223.74	207.3	205.27	205.5	206.15	202.02	287.28	197.02	185.9	204.36	213.8	230.96	224.23	200.8	501.1
276	23.0028	208.49	198.26	200.3	198.21	207.76	204.72	219.84	244.15	238.85	187.64	197.62	195.9	203.08	197.75	211.51	269.02	207.12	188.23	193.57	199.91	202.34	205.99	212.51	263.66	196.02	188.16	198.59	204.03	201.91	197.38	213	299.67	196.95	223.88	207.46	205.56	205.71	206.57	201.92	288.63	197.27	185.92	204.75	213.99	230.99	224.68	199.35	499.02
277	23.0861	208.63	198.31	200.38	198.07	207.76	204.94	219.91	247.2	239.88	187.66	197.64	195.94	203.21	198	211.73	269.51	206.77	188.26	193.67	200.01	202.63	205.81	212.58	262.06	196.11	188.15	198.54	203.97	201.83	197.48	212.9	301.6	196.84	223.87	207.75	205.46	205.93	206.78	201.31	289.17	197.37	186.18	204.4	213.95	231.56	224.54	198.51	502.82
278	23.1694	208.86	198.2	200.56	198.17	208.13	204.81	220.03	247.46	240.01	187.83	197.76	196.07	203.48	198.16	211.76	270.83	208.7	188.44	193.8	200.09	202.69	207.64	212.69	296.16	196.42	188.64	198.49	204.26	202.25	197.61	213.14	301.72	197.36	223.9	207.73	205.85	205.86	206.65	201.11	289.68	197.71	186.31	204.93	214.12	231.73	224.75	200.26	500.16
279	23.2528	209.27	198.71	200.89	198.51	208.49	205.04	220.47	244.14	239.69	187.95	197.95	196.25	203.61	198.19	212.25	267.44	207.05	188.46	194	200.11	202.6	207.61	212.99	290.53	197.35	188.64	198.99	204.89	202.54	197.85	213.61	301.99	197.76	224.32	207.68	205.84	205.94	206.58	202.77	289.59	197.73	186.73	204.82	214.37	231.54	224.91	200.73	502.92
280	23.3364	209.43	198.67	201.02	198.61	208.5	205.45	220.67	245.06	240.2	187.91	198.05	196.7	204.25	198.42	212.21	270.56	209.59	188.77	194.07	200.34	203.05	208.01	213.19	291.65	197.08	188.93	198.96	204.25	202.5	197.84	213.45	300.26	197.8	224.34	208.12	206.04	206.08	206.88	201.88	290.43	198.17	186.84	204.81	214.65	231.44	225.09	199.79	502.78
281	23.4222	209.84	199.34	200.91	198.66	208.54	205.53	220.92	246.75	239.93	188.17	198.52	196.73	203.7	198.64	212.81	271.56	208.63	188.73	194.43	200.72	203.17	207.64	213.28	289.11	196.81	189.02	199.34	205.47	202.99	198.01	213.73	304.2	197.91	224.42	207.92	206.15	206.72	206.96	202.85	294.53	198.28	186.82	205.29	214.94	231.93	225.49	199.52	503
282	23.5056	210.1	199.3	201.27	198.75	208.57	205.27	220.92	248.2	240.75	188.58	198.73	196.65	203.86	198.61	212.79	268.89	210.85	189.1	194.52	200.54	203.28	207.89	213.4	292.73	197.55	189.51	199.1	204.54	202.45	198.14	213.97	304.2	198.48	224.67	208.26	206.32	206.23	207.14	202.72	289.99	198.27	186.86	205.4	215.07	231.89	225.65	198.66	502.7
283	23.5889	210.32	199.36	201.65	199	209.01	206.26	220.99	248.25	240.6	188.72	198.74	197.99	204.42	198.55	213.01	269.74	211.54	189.12	194.27	200.92	203.35	208.27	213.73	289.81	198.19	189.15	199.1	205.25	203.1	198.05	214.35	305.08	198.55	225.01	208.32	206.55	206.53	207.31	201.71	290.26	198.48	187.15	205.48	215.19	232.21	225.98	198.4	503.31
284	23.6722	210.57	199.63	201.42	199.19	209.01	205.8	221.25	246.94	241.36	189.07	198.83	196.75	204.48	198.97	213.01	270.65	211.53	189.45	194.71	200.94	203.64	208.43	213.78	285.12	198.15	189.23	199.68	205.08	203.02	198.44	214.29	306.87	199.13	224.99	208.39	206.67	206.58	207.58	203.58	291.91	198.68	187.13	205.58	215.24	232.16	225.94	200.94	506.5
285	23.7556	210.73	199.5	201.73	199.31	209.24	205.85	221.38	247.58	240.93	188.71	198.83	197.28	204.76	199.1	213.29	271.1	209.97	189.12	194.91	201.14	203.66	208.02	214.07	295.17	198.66	189.56	200.32	205.67	203.03	198.71	214.66	308.99	199.58	225.43	208.53	206.7	206.93	207.55	203.01	294.2	198.85	187.45	205.77	215.28	232.25	226.05	200.29	505.47
286	23.8389	210.94	199.97	201.75	199.38	209.54	206.05	221.71	247.22	241.22	189.58	199.21	197.14	204.26	199.2	213.39	271.9	209.41	189.62	194.88	201.32	203.79	208.79	214.44	293.18	198.66	189.7	199.81	206.19	203.16	198.8	214.59	291.66	199.58	225.11	208.44	207.24	206.84	207.6	204.7	290.24	198.9	187.69	205.75	215.78	232.35	226.35	200.73	500.96
287	23.9222	211.12	199.84	201.97	199.37	209.49	206.23	222.07	247.49	241.82	189.21	199.13	197.27	204.62	199.12	213.84	270.59	210.51	189.59	195.11	201.66	204.08	208.98	214.51	292.34	198.91	189.88	199.68	206.46	203.62	198.62	215.09	297.56	199.74	225.2	208.6	207.36	207.07	207.75	205.13	292.69	199.09	187.84	205.87	215.82	232.79	226.6	202.38	501.53
288	24.0056	211.39	200.12	202.66	199.56	209.71	206.27	222.28	245.78	241.94	189.31	199.38	198.53	204.52	199.47	213.68	268.46	210.31	189.79	195.08	201.7	203.99	208.65	214.65	291.41	198.99	190.24	199.79	205.93	203.43	198.85	214.84	291.24	199.96	225.76	208.83	207.34	207.17	207.88	204.99	295.44	199.11	188.17	205.95	216.15	232.26	226.64	199.8	505.39
289	24.0889	211.6	200.01	202.27	199.91	210.11	206.32	222.42	247.46	242.46	189.62	199.67	197.44	205.25	199.51	214.05	270.59	210.04	190.06	195.44	201.72	204.36	208.82	214.66	290.24	199.9	190.24	200.19	206.68	203.64	198.83	215.26	295.27	200.14	225.72	208.99	207.51	207.46	207.87	204.35	292.21	199.5	188.13	206	216.19	233.13	227.05	201.33	503.08
290	24.1725	212.19	200.27	202.6	199.92	209.92	206.47	222.35	246.72	242.86	189.9	200.04	199.97	205.37	199.62	214.17	271.85	212.52	190.29	195.63	202.04	204.16	209.34	215.12	286.33	199.58	190.54	200.19	206.94	203.91	199.13	215.62	297.21	200.61	226.21	209.08	207.62	207.54	208.21	205.4	290.83	199.5	188.54	206.49	216.24	232.96	227.23	202	502.16
291	24.2583	212.34	200.64	202.87	200.14	209.96	206.59	222.58	248.29	243.09	189.73	199.72	197.85	205.67	199.72	214.4	272.25	211.18	190.47	195.8	202.1	204.34	209.69	215.28	289.28	200.2	190.74	200.31	207.16	203.73	199.26	215.77	296.12	200.83	226.37	209.31	207.74	207.56	208.16	206.68	292.85	199.71	188.31	206.42	216.56	232.92	227.37	202.86	503.05
292	24.3417	212.77	200.61	202.89	200.3	210.43	206.67	223.02	245.48	243.61	190.31	200.04	198.87	205.36	199.92	214.66	269.63	211.07	190.94	195.84	202.45	204.46	209.31	215.52	288.02	200.41	190.69	200.6	207.05	203.96	199.17	215.95	307.93	201	226.51	209.41	207.88	207.8	208.34	205.96	295.63	199.81	189.03	206.59	216.57	233.31	227.48	202.81	501.53
293	24.425	212.95	200.88	203.25	200.59	210.41	206.82	223.09	248.89	243.69	190.28	200.08	198.4	205.91	200.07	214.79	269.32	211.63	190.82	196.08	202.47	204.71	209.27	215.84	284.91	200.37	190.92	201.35	206.36	203.94	199.47	216.33	295.85	201.35	226.17	209.4	208.04	207.76	208.61	206.01	295.08	200.2	188.85	206.58	216.94	233.69	227.79	201.47	501.59
294	24.5083	213.17	201.08	203.28	200.46	210.81	207.05	223.31	250.64	243.96	190.49	200.5	198.1	206.19	200.15	214.89	270.28	211.36	190.95	196.14	202.68	204.94	209.66	215.84	286.98	200.48	190.98	200.54	207.28	204.21	199.62	216.33	298.83	201.54	226.26	209.59	208.49	207.93	208.36	205.79	294.33	200.55	188.92	206.97	216.92	233.18	228.1	202.88	501.95
295	24.5917	213.43	201.27	203.44	200.88	211.02	207.41	223.64	245.5	244.02	190.89	200.67	198.46	205.82	200.13	215.46	271.62	212.73	191.13	196.56	202.68	204.79	209.54	216.04	285.17	201.26	191.4	200.9	207.38	204.3	199.67	216.63	296.27	202	227.02	209.8	208.22	208.29	208.83	205.48	294.19	200.41	189.11	206.91	217.04	233.56	228.31	200.67	502.54
296	24.675	213.77	201.24	203.69	200.94	211.04	207.3	223.89	248.57	243.87	190.72	200.67	198.63	206.77	200.34	215.27	269.61	212.99	191.16	196.73	203.04	204.97	209.82	216.23	285.18	201.37	191.55	200.82	207.63	204.32	199.86	216.76	297.3	202.21	227.11	209.61	208.6	208.57	208.95	205.76	296.2	200.28	189.53	207.23	217.39	233.68	228.45	200.5	501.66
297	24.7583	214.15	201.53	203.75	200.87	211.31	207.5	223.98	250.45	244.28	190.96	200.9	198.68	205.85	200.51	215.68	270.32	213.25	191.36	196.87	202.93	205.17	209.74	216.36	285.31	201.63	191.58	201.16	207.39	204.87	199.67	217.05	292.87	202.34	227.26	209.81	208.86	208.51	209.04	205.86	295.18	200.74	189.21	207.07	217.35	233.91	228.67	202.2	500.47
298	24.8417	214.36	201.6	204.09	201.16	211.42	207.91	224.27	247.23	244.92	191.3	201.2	198.81	206.36	200.63	215.8	272.52	212.56	191.54	197.07	203.28	205.2	210.13	216.58	287.04	202.31	191.86	201.29	208	204.74	200.21	217.06	296.58	202.77	227.34	210	208.99	208.6	209.02	206.33	292.84	201.02	189.75	207.48	217.44	233.99	228.67	202.66	501.98
299	24.925	214.57	202.02	204.03	201.19	211.49	207.86	224.47	248.89	245.13	191.24	201.31	198.94	206.98	200.64	215.88	271.99	212.45	191.71	197.04	203.75	205.65	210.46	217	281.83	202.26	192.09	200.96	208.32	205.18	199.91	217.44	295.49	203.04	227.51	210.01	209.14	208.68	209.43	204.75	297.49	200.91	190.11	207.47	217.72	234.4	228.95	201.82	506.19
300	25.0086	214.9	202.15	204.25	201.2	211.49	207.75	224.71	247.12	245.14	192.3	201.82	199.29	206.44	200.86	216.3	272.61	214.49	191.92	197.6	203.56	205.33	210.47	217.02	281.54	202.29	192	201.44	207.94	205.07	200.32	217.42	296.01	203.45	227.62	210.33	209.41	208.86	209.25	207.22	295.57	201.05	190.19	207.22	217.87	234.38	229.04	201.35	504.81
301	25.0944	215.18	202.09	204.54	201.48	211.91	208.22	224.88	248.79	245.63	191.78	201.81	199.05	207.34	200.98	216.35	270.87	213.45	192.2	197.54	203.84	205.71	210.62	217.21	284.27	202.57	192.54	201.5	208.76	205.14	200.42	217.6	295.65	203.55	227.76	210.52	209.42	209.04	209.44	208.64	297.27	201.24	190.13	207.62	217.95	234.54	229.19	204.55	507.28
302	25.1778	215.36	202.6	204.64	201.47	211.88	207.97	225.01	248.8	245.81	191.91	201.89	199.44	207.76	201.07	216.82	272.53	216.66	192.53	197.92	204.04	205.51	210.48	217.24	281.15	203.21	192.28	202.51	208.66	205.37	200.42	217.95	302.67	203.78	227.94	210.71	209.33	209.18	209.75	206.36	295.25	201.54	190.55	207.59	218.46	234.33	229.39	202.55	508.13
303	25.2611	215.76	202.64	204.85	201.88	212.21	208.26	225.2	247.7	246.13	191.91	201.99	199.26	207.33	201.28	216.79	272.66	214.95	192.19	198	204.03	205.8	210.9	217.44	282.79	203.14	192.58	201.64	209.26	205.1	200.69	217.99	297.48	204.27	227.93	210.51	209.74	209.23	209.61	207.34	294.5	201.78	190.41	208.05	218.41	234.41	229.81	203.95	502.84
304	25.3444	215.75	202.84	204.81	201.85	212.36	208.51	225.42	250.42	246.25	192.08	202.46	199.52	207.57	201.77	216.8	270.11	214.42	192.31	198.07	203.98	206.05	211.22	217.57	282.84	203.63	192.66	201.98	208.9	205.59	200.82	218.18	302.16	204.44	227.94	211.1	210.01	209.29	209.89	207.5	294.91	201.96	190.47	208.14	218.55	235.06	229.88	203.5	505.95
305	25.4278	216.14	203.11	205.15	202.06	212.64	208.49	225.75	250.95	246.42	192.54	202.29	199.74	207.57	201.32	217.27	272.25	217.21	192.71	198.41	204.33	206.14	211.21	218.05	279.75	203.6	192.79	202.23	208.86	205.56	200.65	218.6	300.29	204.78	228.45	211.03	209.9	209.27	209.92	207.74	296.71	202.19	190.71	208.07	218.62	234.97	230.12	204.37	506.61
306	25.5111	216.38	203.39	205.11	201.93	212.64	208.63	225.99	249.56	247.28	192.58	202.51	199.86	207.86	201.41	217.59	270.47	215.67	193.12	198.35	204.33	206.3	211.57	217.94	280.74	204.06	193.06	202.16	209.48	206.19	201.2	218.77	297.88	205.03	228.7	211.09	210.15	209.57	210.02	208.96	292.86	202.25	191.47	208.1	218.79	235.3	230.29	205.12	507.76
307	25.5944	216.9	202.97	205.32	202.42	212.84	208.89	225.98	246.78	246.82	192.61	202.72	199.83	207.53	201.63	217.51	274.45	216.31	193.06	198.62	204.63	206.45	211.27	218.51	279.42	205.19	193.26	202.29	209.87	205.95	201.19	219.06	298.52	205.22	228.49	211.22	210.35	209.75	210.25	209.82	296.05	202.23	191.38	208.4	218.64	234.85	230.66	203.47	510.98
308	25.6778	217	203.41	205.73	202.25	212.8	209.17	226.23	251.19	246.6	192.54	202.7	200.19	208.31	201.71	217.87	269.98	217.77	193.28	198.85	205.06	206.54	211.5	218.5	277.33	204.36	193.67	202.61	209.56	206.19	201.2	218.9	300.95	205.73	228.75	211.24	210.49	209.78	210.39	208.08	295.05	202.32	191.16	208.56	218.69	235.25	230.32	204.59	507.54
309	25.7611	217.27	204.19	205.85	202.44	213.03	209.09	226.41	247	247.75	192.99	203.05	200.11	208.24	201.87	218.08	269.88	215.71	193.64	198.78	205.2	206.48	211.29	218.92	278	204.65	193.43	202.7	209.74	206.14	201.21	219.39	302.39	205.67	229.2	211.52	210.65	209.94	210.27	209.69	296.45	202.73	191.43	208.66	219.17	234.91	230.81	201.6	508.55
310	25.8447	217.42	203.44	206	202.59	213.38	209.21	226.51	247.85	247.72	192.77	203.01	200.45	208.43	202.03	218.16	273.65	216.39	193.34	198.93	205.13	206.66	212.11	218.89	283.43	205.08	193.63	202.76	209.84	206.14	201.43	219.56	302.92	205.86	229.09	211.86	210.91	209.86	210.56	208.7	293.84	202.75	191.65	208.85	219.46	235.5	230.87	205.29	506.32
311	25.9306	217.83	203.94	206.33	202.68	213.44	209.08	226.75	250.44	248.34	192.98	203.18	200.17	208.15	202.09	218.35	272.11	216.87	193.37	199.67	205.18	206.94	211.57	218.91	283.66	205.34	193.71	202.76	210.29	206.67	201.63	219.55	301.58	206.09	229.75	211.55	211.15	210.22	210.68	209.97	290.68	202.86	191.47	208.76	219.19	235.39	231.27	204.67	506.71
312	26.0139	218.08	204.04	206.14	202.74	213.67	209.17	226.92	252.58	248.37	193.5	203.39	201.76	209.01	202.03	218.81	273.83	217.33	193.72	199.25	205.13	207.09	212.08	219.16	281.35	205.59	193.97	202.97	210.26	206.32	201.69	219.56	300.08	206.46	229.7	211.76	210.97	210.05	210.59	209.44	291.03	202.76	191.71	208.8	219.67	235.69	231.35	205.46	506.55
313	26.0972	218.24	204.39	206.57	202.88	213.7	209.41	227.38	249.48	248.54	193.39	203.42	200.49	208.02	202.38	218.65	272.79	216.5	193.86	199.45	205.61	206.82	212.16	219.5	278.83	205.75	194.17	202.9	210.16	206.51	201.84	219.95	301.49	206.67	229.57	212.08	211.26	210.41	210.77	210.46	288.2	203.31	192.09	209.18	219.59	236	231.54	203.1	509.09
314	26.1806	218.28	204.38	206.74	203.18	213.77	209.83	227.48	248.35	248.89	193.55	204.45	200.33	208.57	202.35	218.9	273.4	216.77	194.01	199.67	205.64	207.18	212.28	219.62	279.73	206.15	194.07	203.2	211.13	206.8	201.99	220.13	299.86	206.91	229.69	212.03	211.27	210.59	210.93	209.45	288.52	203.42	192.39	209.37	219.4	235.86	231.72	208.09	509.39
315	26.2639	218.84	204.5	206.91	203.39	214.3	209.76	227.64	250.59	249.54	193.83	203.94	200.84	208.27	202.52	219.16	270.13	217.66	194.3	199.84	205.84	207.22	212.51	219.59	282.87	206.36	194.27	203.91	210.9	206.87	202.14	220.41	299.11	207.18	229.88	212.31	211.46	210.73	211.14	210.1	288.08	203.32	192.25	209.3	220.07	236.14	231.91	206.97	508.26
316	26.3472	219.03	204.7	206.93	203.19	214.39	210.26	227.77	248.17	249.5	194.19	203.83	201.54	210.42	202.96	219.34	275.2	218.3	194.21	200.01	205.92	207.22	212.5	220.12	279.15	206.42	194.6	203.19	211.26	206.79	202.19	220.6	300.18	207.48	230.39	212.15	211.48	210.86	211.17	209.97	287.99	203.55	192.27	209.35	220.18	235.86	232.06	206.35	507.49
317	26.4306	219.14	204.89	206.97	203.26	214.2	209.73	228.03	249.74	249.67	193.97	204.17	200.99	209.11	203	219.5	274.11	218.36	194.4	200.43	205.89	207.44	212.48	220.22	280.48	206.66	194.74	203.3	210.92	207.33	202.62	220.85	300.98	207.85	230.36	212.24	211.79	210.93	211.42	210.66	286.66	203.6	192.75	209.7	220.34	236.09	232.28	205.63	507.84
318	26.5139	219.44	205.03	207.08	203.89	214.71	210.11	228.19	245.9	250.01	194.23	204.72	200.97	209.38	203.08	219.63	273.41	219.91	194.89	200.43	206.42	207.47	212.74	220.37	283.74	207.07	194.88	203.54	210.94	207.26	202.62	220.97	302.31	208.04	230.39	212.47	211.9	210.96	211.43	211.38	285.2	203.83	192.98	209.55	220.54	236.6	232.63	205.47	504.67
319	26.5972	219.63	205.09	207.32	203.69	214.65	210.27	228.3	247.78	249.53	194.47	204.69	201.32	208.92	202.92	219.78	274.26	220.26	194.8	200.65	206.42	207.79	212.87	220.37	284.05	207.75	195.01	203.68	212.18	207.08	202.6	221.16	303.46	208.22	230.79	212.8	212.15	211.18	211.51	211.58	286	204.12	193.01	209.87	220.51	236.68	232.91	205.1	511.37
320	26.6808	220.04	205.2	207.66	203.85	214.78	210.6	228.68	250.9	250.29	194.43	205.08	201.4	209.51	203.36	220.41	275.2	220.33	194.81	200.76	206.63	207.75	212.99	220.61	280.12	207.45	195.33	204.38	211.63	207.33	202.9	221.45	298.76	208.5	230.78	212.98	212.39	211.1	211.66	211.28	291.27	204.25	193.36	209.77	220.76	236.78	233.05	207.9	509.63
321	26.7667	220.09	205.41	207.67	204.09	215	210.44	229.13	248.93	250.65	194.51	204.82	201.79	209.33	203.33	220.31	270.75	219.17	195.21	200.99	206.73	207.91	213.44	220.91	283.92	207.79	195.32	204.09	211.78	207.73	202.9	221.72	299.95	208.62	231.05	212.98	212.49	211.56	211.72	211.82	286.08	204.28	193.07	210.04	221.12	236.82	233.34	207.41	510.65
322	26.85	220.33	205.53	207.78	204.34	215.03	210.59	229.29	251.19	251.1	194.84	205.15	202.18	209.17	203.3	220.52	272.5	218.81	195.26	201.25	206.79	208.01	213.55	221.29	282.29	207.91	195.52	204.03	212.29	207.58	202.85	222.09	301.01	209.01	231.36	212.85	212.38	211.41	212.12	213.1	290.62	204.69	193.38	210.25	221.19	236.74	233.57	206.71	520.11
323	26.9333	220.86	205.84	208.06	204.26	215.37	212.01	229.41	252.52	250.82	195.02	205.28	201.68	211.79	203.58	220.59	273.88	219.95	195.4	201.05	207.18	208.11	213.43	221.37	282.28	208.24	195.58	204.38	212.45	207.92	202.98	222.16	302.78	209	231.62	213.05	212.78	211.58	212.08	213.03	290.56	204.46	193.37	210.28	221.24	237.42	233.76	205.43	517.61
324	27.0167	220.97	206.59	208.16	204.48	215.4	210.62	229.42	247.93	251.25	195.05	205.34	202.12	212.55	203.89	221.38	274.49	220.43	195.83	201.46	207.08	208.38	213.47	221.6	283.75	208.7	195.96	204.13	212.75	208.13	203.08	222.35	300.09	209.37	231.56	213.35	213	212.14	212.17	210.66	285.98	204.66	193.59	210.7	221.48	237.11	233.82	207.94	514.12
325	27.1	221.32	206.14	208.41	204.72	215.5	211.09	229.89	251.83	251.84	195.26	205.39	202.18	210.55	203.96	221.33	274.17	220.86	195.64	201.69	207.57	208.6	213.97	221.76	286	209.48	195.96	204.47	212.69	207.97	203.53	222.3	298.07	209.66	231.89	213.14	212.97	211.73	212.28	212.49	288.94	204.82	193.83	210.57	221.39	237.15	233.97	206.88	516.26
326	27.1833	221.29	206.54	208.65	204.64	215.75	211.05	230	254.15	251.4	195.32	205.97	202.43	209.74	204.07	221.35	272.75	220.81	195.8	201.88	207.4	208.49	213.56	222.16	282.55	208.87	196.02	204.41	212.8	208.37	203.41	222.74	301.61	209.75	231.76	213.44	212.9	212.17	212.37	213.19	291.27	205.08	193.92	210.61	221.5	237.72	234.47	208.6	520.51
327	27.2667	221.64	206.94	208.63	204.86	215.9	211.35	230.11	253.11	251.73	195.63	205.9	202.43	209.81	204.17	221.42	276.12	222.57	195.91	201.99	207.47	208.83	213.68	222.23	283.02	209.4	196.54	204.45	213.85	208.48	203.64	223.07	299.68	210.21	231.47	213.6	213.5	212.2	212.37	211.44	284.24	205.45	194.43	210.83	221.6	237.8	234.57	209.25	515.98
328	27.35	221.95	206.71	208.96	205.12	216.15	211.47	230.47	251.49	252.47	195.86	206.16	203.09	210.13	204.31	221.79	275.14	220.94	196.16	202.16	207.83	208.79	213.98	222.39	283.27	209.43	196.31	204.52	213.12	208.7	203.69	223.25	300.42	210.3	232.1	213.9	213.38	212.23	212.62	213	288.78	205.44	194.37	210.94	221.75	237.64	234.5	208.43	515.99
329	27.4333	222.03	207.02	209.26	205.04	216.14	211.74	230.53	250.1	252.15	195.7	206.39	203.83	210.18	204.45	221.67	275.77	222.15	196.22	202.17	207.9	209.08	214.16	222.66	283.33	209.62	196.75	204.76	213.22	209.22	203.97	223.16	300.49	210.64	233.71	214.07	213.45	212.57	212.61	211.82	287.3	205.44	194.58	211.03	221.95	237.72	234.59	209.74	514.9
330	27.5169	222.26	206.77	209.2	205.32	216.36	211.75	230.8	251.96	252.41	196.06	206.35	202.73	211.22	204.62	222.18	273.68	221.83	196.41	202.31	208.23	209.05	214.33	222.7	281.94	209.76	196.64	205.19	213.35	208.9	204	223.47	302.72	210.79	234.26	213.88	213.76	212.59	212.88	212.95	288.29	205.65	194.84	211	222.19	237.76	234.91	208.84	517.65
331	27.6028	222.49	207.05	209.19	205.33	216.34	212.02	230.69	252.62	253.03	196.39	206.62	202.98	211.16	204.5	222.3	272.71	222.86	196.6	202.49	208.19	209.01	214.39	222.82	282.97	209.76	196.81	205.2	212.98	209.08	204.33	223.75	298.66	211.02	234.11	214.02	213.98	212.78	213.05	213.44	290.16	205.68	195.08	211.02	222.62	238.17	235.45	207.92	517.11
332	27.6861	222.82	207.2	209.95	205.68	216.63	212	231.27	248.7	253.47	196.26	206.93	203.06	211.25	204.76	222.52	277.03	222.89	196.89	202.87	208.14	209.29	214.79	223	280.16	210.72	197.15	205.37	214.52	208.98	204.29	223.6	298.75	211.4	234.52	214.09	213.86	212.64	213.14	213.63	287.17	206.04	195.17	211.37	222.41	238.26	235.52	209.34	516.51
333	27.7694	222.74	207.21	209.59	205.47	216.85	212.02	231.38	254.97	253.27	196.6	206.98	203.13	211.96	205.04	222.93	273.96	223.83	197.01	202.81	208.04	209.53	214.71	223.35	280.22	210.76	196.93	205.33	214.85	209.16	204.52	223.89	307.03	211.25	234.65	214.18	214.15	212.75	213.23	213.98	287.39	206.39	195.23	211.52	222.74	238.06	235.45	210.23	518.16
334	27.8528	223.32	207.52	209.88	205.7	216.86	212.31	231.64	249.62	253.78	196.69	207.26	203.11	212.15	204.86	223.03	274.67	222.22	197.09	202.95	208.61	209.84	215.23	223.58	282.62	210.95	197.2	205.5	214.4	209.48	204.34	224.16	303.32	211.87	235.15	214.57	214.25	213.08	213.38	213.27	284.41	206.29	195.59	211.58	222.67	238.47	235.44	207.92	514.98
335	27.9361	223.48	207.51	210.13	205.55	216.93	212.44	231.72	251.68	253.59	196.66	207.14	203.82	212.15	205.21	222.86	276.5	223.27	197.14	203.06	208.79	209.47	214.86	223.63	286.08	210.61	197.36	205.49	213.4	209.41	204.52	224.54	301.27	212	235.09	214.39	214.38	213.2	213.28	214.51	287.7	206.41	195.32	211.95	222.81	238.79	236.08	209.49	522.58
336	28.0194	223.4	207.76	210.12	205.9	217.05	212.53	231.83	249.48	254.23	196.83	207.4	203.37	213.28	205.17	223.08	274.28	223.1	197.31	203.47	208.93	209.81	214.78	223.84	284.16	211.3	197.54	205.44	215.39	209.66	204.89	224.54	306.51	212.08	235.74	214.55	214.44	213.39	213.51	214	286.12	206.49	195.66	211.94	223.18	238.75	236.1	209.7	524.46
337	28.1028	223.77	208.03	210.49	205.95	217.23	212.73	232.25	252.24	253.45	197.06	207.66	203.61	211.72	205.31	223.57	275.1	223.23	197.57	203.25	208.97	209.88	215.32	224.34	288.79	211.88	198	205.87	216.22	209.83	204.95	224.59	308.86	212.34	235.14	214.9	215.06	213.42	213.94	214.64	285.43	206.67	196.12	212.12	223.17	238.63	236.49	209.55	526.91
338	28.1861	224.17	208.17	210.49	206.3	217.3	212.81	232.28	250.4	254.12	197.25	207.88	203.95	211.31	205.57	223.4	277.51	223.23	197.64	203.72	209.04	209.94	214.83	224.14	297.34	211.77	197.98	205.89	214.83	209.71	204.81	224.97	306.39	212.21	235.72	215.24	214.82	213.55	213.93	214.54	286.77	206.82	196.04	212.23	223.28	238.6	236.34	208.81	520.89
339	28.2694	224.25	208.14	210.68	205.97	217.42	212.93	232.47	252.67	254.45	197.48	207.92	204.01	214.69	205.71	223.88	276.59	223.03	197.88	203.63	209.09	210.21	215.8	224.45	300.84	211.68	198.3	206.18	215.46	209.95	205.05	225.45	304.36	212.78	236.35	215.26	215.09	213.73	213.8	214.88	282.95	206.97	196.28	212.4	223.67	238.61	236.77	210.1	522.13
340	28.3531	224.4	208.38	211.12	206.27	217.99	213.11	232.72	249.5	254.54	197.73	207.85	203.81	212.56	205.86	223.89	274.16	223.29	198.05	204.12	209.59	210.21	215.77	224.56	305.2	212.12	198.24	206.28	214.34	209.87	205.42	225.54	306.44	212.95	236.46	215.21	215.18	213.77	213.85	214.92	285.11	207.22	196.9	212.73	223.82	239.18	236.8	208.56	527.23
341	28.4389	224.61	208.27	211.33	206.48	218.02	213.08	232.72	253.36	254.69	197.84	208.37	204.21	212.72	205.91	224.06	274.97	223.62	197.9	203.88	209.56	210.63	216.45	224.76	304.68	211.92	198.36	206.16	215.19	210.06	205.2	225.57	311.84	212.99	236.6	215.17	215.35	214	214.15	215.67	286.97	207.4	196.61	212.81	224.05	239.07	237.1	209.86	520.67
342	28.5222	224.78	208.67	211.19	206.65	217.83	213.3	233.04	253.26	255.24	198.14	208.3	204.12	214.62	205.85	224.29	280.11	223.85	197.97	204.03	209.62	210.48	215.99	224.91	299.12	212.4	198.37	206.53	214.65	210.31	205.48	225.73	311.33	213.37	236.48	215.16	215.42	214.23	214.34	216.31	288.48	207.31	196.72	212.86	223.79	239.54	237.19	209.86	523.1
343	28.6056	225.03	208.78	211.73	206.78	218.09	213.4	233.23	252.65	255.19	198.31	208.73	204.75	212.83	206.16	224.66	279.01	224.1	198.48	204.29	209.68	210.78	216.58	225.4	300.94	212.71	198.77	206.64	217.57	210.27	205.44	226.07	317.52	213.37	236.25	215.42	215.42	214.27	214.49	216.68	290.04	207.84	196.7	212.69	224.1	239.91	237.48	210.56	522.68
344	28.6889	225.12	208.97	211.42	207.06	218.33	213.38	233.47	248.26	255.13	198.23	208.83	205.03	212.95	206.31	224.96	277.57	225.79	198.39	204.71	209.94	210.62	216.23	225.57	303.62	212.48	198.78	206.26	214.78	210.76	205.59	226.23	315.2	213.68	236.5	215.63	215.87	214.2	214.51	218.19	285.6	207.57	197	212.93	224.43	240.07	237.81	207.8	519.4
345	28.7722	225.38	209.36	211.72	206.95	218.38	213.84	233.88	250.84	255.25	198.38	208.95	204.99	212.64	206.3	225.3	276	226.39	198.4	204.54	210.01	210.94	216.61	225.83	302.64	212.78	198.67	206.94	217.11	211.01	205.81	226.5	316.52	213.83	237.53	215.83	215.59	214.45	214.75	216.43	285.69	207.98	197.06	213.17	224.37	239.67	237.85	211.66	522.46
346	28.8556	225.57	209.17	212.11	207.17	218.56	213.82	233.96	251.61	255.76	198.48	209.03	204.76	212.78	206.55	225.73	275.17	225.23	198.91	204.79	210.4	211.2	216.84	225.78	310.66	213.13	199.13	206.9	215.63	211.05	205.92	226.6	318.72	213.89	236.94	216.25	215.8	214.64	214.82	217.36	288.47	207.85	197.39	213.04	224.43	239.94	238.35	212.7	524.06
347	28.9389	225.89	209.63	212.17	207.64	218.8	213.86	234.06	252.19	255.65	198.64	209.26	205.36	213.43	206.69	225.45	277.66	225.55	199.06	205.15	210.6	211.04	216.79	226.22	297.87	213.15	199.39	206.69	215.58	210.96	206.07	226.88	324.12	214	237.1	216.12	216.23	214.75	214.95	216.94	288.72	208.13	197.34	212.97	224.72	240.66	238.23	209.43	522.23
348	29.0222	225.92	209.51	212.55	207.65	218.82	214.25	234.52	253.69	255.98	198.78	209.41	205.46	216.07	206.87	225.64	275.68	226.08	199.04	205.07	210.59	211.48	216.69	226.31	300.32	213.29	199.45	207.17	215.96	211.26	206.26	227.04	322.93	214.49	237.54	216.36	216.45	214.72	215.11	216.54	285.63	208.38	197.54	213.14	224.68	240.51	238.34	211.92	528.26
349	29.1056	226.09	209.82	212.5	207.77	219	214.29	234.61	255.08	256.14	198.89	209.36	205	214.05	206.94	226.16	276.28	225.66	199.16	205.47	210.93	211.59	217.56	226.27	302.21	213.72	199.62	207.42	217.67	211.32	206.44	227.13	322.26	214.68	237.63	216.44	216.38	214.89	215.1	217.11	283.94	208.3	197.95	213.51	225.17	240.45	238.58	211.05	523.81
350	29.1892	226.29	209.84	212.68	207.82	219.47	214.36	234.9	254.85	256.75	199.02	209.96	205.61	214.93	206.96	226.21	278	226.23	199.46	205.72	211	211.58	216.55	226.5	297.57	213.64	199.4	208.15	216.22	211.36	206.46	227.32	325.49	214.77	237.2	216.59	216.65	215.17	215.27	216.03	285	208.39	198.02	213.87	225.09	240.52	238.97	210.91	526.28
351	29.275	226.37	210.08	212.69	207.88	219.4	214.8	234.9	256.06	256.77	199.37	210.24	205.29	213.69	207.07	226.52	278.13	225.77	199.53	205.84	210.98	211.74	217.27	226.97	291.24	213.9	199.79	207.51	216.04	211.33	206.69	227.33	326.18	214.63	237.24	216.55	216.43	215.29	215.47	217.81	285.29	208.73	198.12	213.82	225.21	240.47	239.01	211.06	530.69
352	29.3583	226.6	210.31	212.81	208.06	219.6	214.66	235.09	254.24	256.47	200.18	210.02	205.58	215.36	207.21	226.55	277.37	226.75	199.91	206.01	211.14	211.91	217.19	226.97	305.91	214.16	200.03	207.59	218.25	211.79	206.95	227.75	328.03	215.19	238.1	216.8	216.6	215.3	215.57	216.55	284.86	208.64	198.01	213.89	225.34	241.37	239.38	212.35	786.32
353	29.4417	226.63	210.42	212.84	208.31	219.6	214.6	235.5	252.32	256.36	199.42	210.47	206.31	214.68	207.64	226.61	278.1	225.52	199.84	205.94	211.34	211.99	217	226.99	319.39	214.37	200.02	207.9	216.76	211.86	206.96	228.22	327.12	215.39	238.66	216.82	217.13	215.65	215.67	218.32	284.34	208.71	198.54	214.15	225.42	241.36	239.15	211.75	1198.26
354	29.525	226.8	211.01	213.06	208.54	219.73	215.18	235.41	255.87	257.2	199.55	210.53	207.85	214.67	207.52	226.8	278.77	226.91	199.92	206.31	211.41	212.02	217.09	227.43	317.19	214.36	200.14	207.85	216.6	211.44	207.15	228.04	311.7	215.42	238.14	217.05	217.16	215.46	215.83	218.1	288.53	208.91	198.46	214.11	225.68	241.15	239.66	210.98	680.85
355	29.6083	227.05	210.65	213.11	208.46	219.67	215.13	235.75	250.67	257.09	199.54	210.5	206.2	214.23	207.44	226.66	278.48	226.7	200.36	206.23	211.48	212.1	218.14	227.63	297.15	214.44	200.37	208.11	216.67	211.99	207.04	228.11	306.93	215.68	238.75	217.12	217.31	216.05	216.07	218.18	289.08	209.35	198.67	214.22	225.9	240.95	239.55	212.33	606.61
356	29.6917	227.03	210.96	213.5	208.72	219.92	215.25	235.73	254.01	257.31	200.07	210.84	206.17	216.75	207.85	227.1	276.95	226.65	200.11	206.38	211.58	212.59	218.4	227.73	296.77	214.83	200.47	208.36	218.78	212.27	207.38	228.7	303.49	215.49	238.87	217.14	217.61	215.93	216.2	219.67	283.96	209.4	198.86	214.42	226.22	241.32	239.75	213.2	663.78
357	29.775	227.38	211.14	213.6	209.09	220.18	215.36	236.02	252.49	257.05	200.14	211.01	206.23	217.4	207.97	227.44	280.61	226.76	200.48	206.43	211.8	212.68	218.71	227.7	294.82	214.72	200.96	208.26	216.66	212.43	207.79	228.89	304.73	215.78	238.58	217.22	217.48	215.81	216.18	220.38	282.63	209.39	199.13	214.67	226.03	241.23	240.17	212.53	714.96
358	29.8583	227.75	210.99	213.78	209.27	220.09	215.74	236.22	253.19	257.63	201.11	211.02	206.51	217.63	207.92	227.51	277.81	226.62	200.52	206.58	211.97	212.73	217.64	228.13	296.56	215.05	200.76	208.64	216.95	212.41	207.48	228.97	304.09	215.8	238.46	217.75	217.8	216.16	216.38	219.58	285.29	209.51	199.2	214.66	226.09	241.57	240.06	211.14	802.13
359	29.9417	227.44	211.6	213.91	209.24	220.38	216.11	236.36	253.6	258.2	200.46	211.04	206.63	215.66	208.16	227.65	279.5	226.93	200.54	206.84	212.1	212.85	218.22	228.48	298.28	215.03	201.04	208.79	217.74	212.76	208.02	229.05	304.93	216.07	239.65	217.54	217.83	216.39	216.52	218.58	282.87	209.39	199.45	214.73	226.41	241.91	240.45	214.35	797.8
360	30.0253	227.68	211.45	213.98	209.19	220.59	215.78	236.54	254.41	257.39	200.5	211.43	207.07	215.59	208.51	227.84	278.99	227.02	200.77	207.11	212.25	212.78	218.87	228.37	297.33	216.16	201.2	208.88	217.44	212.8	207.86	229.19	307.44	216.14	239.23	217.91	217.9	216.46	216.26	218.2	281.42	209.84	199.67	214.87	226.36	241.59	240.58	212.05	917.91
361	30.1111	228.16	211.65	214.49	209.34	220.73	215.8	237.04	252.4	257.62	200.92	212.17	206.5	215.66	208.63	228.24	278.26	226.78	200.96	207.15	212.14	213.01	218.14	228.81	294.2	215.79	201.24	208.72	217.64	212.9	208.17	229.56	302.59	216.47	239.64	217.96	218.14	216.52	216.61	218.41	281.64	209.92	199.63	215.27	226.67	241.67	240.95	212.48	905.82
362	30.1944	227.99	212.06	214.52	209.3	221.01	216.14	237.14	255.39	258.21	200.99	211.79	207.07	218.12	208.55	228.42	277.1	228.69	201.26	207.38	212.52	213.2	218.58	228.96	301.15	215.34	201.53	209.01	217.94	212.9	208.22	230.03	306.03	216.57	240.15	217.93	218.2	216.61	216.77	218.28	280.45	210.17	200	215.38	226.93	242.27	241.22	215.6	1021.56
363	30.2778	228.23	211.89	214.76	209.79	220.96	216.73	237.21	251.31	258.01	201.42	211.8	207.46	216.48	208.81	228.68	277.66	228.05	201.4	207.46	212.68	213.16	220.45	229.03	299.94	215.46	201.67	208.9	218.04	213.15	208.24	230.2	303.81	216.69	240.22	218.23	218.31	216.72	217.03	219.67	279.72	210.34	200.44	215.44	226.81	241.85	241.31	214.46	1075.29
364	30.3611	228.31	212.03	215.05	210.16	220.83	216.54	237.8	254.74	258.18	201.65	212.01	207.48	216.96	209.05	228.83	279.7	228.06	201.26	207.63	213.06	213.56	218.59	229.38	300.37	215.93	201.62	209.16	218.16	213.54	208.59	230.38	303.68	216.83	240.12	218.55	218.59	216.96	217.23	218.12	278.05	210.28	200.49	215.69	227.01	242.43	241.78	215.92	1769.85
365	30.4444	228.16	212.19	214.81	210.3	221.1	216.52	238.02	257.52	258.65	201.28	211.96	207.34	219.34	209.09	229.1	279.49	228.46	201.51	207.9	213.04	213.57	220.5	229.44	303.7	216.03	201.88	209.8	218.03	213.62	208.61	230.23	304.82	216.93	240.14	218.54	218.8	217.27	217.35	220.77	280.12	210.35	200.23	215.73	227.36	243.12	242	214.95	2898.93
366	30.5278	228.45	212.28	215.13	210.05	221.34	216.7	238.09	257.75	258.73	201.43	212.51	207.88	215.84	209.07	229.18	280.76	227.64	201.83	207.92	213.17	213.56	220.12	229.82	306.23	216.2	202.06	209.63	218.73	213.55	208.94	230.93	306.2	217.05	240.59	218.48	218.87	217.23	217.3	220.01	277.37	210.9	200.87	216.2	227.3	242.66	242.19	213.96	2641.86
367	30.6111	228.52	212.67	215.12	210.02	221.61	217.2	238.14	252.18	258.75	201.42	212.56	207.76	216.08	209.46	229.61	277.4	228.25	201.94	208.28	212.99	213.96	219.49	229.92	312.75	216.31	202.19	209.9	218.96	213.74	208.97	230.75	307.33	217.29	240.67	218.68	219.08	217.31	217.72	220.6	278.14	210.74	200.77	215.91	227.41	243.02	242.26	216.07	2732.95
368	30.6944	228.73	212.79	215.51	210.39	221.69	217.27	238.32	252.78	258.7	202.12	212.7	207.91	216.79	209.43	229.67	279.65	229.08	202.1	208.46	213.29	214.13	219.02	230.37	311.3	216.52	202.4	209.81	218.86	214.21	209.32	231.24	306.23	217.26	240.74	219	219.14	217.62	218.05	218.33	275.07	211.04	200.92	216.27	227.35	242.77	242.19	215.55	2790.14
369	30.7778	228.86	212.97	215.53	210.57	222	217.39	238.77	254.06	258.72	202.24	213.08	207.93	216.53	209.48	229.93	278.73	228.17	202.36	208.53	213.55	214.21	219.71	230.4	306.81	216.64	202.52	210.11	218.53	214.01	209.42	231.2	303.36	217.33	241.06	219.15	219.19	217.79	217.8	221.25	278.11	211.29	200.85	216.28	227.94	243.19	242.73	214.97	2835.07
370	30.8614	229.08	213.08	215.67	210.83	222.02	217.5	238.74	255.01	258.91	202.32	212.87	208.07	218.07	209.82	229.79	278.62	229.08	202.31	208.79	213.63	214.2	219.93	230.64	334.02	216.72	202.99	210.26	219.28	214.3	209.41	231.43	306.24	217.28	241.45	219.16	219.35	217.75	218.25	221.48	279.5	211.36	201.43	216.45	227.85	242.65	242.94	214.53	2826.13
371	30.9472	228.87	213.24	216.08	210.77	222.23	219.86	238.94	252.96	259.19	202.26	212.93	208.28	216.86	209.94	230.16	278.77	229.21	202.55	208.8	213.64	214.25	221.74	230.76	343.04	216.75	202.71	210.3	219.26	214.35	209.74	231.66	310.21	217.74	241.63	219.42	219.28	218.12	218.36	221.32	275.94	211.32	201.11	216.59	228.06	243.48	242.82	216.61	2512.05
372	31.0306	229.17	213.77	216.06	211.16	222.46	217.25	238.89	256.16	258.98	202.64	213.34	208.43	217.78	210.17	230.57	278.3	229.09	202.55	209.09	213.94	214.3	219.74	230.84	365.09	216.55	203.06	210.49	218.93	214.35	209.97	231.84	306.69	217.94	241.69	219.34	219.61	218.18	218.4	221.47	278.88	211.6	201.65	216.81	227.88	243.67	243.1	213.97	2071.88
373	31.1139	229.17	213.58	216.3	211.1	222.55	218.16	239.35	251.97	259.32	202.69	213.39	208.78	216.63	210.3	230.46	279.86	228.77	202.82	209.37	214.18	214.75	219.93	231.06	366.32	216.89	203.01	210.66	219.55	214.63	209.94	231.94	310.84	217.78	241.52	219.77	219.83	218.09	218.59	222.2	280.54	211.89	201.43	216.81	228.26	243.82	243.41	216.35	947.46
374	31.1972	229.51	213.57	216.31	211.63	222.72	217.94	239.33	253.61	259.5	202.73	213.59	208.74	218.26	210.33	230.55	280.19	228.71	202.74	209.27	214.01	215.06	220.53	231.18	393.58	216.79	203.04	210.78	219.57	214.8	209.77	232.04	308.95	217.79	241.74	219.88	219.77	218.46	218.47	219.38	279.76	211.97	201.89	216.86	228.43	243.9	243.5	215.95	952.58
375	31.2806	229.52	213.61	216.54	211.65	222.69	218.3	239.74	253.6	259.36	202.88	213.69	209.39	217.03	210.49	230.76	278.42	228.15	203.16	209.39	214.43	215.05	220.68	231.5	377.47	216.83	203.26	211.12	220.21	214.85	210.22	232.29	307.6	217.8	241.57	220.1	220	218.91	218.58	222.14	280.04	211.78	201.86	217.24	228.49	243.89	243.53	215.22	527.33
376	31.3639	229.66	213.86	216.92	211.51	222.76	218.32	239.76	257.19	260.14	203.09	213.67	208.94	217.4	210.73	230.94	279.35	229.57	203.4	209.58	214.38	215.26	220.52	231.54	387.46	216.79	203.63	210.89	220.33	215.36	210.19	232.51	308.21	218.17	242.04	220	220.18	218.75	218.78	221.17	276.35	212.26	201.87	217.45	228.75	243.77	243.98	215.6	526.08
377	31.4472	229.47	213.9	217.01	211.9	222.97	218.05	240.26	255.07	259.73	202.92	214.07	209.81	220.03	210.92	231.21	280.58	229.34	203.19	210.05	214.54	215.05	220.94	231.71	424.03	217	203.8	211.3	220.33	215.3	210.51	232.56	309.07	218.19	242.09	219.84	220.19	218.82	218.86	220.73	278.19	212.16	202.47	217.47	228.88	244.34	244.07	216.38	524.78
378	31.5306	229.58	214.03	217.27	212.03	223.15	218.5	240.3	256	259.32	203.44	214.01	209.34	219.05	210.84	231.28	278.57	229.33	203.43	210.05	214.74	215.49	221.22	231.76	433.71	217.03	203.51	211.11	220.9	215.49	210.66	232.76	308.94	218.01	242.2	220.16	220.5	219.02	219.02	221.56	277.79	212.49	202.16	217.31	228.9	244.21	244.39	217.49	524.42
379	31.6139	229.48	214.41	217.28	212.2	223.05	218.31	240.39	257.4	259.92	203.62	214.19	209.66	219.23	211.13	231.36	280.56	229.78	203.53	210.45	214.86	215.74	222.07	232.12	466.37	217.15	203.82	211.48	220.83	215.68	210.82	233.03	308.08	218.43	242.72	220.1	220.5	219.21	219.31	221.79	275.68	212.53	202.41	217.81	229.12	244.49	244.48	215.61	534.43
380	31.6975	229.82	214.68	217.45	212.39	223.25	219.02	240.74	254.58	259.24	203.45	214.45	210.07	219.15	211.43	231.91	276.85	229.7	203.71	210.11	215.06	215.63	221.35	232.21	526.99	217.56	204.15	211.74	221.11	215.73	210.98	233.66	309.13	218.3	242.66	220.74	220.74	219.48	219.37	222.95	279.91	212.99	202.77	217.82	229.09	244.7	244.75	214.79	524.58
381	31.7833	229.91	214.69	217.62	212.64	223.61	219.27	240.93	255.23	259.95	203.52	214.83	209.9	218.92	211.36	232.01	277.59	229.67	203.88	210.43	215.13	215.78	221.44	232.64	481.26	217.45	204.12	211.77	220.84	216.07	211.29	233.52	306.76	218.35	243.39	220.66	220.75	219.38	219.8	222.93	279.8	213.13	202.94	218.02	229.41	245.2	245.05	215.69	528.07
382	31.8667	229.87	214.8	217.59	212.44	223.63	219.04	241.24	255.36	259.67	203.8	214.64	209.98	218.88	211.61	232.25	280.31	229.52	203.99	210.81	215.4	215.8	221.75	232.89	905.37	217.7	204.35	212	221.54	216.14	211.09	233.74	307.07	218.62	242.95	220.92	220.76	219.47	219.92	223.02	276.29	213.21	202.99	218.15	229.33	245.59	245.02	216.42	529.05
383	31.95	229.8	214.88	217.83	212.91	223.92	219.39	241.33	256.5	260.1	204.04	214.97	210.05	219.47	211.64	232.51	279.56	229.27	204.23	210.8	215.66	215.77	221.49	233.22	294.08	217.57	204.58	211.9	222.02	216.36	211.24	234	310.82	218.62	243.44	220.96	221.09	219.52	219.82	224.34	274.68	213.17	203.19	218.4	229.69	244.91	245.15	217.16	534.66
384	32.0333	230.13	215.27	218.13	213.14	223.96	219.92	241.76	254.25	260.32	204.34	215.05	210.38	220.13	211.91	232.88	279.63	230.19	204.39	210.96	215.73	216.74	221.97	233.29	297.84	217.96	204.96	212.53	221.9	216.23	211.46	234.17	308.63	218.7	243.28	221.49	221.24	219.69	219.94	225.12	280.12	213.15	203.56	218.57	229.98	245.37	245.61	216.63	527.58
385	32.1167	230.31	215.32	218.44	213.17	224.08	219.46	241.62	256.51	260.68	204.36	214.95	210.58	220.27	212.05	233.04	281.76	229.42	204.54	211.14	215.74	216.54	222.07	233.46	292.63	217.97	204.78	212.52	221.9	216.49	211.67	234.4	307.63	218.8	244.02	221.4	221.46	220.05	220.04	221.93	282.08	213.78	203.52	218.49	229.74	245.32	245.76	218.86	518.69
386	32.2	230.29	215.47	218.32	213.24	224.52	219.88	242.06	253.62	259.99	204.58	215.51	211.54	218.94	212.06	232.96	279.45	230.6	204.61	211.23	215.71	216.62	222.5	233.48	293.31	217.81	204.99	212.64	221	216.7	212.06	234.85	308.12	218.57	243.98	221.65	221.52	220.11	220.47	222.59	279.34	213.56	204	218.72	229.76	245.61	245.79	216.08	527.46
387	32.2833	230.48	215.93	218.61	213.42	224.31	220.23	242.21	256.63	260.35	204.36	215.55	210.87	220.73	212.41	233.39	282.53	229.99	204.91	211.56	216.06	217.14	223.81	233.87	291.53	218.1	205.11	213.04	221.92	216.86	211.98	234.84	308.99	218.94	243.98	221.7	221.77	220.33	220.73	223.41	280.02	213.77	203.7	218.97	230.03	245.85	246.23	219.36	528.82
388	32.3667	230.41	216.07	218.69	213.51	224.84	220.34	242.5	257.27	260.27	204.65	215.62	210.87	220.38	212.3	233.57	278.71	230.57	205.07	211.65	216.19	217.11	222.64	234.08	293.34	217.82	205.17	212.9	221.82	216.7	212.3	234.81	310.75	218.87	243.89	221.74	221.9	220.35	220.86	223.65	278.69	213.82	203.83	219.08	230.66	245.92	246.23	219.07	528.72
389	32.45	230.43	216.04	218.88	213.7	224.97	220.16	242.85	251.78	260.51	205.04	215.94	211.96	221.96	212.54	233.31	280.69	230.25	204.94	211.9	216.37	217	222.85	234.28	291.25	218.21	205.45	213.03	222.31	217.05	212.5	235.03	311.31	218.91	244.17	222.16	221.99	220.74	220.55	223.83	278.9	214.16	204.05	219.6	230.53	245.87	246.31	217.66	523.43
390	32.5336	230.65	216.07	219.19	214.13	225.06	220.42	242.82	255.88	261.1	205.12	216.27	211.32	221.42	212.57	233.85	279.84	230.47	205.3	211.9	216.46	217.27	223.46	234.39	299.75	218.33	205.54	213.04	222.5	217.41	212.8	235.65	309.61	219.23	244.24	222.26	222.09	220.9	221.01	223.72	279.92	213.99	204.13	219.63	230.58	246.51	246.61	217.93	528.98
391	32.6194	231.08	216.32	219.19	214.16	225.03	220.58	243.03	257.14	260.58	205.13	216.75	211.59	220.79	212.65	234.04	280.79	230.04	205.19	212.2	216.39	217.49	222.75	234.55	294.47	218.24	205.61	213.22	221.78	217.6	212.79	235.89	306.84	219.36	244.53	222.54	222.45	220.76	221.31	225.6	278.45	214.66	204.05	219.49	230.91	246.85	246.86	218.35	525.6
392	32.7028	230.68	216.67	219.43	214.23	225.26	220.69	243.21	253.57	260.72	205.34	216.21	211.45	220.7	213.01	234.19	281.63	229.96	205.56	212.57	216.84	217.63	223.23	234.81	298.92	218.36	205.95	213.86	225.06	217.85	212.78	235.68	308.08	219.34	245.33	222.54	222.54	221.02	221.14	223.29	277.25	214.64	205.13	219.61	230.9	247.11	247.16	215.51	559.28
393	32.7861	230.92	216.44	219.46	214.67	225.36	221.13	243.54	259.79	260.88	205.26	216.51	212.06	220.77	212.99	234.51	278.76	230.58	205.68	212.8	217	217.69	223.67	234.76	298.67	218.29	206.01	213.75	223.34	217.66	213.02	235.68	309.59	219.47	244.64	222.98	222.48	221.36	221.52	223.66	280.83	214.51	204.98	219.95	231.04	246.82	247.21	219.89	979.93
394	32.8694	231.05	216.7	219.67	214.73	225.59	221.31	243.61	251.86	261.18	205.72	216.69	212.83	220.64	213.55	234.61	283.19	230.8	205.82	212.64	216.98	217.57	224.21	234.92	295.55	218.51	206.21	214.16	224.94	218.06	213.42	236.03	310.23	219.52	246.03	222.98	222.74	221.4	221.52	225.11	279.22	214.67	204.71	219.94	231.47	246.54	247.37	217.42	528.68
395	32.9528	231.08	216.92	219.79	214.73	225.72	221.69	243.68	256.58	260.96	205.79	216.99	212.2	219.71	213.48	234.71	278.68	230.89	206.09	212.96	217.37	217.91	224.04	235.14	296.22	218.37	206.48	214.12	224.07	218.04	213.47	236.34	308.86	219.11	244.78	222.9	222.68	221.4	221.66	223.07	280.36	214.63	205.43	220.27	231.26	246.95	247.4	218.09	541.47
396	33.0361	231.03	216.86	220.09	214.98	226.07	221.78	243.94	256.84	260.86	206.1	217.03	212.35	220.85	213.51	234.92	280.41	231.3	206.03	212.97	217.54	218.25	223.85	235.26	295.51	218.23	206.64	214.26	223.33	218.25	213.5	236.72	313.72	219.54	245.73	223.02	222.7	221.61	221.9	225.15	282.82	216.64	205.13	220.09	231.43	246.96	247.92	218.6	540.23
397	33.1194	231.1	217.13	220.34	215	226.03	221.72	244.26	259.18	260.9	206.29	217.18	212.68	222.11	213.88	235.26	280.9	229.52	206.43	212.97	217.31	218.17	224.05	235.51	291	218.57	206.83	214.73	222.8	218.47	213.78	236.81	305.74	219.66	244.96	223.17	223.15	222.25	222.05	223.64	280.61	216.25	205.5	220.4	231.54	247.44	247.84	220.38	543.5
398	33.2028	231.1	217.21	220.51	215.34	226.3	221.7	244.17	257.03	261.28	206.36	217.31	212.5	222.63	214.24	235.35	281.82	230.01	206.4	213.5	217.5	218.57	224.25	235.83	294.71	218.56	206.59	214.8	225.72	218.57	214.06	236.81	312.67	219.7	246.34	223.35	223.5	222.11	222.5	225.96	279.26	216.97	205.55	220.53	231.61	247.33	248	218.66	545.67
399	33.2861	231.23	217.55	220.38	215.58	226.22	222.13	244.31	254.64	261.23	206.14	217.58	212.74	222.26	214.15	235.46	280.92	230.9	206.58	213.38	217.75	218.56	224.38	235.82	296.08	218.81	206.99	214.86	226.1	218.97	214.27	237.09	307.66	219.77	246.32	223.81	223.5	222.47	222.39	225.76	280.9	217.09	205.87	221.06	231.75	247.57	248.46	219.24	547.63
400	33.3697	231.42	217.8	220.81	215.91	226.44	224.2	244.41	255.79	260.89	206.7	217.83	212.8	223.01	214.43	235.82	280.28	231.98	206.86	213.52	218	218.98	224.87	236.2	320.58	218.86	207.04	214.9	224.64	218.78	214.22	237.47	308.39	219.8	245.4	223.6	223.37	222.2	222.46	225.16	280.73	217.05	205.63	221.06	232.13	247.72	248.48	218.95	543.41
401	33.4556	231.37	218.22	220.86	215.73	226.48	222.22	244.92	258.38	261.33	206.51	218.24	213.34	223.87	214.33	236	282.07	231.34	206.91	213.86	218.02	218.78	225.16	236.51	333.52	219.12	207.39	215.18	225.06	219.22	214.46	237.66	308.08	219.68	246.83	223.94	223.55	222.5	222.63	225.67	277.35	217.32	205.97	221.08	231.85	247.43	248.39	220.79	542.71
402	33.5389	231.34	218.13	220.98	215.95	226.78	222.24	245.11	256.62	261.33	207.04	218.2	213.34	221.76	214.57	236.18	282.14	232.33	207.05	213.93	218.29	219.14	225.54	236.79	330.38	218.93	207.29	215.04	226.87	218.96	214.61	237.73	309.28	219.81	245.91	224.2	223.7	222.85	222.88	224.44	277.99	217.87	206	221.4	232.12	248.16	249.04	220.4	544.62
403	33.6222	231.45	218	221.18	216.43	227.07	222.9	245.26	257.15	261.3	207.85	218.39	213.43	223.11	215.04	236.59	282.1	230.27	207.34	213.86	218.41	219.46	225.37	236.91	325.21	218.98	207.64	215.22	226.4	219.64	214.44	237.84	310.59	219.91	246.46	224.21	224.04	222.8	222.77	225.21	280.72	217.33	206.12	221.49	232.36	248.22	248.87	221.33	540.27
404	33.7056	231.81	218.67	221.4	216.07	227.06	222.67	245.81	258.42	261.55	207.18	218.16	213.54	223.13	215.07	236.21	282.61	231.57	207.37	214.22	218.59	219.45	225.58	237.24	333.34	219.03	207.74	215.88	224.87	219.56	215.01	238.17	310.55	220.27	245.89	224.6	224.3	223.33	223.07	225.55	278.94	217.53	206.34	221.58	232.88	248.93	249.3	220.64	545.66
405	33.7889	231.54	218.64	221.4	216.44	227.33	223.61	245.93	257.47	262.08	207.4	219.17	213.7	222.53	214.98	236.86	282.24	231.4	207.52	214.39	218.54	219.74	225.51	237.18	329.51	219.17	207.82	215.5	227.8	219.83	214.86	238.34	306.86	219.98	247.55	224.68	224.49	223.44	223.36	227.51	275.7	218.18	206.36	221.63	233.2	248.85	249.66	220.6	538.53
406	33.8722	231.65	218.43	222.05	216.7	227.23	223.07	246.17	260.66	261.61	207.53	218.83	213.92	222.95	215.21	237.26	280.74	232.22	207.9	214.49	218.93	219.96	226.05	237.64	327.78	219.08	207.99	215.79	226.11	220.27	215.15	238.86	310.62	220.15	247.51	224.52	224.63	223.29	223.52	227.17	277.79	218.01	206.56	221.86	232.96	248.6	250.03	219.86	539.02
407	33.9556	231.75	218.65	221.97	216.93	227.61	223.25	246.1	258.4	261.22	207.86	218.76	214.12	224.25	215.56	237.36	284.19	233.18	208.01	214.82	218.87	220.06	226.09	237.76	321.62	219.81	208.25	216.07	227.71	220.3	215.59	238.82	309.84	219.93	247.72	225.01	224.47	223.78	223.51	224.3	276.84	218.49	207.03	222.45	233.08	249.48	250.01	220.73	543.14
408	34.0389	231.72	219.03	222.23	217.31	227.73	223.24	246.25	256.82	261.63	207.71	219.39	214.47	223.32	215.72	237.45	280.26	231.48	208.34	214.99	219.4	220.14	226.27	238.09	321.3	219.24	208.18	216.32	226.71	220.25	215.72	238.95	307.24	220.14	247.73	225.26	224.82	223.82	223.9	226.43	278.46	218.27	206.91	222.24	233.34	249.38	250.26	220.26	540.49
409	34.1222	231.72	219.22	222.27	217.42	227.92	223.79	246.71	256.74	261.79	208.22	219.37	214.49	224.42	215.73	237.5	279.2	231.17	208.21	215.35	219.36	220.38	226.17	238.01	323.96	219.04	208.2	216.69	226.32	220.56	215.63	238.89	311.03	220.2	247.8	225.21	224.88	223.98	224.03	225.06	278.46	218.49	207.21	222.59	233.49	249.27	250.46	223.18	541.41
410	34.2058	231.87	219.39	222.53	217.73	228.1	223.7	246.67	258.78	262.18	208.37	219.4	214.79	224.45	216.09	237.73	281.5	232.99	208.25	215.45	219.55	220.25	226.2	238.15	327.44	219.25	208.69	216.68	225.57	221.15	215.96	239.32	310.82	220.56	247.67	225.42	225.09	224.11	224.19	226.75	276.08	218.72	207.53	222.43	233.39	249.74	250.68	222.81	541.78
411	34.2917	232.03	219.6	222.58	217.53	228.23	224.02	247.01	255.77	261.96	208.47	219.58	214.83	224.59	215.95	237.94	281.26	231.74	208.5	215.56	219.83	220.68	226.8	238.29	321.57	219.34	208.89	216.47	228.9	221.05	216.15	239.28	313.47	220.57	249.08	225.66	225.4	224.18	224.6	225.28	278.55	219.01	207.46	222.76	233.62	249.65	250.69	218.71	541.3
412	34.375	232.1	219.89	222.87	217.91	228.17	224.24	247.13	258.01	261.41	208.47	219.66	215.11	223.9	216.35	238.09	281.61	232.3	208.84	215.49	219.78	220.69	226.86	238.53	325.49	219.6	208.75	216.94	226.88	221.06	216.36	239.69	309.88	220.44	247.55	225.86	225.25	224.64	224.29	228.37	276.69	219.44	207.54	223.05	233.93	249.95	250.84	220.72	544.6
413	34.4583	232.04	219.8	222.71	217.87	228.57	224.53	247.43	257.98	261.97	208.54	219.87	215.42	224.37	216.56	238.4	280.75	232.32	208.73	215.95	220.04	221.24	227.02	238.94	327.29	219.42	209.13	217.09	228.79	221.56	216.37	239.76	304.51	220.52	249.81	226.14	225.61	224.86	224.79	227.32	278.01	219.4	208.01	223.03	233.93	250.38	251.04	220.08	543.68
414	34.5417	232.16	220.23	222.87	218.19	228.72	224.51	247.3	255.84	261.92	208.89	219.9	215.46	225.44	216.8	238.62	283.04	232.83	208.81	216.06	220.31	221.02	227.61	238.8	324.78	219.67	209.23	217.36	228.22	221.47	216.82	240.41	305.24	220.66	248.84	226.24	225.54	225.03	225.02	227.77	277.29	219.62	207.88	223.44	233.97	249.78	250.96	223.34	541.47
415	34.625	232.5	220.1	223.45	218.43	229.08	224.98	247.65	259.15	261.74	209.02	220.41	215.28	224.3	217.03	238.36	281.02	232.39	208.97	216.23	220.29	221.42	227.58	239.24	320.21	220.23	209.26	217.12	226.35	221.78	216.8	240.21	310.66	220.78	249.64	226.38	226.2	225	224.8	227.34	279.2	220.05	208.16	223.75	234.37	250.16	251.52	221.89	541.15
416	34.7083	232.42	221.04	223.35	218.81	229.01	225.78	247.83	256.67	261.9	209.17	220.23	217.64	224.27	217.17	238.82	281.63	231.92	209.14	216.32	220.51	221.44	227.44	239.35	330.71	219.85	209.88	218.06	226.2	221.89	216.92	240.28	308.33	220.82	249.69	226.48	226.11	225.15	225.12	226.27	280.69	220.13	208.26	223.63	234.48	250.73	251.49	222.26	535.88
417	34.7917	232.47	220.68	223.99	219.11	229.16	225.22	248.17	258.47	262.11	209.25	220.7	216.37	226.17	217.33	239.05	280.31	231.89	209.33	216.76	220.63	222.08	227.93	239.39	337.84	220.09	209.71	217.54	228.17	222.05	217.12	240.52	309.95	220.85	248.49	226.69	226.21	225.4	225.28	228.44	279.21	219.8	208.79	223.64	234.7	250.86	252.01	222.8	545.01
418	34.875	232.4	220.7	223.64	218.92	229.28	225.66	248.44	257.6	262.69	209.47	220.54	216.32	225.39	217.32	239.24	281.52	232.64	209.55	216.59	220.85	221.84	228.17	239.69	342.23	219.91	210.01	217.95	227.44	222.17	217.33	240.91	309.34	220.85	249.71	226.9	226.25	225.84	225.53	228.21	277.98	220.49	208.78	223.92	234.57	250.95	252.06	218.93	535.16
419	34.9583	232.54	220.81	223.86	219.27	229.3	225.41	248.66	259.57	262.38	210.21	220.89	216.41	225.66	217.41	239.61	284.38	232.42	209.89	216.91	220.66	222.16	228.49	239.96	333.86	220.35	209.97	218.41	227.44	222.55	217.49	241.04	307.62	221	249.22	226.86	226.67	225.87	225.65	227.67	281.21	220.04	208.79	224.33	234.87	251.11	252.19	222.99	536.57
420	35.0419	232.71	220.95	224.27	219.26	229.64	225.66	248.55	257.1	262.49	209.91	220.87	216.5	225.12	217.85	239.69	279.31	232.46	210.03	216.77	221	222.02	228.49	240.36	332.98	220.28	210.41	218.7	230.32	222.94	217.81	241.6	308.64	221.03	250.06	227.22	226.61	225.78	225.86	228.28	282.79	220.58	209	224.4	235.11	251.08	252.58	220.17	537.63
421	35.1278	232.67	221.27	224.33	219.56	229.68	225.85	248.73	258.59	262.03	209.91	221.52	216.58	226.11	217.79	239.84	277.16	233	210.05	217.19	221.22	222	229.18	240.06	329.2	220.37	210.48	218.5	228.26	222.7	218.11	241.49	307.7	220.82	249.71	227.44	226.7	225.98	226.03	228.12	279.23	220.75	209	224.48	235.1	251.37	252.81	220.82	533.25
422	35.2111	232.58	221.28	224.38	219.65	229.86	226.07	249.22	260.51	262.4	209.98	221.27	216.91	227.26	218.11	240	283.85	232.27	210.29	217.52	221.3	222.82	229.13	240.38	332.91	220.14	210.6	218.98	229.82	223.08	218.13	241.65	307.83	221.14	251.51	227.45	226.88	226.15	226.08	227.69	282.88	221.02	209.29	224.53	235.15	251.82	253.16	223.23	537.48
423	35.2944	232.83	221.31	224.58	220.07	230.18	226.49	249.36	255.52	262.49	210.47	222.4	216.85	226.53	218.23	240.27	280.94	232.09	210.54	217.41	221.35	222.93	228.86	240.74	326.82	220.2	210.63	219	229.51	223.08	218.17	241.99	307.75	221.03	250.88	227.75	227.16	226.24	226.46	227.57	280.61	220.86	210.25	224.67	235.52	251.23	253.31	223.77	538.39
424	35.3778	232.93	221.68	225	220.02	230.28	226.33	249.77	258.51	262.39	210.26	221.76	217.18	226.06	218.55	240.63	282.16	232.48	210.37	217.74	221.78	223.29	229.3	240.97	329.23	220.33	210.67	219.33	228.92	223.1	218.15	242.13	313.13	221.24	249.87	227.86	227.32	226.83	226.53	229.41	735.27	221.42	209.32	225.02	235.87	252.33	253.36	224.32	535.24
425	35.4611	232.9	221.85	225.18	220.27	230.3	226.64	249.82	255.99	262.95	210.68	222.14	217.82	227.83	218.86	240.95	283.03	233.01	210.75	217.94	221.72	223.19	229.52	241.23	328.97	220.33	211.07	219.4	228.16	223.58	218.68	242.48	309.4	221.42	251.78	227.98	227.39	226.82	226.73	228.8	665.07	221.63	209.54	225.18	235.81	252.11	253.41	223.08	535.34
426	35.5444	232.97	222.13	225.21	220.48	230.73	228.3	250.23	258.94	262.54	210.58	222.31	217.65	226.74	218.87	241.14	283.95	232.04	211.11	218	222.23	223.4	229.41	241.21	330.64	220.64	211.28	219.45	231.3	223.84	218.62	242.66	310.53	221.41	251.84	228.06	227.9	227.04	226.86	227.34	2257.81	222.06	209.88	225.26	236.14	252.66	254.28	222.58	539.85
427	35.6278	233.12	222.34	225.63	220.74	230.82	226.94	250.39	257.16	262.55	210.9	222.64	219.69	227.44	218.88	241.19	283.9	233.87	211.2	218.22	222.31	223.6	229.95	241.4	328.67	220.63	211.39	219.85	231.43	223.87	218.97	242.76	313.28	221.66	250.95	228.38	227.79	227.04	226.89	228.04	2461.12	221.79	210.29	225.64	236.17	252.65	253.8	221.18	538.87
428	35.7111	233.35	222.45	225.74	221.02	231	227.19	250.37	255.78	263.12	211.11	222.52	218.01	228.63	219.45	241.48	281.8	233.65	211.37	218.52	222.41	224.1	230.29	241.58	325.88	220.48	211.43	219.72	229.91	224.18	219.14	243.17	310.1	221.6	252.25	228.51	228.18	227.4	227.4	228.2	2244.52	222.12	210.54	225.73	236.33	252.48	254.06	224.6	539.72
429	35.7944	233.59	222.75	225.87	220.96	231.22	227.38	250.66	257.9	263.12	211.58	222.84	218.05	228.81	219.44	241.65	281.61	233.53	211.58	218.73	222.48	224.19	230.52	241.98	329.32	220.57	211.89	219.95	229.76	224.26	219.29	243.24	310.84	221.43	252.85	228.92	228.16	227.5	227.5	229.03	1034.18	221.66	210.52	225.82	236.55	252.44	254.8	223.43	541.08
430	35.8781	233.5	222.63	226.01	221.35	231.24	228.04	250.88	257.54	263.3	211.4	222.84	220.6	228.38	219.46	241.45	284.52	232.93	211.77	218.8	222.91	224.49	231.04	242.07	328.65	220.87	212.07	220.41	229.48	224.48	219.58	243.51	308.35	221.72	251.91	228.87	228.39	227.87	227.55	226.82	1567.97	222.26	210.42	226.08	236.72	252.87	255.96	224.97	536
431	35.9639	233.61	222.93	226.47	221.63	231.69	227.63	251.07	259.65	262.85	211.51	223.03	218.59	228.11	219.82	242.07	280.45	233.05	211.9	218.83	222.93	224.03	230.73	242.2	326.23	220.9	212.13	221.24	230.14	224.48	219.91	243.69	315.95	221.72	252.04	229.11	228.38	228.05	227.83	230.44	3026.72	222.48	210.8	226.22	237.03	253.02	255.82	223.96	535.86
432	36.0472	233.38	223.13	226.33	221.81	231.64	227.94	251.33	257.44	263.44	211.63	223.35	219.11	228.1	219.98	241.91	282.61	233.08	211.88	219.04	223.35	224.58	230.95	242.41	323.65	221.1	212.03	220.6	231.22	225.02	220.23	243.85	313.02	221.86	251.51	229.29	228.89	228.35	227.83	229.07	2603.72	222.79	210.68	226.38	237.03	253.31	256.44	224.96	530.09
433	36.1306	233.35	223.31	226.44	221.89	231.84	228.33	251.49	260.25	263.49	212.13	223.46	219.64	229.96	220.14	242.41	281.27	233.92	212.05	219.3	223.01	224.64	231.32	242.71	324.82	221.07	212.05	221.18	230.38	225.23	220.18	243.88	306.6	222.29	251.28	229.32	228.9	228.57	228.15	229.84	3201.68	222.69	211.28	226.61	237.08	253.8	256.47	224.37	528.73
434	36.2139	233.56	223.25	226.59	221.97	232.15	228.22	251.65	258.21	263.56	211.93	223.6	219.19	228.48	220.13	242.29	280.85	234.52	212.3	219.36	223.24	225.91	231.54	242.7	325.72	221.13	212.59	221	230.48	225.24	220.49	244.17	309.32	222	252.78	229.46	229.05	228.7	228.43	228.08	1774.06	222.62	211.3	226.75	237.15	253.77	256.21	222.16	536.72
435	36.2972	233.8	223.31	227.17	222.28	232.29	228.35	251.9	254.28	263.44	213.15	223.87	219.16	228.92	220.64	242.53	280.4	233.89	212.51	219.59	223.52	225.23	231.33	243.06	327.41	221.29	212.83	220.89	231.36	225.55	220.54	244.27	312.79	222.34	252.66	229.91	229.35	228.66	228.44	228.23	3040.09	222.88	211.34	226.87	237.69	253.9	257	223.6	533.66
436	36.3806	233.85	223.9	227.03	222.57	232.24	228.69	251.98	258.01	263.71	212.37	223.88	220.23	229.1	220.72	242.77	282.62	233.24	212.68	219.89	223.71	225.11	231.65	243.34	325.84	221.57	213.1	221.1	231.89	225.79	220.86	244.43	313.09	222.08	253.59	230.17	229.41	228.94	228.65	230	383.05	222.73	211.43	227.31	237.83	254.16	257.16	224.65	537.29
437	36.4639	233.83	223.65	227.22	222.49	232.43	228.96	251.95	260.22	263.51	212.75	224.18	219.62	229.38	220.83	243.11	281.02	234	212.57	220.09	223.97	225.3	231.99	243.14	326.27	221.34	213.03	221.52	232.12	225.87	220.88	244.83	309.66	222.5	254.05	230.42	229.4	229.23	228.75	229.83	2375.54	223.01	211.67	227.27	237.73	253.74	257.34	224.02	534.08
438	36.5472	234.08	224.04	227.23	222.91	232.8	228.73	252.4	257.92	263.81	213.19	224.35	221.18	230.22	221.21	243.01	281.02	233.83	212.88	220.35	224.29	225.45	232.23	243.52	324.72	221.51	213.08	221.65	231.18	226.27	221.16	245.15	317.22	222.63	252.36	230.34	229.42	229.26	229.01	229.96	3459.83	223.77	211.58	227.12	237.9	254.5	257.64	224.66	532
439	36.6306	234.1	224.27	227.47	222.74	232.8	229.23	252.5	256.06	263.89	213	224.66	220.3	230.24	221.19	243.44	283.68	234.19	213.05	220.49	224.31	225.72	232.84	243.75	323.33	221.68	213.32	221.78	232.57	226.31	221.25	245.4	310.61	222.78	252.05	230.67	229.81	229.44	229.34	228.03	2130.96	223.73	211.98	227.54	238.24	254.43	257.71	224.75	532.42
440	36.7142	234.28	224.24	227.63	223.26	233.01	229.44	252.83	259.15	263.71	212.91	224.76	220.81	230.25	221.29	243.74	283.57	233.69	213.43	220.61	224.26	225.7	233.11	244.2	324.26	221.31	213.65	221.92	233.78	227.29	221.68	245.54	312.42	222.84	253.12	230.77	230.11	229.65	229.4	229.49	1439.62	223.52	212.13	227.85	238.2	254.65	258.24	224.55	544.75
441	36.8	234.29	224.84	227.97	223.4	233	229.8	253.28	258.39	263.57	213.04	225.13	221.03	230.49	221.92	243.75	279.6	234.45	213.41	220.72	224.52	226.12	232.7	243.95	324.51	221.85	213.52	222.24	230.66	226.53	221.58	245.8	310.77	222.71	253.05	231.05	230.28	230.07	229.54	229.38	1861.32	224.04	212.37	227.95	238.88	254.79	257.93	222.29	540
442	36.8833	234.59	224.81	228.23	223.69	233.41	229.88	253.33	256.49	263.95	213.47	225.21	220.82	231.01	221.73	243.96	281.77	234.93	213.35	221.16	224.81	226.17	233.46	244.41	327.09	222.11	213.98	222.33	233.33	226.88	221.89	245.85	313.07	222.83	253.04	231.16	230.54	229.9	229.64	230.6	1392.03	224.27	212.45	228.24	238.67	255.03	258.29	225.92	612.05
443	36.9667	234.62	224.91	228.37	223.69	233.42	229.84	253.39	259.52	264.26	213.55	225.37	220.94	229.71	221.81	244.22	278.2	236.03	213.56	221.05	225.08	226.36	233.15	244.31	332.96	222.23	214.04	222.77	232.02	227.28	222.16	245.95	311.22	223	253.31	231.37	230.3	230.25	229.8	229.37	1937.2	224.52	212.75	228.29	238.76	255.24	258.91	221.75	1434.17
444	37.05	234.77	225.3	228.67	224.19	233.85	230.56	253.74	259.21	264	213.97	225.27	221.23	231.18	222.13	244.37	281.58	234.41	213.91	221.45	225.09	226.74	233.19	245.17	331.28	222.56	214.31	223.3	232.7	227.53	222.06	246.28	317.33	223.15	253.85	231.65	230.49	230.49	229.96	228.64	850.09	224.57	212.87	228.44	238.62	255.1	258.61	223.8	620.99
445	37.1333	234.96	225.83	228.69	224.29	234.01	230.34	254.06	259.23	264.46	214.02	225.5	221.56	230.04	222.2	245	282.28	234.81	213.86	221.43	225.37	226.7	234.31	245.27	326.91	222.4	214.44	222.91	232.89	227.22	222.26	246.79	312.34	223.24	254.1	231.66	230.69	230.97	230.22	229.08	590.05	224.46	213.04	228.7	239.22	255.35	259.03	227.17	543.7
446	37.2167	234.77	225.75	228.95	224.52	234.32	230.64	254.35	256.95	264.57	214.19	225.93	222.85	230.43	222.43	245.13	284.22	234.85	214.14	221.66	225.53	226.95	233.77	245.15	432.63	222.44	214.73	223.14	233.3	227.71	222.82	246.91	313.4	223.15	254.23	231.95	230.93	231	230.58	231.57	1818.27	225.18	213.1	228.89	239.07	255.59	259.14	226.45	588.83
447	37.3	235.22	225.7	229.28	224.73	234.35	230.95	254.46	257.29	264.68	214.39	226.05	221.86	230.96	222.45	245.31	284.52	235.07	214.35	221.66	225.63	227.34	234.62	245.44	2234.36	222.94	214.86	223.45	233.91	227.66	223	247.07	313.62	223.49	254.03	232.01	231.39	231.07	230.75	229.3	777.18	225.26	213.35	229.07	239.12	256.13	259.04	226.39	693.53
448	37.3833	234.87	226.02	229.54	224.85	234.49	230.98	254.57	259.2	264.62	214.57	226.21	221.85	231.1	222.67	245.25	283.43	235.84	214.73	222.03	225.83	227.59	233.9	245.6	1647.1	222.64	215.19	223.71	233.47	227.88	223.28	247.03	312.47	223.71	254.16	232.23	231.45	231.38	231.07	231.16	1218.07	226.04	213.37	229.22	240.64	256.13	259.56	226.75	610.63
449	37.4667	235.27	226.22	229.39	225.04	234.66	231.32	255.16	259.08	264.11	214.99	226.34	221.84	231.88	223.26	245.56	283.55	235.41	215.05	222.35	226.29	227.75	234.46	246.05	552.95	222.63	214.95	223.65	234.14	228.23	223.45	247.35	312.15	223.66	254.74	232.56	231.89	231.38	231.22	230.34	1279.52	225.42	213.55	229.41	239.69	256.58	259.98	224.39	591.29
450	37.5503	235.21	226.25	229.79	225.44	234.96	231.44	254.97	259.29	264.6	215.38	226.66	222.25	232.16	223.39	245.83	283.26	235.56	215.2	222.6	226.37	227.98	234.87	246	378.32	223.41	215.5	224.11	233.9	228.63	223.52	247.47	313.95	223.72	254.71	232.77	231.66	231.56	231.31	230.4	2826.13	225.85	213.83	229.7	239.86	256.85	260.01	228.19	608.47
451	37.6361	235.44	226.69	229.8	225.48	235.16	231.82	255.3	259.64	265.79	215.09	227.06	222.35	232.31	223.43	245.85	282.54	235.79	215.14	222.67	226.39	227.96	235.93	246.35	708.55	223.1	215.46	224.04	234.96	228.8	223.98	247.84	315.04	224	254.93	233.01	231.8	231.77	231.42	232.1	1897.63	225.74	213.92	229.97	240.52	256.76	260.39	225.69	546.74
452	37.7194	235.93	226.74	230.26	225.59	235.24	231.89	255.44	261.33	265.22	215.37	226.88	222.53	231.8	223.48	246.26	286.37	235.83	215.28	223.01	226.44	228.1	235.75	246.34	1426.43	222.84	216.1	224.33	234.84	228.74	223.71	248.2	318.9	224.04	255.11	233.25	232.2	232.15	231.56	231.31	0	226.25	214.04	229.81	242.09	256.53	260.75	228.16	578.75
453	37.8028	235.77	226.78	230.22	225.98	235.82	232.72	255.62	259.25	264.99	215.22	227.21	223.29	231.86	223.89	246.3	280.18	236.48	215.41	223.18	226.85	228.46	235.76	246.79	454.58	223.3	215.77	224.4	235.39	229.27	224.09	248.14	311.51	223.92	255.1	233.22	232.31	232.63	231.77	231.26	1124.79	226.96	214.27	229.97	240.97	257.07	260.67	228.01	587.69
454	37.8861	235.92	227.19	230.62	226.21	235.8	232.51	255.93	257.49	265.19	216.07	227.51	224.05	232.57	224.2	246.28	282.95	236.8	215.81	223.19	226.8	228.88	235.58	246.71	358.55	223.73	216.35	224.72	236.1	229.51	224.29	248.54	313.86	224	255.45	233.37	232.69	232.6	231.91	232.9	1165.27	226.81	214.32	230.38	240.84	257.76	260.72	226.39	596.72
455	37.9694	235.88	227.1	230.7	226.14	235.76	232.72	256.08	259.59	265.51	215.7	227.52	223.52	232.54	224.32	246.73	283.24	236.45	215.98	223.53	227.11	229.06	235.91	247.06	1637.12	223.81	216.3	225.17	235.16	229.6	224.65	248.35	309.44	224.37	255.93	233.7	232.72	232.5	232.16	232.27	2142.65	226.75	214.72	230.48	241.08	257.61	261.3	227.85	574.18
456	38.0528	236.27	227.47	231.02	226.44	235.98	232.75	256.07	258.16	265.46	216.25	227.68	223.45	234.3	224.5	246.98	285.51	236.62	216.02	223.51	227.31	228.86	236.46	247.35	573.04	223.4	216.46	225.34	234.69	229.86	224.8	248.83	313.17	224.1	255.51	233.86	232.9	232.81	232.68	229.75	2618.57	227.18	214.94	230.72	241.92	257.78	260.95	226.89	636.33
457	38.1361	236.08	227.44	231.1	226.85	236.15	232.66	256.4	261.32	265.39	215.85	227.59	223.65	233.24	224.56	247.26	282.7	235.84	216.18	223.98	227.4	229.14	236.74	247.4	354.14	224.15	216.69	225.45	234.5	229.7	225.15	249.02	313.06	224.66	257.13	233.93	233.02	232.97	232.5	232.23	698.35	227.28	214.93	230.75	241.29	257.62	261.69	228.96	635.15
458	38.2194	236.42	227.73	231.22	226.89	236.11	233.09	256.65	263.28	265.95	216.42	228.17	223.77	232.8	225.01	247.4	281.7	236.42	216.17	223.94	227.7	229.38	236.64	247.34	898.21	224.08	217.09	225.8	236.01	230.24	224.84	249.36	315.88	224.66	257.76	234.07	233.31	233.36	232.48	231.14	1432.59	227.66	215.24	230.95	241.36	257.9	261.67	227.55	562.43
459	38.3028	236.6	227.72	231.35	226.99	236.5	233.16	256.75	256.33	265.75	216.26	227.8	223.87	233.65	225.03	247.43	284.41	236.89	216.67	224.19	227.93	229.47	236.12	247.67	2844.27	223.98	217.2	225.93	236.79	230.36	225.37	249.35	312.45	224.95	258.21	234.44	233.38	233.33	233.05	231.34	1558.33	227.21	215.32	231.2	241.66	257.96	262.05	227.01	631.62
460	38.3864	236.43	228.13	231.45	227.19	236.58	233.48	256.78	260.34	266.11	216.54	228.63	225.55	234.25	225.21	247.61	282.26	236.7	216.78	224.16	228.15	229.73	237.05	248.3	1438.05	223.94	217.04	226.12	235.84	230.74	225.68	249.75	315.52	225.09	257	234.6	233.5	233.55	232.85	231.27	1741.33	227.84	215.72	231.47	242.23	258.65	262.43	226.6	553.03
461	38.4722	236.51	228.34	231.98	227.35	236.77	233.7	257.07	255.69	265.58	216.91	228.62	224.3	234.76	225.73	248.2	282.08	237.66	217.07	224.56	228.2	230.16	237.39	248.47	1285.99	224	217.27	226.11	237.29	231.08	225.66	249.56	313.05	225.09	256.54	234.8	233.85	233.86	233.32	230	2927.19	228.64	215.67	231.51	242.21	258.59	262.96	228.22	549.78
462	38.5556	236.69	228.22	231.82	227.4	237.24	234.09	257.46	257.58	266.37	216.84	228.8	224.95	234.72	225.52	248	284.69	237.34	217.11	224.67	228.69	230.62	239.1	248.58	1313.12	223.93	217.62	226.32	235.53	231.06	225.97	249.98	313.63	225.08	258.33	234.92	233.99	233.76	233.36	232.98	3053.93	227.88	216	231.78	242.37	258.62	262.87	228.22	591.08
463	38.6389	236.69	228.59	232.36	227.95	237.43	234.12	257.92	260.03	266.58	217.24	228.9	224.85	235.25	225.95	248.28	282.4	237.37	217.34	225.15	228.5	230.24	237.45	248.98	1671.44	224.34	217.79	226.37	237.57	231.34	225.99	250.27	311.91	225.06	257.83	235.24	234.06	234.16	233.77	231.49	3388.76	228.7	216.19	232.05	247.46	258.65	263.29	227.95	553.73
464	38.7222	237.44	229.01	232.44	228.18	237.57	234.37	257.78	258.89	266.74	218	229.79	224.85	234.9	225.9	248.51	284.44	238	217.61	225.11	228.82	230.68	237.16	249.12	966.91	224.73	218.12	226.58	236.96	231.63	226.45	250.62	315.91	225.37	257.96	235.37	234.28	234.63	233.93	231.83	1469.38	228.47	216.36	232.3	242.56	258.99	263.99	229.21	542.03
465	38.8056	237.22	229.21	232.65	228.3	237.67	235.22	258.26	256.44	266.82	217.5	229.41	225.28	235.47	226.19	249.01	281.51	237.18	217.65	225.53	229.08	230.96	238.23	249.11	1092.21	224.76	218.14	226.82	237.11	231.91	226.67	250.54	310.1	225.66	258.98	235.62	234.51	234.78	234.55	232.14	1762.78	229.52	216.54	232.56	242.4	259.45	263.95	229.06	564.85
466	38.8889	237.37	229.55	232.98	228.8	237.73	234.89	258.65	260.88	267.59	217.72	229.56	225.54	235.05	226.33	249.05	285.33	237.85	218.1	225.53	229.35	231.21	238.82	249.35	1833.9	224.76	218.2	227.26	238.2	231.98	226.92	251.09	313.08	225.79	259.67	235.73	234.56	234.85	234.29	232.21	2515.09	229.07	216.81	232.79	242.47	259.33	263.73	227.8	536.31
467	38.9722	237.83	229.49	233.06	228.89	238.26	235.14	258.84	257.44	267	218.04	230.06	225.7	235.61	226.45	249.31	283.19	238.08	218.09	225.58	229.49	231.19	238.74	249.51	1628.37	224.95	218.69	227.42	237.88	232.02	226.94	251.35	315.68	225.88	259.81	236.3	235.19	235.14	234.35	231.98	673.42	229.52	216.96	232.84	242.99	259.84	263.56	229.4	540.89
468	39.0556	237.91	229.65	233.38	229.19	238.32	235.33	258.76	261.11	267.48	218.36	230.18	226.23	234.99	226.83	249.45	283.8	239.4	218.32	226.1	229.77	231.49	239.26	249.88	1847.74	225.36	218.74	227.44	238.27	232.34	226.97	251.18	316.88	226.14	257.98	236.28	235.02	235.24	234.58	231.79	1103.21	229.74	216.85	233.05	244.07	259.59	264.35	229.87	550.75
469	39.1389	237.92	229.78	233.46	229.3	238.57	235.25	259.04	262.62	267.54	218.72	230.28	226.22	235.82	226.89	249.71	283.64	238.14	218.59	226.35	229.88	231.75	238.88	250.02	766.56	225.45	218.63	227.75	237.62	232.58	227.47	251.59	315.85	226.39	260.13	236.36	235.4	235.5	235.01	232.03	588.25	229.48	217.3	233.14	243.68	260.47	264.5	227.57	537.87
470	39.2225	238.11	230.2	233.76	229.57	238.81	235.74	259.05	261.22	267.45	218.53	230.55	228.41	236.97	227.18	249.82	287.5	238.93	218.92	226.51	230.19	231.84	239.03	250.13	604.62	225.44	219.1	227.88	238.59	232.68	227.62	251.87	313.74	226.44	259.63	236.68	235.63	235.8	235.08	231.36	2474.3	229.72	217.53	233.27	245.07	260.47	264.81	226.75	539.55
471	39.3083	238.36	229.99	233.85	229.76	239.01	235.93	259.24	261.37	267.83	218.75	230.84	226.35	236.29	227.28	250.07	281.24	238.55	218.89	226.79	230.59	232.23	238.74	250.22	1253.47	225.44	219.29	228.2	239.03	233.06	227.56	252.05	310.74	226.55	259.66	236.85	235.85	236	235.05	232.97	1014.22	230.11	217.77	233.79	243.75	260.57	265.04	228.48	537.19
472	39.3917	238.4	230.81	234.23	230	240.34	235.92	259.9	262.48	267.88	219.17	230.89	226.73	235.86	227.59	250.14	282.46	239.47	219.15	227.02	230.47	232.7	240.02	250.64	1602.52	225.82	219.64	228.41	238.82	233.28	228.11	252.35	316.4	226.77	258.61	237.06	235.74	235.84	235.56	233.22	1566.29	230.28	217.91	233.59	243.86	260.93	265.38	230.12	547.74
473	39.475	238.44	230.82	234.37	230.06	240.69	237.16	260.21	258.87	268	219.11	231.33	226.99	237.43	227.82	250.46	285.12	239.06	219.31	227.08	230.72	232.57	239.44	250.71	473.26	225.64	219.79	228.25	238.23	233.66	228.63	252.46	316.83	227.03	260.4	237.22	236.18	236.31	235.88	232.78	1823.3	231.11	217.92	233.93	244.02	261.08	265.32	229.99	538.49
474	39.5583	239.05	230.67	234.71	230.34	241.03	237.46	260.1	255.15	267.86	219.36	231.19	226.95	237.46	228.1	250.62	282.72	239.32	219.63	227.32	230.72	232.56	240.42	250.9	899.42	226.03	219.96	228.83	239.9	233.6	228.54	252.39	313.85	226.9	259.74	237.21	236.39	236.45	235.58	233.83	1989.65	230.34	217.77	234.22	244.37	261.59	265.8	228.54	536.78
475	39.6417	239.05	230.93	234.73	230.32	240.71	236.65	260.32	260.73	268.21	219.68	232.11	227.18	237.52	228.28	250.95	281.66	240.01	219.96	227.26	231.35	233.13	240.75	251.18	668.47	226.29	220.16	229.02	239.43	233.85	228.85	252.79	316.15	227.38	260.92	237.6	236.62	236.78	235.99	231.53	1192.46	230.33	218.28	233.9	244.41	261.39	265.76	230.26	537.29
476	39.725	239.02	231.42	235.08	230.71	241.55	236.51	260.54	259.9	268.21	219.92	231.85	227.44	237.69	228.43	251.13	281.59	238.91	219.82	227.5	231.27	233.32	241.33	251.66	2559.76	226.44	220.06	229.48	239.73	234.11	229	253.33	320.85	227.57	260.03	237.81	236.71	237.07	236.15	233.94	370.71	231.1	218.63	234.54	244.64	261.36	266.26	230.44	538.19
477	39.8083	239.24	231.65	235.11	231.21	241.44	237.11	261.01	258.2	268.73	219.74	231.91	227.79	237.77	228.75	251.13	285.45	240.81	219.77	228.08	231.78	233.57	239.97	251.5	3089.24	226.68	220.79	229.44	239.58	234.15	229.31	253.09	319.81	227.34	261.29	238.06	236.8	237.06	236.58	232.38	1380.89	230.87	218.81	234.79	245.36	261.7	266.86	229.81	549.05
478	39.8917	239.46	231.75	235.38	231.08	241.76	236.88	260.77	261.76	268.68	220.03	232.26	227.93	237.73	228.9	251.66	283.31	239.78	220.51	228.17	231.81	233.72	241.49	251.81	1536.94	226.84	220.62	229.8	240.88	234.62	229.61	253.48	318.23	227.75	262	238.44	237.35	237.37	236.9	234	1803.1	231.24	218.85	234.76	245.5	262.5	266.77	229.44	547.56
479	39.975	239.38	231.65	235.58	231.41	241.55	237.32	261.1	260.78	268.64	220.71	232.45	228.19	237.43	228.86	251.82	284.81	240.32	220.47	228.21	232.11	233.84	240.93	252.14	1699.38	227.27	220.5	229.96	240.1	234.64	229.92	253.75	314.79	228.15	261.29	238.58	237.16	237.59	236.57	234.03	381.76	231.99	219.15	234.94	246.49	262.07	267.14	228.61	544.9
480	40.0586	239.65	232.07	235.8	231.59	242.28	237.47	261.22	259.21	268.63	220.47	232.27	229.07	238.39	229.22	251.76	281.82	240.22	220.62	228.31	232.15	233.8	240.44	252.34	1923.89	227.21	221.12	229.82	242.29	235.29	230.41	254.07	320.58	228.1	261.05	238.66	237.31	237.59	236.92	233.76	2265.82	231.75	219.14	235.34	246.55	262.22	266.96	231.33	538
481	40.1444	239.88	232.44	235.94	231.52	241.93	237.75	261.33	259.26	269.07	220.5	232.89	228.54	237.98	229.45	251.84	281	241.03	220.61	228.55	232.63	234.35	241.74	252.49	576.09	227.35	221.12	230.32	240.49	234.96	230.84	254.18	320.32	228.55	261.14	238.8	237.63	237.86	237.34	233.56	461.87	232.36	219.4	235.38	246	262.33	267.34	229.99	544.56
482	40.2278	239.91	232.58	236.48	232.01	241.97	237.73	261.72	259.66	269.66	220.89	233.01	228.76	238.65	229.36	252.28	284.11	239.93	221.15	228.92	232.49	234.39	243.02	252.65	624.71	227.3	221.47	230.57	242.1	235.29	231.02	254.21	315.82	228.2	263.06	238.93	237.82	238.12	237.16	234.01	532.42	232.62	219.67	235.47	246.1	263.13	268.13	230.8	552.13
483	40.3111	240.05	232.68	236.36	231.71	242.43	237.96	262.22	259.74	269.21	221.07	233.15	229.04	239.29	229.76	252.61	285.22	240.61	221.3	229.01	232.65	234.7	243.78	253.2	2939.86	227.58	221.63	231.16	240.91	235.37	230.93	254.52	320.24	228.77	262.01	239.11	238.15	238.31	237.41	234.36	2601.15	232.83	219.81	235.51	246.62	262.75	267.49	231.72	542.5
484	40.3944	240.32	232.84	236.52	232.21	242.85	238.44	262.2	260.57	270.04	221.06	233.35	229.27	239.34	230.15	252.81	286.35	241.04	221.44	229.26	232.9	235.03	242.98	252.9	1745.41	227.85	221.75	230.6	241.43	235.69	230.86	254.88	317.8	228.96	261.74	239.42	238.31	238.54	237.8	231.36	536.21	232.46	219.94	235.93	246.16	263.28	268.17	230.05	540.26
485	40.4778	240.84	233.15	237.12	232.41	243.28	238.64	262.6	262.01	269.91	221.41	233.55	229.19	239.6	229.99	253.15	285.67	241.64	221.4	229.58	233.01	235.39	242.54	253.34	861.23	227.88	221.92	231.26	241.67	235.9	231.49	255.15	323.63	228.72	262.28	239.5	238.22	238.85	237.81	233.42	0	231.73	220.17	236.04	247.17	263.13	268.74	229.59	550.2
486	40.5611	240.66	233.61	238.63	232.69	243.35	238.73	262.51	260.59	270.28	221.56	233.47	229.45	239.1	230.44	253.2	282.25	241.76	221.65	229.68	233.14	235.28	244.31	253.43	578.7	228.34	222.33	231.22	242.31	236.17	231.39	254.98	321.58	229.28	262.2	239.84	238.56	238.84	238.26	233.73	1721.58	233.61	220.22	236.23	246.72	263.23	269.2	230.91	547.72
487	40.6444	240.93	233.35	239.13	233.01	243.54	238.94	262.92	254.9	270.96	221.77	233.86	229.42	239.74	230.55	253.5	282.77	241.07	221.88	229.93	233.47	235.32	243.19	253.52	412.66	228.1	222.27	231.54	241.48	236.27	231.57	255.08	320.24	229.21	262.53	239.69	238.62	239.05	238.2	236.11	360.88	232.81	220.37	236.51	248.85	263.68	269.19	230.07	535.96
488	40.7278	241.18	233.51	239.4	233.07	243.67	239.48	263.29	257.62	270.61	221.81	234.09	230.1	239.74	230.75	253.71	285.15	243.14	222.18	229.86	233.69	235.64	243.98	253.83	958.94	228.83	222.73	231.32	242.35	236.72	232.03	255.77	321.68	229.48	262.13	240.32	239.1	239.26	238.6	233.02	730.22	233.04	220.9	236.6	247	264.26	268.72	231.77	539.86
489	40.8111	241.31	233.96	239.33	233.52	243.61	239.27	263.48	257.92	270.69	222.82	234.39	230.63	241.23	231.12	253.88	284.07	241.86	222.36	230.52	234.06	236.09	243.8	254.11	910.87	228.75	222.8	231.74	242.89	236.84	232.63	255.84	322.45	229.64	263.6	240.62	239.27	239.37	238.7	234.95	1385.22	234.01	220.78	236.93	247.04	263.96	268.71	230.87	536.36
490	40.8947	241.69	234.04	239.2	233.63	244.27	239.7	263.57	258.34	270.72	222.42	234.7	230.13	240.21	231.19	254.1	284.08	241.92	222.61	230.66	234.22	236.03	244.02	254.42	362.72	229.09	223.25	232.08	243.65	237.12	232.82	256.27	321.06	230.19	263.8	240.49	239.55	239.81	238.84	233.64	508.02	233.34	221.04	237.23	247.74	264.77	269.47	230.73	538.78
491	40.9806	241.66	234.36	240.04	233.93	244.51	239.62	263.84	261.81	270.78	222.67	234.72	230.25	240.25	231.38	254.36	285.03	242.76	222.79	230.71	234.4	236.42	242.9	254.46	363.28	229.11	223.29	232.35	243.89	237.46	232.82	256.27	319.89	229.94	263.81	240.56	239.76	240.11	239.03	234.38	933.65	233.69	221.05	237.28	247.37	264.68	270.25	230.62	546.36
492	41.0639	241.93	234.71	240.12	234.13	244.48	240	263.97	261.49	271.05	222.87	234.9	231.78	241.23	231.72	254.47	284.81	243.36	223.12	231.1	234.39	236.84	244.51	254.79	2068.86	229.3	223.47	232.4	243.82	237.73	233.17	256.54	321.49	230.42	263.28	240.93	239.8	240.24	239.42	233.83	1090.62	234.44	221.28	237.41	247.8	264.71	270.2	232.28	543.45
493	41.1472	242.03	234.73	240.17	234.3	244.6	240.14	264.24	258.21	271.96	223.06	235.33	234.02	240.83	231.84	254.83	285.86	243.13	223.08	231.16	235.05	236.9	245.53	254.95	2863.91	229.7	223.76	232.36	244.46	237.85	233.39	256.9	322.03	230.47	263.88	241.16	240.36	240.51	239.46	233.05	368.17	235.62	221.55	237.86	247.99	264.9	270.11	230.88	541.21
494	41.2306	242.53	235.28	240.3	234.53	244.92	240.32	264.38	256.74	271.92	223.05	235.35	231.26	241.31	231.97	254.73	283.74	242.89	223.35	231.34	235.18	236.93	244.9	254.99	3342.57	230.01	223.69	232.86	243.47	238.13	233.54	256.58	325.81	230.79	264.91	241.54	240.29	240.82	239.56	233.39	417.12	234.22	221.71	237.6	247.65	265.29	270.01	232.6	539.68
495	41.3139	242.56	235.18	240.91	234.74	245.45	240.67	264.45	258.66	271.88	223.81	235.58	231.59	241.29	232.34	255.08	286.87	244.69	223.57	231.51	235.24	237.28	243.93	255.14	2748.34	230.02	224.28	233.07	243.97	238.34	233.39	257.04	326.52	231.07	263.54	241.66	240.49	240.86	239.75	233.91	969.67	234.02	221.78	238.28	251.25	265.19	270.06	232.34	539.5
496	41.3972	242.67	235.34	240.59	234.78	245.52	240.63	264.77	260.5	272.25	223.53	235.8	231.47	241.81	232.44	255.41	283.58	243.33	223.7	231.79	235.47	237.3	244.64	255.43	1895.75	230.08	224.29	233.45	243.51	238.42	233.75	257.28	325.85	231.22	265.12	241.72	240.84	241.22	240.13	235.52	2481.19	234.26	222.02	238.01	251.24	265.74	271.07	231.68	541.92
497	41.4806	242.83	235.59	241.43	235.26	245.58	241.27	264.7	257.57	272.05	223.99	236.01	231.62	241.83	232.65	255.54	282.02	243.84	223.95	231.86	235.59	237.53	246.19	255.75	357.98	230.2	224.5	233.35	243.66	238.78	234.44	257.52	326.5	231.37	264.97	242.03	240.92	241.03	240.24	236.7	533.27	236.61	222.57	238.41	248.76	265.63	271.24	232	546.35
498	41.5639	243.29	235.75	241.33	235.33	246.19	241.33	265.37	261.82	272.31	224.04	236.26	232.07	242.43	232.9	255.9	283.25	243.52	224.19	232.2	235.74	237.75	245.3	255.79	347.66	230.4	224.72	233.61	243.83	238.9	234.58	257.67	323.27	231.54	265.45	242.22	241.23	241.68	240.67	236.96	394.46	235.53	222.93	238.44	249.04	265.59	270.81	232.38	540.47
499	41.6472	243.33	236.13	241.89	235.65	246.32	241.77	265.7	258.86	272.7	225	236.54	232.61	242.58	233.08	255.84	285.21	243.91	224.36	232.58	236.24	237.92	246.71	256.03	363.63	230.56	224.72	233.85	245.36	239.14	234.39	257.87	322.63	231.81	265.72	242.43	241.34	241.75	240.53	236.72	406.88	235.51	222.75	238.97	249.17	266.39	271.52	231.8	544.53
500	41.7308	243.28	236.26	241.58	235.81	246.24	241.81	265.84	259.26	272.68	224.68	236.55	232.19	242.98	233.4	256.03	280.55	244.72	224.52	232.74	236.36	238	245.9	256.28	1708.61	230.95	225.09	233.96	244.77	239.24	234.74	258.48	322.9	231.93	264.96	242.51	241.53	242	240.88	234.38	860	237.32	222.94	239.09	249.69	266.48	272.1	232.58	543.78
501	41.8167	243.75	236.33	242.15	236.01	246.63	241.91	265.87	261.63	272.99	224.54	236.8	232.65	242.65	233.45	256.35	284.46	245.07	224.82	232.91	236.3	238.35	247.03	256.52	3160.61	230.96	225.39	234.74	244.8	239.49	235.24	258.65	327.31	231.97	266.72	242.78	242.01	242.42	241.27	236.71	325.68	236.23	223.13	239.08	249.28	266.4	272.73	233.57	546.26
502	41.9	243.73	236.48	242.44	236.24	246.87	241.87	266.14	258.16	273.44	224.98	236.94	236.99	243.06	233.64	256.75	285.69	244.85	225.11	233.15	236.64	238.62	245.32	256.75	336.62	231.52	225.27	234.57	245.61	239.66	235.11	258.43	327.04	232.4	265.87	242.98	241.89	242.22	241.18	235.09	322.67	237.57	223.26	239.32	249.72	266.13	272.45	232.14	543.18
503	41.9833	244.05	236.68	242.56	236.51	247.24	242.36	266.13	259.77	273.2	225.24	237.28	233.34	243.97	233.75	256.69	286	245.84	225.1	233.14	237.13	238.93	246.07	256.91	1711.12	232.02	225.83	234.71	246.13	239.88	235.52	258.71	325.44	232.24	265.66	243.16	242.15	242.76	241.37	237.29	319.38	238.1	223.38	239.89	249.69	266.77	272.39	234.72	542.35
504	42.0667	244.25	236.92	242.52	236.45	247.26	243.23	266.4	261.8	273.73	225.24	237.38	235.93	243.83	233.83	257.12	285.8	244.59	225.24	233.2	237.3	238.97	247.23	257.01	339.07	231.65	225.67	235.49	246.47	240.29	235.34	259.29	326.29	232.6	266.35	243.39	242.45	242.69	241.56	236.9	314.49	238.22	223.6	239.52	250.18	267.1	272.76	234.08	545.56
505	42.15	244.58	237.16	242.89	236.74	247.46	242.77	266.99	257.04	273.86	225.39	237.71	233.42	244.12	234	257.44	283.64	244.54	225.7	233.65	237.4	238.94	247.11	257.52	0	232.11	226.04	235.05	245.93	240.38	236.17	259.23	322.04	233.28	266.6	243.37	242.45	243.04	241.72	236.4	318.93	237.86	223.67	239.69	250.05	267.24	272.35	235.48	540.72
506	42.2333	244.54	237.17	243.09	236.98	247.85	242.97	267.09	258	273.89	225.71	237.96	233.55	243.58	234.45	257.49	286.8	246.27	225.85	233.73	237.35	239.17	247.65	257.99	337.5	232.15	226.26	235.16	246.51	240.6	236.05	259.86	326.85	233.43	266.81	243.47	242.77	242.87	241.9	235.47	316.44	238.85	223.83	239.99	250.88	267.54	272.79	234.54	546.63
507	42.3167	244.83	237.61	243.09	237.08	247.82	243.1	267.21	261.71	274.1	225.72	238.38	233.86	243.7	234.67	257.44	285.54	247.27	225.89	234.13	237.57	239.49	247.36	257.86	2733.4	232.67	226.44	235.44	246.98	240.71	236.56	259.81	326.65	233.47	266.7	243.53	243.02	243.56	242.15	236.9	316.81	236.49	223.98	240.03	251.02	267.56	273.29	232.19	540.78
508	42.4	245.2	237.82	243.61	237.47	248.08	243.24	267.5	260.33	274.56	226.03	238.28	234.08	244.21	234.96	257.98	285.13	247.51	226.21	234.28	237.85	239.9	247.48	258.22	343.17	232.45	226.88	235.59	247.32	241.08	236.34	260.14	322.44	233.49	267.1	244.24	243.22	243.33	242.25	236.92	314.43	238.32	224.28	240.36	251.53	267.51	273.74	233.27	542.41
509	42.4833	245.67	238.09	243.86	237.62	248.6	243.3	267.55	261.39	274.36	226.58	238.38	234.21	244.34	234.93	258.04	288.49	247.07	226.56	234.38	237.91	240.21	247.52	258.45	342.65	232.83	226.85	236.03	247.83	241.16	236.93	260.29	320.95	233.73	267.25	244.3	243.58	243.55	242.45	235.69	312.55	238.59	224.44	240.74	251.08	268.45	273.84	233.74	540
510	42.5669	245.64	238.22	244.15	237.69	248.85	243.98	267.79	261.05	275.52	226.5	238.43	234.55	244.76	235.24	258.49	285.94	247.86	226.58	234.78	238.31	240.28	248.79	258.42	334.07	233.21	227.28	236.29	248.03	241.68	236.67	260.48	323.79	234.06	269.19	244.61	243.72	243.9	242.82	236.87	313.38	237.19	224.67	241.05	251.93	268.24	274.14	233.87	546.31
511	42.6528	245.9	238.42	244.4	237.98	248.63	244.13	267.84	262.17	275.05	226.58	239.03	234.35	245.43	235.06	258.23	284.79	246.12	226.93	235.05	238.83	240.92	248.5	258.47	368.79	233.84	227.48	236.27	247.84	241.71	237	260.59	329.41	234.15	268.92	244.68	243.75	244.54	242.73	237.67	315.8	237.04	224.63	240.9	251.18	268.11	273.96	235.03	544.22
512	42.7361	246.31	238.52	244.83	238.21	248.56	243.94	268.39	260.08	275.59	226.89	239.03	234.67	245.03	235.66	258.67	284.74	246.91	226.98	235.11	238.94	240.64	247.67	258.87	1412.38	233.66	227.6	236.55	248.25	241.94	237.53	260.7	328.13	234.36	268.36	244.76	243.84	244.28	243.15	237.5	310.77	239.25	224.94	241.05	253.09	268.58	274.69	234.51	541.58
513	42.8194	246.23	238.76	244.64	238.52	249.56	244.35	268.66	258.01	275.78	227.33	239.59	234.88	245.44	236.28	258.96	283.72	248.15	227.52	235.49	239.21	240.84	248.34	259.09	2923.85	234.25	227.61	236.61	246.95	242.15	237.42	261.14	321.74	234.8	269.97	244.92	244.37	244.55	243.35	237.88	311.94	237.58	225.02	241.45	251.6	268.71	275.16	235.22	547.7
514	42.9028	246.28	239.02	245.15	238.77	249.79	244.37	268.78	261.02	275.9	227.18	239.71	235.53	245.9	235.97	259.53	285.43	246.65	227.27	235.55	239.49	242.44	247.79	259.26	1898.69	234.19	227.79	236.85	248.3	242.26	237.72	261.05	313.63	234.87	269.28	245.04	244.32	245.08	243.36	237.65	313.45	240.56	225.42	241.38	252.15	269.21	275.11	236.84	544.61
515	42.9861	246.81	239.5	245.37	238.85	250	244.51	269.32	264.07	275.91	227.49	239.77	235.31	245.43	236.2	259.27	286.03	249.42	227.73	235.87	239.41	241.21	249.51	259.17	1002.01	234.2	228.09	236.76	248.64	242.65	238.11	261.25	326.37	235.18	268.62	245.39	244.46	245.22	244	238.57	313.74	239.55	225.33	241.81	253.01	269.38	274.42	235.23	546.91
516	43.0694	247.03	239.63	245.43	239.13	249.85	245.1	268.96	261.59	276.46	228.09	240.01	235.86	246.06	236.16	259.31	286.72	247.33	228.05	236.19	239.58	241.8	248.31	259.76	344.05	234.74	228.25	237.11	248.37	242.88	238.08	262.04	322.87	235.23	268.81	245.69	244.95	245.48	244.27	237.56	313.3	240.85	225.94	241.99	252.73	269.29	275.55	235.71	545.59
517	43.1528	247.3	239.79	246.29	239.5	250.29	245.27	269.54	262.46	276.43	227.89	240.44	236.14	246.06	236.76	259.77	286.66	249.09	228.01	236.29	239.89	241.91	250.25	259.97	341.17	234.74	228.52	237.52	249.45	242.94	238.25	261.9	325.67	235.94	269.82	245.98	245.04	245.66	244.08	237.44	313.88	241.34	226.03	242.17	253.37	269.61	276.41	233.4	550.07
518	43.2361	247.74	239.96	245.94	239.65	250.84	245.2	269.57	262.75	276.95	228.23	240.46	236.61	245.74	236.84	260.14	286.04	248.99	228.32	236.65	240.04	241.61	250.45	260.18	4060.64	234.84	228.87	237.78	249.21	243.35	238.58	261.79	324.19	236.05	269.27	246.12	245.28	245.91	244.36	237.29	321.15	240.64	226.29	242.22	252.81	270.22	276	236.15	548.76
519	43.3194	247.98	240.15	246.34	239.77	250.9	245.66	269.67	261.37	276.66	229.42	240.84	236.44	246.09	237.19	260.02	281.92	250.07	228.46	236.74	240.56	241.93	250.43	260.31	2613.94	235.29	228.99	237.99	249.59	243.2	239.36	262.12	333.15	236.08	269.81	246.26	245.51	245.99	244.51	238.47	314.37	240.73	226.36	242.38	253.42	270.07	276.45	236.4	551.6
520	43.4031	248.29	240.35	246.72	240.09	251.13	245.74	270.23	259.54	277.04	228.56	241.08	236.43	246.63	237.12	260.59	285.83	249.09	228.61	237.01	240.63	242.2	250.81	260.65	360.77	235.44	229.1	238.32	249.36	243.74	239.56	262.4	322.58	236.39	269.46	246.59	245.79	246.14	244.7	237.85	313.18	239.21	226.43	242.6	253.35	270.91	276.42	236.84	545.69
521	43.4889	248.3	240.84	246.88	240.44	251.38	246.14	270.14	261.89	277.11	228.89	240.8	236.85	246.53	237.61	260.67	287.99	249.27	229.03	237.05	240.79	242.57	250.47	260.51	1890.06	235.76	229.64	239.06	249.86	243.73	239.3	262.81	326.75	236.87	270.57	246.7	246.06	246.2	244.97	238.07	310.94	239.24	226.7	242.77	254.52	270.22	276.51	237.45	542.04
522	43.5722	248.85	240.46	247.04	240.55	251.7	246.48	270.53	258.21	277.34	229	241.44	237.26	247.92	237.89	260.44	285.94	250.24	229.38	237.32	241.18	242.66	251.36	260.82	2947.32	235.98	229.65	238.52	249.19	244.16	239.5	263.12	322.05	236.99	270.08	246.73	246.31	246.59	244.85	238.97	315.29	241.34	226.68	243.23	253.68	270.72	276.73	236.3	546.85
523	43.6556	248.88	241.25	247.09	240.71	251.77	246.26	270.74	264.05	278.17	229.26	241.75	237.06	248.02	237.76	260.98	285.59	250.52	229.41	237.54	241.24	242.7	249.62	261.11	337.27	236.39	229.89	239.2	249.44	244.08	239.79	263.17	326.23	236.9	270.23	246.93	246.23	247.01	245.25	239.32	314.5	239.84	227.02	243.09	254	270.55	276.65	236.1	541.37
524	43.7389	249.14	241.17	248	241.06	252.13	246.65	270.94	261.3	278.17	229.49	242.06	238.23	247.42	238.02	261.51	287	250.79	229.77	237.83	241.5	242.97	250.35	261.44	368.77	236.34	230.24	239.16	250.52	244.55	240.04	263.46	322.74	237.4	270.83	247.34	246.95	246.99	245.4	238.3	314.11	242.71	227.55	243.45	253.85	271.34	277.54	236.13	545.85
525	43.8222	249.19	241.49	247.68	240.96	252.27	247.1	270.98	261.47	278.57	229.82	242.19	237.75	248.05	238.35	261.45	283.05	250.34	229.7	238.24	241.7	243.38	251.71	261.53	1908.65	237.36	230.05	239.08	251.24	244.64	240.44	263.85	328.72	237.52	271.15	247.61	246.65	247.26	245.87	238.15	312.05	240.27	227.51	243.7	254.04	271.33	277.39	238.42	551.58
526	43.9056	249.69	241.56	248.17	241.53	252.47	248.68	271.32	260	278.81	229.86	242.37	237.71	248.58	238.52	261.72	285.85	249.57	230.15	238.33	242.1	243.59	251.6	261.76	3272.64	237.1	230.37	239.71	251.57	245.06	240.27	263.97	323.22	238.01	271.05	247.96	246.92	247.67	245.86	239.44	311.02	240.23	227.54	243.81	254.77	271.53	277.74	236.98	547.99
527	43.9889	249.56	242.17	247.84	241.6	252.99	247.14	271.38	259.94	278.8	230.53	242.44	237.99	248.54	238.59	262.17	287.49	251.44	230.09	238.42	242.52	243.68	251.87	262.24	336.48	237.28	230.66	239.51	251.5	245.15	241.25	264.24	323.95	238.06	271.12	247.92	247.17	247.61	245.97	238.87	312.62	240.65	227.67	244.24	254.63	271.39	278.07	237.77	545.8
528	44.0722	250.26	242.14	248.64	241.96	252.93	247.32	271.6	261.11	279.21	230.2	242.82	238.22	248.56	238.71	262.2	286.4	250.82	230.17	238.89	242.44	243.89	252.31	262.24	1828.12	237.33	230.89	239.78	250.84	245.43	241.02	264.16	326	238.53	271.75	248.15	247.38	247.79	246.22	239.84	311.92	240.64	228.05	244.27	255	272.04	279.03	235.64	543.67
529	44.1556	250.19	242.36	248.59	242.18	253.32	247.72	271.93	259.95	279.05	230.63	243.07	238.31	248.5	238.85	262.38	288.67	250.62	230.56	238.99	242.55	244.07	252.32	262.35	338.93	237.82	231.2	239.96	250.7	245.7	241.6	264.74	328.66	238.83	271.48	248.32	247.79	248.03	246.56	238.89	311.07	240.65	228.22	244.16	255.07	272.24	279.16	237.65	548.07
530	44.2392	250.5	242.27	248.78	242.27	253.26	248.76	272.4	260.71	279.7	230.87	243.06	238.63	248.97	239.26	262.5	288.45	253.01	230.86	239.27	242.83	244.78	252.23	262.88	3990.28	238.01	231.27	240.37	251.97	245.63	241.35	264.8	331.04	238.92	271.48	248.28	247.74	248.31	246.84	238.02	310.44	240.79	228.64	244.54	256.99	272.76	278.39	238.88	550.75
531	44.325	250.68	242.75	249.01	242.42	253.9	248.21	272.41	262.1	280.04	231.21	243.68	238.77	249.1	239.67	262.69	288.14	251.75	230.96	239.62	242.97	244.47	253.64	262.93	643.78	238.3	231.76	240.39	252.78	246.09	241.57	264.82	326.37	239.26	273.42	248.66	248.23	248.19	246.89	239.59	315.43	241.23	228.79	245.3	255.64	272.39	278.96	238.24	543.26
532	44.4083	251.13	243.2	249.39	242.84	253.77	248.4	272.52	258.94	280.14	231.08	243.51	239.27	249.81	239.82	262.91	289.76	251.16	231.18	239.68	243.28	244.68	253.56	262.97	460.69	238.61	231.85	240.8	252.12	246.22	242	265.06	330.62	239.35	271.9	248.87	248.46	248.78	247.23	237.67	314.61	241.62	228.94	245.12	258.91	272.66	279.34	238.41	549.61
533	44.4917	251.39	243.42	249.3	243.06	253.97	249	272.71	261.06	280.2	231.19	243.76	239.27	249.4	239.81	263.6	284.98	251.59	231.54	240.07	243.55	245.37	252.95	263.51	600.9	239.04	231.86	241.08	252.58	246.24	242.32	265.45	329.16	239.82	273.01	249.19	248.53	248.69	247.25	239.68	313.64	242.41	229.17	245.43	255.67	273.24	279.15	238.28	549.02
534	44.575	251.58	243.54	250.08	243.1	254.55	248.81	273.22	258.07	280.6	231.43	243.92	239.46	249.73	240.23	263.47	284.67	251.7	231.56	240.18	243.63	245.51	254.62	263.71	355.21	239.39	232.33	241.24	252.61	246.3	242.52	265.65	328.17	240.33	273.06	249.4	248.69	249.22	247.31	239.3	312.67	241.77	229.21	245.54	256.36	273.18	280.06	237.32	550.37
535	44.6583	251.94	243.5	250.08	243.33	254.62	249.08	273.35	260.97	281	231.59	244.2	239.35	249.73	240.18	263.84	288.55	254.4	231.99	240.23	243.88	245.36	254.22	263.66	349.1	239.48	232.23	241.46	253.5	246.98	242.53	265.93	325.51	240.37	273.18	249.58	248.98	249.31	247.82	239.39	314.46	242.2	229.49	245.48	256.46	273.17	279.97	237.21	547.73
536	44.7417	252.12	243.88	249.88	243.42	254.83	249.36	273.43	261.66	280.9	232.13	244.48	240.32	251.03	240.51	264.03	285.84	252.69	232.1	240.48	244.19	245.75	254.77	264.1	349.68	239.62	232.46	241.54	252.62	247.29	242.59	266.04	329.5	240.74	274.84	249.5	249.24	249.66	247.89	240.17	315.95	242.68	230.1	245.89	256.86	273.56	280.09	236.34	551.51
537	44.825	252.59	244.08	250.39	243.71	255.14	249.41	273.89	260.12	281.2	232.43	244.63	240.39	250.27	240.74	264.18	285.7	252.84	232.58	240.8	244.48	245.52	254.87	264.11	358.83	240.26	232.86	241.5	253	247.35	242.76	266.5	332.71	240.9	273.17	249.89	249.5	249.72	248.13	239.96	312.66	242.59	229.91	245.96	257.06	273.71	279.65	239.29	551.16
538	44.9083	252.6	244.28	250.59	243.86	254.97	249.81	273.65	264.19	281.75	232.62	244.84	240.49	251.05	241.06	264.44	282.82	253.56	232.75	240.93	244.63	245.97	254.01	264.33	369.5	240.18	233.06	242.06	252.99	247.54	243.3	266.38	330.17	241.26	273.92	250.43	249.66	249.83	248.21	239.24	315.13	242.68	229.91	246.31	257.11	273.94	280.85	237.55	542.89
539	44.9917	252.96	244.49	250.74	244.22	255.64	249.86	274.1	261.8	282.49	233.24	245.11	240.28	251.22	240.99	264.61	286.43	253.48	232.39	241.25	244.88	246.2	253.39	264.76	351.84	240.13	233.49	242.03	254.29	247.96	243.46	266.57	330.25	241.39	274.18	250.38	249.91	250.23	248.45	241.84	314.84	242.96	230.2	246.36	257.08	273.9	280.22	237.93	545.91
540	45.0753	253.27	244.77	251.44	244.39	255.85	250.07	274.66	262.55	282.47	232.96	245.83	241.32	250.91	241.31	264.91	285.37	253.92	233.09	241.35	245	246.42	253.53	264.74	358.18	240.78	233.58	242.19	254.22	248.11	243.93	267.19	326.44	241.84	274.06	250.45	249.94	250.61	248.8	239.61	315.36	243.14	230.55	246.72	257.02	274.31	280.78	239.63	546.35
541	45.1611	253.24	245.06	251.64	244.82	256.16	250.15	274.44	263.88	282.22	233.31	245.77	242.12	251.97	241.63	265.09	285.76	253.98	232.97	241.78	244.93	246.88	253.76	265.28	350.82	241.12	233.65	242.59	253.87	248.81	243.64	267.48	327.72	242.09	274.77	250.66	250.25	250.67	248.85	239.7	310.53	243.83	231.04	246.65	258.1	274.19	280.83	238.32	552.22
542	45.2444	253.75	245.14	252.17	244.88	256.04	250.51	274.97	261.65	283.04	233.23	245.88	241.36	252.59	241.73	265.27	287.79	256.01	233.32	241.95	245.52	247.19	255.14	265.36	356.47	241.36	233.85	242.62	255.56	248.39	244.16	267.39	333.07	241.96	274.52	250.91	250.44	250.85	249.12	238.21	314.06	243.61	230.8	246.61	258.03	274.63	281.22	237.78	618.81
543	45.3278	254.13	245.43	251.84	245.04	256.34	250.93	275.18	260.33	282.96	234.22	246.1	241.61	251.35	241.98	265.5	287.91	254.41	233.54	242.21	245.54	247.11	254.68	265.6	355.1	241.69	234.35	242.98	255.34	248.86	244.4	267.45	330.9	242.51	274.17	251.11	250.52	250.88	249.33	238.67	310.09	244.04	230.97	247.27	258.14	274.8	281.23	238.57	591.47
544	45.4111	254.44	245.48	252.49	245.56	256.6	251.44	275.36	260.11	283.46	233.91	245.88	241.62	252.02	242.11	265.78	285.94	255.29	233.84	242.25	245.95	247.43	254.46	265.75	371.73	241.75	234.3	242.94	254.75	248.8	244.71	268.26	333.86	242.66	275.54	251.15	250.96	251.35	249.72	239.73	319.05	243.81	231.32	247.4	258.25	275.02	281.69	239.85	574.93
545	45.4944	254.53	245.61	252.41	245.47	257.19	251.03	275.68	262.05	284.16	234.42	246.59	243.46	252.19	242.4	265.68	285.26	255.25	233.97	242.54	246	247.48	254.47	265.76	352.05	241.95	234.65	243.59	254.95	249.38	244.76	267.97	327.92	243.24	275.44	251.54	251.29	251.37	249.68	238.65	309.15	244.49	231.71	247.45	259.23	275.31	281.83	240.97	578.1
546	45.5778	254.79	246.34	252.5	245.72	257.36	251.63	275.85	266.08	284.09	234.16	246.43	242.25	252.43	242.6	266.17	286.04	256.43	234.31	242.71	246.33	247.66	256.3	266.42	359.89	242.37	234.82	243.4	255.34	249.51	245.54	268.43	337.69	243.28	275.91	251.69	251.37	251.8	250.06	241.04	315.37	245.11	231.61	247.98	258.8	275.76	283.35	239.47	576.47
547	45.6611	255.16	246.3	253.19	245.85	257.67	251.5	275.9	261.02	284.26	234.5	246.84	242.27	253.42	242.65	266.13	287.89	256.22	234.53	242.89	246.6	248.14	255.59	266.23	353.94	242.73	234.92	243.79	256.04	249.56	245.47	268.42	336.06	243.61	275.81	251.83	251.33	251.81	250.03	240.1	313.7	244.88	231.84	247.72	258.72	275.7	282.53	239.11	570.78
548	45.7444	255.46	246.42	253.34	246.01	258.03	251.91	276.19	261.04	284.92	234.8	247.18	242.48	252.83	242.92	266.52	287.8	258.01	234.66	243.34	246.84	248.36	256.77	266.79	357.21	243.34	235.46	244.06	255.95	249.97	245.43	268.95	336.36	244.01	276.75	252.17	252.12	252.19	250.29	240.19	313.11	245.21	231.95	247.97	258.95	275.97	282.98	239.33	572.43
549	45.8278	256	247.4	254.11	246.31	258.15	252.02	276.52	262.29	284.69	234.81	247.52	242.83	253.21	243.31	267.09	285.6	256	234.74	243.67	247.07	248.76	256.37	266.81	355	243.44	235.59	244.22	256.01	250.18	245.85	268.96	328.85	244.44	275.63	252.26	251.82	252.5	250.4	240.18	316.78	245.31	232.31	248.26	261.37	276.36	282.9	240.84	570.82
550	45.9114	256.22	246.88	253.62	246.39	258.41	252.16	276.96	262.27	284.74	235.07	247.61	242.87	252.32	243.35	267.2	286.12	256.8	235.04	243.5	247.4	248.54	256.69	266.74	352.92	243.64	235.67	244.64	256.09	250.11	245.86	269.23	337	244.5	276.94	252.39	252.56	252.57	250.8	241.65	314.63	245.32	232.64	248.5	261.17	275.99	283.02	240.53	571.19
551	45.9972	256.5	247.32	253.94	247.02	258.51	252.47	276.98	264.66	285.72	235.09	247.88	243.08	253.29	243.81	266.94	285.1	257.52	235.34	243.94	247.36	248.67	257.54	267.29	370.23	244.33	235.8	244.41	255.94	250.56	246.43	269.36	337.03	245.1	277.08	252.43	252.53	253.04	251.02	241.47	313.9	245.75	232.77	248.87	259.64	276.5	282.68	240.19	568.7
552	46.0806	256.72	247.34	254.29	247.57	258.45	252.66	277.02	260.23	285.21	235.54	247.95	244.25	254.53	243.79	267.81	286.27	259.02	235.43	244.21	247.68	248.93	256.18	267.48	351.59	244.33	236.36	245.05	257.46	250.92	246.59	269.92	333.31	245.1	276.66	252.91	252.75	252.86	251.23	242.12	311.88	246	232.9	249.02	260.95	276.89	285.62	241.16	569.93
553	46.1639	256.92	247.81	254.52	247.41	259.16	252.74	277.3	262.84	285.72	236.11	248.53	243.52	253.34	244.07	267.8	287.54	258.59	235.68	244.48	247.91	249.29	257.36	267.92	363.74	244.33	236.31	245.45	257.08	251	246.68	270.01	328.13	245.5	276.85	252.79	253.17	253.13	251.35	240.77	319.45	246.06	233.28	249.25	260.28	276.75	283.79	239.33	565.09
554	46.2472	257.18	248.02	254.74	247.78	259.35	253.06	277.62	258.8	286.37	236.38	248.61	243.93	253.5	244.25	268.01	290.36	258.84	236.25	244.76	248.04	249.35	258.35	268.15	351.15	244.88	236.36	245.24	258.23	250.99	246.99	270.44	327.1	245.65	277.5	253.45	253.08	253.46	251.62	241.16	313.69	246.36	233.64	249.62	260.38	277.43	283.29	240.46	565.82
555	46.3306	257.59	247.9	254.84	247.9	259.12	253.38	277.82	260	286.19	236.3	248.95	244.18	254.95	244.8	268.09	286.97	259.12	236.27	244.86	248.29	249.72	258.26	268.4	345.46	245.41	236.95	245.84	256.78	251.44	247.34	270.44	337.29	246.24	277.99	253.72	253.42	253.56	251.82	242.8	312.18	246.97	233.46	249.73	260.62	277.3	284.42	239.81	571.84
556	46.4139	258.1	248.39	255.3	248.27	259.41	253.61	278.02	260.19	286.83	236.36	248.99	244.33	254.86	244.66	268.49	287.79	259.97	236.4	245.2	248.58	250.54	257.89	268.6	346.16	245.9	237.11	245.67	258.2	251.74	247.62	270.77	337.91	246.31	277.55	253.76	253.91	254.06	251.98	241.57	312.97	246.91	233.79	249.79	262.04	277.53	286.38	242.52	567.36
557	46.4972	258.24	249.33	255.43	248.35	260.3	253.89	278.57	259.48	287.04	236.78	249.46	244.4	255.03	245.28	268.87	283.79	258.47	236.8	245.43	248.92	250.16	257.38	268.5	347.59	245.87	237.21	246.01	258.23	251.91	248.07	271.15	335.14	246.64	278.35	254	253.86	254.25	252.16	240.12	320.19	246.94	233.85	249.9	260.77	277.66	284.93	239.67	568.13
558	46.5806	258.54	248.74	255.31	248.68	260.43	253.92	278.82	264.72	287.04	237.15	249.5	244.43	256.14	245.14	269.07	285.66	260.21	236.89	245.49	249.3	250.2	258.69	268.88	344.08	245.82	237.24	246.17	258.96	252.05	248.06	271.16	339.71	247.09	278.37	253.79	254.16	254.6	252.62	242.51	324.96	247.42	234.27	250.33	261.51	278.05	284.65	241.8	561.05
559	46.6639	258.98	248.95	255.96	248.78	260	254.26	279.3	265.53	287.49	237.1	249.95	244.88	255.48	245.36	268.79	286.95	260.15	237.2	245.75	249.39	250.64	257.95	269.17	342.27	246.33	237.7	246.29	258.85	252.61	248.15	271.54	336.79	247.37	279.33	254.3	254.27	254.47	252.49	242.13	313	247.81	234.54	250.13	261.35	278.14	284.89	242.78	566.29
560	46.7475	259.23	249.1	256.32	249.12	260.99	254.41	279.16	260.54	287.95	237.74	250.15	245.22	256.31	245.2	269.3	285.26	260.63	237.23	245.86	249.57	250.62	259.23	269.2	341.02	246.51	237.96	246.76	258.95	252.71	248.07	271.87	336.54	247.66	280.05	254.7	254.28	254.99	252.74	241.06	318.45	247.92	234.39	250.59	262.22	278.4	285.45	241.64	568.96
561	46.8333	259.54	250.26	256.44	249.19	261.89	254.91	279.38	263.6	287.85	237.6	250.38	245.42	256.47	245.9	269.54	288.77	260.37	237.76	246.29	249.71	251.07	259.56	269.44	336.66	247.5	238.22	246.88	259.06	252.89	249.18	271.76	337.4	247.59	279.03	254.69	254.84	255.08	252.91	242.68	316.02	248.08	234.82	250.71	262.12	278.54	285.33	239.63	561.37
562	46.9167	259.82	249.7	256.58	249.27	261.12	254.9	279.67	261.17	288.37	238.18	250.29	245.57	256.2	245.57	269.91	287.03	261.34	237.61	246.57	249.99	251.37	259.47	269.8	337.54	247.57	238.45	247.56	259.5	252.83	248.85	272.25	334.57	248.33	279.55	254.97	254.93	255.06	253.37	242.15	315.97	248.57	234.84	250.77	261.93	278.73	285.97	241.9	571.37
563	47	260.25	250.12	257.02	249.76	261.06	254.9	279.75	263.56	288.9	238.09	250.78	245.76	256.14	246.13	270.21	287.9	261.7	238.05	246.82	250.23	251.14	259.83	269.85	337.02	247.61	238.43	247.31	259.63	253.62	248.88	272.39	332.06	248.7	278.96	255.31	255.16	255.48	253.34	242.01	313.36	248.68	235.3	250.88	262.23	279.06	286.36	243.56	560.45
564	47.0833	260.4	250.45	257.44	249.99	261.32	255.31	279.78	263.83	289.07	238.3	250.76	245.91	256.75	246.35	270.29	285.05	262.16	238.51	247.13	250.44	251.39	259.2	270.33	340.28	247.94	239.04	247.67	261.03	253.48	249.44	272.61	334.43	248.65	280.53	255.52	255.27	255.75	253.57	242.96	310.01	248.85	235.31	251.49	262.29	279.19	286.35	240.1	560.38
565	47.1667	260.73	250.57	257.83	250.12	262.26	255.47	280.15	258.75	289.25	238.99	251.42	246.72	257.52	246.62	270.21	290.59	262.04	238.18	247.23	250.62	251.95	261.19	269.88	333.45	248.39	239.26	247.66	261.15	253.72	249.91	272.73	337.29	249.11	279.57	255.73	255.57	256.18	253.89	242.51	314.14	249.27	235.77	251.59	262.48	279.23	286.7	239.55	563.79
566	47.25	260.98	250.88	257.78	250.47	261.71	256.07	280.25	264.16	290	238.84	251.21	246.56	257.3	246.98	270.83	285.1	262.67	238.81	247.55	250.67	252.57	259.67	270.24	336.44	248.68	239.39	247.83	260.39	254.27	249.58	272.97	333.03	249.41	280.04	255.71	255.87	256.26	253.81	242.62	307.91	249.74	235.86	251.89	262.62	279.67	287	241.49	566.05
567	47.3333	260.96	251.25	258.22	250.74	263.62	256.32	280.64	262.01	289.99	239.04	251.61	246.69	256.98	247.09	270.99	285.03	262.98	238.98	247.74	251.25	252.46	260.35	270.78	337.48	249.18	239.51	247.8	260.27	253.93	250	273.18	335.25	249.72	281.31	256.12	256.09	256.47	254.27	242.43	310.3	249.63	236.08	251.86	262.64	280.32	287.16	242.91	563.59
568	47.4167	261.66	251.07	258.62	250.64	262.46	256.03	280.83	264.57	290.64	239.05	251.69	246.73	256.37	247.28	271.47	289.74	262.9	238.91	248.13	251.45	252.4	260.31	270.8	337.13	249.6	239.85	248.5	260.91	254.17	250.1	273.34	339.58	250.4	280.58	256.34	256.19	256.79	254.6	243.58	312.02	250.03	236.21	252.22	263.17	280.17	287.14	242.07	559.32
569	47.5	262.01	251.4	258.75	251.03	263.4	256.57	280.77	266.38	290.77	239.68	252.12	247.41	257.72	247.44	271.42	284.76	262.44	239.36	248.23	251.74	252.83	260.65	271.19	334.02	249.77	239.98	248.52	261.14	254.79	250.59	273.59	330.25	250.47	281.25	256.38	256.63	256.67	254.7	243.48	308.28	250.03	236.39	252.5	265.55	280.99	287.32	243.5	562.57
570	47.5836	262.24	251.48	258.89	251.25	263.7	256.69	281.15	264.26	291.19	239.91	252.24	247.16	258.58	247.65	271.66	286.25	264.11	239.47	248.64	251.63	252.91	261.01	271.25	327.98	249.89	239.92	248.95	262.08	255.01	250.54	274.01	333.06	250.64	281.2	256.88	257.12	257.33	254.76	241.81	309.5	250.13	236.6	252.81	263.83	280.54	287.53	243.59	560.79
571	47.6694	262.58	252	258.95	251.69	263.21	256.81	281.44	261.1	291.27	240.08	252.76	247.5	257.81	247.76	271.54	287.43	263.48	239.78	248.67	252.02	253.15	262.08	271.54	332.66	250	240.47	248.87	262.02	255.02	250.69	274.02	333.94	251.24	281.19	257.02	257.2	257.22	255.13	243.45	307.23	250.74	236.74	252.84	265.23	280.91	288.33	245.71	556.51
572	47.7528	262.88	251.94	259.03	251.99	263.27	257.53	281.92	261.78	291.63	240	252.84	248.53	258.56	248.05	272.12	288.14	263.32	240.04	249.14	252.39	253.49	261.04	271.97	330.44	250.49	240.66	249	261.95	255.39	251.39	274.45	330.46	251.37	281.62	256.87	257.11	257.37	255.16	241.86	307.47	250.75	237.18	252.82	263.9	281.02	288.76	243.4	568.64
573	47.8361	263.31	252.44	259.69	252.33	263.52	257.51	281.81	264.48	292.17	240.18	252.84	248.85	260.34	248.3	272.17	287.7	264.24	240.28	249.03	252.23	253.48	260.67	271.97	334.99	250.56	241.04	249.49	263.17	255.83	251.57	274.41	337.57	251.83	282.04	257.5	257.65	257.63	255.4	240.7	309.64	251.16	237.43	253.12	265.73	281.22	288.61	242.68	562.56
574	47.9194	263.66	252.53	259.9	252.37	263.67	257.72	282.15	262.05	292.61	240.56	253.39	247.99	258.63	248.63	272.44	289.82	264.86	240.57	249.18	252.79	254.16	261.42	272.27	331.93	251.21	241.32	249.62	262.45	255.99	251.87	274.68	329.64	252.09	282.1	257.66	257.68	258.1	255.51	244.31	308.05	251.4	237.38	253.37	264.57	281.94	288.52	243.66	556.88
575	48.0028	264.21	253.19	260.05	252.57	263.9	257.79	282.24	263.23	292.06	240.67	253.77	248.63	258.75	248.85	272.68	287.15	265.73	240.66	249.52	253.06	254.15	262.22	272.48	329.45	251.48	241.45	250	263.71	256.18	252.28	275.16	340.76	252.25	282.37	257.71	257.83	258.35	255.89	243.45	309.31	251.41	237.91	253.64	265.73	281.68	288.93	244.59	561.68
576	48.0861	264.32	252.85	260.42	252.82	264.35	258.34	282.51	263.26	293.28	240.91	253.52	248.75	258.86	248.97	272.75	287.77	266.27	241	249.88	253.29	254.18	262.07	272.71	326.87	251.91	241.54	250.21	263.52	256.29	252.12	275.48	335.31	252.7	282.49	257.97	258.18	258.58	256.03	244.57	310.57	251.52	238.04	253.7	268.8	282.02	288.92	244.96	563.36
577	48.1694	264.66	253.39	260.57	252.89	264.63	258.16	282.94	264.83	294.02	241.45	254.12	249.48	258.67	249.06	273.06	288.34	265.54	241.19	250.09	253.34	254.57	262.05	272.65	333.08	252.14	241.91	250.38	262.82	256.83	252.43	275.51	334.67	253.03	282.39	258.38	258.42	258.57	256.3	245.76	310.46	251.87	238.08	253.9	265.07	282.01	289.23	246.51	560.39
578	48.2528	264.9	254.04	261.08	252.91	265.97	258.6	283.06	265.06	293.52	241.27	254.37	249.08	259.39	249.65	273.22	288.56	265.66	241.27	250.32	253.78	254.76	263.12	273.12	330.89	252.39	242.18	250.69	263.33	256.88	252.59	275.93	336.23	253.17	283.59	258.34	258.76	258.86	256.65	244.63	310.4	252.08	238.11	254.4	265.39	282.22	291.04	244.78	562.42
579	48.3361	265.45	253.86	261.23	253.34	266.33	258.7	283.32	265.12	294.08	241.78	254.26	249.74	259.37	249.83	273.55	287.05	265.7	241.47	250.49	254.17	254.85	262.85	273.35	334.08	252.82	242.54	250.68	263.94	256.97	253.47	275.78	341.71	253.8	283.51	258.39	258.83	259.08	256.66	242.53	310.44	252.44	238.55	254.66	265.22	282.22	291.29	245.39	570.41
580	48.4197	265.7	254.19	261.49	253.83	266.03	258.85	283.43	260.28	294.53	242.17	254.92	249.46	260.28	249.86	273.79	288.57	266.61	241.89	250.72	254.36	255.23	263.82	273.33	327.12	253.37	242.52	251.11	264.25	257.23	253.79	276.14	338.01	254.09	283.27	258.89	259.34	259.49	256.97	244.6	311.52	252.95	238.65	254.72	265.94	282.47	291.75	246.7	561.64
581	48.5056	265.87	254.25	261.62	253.93	266.32	259.06	283.86	263.55	295.03	242.19	254.67	249.62	261.6	250.09	273.82	288.44	266.81	241.98	251.04	254.66	255.23	263.92	274.01	335.07	253.72	242.93	251.41	263.76	257.69	253.45	276.24	343	254.65	283.16	259.32	259.52	259.7	257.17	244.56	310.3	252.64	239.14	254.81	266.21	282.77	291.41	243.7	566.04
582	48.5889	266.28	254.63	262.31	254.13	266.86	259.39	284.09	259.96	295.12	242.26	255.03	250.1	260.76	250.49	273.98	287.95	267.64	242.23	251.53	254.87	255.57	264.82	274.52	330.29	253.78	243.06	251.75	264.3	258.21	253.78	276.7	333.77	254.8	284.81	259.26	259.69	259.83	257.33	242.87	316.16	253.03	239.28	255.05	266.15	283.49	292.13	244.39	568.12
583	48.6722	266.5	254.79	262.09	254.54	266.9	259.69	284.12	261.79	295.32	242.75	255.41	251.63	261.02	250.62	274.37	287.19	267.63	242.36	251.37	255.08	255.8	263.23	274.22	331.02	254.48	243.33	252.17	263.99	258.16	253.91	277.13	333.17	255.27	284.7	259.84	259.93	259.94	257.67	246.42	310.38	253.01	239.49	255.21	266.5	283.49	291.69	244.76	561.5
584	48.7556	267.06	255.03	262.45	254.71	267.01	260.43	284.38	261.05	295.92	242.79	255.69	250.52	261.09	250.84	274.78	285.11	267.94	242.67	251.62	255.17	256.69	264.44	274.44	331.74	254.7	243.51	251.78	265.3	258.17	253.82	277	335.88	255.57	284.99	259.79	260.02	260.09	257.96	244.83	310.34	254.14	239.59	255.5	266.97	283.55	292.58	245.34	561.47
585	48.8389	267.53	255.27	262.78	254.96	267.47	260.24	284.91	262.3	295.89	243.09	255.86	251.41	261.65	250.97	274.96	290.02	267.65	243.02	252.1	255.4	256.33	264.28	274.73	331.88	255.05	243.83	252.34	265.52	258.7	254.68	277.28	331.26	255.91	284.91	259.97	260.02	260.52	258.16	246.07	315.12	253.08	239.65	255.44	266.81	284.1	292.5	245.54	561.45
586	48.9222	267.92	255.63	262.6	255.16	267.65	260.24	284.93	265.47	295.85	243.31	256.33	251.11	263.13	251.46	275.18	285.23	269.37	243.21	252.12	255.59	256.43	264.94	275.21	335.9	255.31	243.87	252.7	265.81	258.74	254.77	277.48	339.4	256.04	285.25	260.22	260.57	260.79	258.24	243.07	309.15	253.78	240.03	255.88	268.46	284.12	292.66	244.63	555.23
587	49.0056	268.16	255.73	263.34	255.11	268.03	260.63	285.03	261.3	296.35	243.62	256.41	251.28	261.14	251.48	275.36	285.26	269.58	243.43	252.62	256.16	256.64	265.22	275.08	332.03	255.61	243.89	252.6	265.01	259.23	254.84	277.33	335.77	256.63	284.95	260.54	260.71	261.25	258.26	246.71	312.1	253.81	240.33	255.95	268.01	284.32	293.67	245.96	563.93
588	49.0889	268.64	256.22	263.63	255.41	268.58	261.55	285.49	261.82	297	243.91	256.67	251.61	261.34	251.55	275.44	286.57	268.74	243.6	252.52	256.14	257.03	265.44	275.48	328.18	256.32	244.43	252.82	265.7	259.26	255.71	278.01	333.12	257.04	285.02	260.62	261	261.3	258.83	244.16	310.5	254.31	240.53	256.36	267.68	284.48	293.23	249.37	559.27
589	49.1722	268.42	256.22	263.61	255.66	268.91	261.26	285.69	264.51	297.1	244.2	256.81	252.78	263.11	251.78	275.63	285.5	269.63	243.76	252.77	255.99	257.27	265.83	275.63	330.2	256.37	244.56	253.26	266.14	259.71	255.9	278.28	336	257.4	285.43	260.88	261.15	261.34	258.93	244.62	310.36	254.79	240.62	256.85	269.84	284.99	293.8	245.81	566.48
590	49.2558	268.89	256.46	264.34	256.24	269.38	261.65	285.57	264.55	297.19	244.7	257.13	251.99	262.84	252.21	275.69	285.24	269.6	243.97	253.21	256.73	257.74	265.48	275.63	328.25	256.5	244.72	253.44	266.52	259.85	256.22	278.38	332.37	257.66	286.27	261.2	261.35	261.68	259.41	248.74	312.3	255.06	240.86	256.82	267.89	285.47	294.32	247.52	558.86
591	49.3417	269.19	256.77	264.4	256.28	269.05	261.63	285.8	265.04	297.96	244.63	257.43	252.37	264.73	252.33	275.87	288.92	270.36	244.34	253.51	256.83	257.37	265.46	275.88	331.79	257.51	244.94	253.7	266.66	260.07	255.88	278.43	339.05	257.82	286.86	261.29	261.32	262	259.48	246.91	312.45	254.13	241.02	256.72	267.84	285.08	294.25	243.95	558.75
592	49.425	269.53	256.91	264.68	256.5	269.39	261.77	286.2	259.25	297.71	244.73	257.55	252.33	263.77	252.56	276.37	289.63	271.02	244.67	253.74	257.15	258.02	265.86	276	330.11	257.36	245.17	253.75	266.46	260.44	256.15	278.7	329.07	258.38	286.36	261.36	261.78	262.34	259.57	246.66	310.91	256.8	241.84	256.99	270.22	285.56	294.25	244.91	559.62
593	49.5083	270.05	257.07	265.04	256.78	269.5	261.88	286.28	265.62	298.7	244.95	257.86	252.69	263.61	252.72	276.63	290.11	270.93	244.84	253.91	257.39	257.94	266.22	276.44	327.89	257.69	245.37	254.18	267.62	260.63	256.93	278.93	334.56	258.9	286.56	261.61	262.06	262.22	259.7	246.73	315.52	254.79	241.68	257.32	268.63	286.12	294.67	246.11	565.79
594	49.5917	270.43	257.42	265.26	257.01	270.26	262.17	286.6	259.94	298.93	245.21	258.51	252.82	263.32	252.76	276.75	290.78	271.52	244.86	254.1	257.53	258.42	266.52	276.37	326.7	257.82	245.96	254.17	267.68	260.81	256.75	278.87	338.79	258.81	287.54	261.94	262.34	262.54	260.36	248	308.39	255.86	241.68	257.61	268.6	286.02	295.36	248.06	556.87
595	49.675	270.76	257.57	265.22	257.42	269.86	262.61	286.6	262.56	299.4	245.41	258.33	252.89	262.94	253.22	277.03	291.17	272.13	244.94	254.44	257.51	258.4	266.97	276.75	328.12	258.2	245.81	254.82	268.11	261.04	257.03	279.32	337.08	259.12	287.2	262.08	262.36	262.91	260.4	247.1	314.05	258.01	242.03	257.75	269.71	285.7	295.39	246.95	561.39
596	49.7583	271.07	258.15	265.61	257.47	270.4	262.44	287.22	262.97	299.81	246.61	258.48	254.15	268.94	253.73	277.23	289	272.5	245.43	254.64	257.94	258.97	266.96	276.78	329.37	258.61	246.41	254.72	267.41	261.34	257.57	279.43	332.57	259.44	287.79	262.41	262.85	263.25	260.15	247.72	313.2	256.08	242.18	258.14	269.1	286.3	295.34	246.74	559.42
597	49.8417	271.46	257.7	265.51	257.57	270.77	262.95	287.09	260.66	299.58	246.14	259.01	253.59	269.2	253.85	277.28	289.17	272.32	245.7	254.63	257.95	259.02	267.69	276.97	327.91	258.91	246.53	255.03	267.45	261.3	257.08	279.67	335.22	260.02	287.57	262.7	263.11	262.98	260.59	246.66	308.65	255.22	242.59	258.35	269.38	287.04	295.72	247.89	559.61
598	49.925	271.71	258.33	267.1	257.96	270.82	263.32	287.34	265.73	300.05	245.92	259.18	253.63	266.15	253.96	277.71	286.56	273.67	245.9	255.17	258.69	259.24	268.09	276.95	333.64	259.64	246.52	255.16	268.37	261.61	257.66	280.07	335.33	260.44	287.76	262.72	263.01	263.49	260.74	244.36	311.61	256.71	242.54	258.76	269.98	287.05	296.01	247.18	558.89
599	50.0083	272.01	258.55	266.43	258.12	271.29	263.6	287.56	262.63	300.55	246.94	259.37	254.26	265.58	254.18	277.81	288.04	273.22	246	255.35	258.5	259.53	267.72	277.62	328.18	259.94	246.85	255.49	268.21	261.91	258.28	280.42	336.35	260.71	288.14	263.17	263.52	263.95	261.32	246.2	309.96	256.9	242.77	258.85	286.26	286.87	295.96	249.56	561.12
600	50.0919	272.54	258.87	266.4	258.46	271.34	263.52	287.94	267.53	301.26	246.52	259.77	254.15	270.94	254.23	277.96	287.48	274	246.3	255.6	259.11	259.98	268.03	277.6	329.2	260.55	247.05	255.73	268.19	262.04	258.04	280.56	334.36	261.05	288.38	263.31	263.46	264.02	261.5	245.05	310.78	258.22	242.97	258.58	270.54	286.77	296.77	248.56	559.61
601	50.1778	272.48	259.03	268.38	258.74	271.58	263.85	288.01	267	301.56	247.28	259.73	254.52	266.94	254.48	278.3	288.55	273.95	246.39	255.83	259.06	261.52	268.39	277.79	326.89	260.76	247.38	255.87	269.65	262.24	258.84	280.62	335.74	261.17	288.25	263.65	264.14	264.32	261.71	246.68	311.26	256.56	243.31	259.05	270.14	287.95	296.79	247.31	554.8
602	50.2611	273.04	259.41	267.34	258.74	272.24	264.07	288.51	263.69	301.38	247.22	259.91	254.5	265.65	255.08	278.33	287.1	274.21	246.75	255.91	258.87	260.08	269	278.08	320.54	260.8	247.79	256.08	269.69	262.57	258.76	280.76	338.24	261.7	289.55	263.68	264.05	264.31	262.01	249.88	312.35	257.26	243.52	259.04	270.45	287.89	296.45	245.75	557.87
603	50.3444	273.41	259.44	267.61	259.52	271.69	264.97	288.5	265.06	302.15	247.25	260.37	262.17	266.4	254.9	278.68	289.69	274.72	246.8	256.29	259.64	260.29	268.68	278.38	328.65	261.41	247.85	256.19	268.4	262.83	258.77	280.98	335.56	262.11	289.3	263.95	264.38	264.57	261.97	245.66	313.89	258.19	243.63	259.55	273.4	288.16	297.43	247.53	563.38
604	50.4278	273.91	259.69	267.99	259.57	272.61	264.51	288.7	263.42	302.04	247.51	260.7	255.38	269.41	254.91	278.82	288.91	274.73	247.27	256.77	259.86	260.51	268.22	278.54	331.87	261.46	248.28	256.55	270.44	263.12	259.35	280.99	341.72	262.21	289.14	264.1	264.32	264.99	262.31	248.63	313.08	258.3	244.29	259.88	271.2	288.42	297.33	249.63	562.13
605	50.5111	274.36	259.89	267.99	259.73	272.66	265.04	289.26	265.45	302.67	247.86	260.61	257.88	266.92	255.73	278.94	286.46	275.93	247.53	257.03	259.88	260.99	268.94	278.66	329.48	261.55	248.14	256.98	270.3	264.02	259.6	281.7	333.02	262.86	289.85	264.51	264.62	265.08	262.58	248.74	308.5	259.06	244.18	259.91	270.99	288.43	296.91	249.31	552.94
606	50.5944	274.69	260.3	268.66	259.83	273.12	264.9	289.14	264.43	302.56	248.81	261.01	255.64	273.11	255.81	279.21	289.76	275.85	247.54	256.97	260.2	261.08	269.79	278.93	328.5	262.41	248.66	256.72	269.96	263.71	259.85	281.64	336.49	262.85	290.49	264.8	265.17	265.38	262.74	247.51	309.67	259.82	244.65	260.28	271.33	288.98	298.14	249.93	557.72
607	50.6778	274.6	260.57	268.56	260	273.5	265.2	289.36	263.86	303.28	248.35	261.04	256.83	271.35	255.78	279.53	290.33	276.62	248	257.4	260.53	261.47	269.07	279.2	329.09	262.76	248.72	257.17	270.07	263.76	259.63	281.82	341.26	263.38	290.11	264.89	265.31	265.71	262.82	248.22	311.69	259.09	244.54	260.41	271.84	288.89	298.39	250.43	557.78
608	50.7611	275.18	260.3	269.06	260.35	273.54	265.42	289.64	259.48	303.24	248.43	261.54	256.09	267.89	256.38	279.47	287.86	275.56	248.31	257.71	260.86	261.61	270.23	279.39	327.67	263.27	248.92	257.54	271.28	264.17	260.22	282.47	336.99	263.7	290.07	265.37	265.56	266.08	263.19	247.9	310.39	260.11	244.75	260.81	274.3	289.15	298.75	249.74	550.94
609	50.8444	275.8	261.16	268.74	260.89	273.92	266.17	290.13	258.67	303.9	248.71	261.82	256.45	265.79	256.39	280.06	284.93	277.01	248.29	258.05	261.01	261.84	269.81	279.62	329.97	263.37	249.33	258	269.39	264.37	260.5	282.37	339.08	264.09	290.79	265.42	265.99	266.31	263.45	248.77	310.4	258.57	245	260.45	271.69	289.37	298.82	249.17	551.37
610	50.9281	275.78	261.09	269.08	260.89	273.64	266.04	290.04	265.1	303.67	248.86	261.87	256.85	269.14	256.84	280.1	289.3	276.76	248.55	257.86	260.95	262.14	271.04	279.87	329.49	263.5	249.74	257.72	271.2	264.37	261.36	282.46	336.02	264.32	291.04	265.76	266.03	266.42	263.62	249.32	313.54	259.68	245.46	261.05	272.15	289.64	298.81	249.35	555.65
611	51.0139	276.03	261.54	269.67	261.56	274.01	266.4	290.23	261.19	304.32	249.01	262.22	256.5	269.2	256.89	280.3	286.56	277.16	248.83	258.32	261.35	262.51	269.77	280.03	332.19	263.66	249.62	258.18	271.7	264.86	260.85	282.59	336.83	264.5	290.38	265.73	265.99	266.53	263.83	250.8	312.83	260.13	245.28	261.42	272.97	289.82	298.53	252.18	554.65
612	51.0972	276.48	261.52	269.72	261.54	274.06	266.84	290.53	266.18	304.7	249.35	262.63	258.37	268.63	257.05	280.58	284.6	277.48	249.03	258.46	261.54	262.47	270.75	280.06	330.36	264.33	249.99	258.72	270.89	265.16	260.51	283.18	337.66	264.86	291.14	266.16	266.44	266.97	263.94	249.74	310.74	260.05	245.81	261.34	273.13	290.33	299.97	250.2	547.15
613	51.1806	276.69	261.95	270.6	261.71	274.64	266.66	290.88	264.86	305.31	249.48	262.67	257.03	268.22	257.35	280.7	291.79	277.35	249.28	258.51	261.59	262.39	269.85	280.42	329	264.62	250.01	258.94	271.77	265.3	261.3	283.66	333.1	265.66	291.39	266.27	266.72	267.04	264.31	249.27	311.24	261	246.05	261.91	272.95	290.27	299.57	250.66	559.82
614	51.2639	277.01	262.05	270.37	261.62	275.17	267.04	290.82	263.49	305.23	249.67	262.78	257.49	269.88	257.61	280.79	289.5	278.01	249.54	259.1	262.26	262.96	270.54	280.25	326.52	264.89	250.3	259.15	271.77	265.63	262.38	283.44	331.93	265.8	291.72	266.33	266.75	267.27	264.53	247.97	312.94	259.83	246.17	261.95	272.94	290.73	299.92	250.86	556.62
615	51.3472	277.5	262.39	271.68	261.97	274.84	267.19	291	258.06	305.79	250.02	262.96	257.69	267.58	257.74	280.89	288.73	278.76	249.73	259.04	262.36	263.13	271.54	280.56	328.88	265.3	250.72	259.16	273.16	265.92	262.24	283.46	335.81	266.04	291.7	266.81	267.15	267.83	264.83	249.94	311.08	260.69	246.25	262.38	273.75	291.22	300.59	251.57	555.76
616	51.4306	277.41	262.62	271.59	262.45	275.61	267.07	291.56	263.2	306.17	250.6	263.47	257.99	267.64	257.91	281.47	284.59	279.15	249.73	259.06	262.7	263.26	271.64	280.74	320.23	265.77	250.5	259.64	271.54	266.31	261.81	283.73	333.16	266.29	293.09	266.99	267.3	267.96	265.03	249.19	314.13	260.81	246.6	262.49	273.86	290.92	300.63	249.81	552.52
617	51.5139	278.02	262.95	271.77	262.63	275.45	267.83	291.84	263.11	305.9	250.48	263.49	258.95	269.44	258.31	281.55	287.01	278.61	250.42	259.91	262.98	263.84	271.99	281.31	324.92	265.9	250.8	259.71	273.93	266.06	262.21	284.1	349.03	266.65	292.86	267.46	267.41	268.28	265.28	251.12	311.36	262.09	246.79	262.43	274.01	291.24	300.25	250.82	549.48
618	51.5972	278.18	262.86	271.49	262.86	275.62	267.86	291.89	260.66	306.69	250.89	263.77	258.33	270.62	258.56	281.59	286.42	278.84	250.55	259.83	263.13	263.9	272.26	281.4	328.62	266.21	251.34	259.89	272.9	266.29	262.54	284.34	345.62	266.82	292.84	267.44	267.76	268.26	265.35	251.69	309.42	260.96	247.27	262.83	274.02	291.65	300.78	252.76	553.59
619	51.6806	278.72	263.46	272.36	263.3	276.79	268.18	291.75	263.73	306.78	250.83	264.05	258.79	269	258.68	281.7	288.03	279.26	250.79	260.07	263.18	264.13	272.22	281.59	326.57	266.32	251.39	260.09	273.44	266.96	264.13	284.35	388.9	267.12	292.84	267.73	267.74	268.76	265.52	250.62	317.35	261.97	246.96	262.87	274.19	291.88	300.67	251.06	550.72
620	51.7642	278.96	263.49	272.12	263.67	276.24	268.44	292.16	263.72	307.06	251.18	264.26	259.02	269.04	258.94	281.76	289.67	279.68	250.61	260.55	263.52	264.5	272.97	281.8	327.64	266.76	251.79	260.41	272.7	267.22	263.36	284.6	364.18	267.48	292.55	267.97	268.43	269.04	265.61	250.93	312.28	262.93	247.43	263.57	274.48	292.25	301.58	252.1	556.71
621	51.85	279.58	263.81	272.95	263.63	276.69	268.87	292.79	262.35	307.52	251.52	264.71	259.22	271.09	259.21	282.15	290.67	279.83	251.32	260.72	263.95	264.57	273.3	281.82	326.51	267.55	251.89	260.56	273.89	267.36	263.13	285.09	363.8	268.01	294.1	268.22	268.22	269.15	265.94	251.63	316.79	261.2	247.74	263.55	276.98	292.39	301.28	250.09	559.9
622	51.9333	279.47	263.99	273.3	264.07	276.44	269.04	292.87	265.77	307.79	252.07	264.96	259.41	270.6	259.55	282.78	289.98	280.81	251.38	261.04	264.12	264.9	272.9	282.17	326.59	267.51	251.99	261.09	273.48	267.64	262.76	285.18	362.79	268.61	293.43	268.51	268.74	269.23	266.29	252.26	309.61	263.38	248.07	264.11	275.03	292.43	302.09	252.56	551
623	52.0167	280.3	264.16	272.89	264.38	276.78	269.11	293.03	265.07	307.96	252.04	265.25	259.73	269.96	259.4	282.74	290.13	280.71	251.57	261.25	264.03	265.09	273.44	282.39	332.18	267.66	252.34	261.36	273.21	268.2	264.91	285.16	357.72	268.66	292.98	268.73	268.89	269.63	266.78	253.07	312.4	263.92	248.19	263.89	276.05	292.63	302.22	255.02	553.96
624	52.1	280.44	265.12	273.36	264.18	277.19	269.55	293.11	262.16	307.57	252.13	265.29	260.03	269.7	259.93	283.11	293.44	281.58	251.83	261.45	264.49	265.58	273.83	282.58	335.71	268.08	252.45	261.37	274.54	268.37	263.85	285.66	363.96	269.02	294.94	268.75	269.21	269.91	266.91	251.42	309.22	263.12	248.46	264.43	275.38	292.56	302.65	253.18	557.37
625	52.1833	280.43	264.82	273.83	264.43	276.97	270.22	293.23	265.75	309.05	252.23	265.37	260.11	269.69	260.12	283.09	289.29	281.74	252.03	261.57	264.61	265.55	274.05	282.79	325.08	268.12	252.96	261.6	273.61	268.37	263.78	285.76	362.27	269.12	294.69	268.94	269.26	270.12	267.03	249.77	314.07	264.16	248.51	264.37	276.31	293.66	302.87	253.75	550.68
626	52.2667	280.95	265.02	273.41	264.98	277.29	269.73	293.35	265.61	308.84	252.61	265.91	260.67	273.58	260.28	283.47	291	282.25	251.96	261.81	265.11	265.99	274.22	282.92	326.7	268.66	253.31	261.53	274.74	268.53	264.39	286.23	366.95	269.47	294.48	269.09	269.19	270.2	267.02	249.88	312.21	264.28	248.67	264.55	275.69	293.46	302.72	253.25	553.89
627	52.35	281.27	265.08	274.9	265.13	277.25	270.08	293.93	263.04	309.26	253.13	266.23	260.56	273.34	260.51	283.86	293.67	282.11	252.3	262.11	265.27	266.09	274.15	283.04	332.19	268.95	253.45	262.11	275.42	268.99	264.45	285.98	2115.65	269.83	295.06	269.22	269.76	270.35	267.49	251.59	312.03	264.43	249.1	265.11	277.15	293.9	303.3	254.04	556.55
628	52.4333	281.5	265.57	274.06	265.36	278.05	270.95	293.95	264.02	309.62	253.11	266.39	261.21	272.74	260.83	283.77	291.03	282.59	252.97	262.17	265.77	266.12	273.84	283.5	329.07	269.38	253.36	262.38	275.27	269.2	266.12	286.22	361.94	270.28	294.78	269.61	270.29	270.53	267.76	251.3	311.95	263.61	249.34	265.13	277.98	294.24	303.72	255.56	553.73
629	52.5167	281.79	265.67	274.5	265.41	278.36	271.04	294.27	265.01	310.06	253.39	266.56	261.02	272.86	261.08	284.28	290.72	282.2	252.88	262.47	265.5	266.3	274.54	283.63	332.23	270.73	253.54	262.37	276.26	269.46	265.29	286.47	361.17	270.59	296.13	269.94	270.24	271.13	267.97	253.68	315.84	263.18	249.31	265.29	276.65	294.09	303.82	256.17	551.48
630	52.6003	281.81	266.01	275.67	265.95	278.49	270.89	294.61	262.38	310.1	253.61	267.34	261.59	276.68	261.36	284.08	291.35	282.66	253.05	262.83	266.12	266.82	274.69	283.79	330.81	270.07	253.88	262.85	274.87	269.77	265.51	286.78	357.59	270.47	295.76	270.41	270.39	270.98	268.08	250.87	314.01	265.1	249.59	265.45	276.47	294.26	303.55	255.55	552.24
631	52.6861	282.38	265.96	274.79	266.04	278.49	270.99	294.93	262.53	310.24	253.8	267.4	261.38	274.32	261.54	284.53	287.44	283.2	253.33	263.11	265.94	266.87	275.43	283.98	330.38	270.01	254.34	263.29	275.16	269.91	266.35	287.12	353.24	271.02	296.29	270.63	270.72	271.19	268.08	251.9	309.92	263.74	249.83	266.06	276.95	294.51	304.5	253.71	548.65
632	52.7694	282.45	266.39	275.72	266.34	278.96	271.41	294.62	262.04	310.84	254.44	267.32	262.19	276.73	261.92	284.54	289.15	283.61	253.55	263.38	266.7	267.23	274.87	283.95	328.68	270.19	254.55	263.32	276.56	270.05	265.5	287.1	543.6	270.89	295.9	270.44	271	271.8	268.67	254.02	320.09	264.99	250.56	266.09	277.67	294.79	303.96	254.55	550.16
633	52.8528	282.97	266.62	275.18	266.78	279.03	271.43	295.03	263.95	311.12	254.65	267.83	262.76	275.88	262.14	284.83	290.73	283.35	253.76	263.45	266.55	267.53	275.81	284.17	336.59	270.85	254.64	263.6	277.91	270.11	266.17	287.41	493.6	271.48	295.83	271.22	271.17	272.05	268.6	252.45	316.02	265.36	250.45	266.34	277.22	295.07	304.28	258.27	548.36
634	52.9361	283.33	267	275.95	267.07	279.78	271.71	295.32	262.97	311.6	255.03	268.22	262.48	278.02	262.15	285.22	284.88	283.53	254.02	263.77	266.79	268.3	275.49	284.71	320.5	270.91	254.84	264.19	276.14	270.69	267.01	287.74	437.81	271.69	297.36	270.94	271.58	272.03	268.86	253.41	314.1	264.71	250.49	266.41	277.35	295.57	304.88	255.54	550.94
635	53.0194	283.54	267.42	276.4	267.28	280.14	272.15	295.25	261.82	311.53	254.98	268.29	262.65	274.07	262.46	285.17	288.26	284.21	254.26	263.76	267.28	267.8	275.9	284.73	323.1	271.5	255.19	264.25	276.16	270.93	266.75	287.8	408.74	272.14	297.51	271.67	271.81	272.5	269.51	254.45	313.21	265.85	251.04	266.61	279.79	295.86	305.39	253.88	555.31
636	53.1028	284.08	267.51	276.76	267.33	280.73	272.66	295.49	260.18	312.07	255.25	268.36	263.06	279.01	262.43	285.43	286.76	284.55	254.53	264.15	267.49	268.33	276.62	284.83	369.12	271.85	255.46	264.22	278.99	271.23	267.11	287.88	378.99	272.29	297.59	271.56	271.71	272.67	269.8	254.07	309.6	264.55	250.9	267.29	278.05	295.54	305.93	254.47	557.89
637	53.1861	284.11	267.69	277.42	267.95	280.3	272.86	295.73	261.64	311.96	255.13	268.58	263.12	276.56	263.1	285.74	293.25	284.51	254.77	264.57	267.24	268.93	276.36	285.19	342.36	272.03	255.54	264.83	276.44	271.33	268.94	288.23	372.83	272.61	297.12	271.89	272.28	273.22	269.89	252.14	313.53	265.11	251.4	267.22	279.49	295.82	305.74	254.82	553.6
638	53.2694	284.36	267.91	277.3	268.07	280.48	272.9	296.1	266.01	312.66	255.55	268.58	263.27	275.58	263.25	286.09	289.66	285.12	255.19	264.75	267.87	268.6	276.48	285.46	346.62	272.53	256.01	265.04	279.13	271.77	267.02	288.4	376.53	272.61	297.73	271.89	272.53	273.31	269.99	255.54	312.77	267.09	251.61	267.11	278.4	296.29	306.7	254.49	554.07
639	53.3528	284.7	268.16	278.5	267.97	281.33	273.35	296.28	261.48	312.26	255.86	269.45	263.7	275.35	263.48	286.03	287.6	286.31	255.38	264.94	268.19	268.86	277.31	285.84	334.35	272.45	256.08	265.02	279.19	272.05	267.64	288.53	370.68	273.08	298.24	272.49	272.52	273.76	270.27	253.91	310.4	266.63	251.59	267.73	278.55	296.85	306.95	255.2	556.42
640	53.4364	284.71	268.65	277.23	268.63	281.31	273.2	296.54	264.79	312.81	256.07	269.67	263.83	277.62	263.77	286.45	289.57	285.61	255.34	265.24	268.16	269.46	277.15	285.87	340.43	272.68	256.3	265.34	279.91	271.97	269.75	288.85	372.86	273.3	297.84	272.88	272.77	273.75	270.32	253.58	319.11	266.56	251.94	267.75	278.94	296.72	306.73	256.67	554.2
641	53.5222	285.24	268.72	277.46	268.8	282.02	273.52	296.7	261.48	313.42	256.19	269.54	263.73	278.9	263.83	286.57	288.82	286.23	255.85	265.92	268.56	269.17	277.1	286.02	335.13	273.47	256.49	265.46	278.07	272.67	268.22	289.14	366.83	273.74	298.57	272.64	273.22	274	270.65	254.3	313.6	267.16	252.51	268.07	279.7	297.24	307.18	256.56	554.66
642	53.6056	285.38	268.97	278.41	269.11	281.46	273.9	296.95	264.36	313.21	256.45	269.81	264.79	276.88	263.91	286.48	290.74	286.87	255.77	265.89	268.84	269.5	277.72	286.02	338.66	273.11	256.77	265.66	279.61	273.07	268.9	288.91	371.03	273.84	299.65	273.3	273.32	274.45	270.82	257.61	313.88	267.13	252.32	268.09	279	297.21	306.67	255.03	556.02
643	53.6889	285.87	269.4	278.02	269.12	281.82	274.07	297.33	266.13	313.81	257.07	270.46	265.44	276.96	264.19	287.1	290.88	287.01	256.22	266.04	268.95	269.8	277.68	286.24	331.48	273.67	257.23	266.08	278.85	272.73	270.47	289.48	365.11	274.37	299.08	273.27	273.68	274.54	271.3	257.21	314.01	267.56	255.34	268.52	279.15	297.67	307.32	255.75	556.91
644	53.7722	285.95	269.29	278.82	269.64	282.02	274.24	297.61	264.33	314.85	257.18	270.38	264.85	278.43	264.64	287.33	292.78	287.11	256.37	266.12	269.43	269.87	278.71	286.52	328.08	273.53	257.28	266.68	278.13	273.31	268.84	289.69	366.71	274.55	299.92	273.75	274.13	274.83	271.6	255.58	312.24	267.41	255.24	268.87	279.77	297.88	307.58	258.55	555.4
645	53.8556	286.46	269.48	279.19	269.75	282.57	274.97	297.48	261.9	314.62	257.71	270.68	265.28	278.27	264.82	287.46	288.82	287.25	256.57	266.79	269.54	270.29	278.32	286.76	328.75	273.8	257.68	266.52	278.93	273.82	269.23	289.77	364.06	274.77	299.84	274.01	273.88	274.84	271.6	255.9	311.66	268.73	255.28	268.89	279.98	298.29	308.4	257.16	550.92
646	53.9389	286.39	269.83	279.37	270.08	282.35	275.62	297.74	266	314.84	257.51	270.99	265.68	283.9	265.36	287.52	288.42	287.78	256.84	267.02	269.64	270.59	278.93	286.94	327.18	274.38	258.17	266.75	281.8	273.74	270.07	290.2	364.14	274.83	299.84	274.36	274.09	275.23	272.09	254.96	311.85	267.78	255.89	269.52	280.73	298.74	308.02	257.82	556.84
647	54.0222	286.91	270.06	279.3	270.4	283.21	275.53	297.92	261.83	314.86	257.97	271.19	265.63	278.22	265.51	287.79	290.41	287.55	257.2	267.22	270	271.43	279.26	287.3	329.84	274.5	258.23	266.94	282.23	273.91	270.01	290.21	358.84	275.1	300.21	274.25	274.73	275.71	272.19	257.69	317.41	269	255.73	269.81	280.8	298.52	308.24	258.93	557.32
648	54.1056	286.97	269.95	280.19	270.3	283.49	275.38	298.18	260.99	314.98	258.01	271.4	265.83	280.65	265.69	288.21	287.89	288.37	257.28	267.32	270.34	271.1	279.26	287.36	331.07	274.72	258.35	267.35	279.7	274.15	270.5	290.51	358.9	275.29	300.23	274.46	274.86	275.79	272.12	257.88	309.3	268.15	256.11	270.03	281.26	299.08	308.83	258.34	553.98
649	54.1889	287.22	270.54	280.3	270.7	283.15	275.6	298.05	268.16	315.19	258.37	271.77	266.08	279.03	265.8	288.6	290.02	288.12	257.6	267.53	270.43	271.4	279.64	287.45	328.18	275.15	258.64	267.47	281.58	274.5	270.82	290.84	358.32	275.69	300.62	275.06	275.27	275.91	272.46	256.52	314.62	268.77	255.78	270.2	280.9	298.8	309.33	257.02	548.16
650	54.2725	287.42	270.66	280.59	271.08	283.92	275.95	298.62	264.45	315.37	258.6	271.98	266.43	280.55	265.98	288.39	291.11	289.05	257.97	267.79	270.69	271.38	280.38	287.56	331.06	275.16	258.98	267.59	280.65	274.79	270.99	291.25	359.79	275.97	300.8	275.06	275.5	276.13	272.46	257.75	313.47	268.84	256.91	270.46	281.08	299.27	309.18	258.55	555.05
651	54.3583	287.94	270.99	280.63	271.23	283.88	275.94	298.8	264.96	315.63	258.79	272.25	266.64	278.04	266.48	288.42	291.51	289.03	258.24	268.07	271	271.64	279.93	288.31	333.36	275.79	259.2	267.81	281.56	275.39	271.16	291.18	355.19	276.04	301.78	275.13	275.68	276.42	272.93	257.13	313.61	269.34	257.44	270.37	281.51	299.43	309.35	259.68	551.38
652	54.4417	288.03	271.34	281.78	271.36	285.56	276.48	298.85	266.77	315.86	258.99	272.59	266.59	277.91	266.57	289	286.89	288.72	258.34	268.46	271.5	271.85	280.37	288.24	334.57	276.14	259.33	268.92	280.91	275.23	271.62	291.54	360.93	276.2	301.06	275.26	275.72	276.82	273.42	255.93	313.18	269.32	257.52	270.7	281.15	299.78	309.68	259.2	555.53
653	54.525	288.24	271.58	281.35	272.15	285.66	276.73	299.31	262.93	316.13	259.37	272.69	267.28	279.36	266.92	289.01	289.16	289.84	258.46	268.63	271.58	272.29	280.9	288.63	342.91	275.83	259.6	268.18	283.47	275.69	271.9	291.77	352.45	276.48	301.1	275.74	275.94	277.08	273.65	257.51	317.24	269.59	257.27	271.09	281.64	300.08	310.58	259.88	550.53
654	54.6083	288.85	271.93	282.57	272.15	284.69	277.03	299.59	266.48	316.78	259.64	272.94	267.3	280.61	267.09	289.24	291.16	290.57	259.01	268.85	271.67	272.35	280.65	288.83	329.52	275.86	259.8	268.88	281.4	276.02	272.05	291.54	358.99	276.8	301.94	275.89	276.13	277.28	273.68	258.53	318.75	270.36	257.85	271.16	282.33	300.29	310.43	259.92	548.24
655	54.6917	288.89	272.31	281.56	272.35	286.35	277.35	299.66	266.65	316.9	259.64	273.29	268.47	279.73	267.74	289.7	291.21	289.46	258.88	269.29	271.99	273.06	281.15	289.23	326.78	276.67	259.95	268.59	282.93	276.38	272.12	292	374.2	277.09	302.17	276.21	276.6	277.52	274.17	259.55	314.56	270.96	257.27	271.37	283.25	300.64	310.73	259.53	555.81
656	54.775	289.04	272.86	282.1	272.47	285.07	277.46	299.91	264.03	317.21	260.22	273.72	268.17	279.66	267.77	289.73	287.16	290.24	259.29	269.56	272.19	273.33	280.74	289.21	327.53	276.99	260.55	269.41	281.94	276.67	272.43	292.47	438.82	277.28	302.53	276.48	276.6	277.88	274.65	258.11	326.2	271.59	258.14	271.91	282.26	300.69	310.98	259.1	553.4
657	54.8583	289.18	272.88	282.72	272.76	286.49	277.78	300.42	262.4	317.14	260.35	273.83	268.89	282.38	268.01	290.07	294.24	289.28	259.75	269.76	272.32	272.85	281.14	289.24	334.1	276.78	260.75	269.39	282.25	276.69	274.84	292.86	454.42	277.57	302.23	276.68	277.01	277.98	274.45	256	312.66	271.39	257.79	271.84	282.65	300.6	311.32	261.13	550.55
658	54.9417	289.56	272.75	282.71	273.31	286.88	278.22	300.16	267.74	317.24	260.41	273.87	269.18	282.65	268.14	290.19	289.9	289.67	260.01	269.81	272.7	273.35	282.12	289.68	361.01	277.09	260.97	269.91	282.1	276.97	274.81	292.95	480.57	278.1	302.37	277.21	277.5	278.29	274.65	258.33	318.04	271.65	258.36	272.32	282.88	301.52	311.18	259.44	557.94
659	55.025	289.85	273.25	282.71	273.58	286.44	278.44	300.53	264.82	317.73	260.97	274.33	268.36	279.36	268.09	290.3	286.06	290.72	259.85	269.91	272.87	273.69	281.85	289.86	327.44	277.29	261.35	270.14	284.8	277.11	274.51	293.16	525.02	278.23	303.66	277.21	277.72	278.39	274.63	259.92	318.89	270.16	258.89	272.86	283.03	301.45	312.05	262.14	552.59
660	55.1086	289.96	273.63	283.78	273.89	287.69	279.84	300.95	263.12	317.62	260.96	274.5	268.99	281.29	268.7	290.5	290.48	290.71	260.17	270.44	273.28	273.92	281.67	290.05	324.7	277.65	261.53	270.16	282.93	277.65	274.43	293.39	824.23	278.42	303.76	277.43	277.64	278.77	274.86	259.74	314.23	270.35	259.21	272.76	283.74	302.01	312.22	259.98	547.86
661	55.1944	290.22	273.94	283.59	274.18	286.6	278.85	301	266.19	317.76	261.16	274.76	269	280.61	268.77	290.88	290.85	290.64	260.64	270.52	273.4	273.94	282.62	290.23	327.46	277.66	261.37	270.29	282.76	278.07	274.88	293.7	369.61	278.69	303.47	277.72	278.75	279.13	275.44	258.29	318.18	272.43	259.29	272.85	284.64	302.07	311.57	261.51	554.53
662	55.2778	290.47	273.93	284.23	274.1	288.08	278.95	301.23	263.99	318.55	261.58	274.8	269.42	283.58	269.33	291.15	290.99	291.24	260.81	270.62	273.52	274.55	283.42	290.57	326.99	277.84	262.02	270.83	285.17	277.93	276.08	293.84	477.13	278.71	303.22	278.12	278.98	279.66	275.69	260.81	320.63	270.88	259.95	273.22	283.73	302	312.22	260.47	553.08
663	55.3611	290.48	274.37	283.74	274.62	287.78	279.4	301.36	264.79	318.52	261.67	274.98	269.36	284	269.25	291.17	291.24	291.19	261.1	271.12	273.82	274.67	283.19	290.52	326.45	278	261.93	270.81	285.69	278.12	275.7	294.02	382.74	278.96	304.33	278.32	279.24	279.71	275.91	260.78	315.4	273.2	260.16	273.23	287.31	302.4	312.4	262.05	548.34
664	55.4444	290.94	274.62	284.49	274.99	287.91	279.53	301.61	267.25	318.79	262.02	275.61	269.73	286.12	269.81	291.52	287.75	290.41	261.52	271.38	274.28	274.9	283.58	290.83	328.43	278.25	262.22	271.35	283.97	278.66	275.69	294.14	497.67	279.27	304.38	278.8	279.29	279.98	276.21	261.13	312.63	273.39	260.5	273.65	284.05	302.8	313.71	262.36	554.64
665	55.5278	290.97	274.86	284.92	275	288.68	279.87	302.24	266.75	318.43	262.21	275.71	270.46	283.85	269.98	291.71	289.63	291	261.28	271.79	274.54	275.06	283.79	291.03	325.26	278.62	262.65	271.72	283.59	278.76	275.1	294.34	753.23	279.42	305.16	278.85	279.82	280.12	276.04	261.62	318.93	272.31	260.51	274.01	284.75	302.95	313.26	263.21	560.91
666	55.6111	291.1	275.21	284.89	275.06	289.3	280	302.13	266.1	319.34	262.6	276.11	270.82	285.6	270.18	291.78	287.55	292.69	261.86	271.69	274.57	276.12	283.98	291.15	327.63	278.81	262.87	271.75	284.7	279.33	275.98	294.59	913.13	279.73	305.05	279.13	280.22	280.56	276.63	260.85	318.97	273.94	260.75	274.15	285.51	303.4	313.89	261.54	551.88
667	55.6944	291.28	275.33	285.55	275.75	288.33	280.37	302.3	264.94	319.21	262.79	276.3	270.89	283.03	270.29	292.3	292.3	292.82	262.19	272.02	275.13	275.66	284.51	291.41	339.7	279.22	263.27	272	284.75	279.62	275.05	294.69	425.54	279.61	305.19	279.31	280.01	280.88	277.28	260.43	330.38	274.5	260.45	274.36	285.06	304.09	313.4	264.05	552.91
668	55.7778	291.77	275.38	285.19	276.01	288.85	280.65	302.74	263.18	319.15	263.55	276.48	271.03	282.55	270.71	292.15	291.65	292.84	262.13	272.47	275.21	275.96	284.42	292.03	327.54	279.58	263.38	272.48	286.54	279.92	275.98	295.01	918.82	279.92	304.6	279.68	280.85	281.39	277.4	258.81	318.41	273.36	260.93	274.38	285.43	303.76	314.68	263.24	549.84
669	55.8611	291.62	276.02	285.53	276.24	289.33	280.84	302.66	265.97	319.6	264.04	276.58	271.04	282.44	270.85	292.59	291.3	292.1	262.4	272.65	275.19	276.2	284.01	291.74	327.09	279.33	263.65	272.43	285.54	279.86	276.64	295.38	742.1	280.05	305.8	279.95	280.67	281.27	277.29	259.76	319.11	272.81	261.51	275.02	286.76	304.47	314.43	265.91	548.28
670	55.9447	292.08	276.61	286.36	276.42	289.33	280.98	302.75	265.59	320.14	263.41	277.2	271.7	283.56	270.96	292.93	291.18	292.44	263	272.83	275.64	276.83	284.53	292.1	323.18	279.4	263.88	272.79	285.07	280.25	276.63	295.56	743.74	280.32	306.97	279.86	280.85	281.48	277.94	261.88	318.94	275.45	261.3	275.28	285.77	304.02	312.63	265.79	552.07
671	56.0306	292.18	276.1	285.95	276.8	290.17	281.24	303.16	260.92	320.13	263.64	277.17	272.34	282.46	271.5	293.03	287.72	293.4	263.03	273.32	275.85	276.76	285.26	292.4	325.17	279.64	264.05	273.09	285.03	280.31	276.85	295.58	388.72	280.38	305.9	280.49	281.16	281.44	277.72	260.95	329.71	275.55	261.3	275.42	286.09	304.22	315.67	263.34	551.71
672	56.1139	292.38	276.61	287.05	277.09	291.14	281.34	303.34	260.82	319.69	264.08	277.65	271.8	284.3	271.61	292.87	289.35	293.27	262.89	273.45	276.35	276.97	285.18	292.49	327.24	279.8	264.38	273.33	286.19	280.43	276.04	295.83	370.3	280.73	306.5	280.56	281.45	281.74	278.05	261.72	317.07	275.38	262.26	276.34	286.99	304.94	314.9	264.14	546.74
673	56.1972	292.34	276.69	286.65	277.31	289.7	281.74	303.37	266.81	319.93	264.4	277.92	272.19	283.92	271.66	293.39	291.3	293.95	263.43	273.82	276.6	277.02	285.51	292.69	328.3	279.88	264.72	273.56	286.46	280.86	277.12	296.25	938.36	280.75	306.94	281.5	281.51	282.46	278.35	261.39	319.99	275.38	262.82	276.19	286.47	305.13	315.08	265.14	553.32
674	56.2806	292.83	277.18	287.5	277.4	290.88	282.32	303.89	265.25	320.82	264.47	277.83	272.47	284.68	272.21	293.79	291.9	292.76	263.6	274.06	276.52	277.82	285.12	292.95	322.47	279.99	264.65	273.85	286.6	281.11	277.52	296.57	983.37	281.1	306.73	281.72	282.06	282.4	278.85	260.98	314.98	275.25	262.57	275.94	286.79	305.93	315.46	265.53	549.69
675	56.3639	293.01	277.59	287.06	277.78	291.37	282.39	304.34	264.55	320.38	264.97	278.52	272.85	284.96	272.25	293.91	292.56	293.99	264	274.52	276.74	277.76	285.87	293.23	327.58	280.36	265.32	274.07	286.93	281.5	278.34	296.42	1172.36	281.18	307.1	282.31	282.92	282.58	278.58	261.77	320.17	275.9	263.38	276.41	287.07	305.95	316.14	264	554.27
676	56.4472	293.15	277.66	287.84	278.18	292	282.71	304.2	263.92	320.71	265.66	278.99	273.55	284.96	272.64	294	290.51	294.99	264.05	274.15	277.22	278.15	286.15	293.25	321.16	280.55	265.63	274.31	286.62	281.85	278.72	296.61	583.23	281.37	307.07	282.54	282.67	283.11	278.95	262.62	323.24	275.78	263.02	276.52	286.98	305.91	316.7	264.52	548.95
677	56.5306	293.58	278.81	288.59	278.51	292.32	283.14	304.57	262.79	320.47	265.54	279.15	273.24	285.16	272.62	294.58	287.75	293.01	264.56	274.88	277.66	278.43	287.22	293.79	329.07	281.04	265.65	274.5	286.98	281.9	278.64	296.99	594.53	281.61	307.44	282.67	282.99	283.1	279.32	262.12	325.17	276.05	263.23	277	287.39	306.12	316.02	265.7	546
678	56.6139	293.6	278.21	288.48	278.77	291.7	283.34	304.81	267.8	320.84	265.52	279.22	273.55	284.76	273.4	294.6	291.44	293.1	264.78	274.93	277.76	278.3	287.07	293.95	323.29	280.98	266.11	275.02	289.13	282.32	277.83	297.17	960	281.56	308.34	282.63	283.05	283.58	279.53	262.49	315.16	276.49	263.85	277.09	287.89	306.12	317.05	264.34	553.36
679	56.6972	293.51	278.57	288.43	279.09	292.36	283.52	304.83	263.21	321.59	265.9	279.5	273.77	284.49	273.64	294.89	289.59	293.48	265.27	275.3	278.09	279.08	287.04	294.02	336.89	281.02	266.32	275.14	287.79	282.73	280.15	297.52	525.06	281.91	307.75	283.15	283.23	284.13	279.73	263.25	315.5	276.26	264.03	277.35	287.56	306.84	317.22	266.45	555.98
680	56.7808	293.7	278.56	289.34	278.95	292.64	283.57	305.13	263.77	321.29	266.14	279.86	273.99	285.63	273.6	294.98	291.02	294.83	265.31	275.46	278.65	279.02	286.79	294.14	329.94	281.13	266.57	275.29	288.68	282.92	278.57	297.79	440.68	282	308.79	283.79	283.59	284.03	279.83	263.35	315.03	277.33	264.23	277.56	287.96	307.25	317.72	266.14	550.3
681	56.8667	293.83	278.86	288.83	279.62	292.43	283.86	305.51	264.19	321.8	266.53	280.14	274.78	286.27	273.86	295.27	291.46	294.23	265.69	275.72	278.44	279.49	287.5	294.45	325.19	281.72	266.6	275.76	289.08	283.21	279.84	297.95	624.82	282.09	309.76	283.88	284.05	284.43	280.29	265	321.9	277.06	264.43	278.13	289.06	307.01	318.15	266.41	551.93
682	56.95	294.18	279.28	288.98	279.7	293.22	284.05	305.68	263.43	321.87	266.64	280.26	274.69	287.47	273.87	295.31	289.29	296.15	265.78	275.85	278.97	279.61	287.57	294.66	333.89	281.37	266.62	275.92	289.61	283.41	279.89	298.02	400.79	282.19	308.53	283.93	284.37	284.66	281.3	263.72	317.15	278.33	265.02	277.92	288.87	307.68	317.23	265.91	553.32
683	57.0333	294.33	279.6	289.55	279.77	293.29	284.58	305.99	266.51	321.96	267.03	280.43	274.54	287	274.43	295.71	286.29	294.26	266.05	276.29	279.15	279.66	288.07	294.95	326.96	281.9	267.2	276.22	289.97	283.54	281.81	298.3	375.26	282.29	309.19	284.64	284.65	284.95	281.66	264.37	314.7	277.82	264.64	278.58	288.72	307.67	317.97	266.37	544.78
684	57.1167	294.52	279.67	290.27	280.21	293.32	286.01	306.19	264.02	321.79	267.38	280.72	275.11	286.34	274.7	295.72	287.85	295	266.35	276.58	279.16	280.15	289.66	294.89	325	281.68	267.04	276.5	288.88	284	281.23	298.54	444.12	282.73	308.96	284.65	284.48	285.16	282.43	264.17	320.55	277.49	265.64	278.69	289.63	308.08	317.97	265.13	1537.87
685	57.2	294.62	279.92	290.4	280.55	294.08	284.85	306.49	265.1	321.97	267.38	280.97	275.51	286.85	275.15	296.1	288.72	295.67	266.8	276.72	279.58	280.33	288.69	295.33	330.47	282.15	267.89	276.58	290.91	284.27	281.21	298.77	432.19	282.73	309.68	284.75	284.98	285.33	282.33	264.06	318.39	278.4	265.98	278.95	289.49	308.59	317.58	268.18	588.69
686	57.2833	294.92	280.47	290.92	280.93	294.32	285.4	306.44	264.12	321.96	268.37	281.24	275.9	286.82	275.57	296.29	292.12	296	266.78	276.72	279.99	280.58	288.63	295.29	338.04	282.48	268.06	276.93	290.34	284.41	280.24	298.72	463.33	282.92	309.85	285.08	285.31	285.49	282.78	264.17	318.76	277.55	266.43	279.47	289.85	308.55	318.24	269.67	586.36
687	57.3667	294.98	280.71	291.21	280.52	294.42	285.7	306.81	266.12	322.74	268.05	281.67	275.72	287.95	275.41	296.2	288.07	296.08	267.18	277.37	280.24	280.88	289.1	295.7	332.33	282.42	268.09	277.09	290.19	284.6	281.95	299.26	481.07	283.06	310.11	285.35	285.46	286.05	282.59	267.15	317.25	278.19	265.63	279.38	290.16	308.9	319.72	268.05	589.71
688	57.45	295.12	281.53	291.28	281.3	295.29	285.87	306.83	266.8	322.87	268.15	281.91	275.84	287.49	275.77	296.37	293.07	296.97	267.39	277.72	280.21	280.88	289.41	295.9	334.46	282.7	268.47	277.6	290.19	285.54	280.34	299.25	375.14	283.24	311.2	285.75	285.62	286.14	283.09	263.63	316.52	278.68	266.96	279.95	291.08	309.36	316.18	267.91	577.51
689	57.5333	295.12	281.66	291.98	281.36	295.09	286.27	306.97	266.46	322.59	268.6	281.98	277.62	288.01	276.01	296.81	289.06	295.26	267.65	278.08	280.81	281.2	289.24	296.01	327.98	283.12	268.67	277.92	290.46	285.31	281.41	299.82	362.99	283.43	311.82	286.25	285.9	286.47	283.13	265.1	314.56	278.91	267.61	279.85	291.44	309.31	319.61	268.1	573.63
690	57.6169	295.36	281.27	291.56	281.87	296.07	286.39	307.29	264.1	322.85	268.76	282.36	276.62	290	276.32	297.03	290.04	296.26	267.79	277.94	280.69	281.68	290.21	296.46	337.66	282.89	268.86	278.45	290.76	285.36	283.34	299.79	357	283.44	311.07	286.52	286.1	286.91	283.9	266.43	318.62	279.15	267.01	280.41	290.73	309.93	320.26	268.59	570.43
691	57.7028	295.52	281.79	291.89	282.43	295.3	286.85	307.58	267.34	322.56	269.15	283.01	277.05	288.82	276.4	297.08	289.11	295.97	267.66	278.48	280.88	281.88	290.31	296.55	335	282.92	269.2	278.47	290.98	285.83	283.08	300.03	359.82	283.58	312.19	286.54	286.68	286.95	283.68	267.31	321.16	281.06	267.34	280.18	290.86	309.99	320.15	268.86	571.5
692	57.7861	295.55	281.94	292.59	282.47	295.48	287.02	307.65	264.5	323.41	269.21	282.71	277.55	289.31	276.83	297.67	292.79	296.22	268.28	278.6	281.4	282.26	290.6	296.71	329.95	282.85	269.72	278.68	291.74	286.01	283.25	300.08	361.84	283.86	312.41	287.06	286.64	287.07	283.63	266.89	325.17	279.66	266.98	280.76	291.13	310.48	319.73	268.76	569.39
693	57.8694	295.89	282.38	292.72	283.02	296.13	287.6	307.99	269.17	323.42	269.49	282.94	277.43	288.77	277.1	297.71	289.05	295.46	268.72	279.06	281.42	282.11	290.92	297.03	346.84	283.14	269.71	278.62	291.69	286.3	283.29	300.67	373.26	284.23	312.67	287.39	287.26	287.49	284.37	268	315.21	281.24	267.32	280.99	291.22	309.99	321	269.13	566.44
694	57.9528	296.1	282.66	292.74	282.95	296.87	287.44	308.31	268.06	323.57	269.93	283.42	278.35	290.72	277.21	298.08	289.58	296.79	268.58	279.32	281.9	282.69	289.97	297	329.91	283.15	269.94	278.86	291.14	286.75	284.4	300.76	373.3	284.2	311.98	287.18	287.19	287.9	284.38	268.22	321.19	279.67	267.64	281.06	291.65	310.65	320.14	268.49	566.44
695	58.0361	296.19	283.05	293.15	283.14	295.87	287.89	308.36	261.58	323.24	270.3	283.88	278.06	289.71	277.31	298.34	291.88	296.23	269.04	279.3	282.19	282.55	291.61	297.4	335.49	283.68	270.41	279.49	293.73	286.54	283.84	301	410.9	284.26	312.68	287.43	287.72	287.92	284.62	266.98	327.35	279.25	269.02	281.2	292.41	311.14	320.89	270.67	566.87
696	58.1194	296.45	283.21	293.87	283.64	296.78	288.32	308.58	264.5	323.91	270.48	283.9	278.73	290.64	277.65	298.41	290.35	296.77	269.49	279.45	282.25	283.29	292.43	297.39	325.38	283.57	270.17	279.92	292.33	287.32	285.14	301.36	430.28	284.35	312	287.44	287.73	288.4	285.37	267.4	333.16	281.21	268.94	281.54	294.44	311.58	321.5	269.47	568.77
697	58.2028	296.44	283.49	294.09	283.89	297.18	288.41	309.3	265.72	323.8	270.89	283.87	278.73	289.85	277.83	298.76	292.51	296.54	269.49	280.22	282.67	283.26	291.57	297.66	332.2	283.9	270.81	279.67	293.07	287.44	284.51	301.31	423.03	284.42	313.87	288.42	288	288.67	285.39	266.84	319.63	281.57	268.32	282.13	292.53	311.31	320.95	269.58	564.8
698	58.2861	296.89	283.94	294.24	284.23	297.45	288.23	308.95	265.15	324.43	270.95	284.74	278.58	291.75	278.37	298.99	292.16	297.19	270.06	280.54	283.02	283.46	291.06	298.07	326.19	284.07	271	279.91	293.5	287.83	285.59	301.85	368.78	284.69	312.58	288.53	288.52	288.9	285.71	267.13	319.87	281.14	269.82	282.21	293.62	311.98	321.28	269.82	568.45
699	58.3694	296.92	284.25	294.68	284.54	298.14	289.31	309.26	268.14	324.31	271.57	284.99	278.89	290.86	278.38	299.27	288.13	297.09	270.09	280.41	283.37	283.61	291.95	298.33	328.15	284.18	271.48	280.21	293.9	287.95	284.28	301.95	411.79	284.77	313.25	288.41	288.6	289.21	286.15	267.61	316.84	281.05	270.64	282.28	293.6	311.94	321.84	271.25	569.33
700	58.4531	296.92	284.23	294.53	284.73	297.75	289.38	309.42	270.62	324.43	271.3	284.86	279.17	291.07	278.79	299.57	290.83	297.65	270.18	280.74	283.63	284.26	293.27	298.5	342.96	283.92	271.6	280.48	294.46	288.97	286.02	302.09	394.08	284.87	314.07	289.1	288.77	289.52	286.19	270.39	318.59	282.77	269.17	282.67	293.15	312.55	322.49	269.89	562.8
701	58.5389	297.12	284.49	294.85	285	298.34	289.34	309.89	268.56	324.79	271.71	285.15	279.55	292.7	279.27	299.59	292.66	297.12	270.52	280.88	283.64	284.31	292.73	298.57	350.14	283.92	271.86	281.05	293.23	288.46	286.43	302.24	374.37	285.21	314.65	289.42	289.56	289.85	286.79	266.93	320.56	282.31	269.67	282.9	295.87	312.42	322.33	271.46	565.1
702	58.6222	297.12	284.78	295.42	285.47	298.65	289.6	310.36	265.89	324.6	272.25	285.51	279.99	291.66	279.15	299.64	290.78	297.21	270.9	281.15	283.92	284.43	293.55	298.69	329.62	284.53	272.28	280.99	295.08	289.26	284.92	302.61	361.66	285.09	314.8	289.37	289.65	290.02	286.54	266.98	321.48	282.47	269.86	283.05	293.97	313.16	322.91	271.71	562.91
703	58.7056	297.5	285.73	295.95	285.5	298.76	289.81	310.57	259.88	324.21	272.33	285.83	280.26	292.97	279.77	299.82	291.08	297.98	271.21	281.45	284.07	285.01	293.45	299.04	338.95	284.71	272.22	281.96	294.13	288.96	285.3	302.61	373.45	285.17	314.25	289.89	290.11	290.46	286.9	268.86	325.73	281.51	271.41	283.45	294.26	313.17	323.22	273.67	568.61
704	58.7889	297.39	285.32	295.83	285.71	299.78	290.38	310.63	264.33	325.05	272.54	286.07	280.11	292.74	280.12	300.32	293.88	297.14	271.43	281.95	284.72	285.89	293.52	299.35	330.21	284.56	272.56	282.06	294.56	289.49	286.89	302.82	363.83	285.62	315.52	289.98	290.27	290.58	287.32	270.15	317.27	281.6	270.01	283.55	294.73	313.64	322.79	270.63	569.13
705	58.8722	297.86	285.85	296.23	286.21	299.46	290.67	310.73	263.04	324.91	273	286.38	281.06	291.52	280.26	300.28	288.62	298.81	271.44	282.25	284.68	285.51	293.85	299.63	352.98	284.82	272.87	281.88	295.76	289.73	285.61	303.24	377.43	285.59	315.76	290.22	290.59	290.6	287.36	268.69	319.23	283.26	270.88	283.9	294.31	313.79	322.54	272.35	574.37
706	58.9556	297.88	285.95	296.92	286.34	299.43	290.89	310.65	262.13	325.75	273.1	286.4	281.21	292.71	280.34	300.41	289.3	298.82	272.09	282.19	284.91	285.15	294.34	299.74	329.64	284.79	273.38	282.33	295.6	289.95	286.67	303.42	367.95	285.66	315.35	290.34	291.1	291.23	287.17	269.36	320.42	284.11	273.22	284.4	298.06	314.18	323.32	272.64	564.49
707	59.0389	297.81	286.13	296.61	286.74	299.98	291.36	311.39	265.9	325.8	273.29	286.8	281.29	292.65	280.73	301	291.64	298.28	272.2	282.55	285.14	286.4	295.08	299.92	332.11	284.95	273.34	282.65	296.41	290.17	286.18	303.59	365.44	285.71	316.31	291.19	291.39	291.51	288.46	270.83	316.71	283.24	272.42	284.33	295.3	314.42	324.75	271.69	566.14
708	59.1222	297.8	286.55	296.98	286.86	301.11	291.2	311.31	262.59	325.31	274.23	287.08	281.7	293.94	280.76	300.93	289.84	298.86	272.32	282.81	285.75	286.32	295	300.02	351.05	285	273.76	282.42	296.9	290.55	289.21	304.11	362.59	285.86	315.8	291.68	291.35	291.62	288.24	270.23	322.24	283.18	271.11	284.99	295.06	314.82	323.78	274.48	565.5
709	59.2056	298.12	286.72	297.13	287.38	300.72	291.59	311.57	263.67	325.32	273.85	287.54	281.66	293.31	281.25	301.02	293.23	298.21	272.74	282.9	285.78	286.62	294.29	300.45	332.15	285.37	273.86	282.77	294.91	290.86	288.43	304.15	367.44	286.24	317.03	291.61	291.34	291.76	288.36	271.64	327.83	283.51	272.83	284.94	295.17	314.8	323.75	274.88	566.35
710	59.2892	298.18	286.83	297.74	287.53	300.6	291.64	311.97	262.08	325.59	274.02	287.72	281.81	293.94	281.45	301.37	289.87	299.33	272.87	283.26	286.06	286.95	294.87	300.28	333.46	285.31	274.38	283.16	296.17	291.08	287.52	304.38	364.98	286.43	316.88	291.72	291.75	292.03	288.78	270.39	323.89	283.76	271.99	285.18	296.27	315.28	324.84	276.24	562.58
711	59.375	298.66	287.82	297.82	287.95	301.11	291.99	312.09	266.32	326.07	274.41	288.06	281.95	293.37	281.66	301.73	293.71	298.42	273.13	283.61	286.29	286.7	294.17	300.64	321.48	285.44	274.4	283.46	297.38	291.64	289.08	304.56	362.69	286.15	315.97	291.91	292.09	292.35	289	270.75	321.79	283.29	271.75	285.71	296.04	315.3	325.59	274.41	557.8
712	59.4583	298.5	287.46	298.25	288.12	301.75	292.48	312.14	265.35	326.09	274.81	288.14	283.82	294.3	282.25	301.89	291.94	300.45	273.26	283.67	286.8	287.26	295.67	300.83	362.56	285.71	274.69	283.93	295.8	292	288.16	304.72	359.64	286.4	318.12	292.41	292.13	292.83	289.38	272.38	321.27	285.22	274.43	285.65	296.22	315.11	325.27	274.63	567.98
713	59.5417	298.87	288.02	298.15	288.39	301.72	292.54	312.67	266.53	325.84	274.98	288.39	290.27	293.97	282.01	302.31	288.93	299.17	273.6	284.21	286.75	287.5	295.44	301.24	330.96	285.91	274.94	284.17	297.83	291.94	289.3	305.32	363.74	286.64	318.29	292.69	292.66	292.77	289.59	271.53	322.97	284.18	273.93	286.03	296.41	315.61	325.84	274.89	565.03
714	59.625	298.81	288.49	298.24	288.34	302.16	293.12	312.76	267.69	326.38	275.3	288.93	282.8	294.1	282.81	302.54	290.65	299.55	274.12	284.55	287.19	287.71	295.31	301.31	326.34	286.2	275.09	284.37	296.56	292.37	290.17	305.41	355.94	286.84	318.52	293.05	293.07	293.41	289.67	268.33	318.27	286.75	272.72	286.46	299.44	316.04	326.42	275.37	568.02
715	59.7083	299.05	288.28	299.28	288.63	302.63	293.17	312.68	265.41	326	275.42	288.67	283.42	294.73	282.78	302.82	288.73	298.97	274.36	284.69	287.45	288.09	296.77	301.55	335.27	285.96	275.45	284.79	298.05	292.47	288.8	305.3	357.95	287.18	316.94	292.74	293.14	293.36	290.07	273.38	329.18	285.48	272.91	286.61	296.74	315.99	325.86	275.63	561.74
716	59.7917	299.37	288.61	299.7	289.15	302.74	293.59	313.69	264.98	326.06	275.9	289.33	283.96	295.87	282.81	302.66	294.54	299.75	274.72	284.8	287.91	288.33	296.28	301.43	326.38	286.07	275.76	284.88	297.63	292.72	290.26	305.71	356.44	287.02	317.34	293.07	293.27	293.7	290.49	271.39	318.99	285.6	273.57	286.84	297.5	316.79	326.66	275.3	559.15
717	59.875	299.53	288.71	299.75	289.64	302.78	294.03	313.26	266.24	327.02	276.23	289.56	284.06	295.77	283.32	303.03	289.06	299.84	274.93	285.4	287.76	288.48	297.31	301.99	355.8	286.05	276.24	285.48	298.8	293.06	291.07	305.77	360.43	287.18	317.69	293.66	294	294.13	290.26	272.67	325.33	286.14	273.56	287.13	297.74	316.88	326.11	275.82	563.08
718	59.9583	299.55	289.32	299.89	289.78	303.35	293.93	313.87	263.79	326.84	276.53	289.49	284.06	295.64	283.43	303.28	289.71	299.93	275.21	285.46	288.37	288.78	296.81	302.41	331.48	286.88	276.5	285.4	297.95	293.33	290.76	306.15	354.45	287.22	317.56	294.51	294.25	294.4	290.84	273.78	327.81	286.43	274.15	287.41	297.49	317.2	326.81	276.36	564.51
719	60.0417	299.45	289.23	300.67	290.46	303.24	294.86	313.74	266.44	326.96	276.83	290.12	284.39	295.49	283.69	303.36	288.39	299.6	274.96	285.51	288.52	289.01	298	302.29	325.24	286.67	276.69	285.86	298.9	293.73	290.98	306.12	359.4	287.66	317.54	294.41	294.67	294.42	291.63	271.22	324.95	286.57	274.23	287.85	298.07	317.52	326.92	276.49	563
720	60.1253	299.68	290.03	300.22	290.37	303.67	294.86	313.91	269.06	327.24	276.87	290.54	284.42	296.38	283.86	303.64	290.39	300.16	275.44	286.23	288.69	289.03	298.35	302.9	335.51	286.81	277.06	285.75	298.51	294.03	290.09	306.67	356.53	287.65	319.7	294.74	294.53	294.83	291.51	272.4	324.27	287.38	274.7	287.92	298.42	318.25	326.92	276.64	557.54
721	60.2111	299.83	289.99	300.67	290.55	305.21	295.31	314.32	266.06	326.78	277.13	290.71	285.13	297.62	284.53	303.89	285.14	300.14	275.75	286.27	289.14	289.72	297.3	302.9	330.44	287.4	277.36	286.03	299.91	294.37	292.32	306.82	351.77	287.71	318.74	295.44	294.76	295.44	291.74	272.3	321.49	286.99	274.5	287.97	300.56	318.05	327.52	276.61	552.71
722	60.2944	300.09	290.37	300.87	290.91	303.95	295.21	314.43	265.81	327.63	277.18	291.05	285.98	297.57	284.46	304.41	292.68	300.68	276.02	286.39	289.3	289.82	297.83	303.02	343.06	287.2	277.68	286.6	300.87	294.53	291.38	307.11	354.44	287.81	320.39	295.15	294.93	295.42	292.15	273.8	323.87	286.57	276.89	288.47	300.33	318.12	327.59	277.89	560.26
723	60.3778	299.78	290.62	301.66	291.15	304.42	295.4	314.63	266.25	327.52	277.71	291.31	285.47	295.89	285	304.42	290.77	299.91	276.33	287.02	289.53	290.46	298.39	303.3	328.28	287.06	277.83	286.86	300.46	294.58	291.52	307.15	352.19	288.28	319.73	296.08	295.52	295.36	292.4	274.07	328.76	287.47	277.63	288.42	299.41	318.79	328.2	277.9	555.14
724	60.4611	300.37	290.73	301.46	291.5	305.16	295.96	314.84	267.76	327.56	278.07	291.31	285.69	298.01	285.16	304.43	287.73	300.5	276.25	286.93	290.01	290.43	298.41	303.45	328.54	287.41	278.03	287.28	300.19	294.97	292.81	307.47	350.87	288.53	319.52	296.18	296.17	295.91	292.75	274.54	318.49	287.62	276.88	288.68	299.42	318.78	327.37	278.74	560.2
725	60.5444	300.38	291.46	301.64	292.19	305.39	296.4	315.1	263.47	327.93	278.68	291.84	285.92	304.84	285.29	304.7	292.16	300.74	276.58	287.4	289.9	290.41	299.47	303.74	334.31	287.54	278.03	287.26	300.63	295.29	291.79	307.47	410.43	288.36	319.8	296.43	295.92	296.19	293.16	271.81	322.56	289.27	278.07	289.12	300.21	319.2	329.01	278.89	562.74
726	60.6278	300.41	291.46	302.32	291.92	305.61	296.52	315.6	264.15	327.81	279.05	292.1	286.77	300.85	285.38	304.75	291.36	300.3	277.1	287.45	290.21	290.88	298.94	303.87	331.47	287.53	278.79	287.5	299.59	295.72	293.33	307.91	375.84	288.38	319.69	296.97	296.13	296.56	293.08	273.18	318.97	288.15	277.56	289.44	299.91	318.98	329.14	278.55	568.96
727	60.7111	300.85	291.52	302.98	292.43	306.11	296.65	315.52	266.27	327.81	278.93	292.39	287.2	300.88	285.87	305.32	288.97	300.66	277.29	287.88	290.9	291.44	299.36	303.74	332.42	287.68	278.82	287.84	301.44	295.78	292.96	307.83	415.02	288.63	321.97	296.82	296.73	296.95	293.5	273.51	322.03	288.75	278.48	289.85	300.3	319.47	329.17	279.43	573.88
728	60.7944	300.74	292.45	302.91	292.61	305.81	296.84	315.77	264.37	327.98	278.96	292.38	293.26	300.02	286.23	305.35	293.85	301.16	277.43	288.12	290.96	291.73	298.74	304.04	326.26	287.66	279.3	288.01	301.52	296.24	293.77	307.97	3175.13	288.77	321.46	297.36	296.75	297.32	293.5	272.84	322.67	288.38	277.9	290.01	300.49	320.31	329.62	280.3	558.83
729	60.8778	301.13	292.29	302.86	292.86	307.85	296.84	316	268.2	328	279.36	292.69	287	298.54	286.43	305.37	290.8	301.56	278.05	288.14	291.26	291.56	299.48	304.65	342.65	287.85	279.29	288.19	301.2	296.43	294.4	308.34	556.74	288.8	322.6	297.94	297.21	297.5	294.1	272.81	324.5	289.29	278.94	290.2	300.53	320.35	328.64	278.73	559.96
730	60.9614	301.03	293.39	303.74	292.85	306.75	297.32	315.97	266.74	328.01	279.66	292.9	287.39	298.99	286.66	305.44	287.23	302.44	278.18	288.69	291.49	292.28	301.05	304.78	324.55	288.17	279.45	288.91	300.97	296.78	294.4	308.95	436.99	288.82	321	298.9	297.18	297.7	294.38	275.42	324.05	290.93	278.44	290.77	300.77	320.62	330.25	281.16	564.34
731	61.0472	301.25	292.98	303.74	293.45	306.86	297.54	316.43	266.87	328.44	279.69	293.43	287.78	298.1	286.8	305.87	291.64	301.42	278.23	289.1	291.62	292.13	300.38	304.87	329.06	288.21	280.15	288.97	301.51	296.91	293.8	308.83	443.72	289.32	321.64	299.23	297.59	297.87	294.41	273.31	322.61	288.53	278.43	290.66	304.95	320.71	329.73	278.41	562.82
732	61.1306	301.32	293.12	304.04	293.92	307.04	297.96	316.68	260.54	328.49	280.17	293.41	287.81	298.44	287.06	306.11	289.46	301.97	278.56	289.18	292.11	292.49	300.6	305.07	329.1	288.34	280.24	289.02	302.66	297.46	294.48	309.05	415.92	289.71	321.73	298.51	298.24	298.18	295.27	275.48	326.21	291.32	279.65	290.8	301.35	320.67	330.72	280.64	560.38
733	61.2139	301.53	293.25	303.96	294.06	307.71	298.42	316.9	263.16	328.66	280.53	294.13	287.89	299.84	287.49	306.41	289.78	301.48	278.98	289.57	292.18	292.66	302.41	305.16	362.77	288.46	280.34	289.31	302.79	297.68	295.04	309.24	482.77	289.49	324.05	299.12	298.39	298.49	295.35	274.28	326.27	289.44	279.52	291.47	301.84	321.57	330.71	278.37	562
734	61.2972	301.65	293.79	304.56	294.38	308.08	299.32	317.33	263.71	329.2	280.93	294.06	292.74	300.34	287.67	306.6	288.15	302.16	279.21	289.79	292.69	293.02	302.22	305.77	336.57	288.44	280.7	289.28	302.25	298.03	295.03	309.91	1185.2	289.64	322.68	299.21	298.49	298.57	295.16	275.59	322.72	289.74	279.74	291.33	303.03	321.54	330.74	279.72	561.97
735	61.3806	301.92	294.19	304.6	294.4	308.92	299.44	317.46	263.91	329.32	281.06	294.39	288.62	300.24	288.15	307.05	288.97	302.2	279.57	289.98	292.54	293.23	303.27	305.97	332.08	288.63	281.02	290.22	302.78	298.11	296.74	309.69	439.51	289.49	324.4	299.29	298.88	298.92	295.96	275.42	324.13	290.14	280.31	291.81	302.07	321.89	331.22	282.17	559.84
736	61.4639	302.09	294.98	305.51	295.1	308.7	299.47	317.84	266.98	329.38	281.09	294.9	288.84	299.89	288.33	307.36	291.53	301.67	279.68	290.31	293.08	293.34	302.88	305.89	338.83	288.84	281.39	290.23	302.42	298.24	296.22	309.87	408.66	289.76	323.38	299.28	299	299.22	295.94	277.46	324.63	292.03	281.01	292.05	303.89	322	330.52	280.59	558.31
737	61.5472	302.39	294.7	305.6	295.28	309.28	301.88	318.14	266.98	329.75	281.38	294.86	289.61	299.87	288.45	307.37	293.06	301.83	280.27	290.62	293.26	293.72	303.8	306.47	329.91	288.9	281.51	290.63	303.29	299.17	296	309.54	1538.01	289.94	324.5	299.71	299.51	299.74	296.11	276.72	324.81	293.11	281.21	292.63	302.89	322.38	331.09	280.9	561.69
738	61.6306	302.28	295.25	305.58	295.39	309.44	300.52	318.24	267.48	329.8	281.81	295.07	292.33	299.9	288.87	307.45	289.51	302.77	279.92	290.86	293.58	293.91	301.55	306.7	887.08	289.39	281.93	291.42	304.63	299.34	296.26	310.77	478.01	290.48	323.76	300.18	299.81	299.76	296.2	274.27	322.77	291.97	280.89	292.52	304.45	322.48	331.84	280.55	560.13
739	61.7139	302.71	295.15	306.33	296.11	308.99	300.58	318.32	266.1	330.25	282.06	295.71	289.82	302.17	288.99	307.88	291.27	302.77	280.73	290.98	294.11	294.51	302.19	306.93	835.11	289.42	282.03	291.64	304.3	299.41	297.97	310.57	0	290.19	324.57	300.8	299.79	299.84	296.55	276.3	320.94	293.83	281.05	292.39	304.02	322.82	328.88	280.55	567.25
740	61.7975	302.92	295.58	306.61	295.98	309.76	301.39	318.35	267.6	330.06	282.36	295.82	290.22	302.54	289.3	308.1	291.3	303.38	280.75	291.27	294.15	294.49	303.13	306.51	400.52	289.77	282.46	291.51	304.21	299.57	298.28	310.92	1696.52	290.44	325.34	300.78	300.05	300.54	296.53	277.31	329.33	293.46	281.57	293.25	304.02	323.44	332.49	281.7	559.22
741	61.8833	302.78	296.61	306.62	296.51	310.58	303.31	318.78	266.52	330.01	282.91	296.06	289.96	301.37	289.43	308.11	295.63	302.88	281.05	291.93	294.54	294.6	302.14	307.24	0	290.19	282.71	291.76	304.44	299.93	297.86	310.72	380.63	290.73	326.44	300.85	300.13	300.49	297.06	274.28	327.61	291.95	281.46	293.36	303.62	323.53	329.48	282.36	564.61
742	61.9667	303.14	296.11	306.91	296.63	310.22	302.21	319	264.22	330.27	283.12	296.16	290.49	303.91	290	308.25	287.67	302.94	281.52	291.87	294.89	294.92	305.23	307.3	449.63	290.2	282.81	291.64	304.87	300	296.6	311.42	401.54	290.95	326.34	301.36	301.02	300.91	297.32	277.74	326.28	291.91	282.42	293.7	304.22	324.26	329.51	283.03	559.9
743	62.05	303.12	296.11	307.34	296.79	311.6	303.88	319.42	265.14	330.09	283.05	296.62	294.38	301.7	290.25	308.65	290.46	303.09	281.25	292.09	294.92	295.37	304.83	307.26	573.03	289.97	283.09	292.37	304.84	300.1	297.86	311.8	384.39	290.87	324.27	301.54	300.65	301.18	297.31	278.04	328.37	294.79	282.81	293.98	304.46	324.18	330.87	283.57	555.24
744	62.1333	303.45	296.59	307.23	296.96	311.64	303.31	319.06	265	330.82	283.3	296.61	292.54	303.99	290.63	309.1	291.1	303.17	281.9	292.28	295.04	295.4	305.16	309.17	678.98	290.56	283.33	292.82	306.21	300.52	298.3	311.53	377.9	291.35	324.59	301.99	301.58	301.62	298.21	277.87	327.41	292.79	281.89	293.8	304.46	324.38	333.75	282.33	559.34
745	62.2167	303.52	296.91	307.64	297.81	311.72	302.96	319.67	267.41	331	283.66	296.99	291.74	303.66	290.56	309.04	293.83	304.14	282.12	292.62	295.74	295.9	304.19	309.3	350.32	290.49	283.58	292.91	306.25	301.11	298.99	312.01	368.86	291.48	326.84	302.49	302.16	301.87	298.42	280.12	326.78	295.24	283.09	294.36	304.71	324.83	333.13	282.57	563.61
746	62.3	303.9	297.1	308.56	297.87	312.15	304.23	319.94	263.01	330.98	284.05	297.32	291.87	307.41	290.78	309.52	292.69	304.58	282.66	293	295.73	296.01	303.89	309.69	342.9	290.57	283.9	292.98	306.39	301.25	297.77	312.41	1437.89	291.44	325.01	302.39	301.71	302.24	298.29	279	325.29	295.72	282.69	294.94	307.18	324.74	332.93	284.89	564.47
747	62.3833	303.67	297.41	308.44	298.03	312.29	303.42	320.19	263.03	330.7	284.18	297.68	292.19	303.62	291.43	309.52	292.75	304.22	282.57	293.15	296.29	296.43	303.97	309.98	343.95	290.48	284.04	293.32	306.06	301.34	299.23	312.64	878.71	291.76	326.81	302.5	302.32	302.41	298.41	279.55	329.89	296.33	283.37	295.2	305.33	324.82	334.38	283.84	557.91
748	62.4667	304.03	297.51	308.94	298.33	312.6	304.56	320.19	267.75	331.19	284.52	297.61	293.34	306.12	291.32	309.8	291.95	304.1	283.04	293.63	296.41	296.8	306.15	309.91	347.91	290.81	284.59	293.75	306.39	301.93	299.99	312.56	0	291.9	327.91	303.97	302.2	302.46	299.31	278.88	334.1	296.03	283.38	295.34	306.6	325.65	334.38	285.93	558.54
749	62.55	304.02	297.69	308.72	298.65	312.4	305.08	320.29	267.12	331.61	285.15	298.11	292.27	303.62	291.95	310.07	290.17	304.56	282.98	293.64	296.47	296.67	306.83	310.2	343.41	291.02	284.66	293.78	306.44	301.99	300.32	313.12	3039.2	292.11	327.55	303.65	303.05	302.67	299.08	280.24	323.13	296.19	283.73	295.24	306.54	326.22	334.17	283.55	562.43
750	62.6336	304.27	298.43	309.57	298.61	313.16	302.79	320.71	264.78	331.08	285.33	298.72	292.83	304.03	291.81	310.28	291.08	304.75	283.09	294.08	296.78	297.15	307.07	310.3	345.05	290.9	284.83	294.05	306.96	302.41	300.01	313.27	692.64	292.29	328.37	303.01	302.99	303	299.74	279.9	327.89	296.92	283.63	295.36	306.02	325.87	333.69	284.96	557.97
751	62.7194	304.37	298.52	309.59	299.32	313.09	303.17	320.88	266.06	331.69	285.35	298.89	292.97	304.4	292.32	310.75	292.99	303.94	283.47	294.36	297.12	298.26	306.24	310.72	345.23	291.05	285.11	294.77	307.19	302.59	300.3	313.57	399.51	292.15	327.44	303.8	303.49	303.56	299.84	279.71	329.14	297.36	284.2	296.28	306.91	326.27	334.69	285.56	561.14
752	62.8028	304.73	298.47	310.27	299.62	313.5	303.45	321.16	265.03	331.88	285.69	299.08	293.5	304.14	292.41	310.55	287.48	305.62	283.96	294.5	297.55	297.9	307.72	310.98	348.07	291.71	285.39	294.78	308	302.74	299.59	313.54	404.33	292.39	328.08	304.34	303.28	303.86	299.82	280.17	325.65	294.33	285.19	296.44	306.51	326.92	334.18	283.94	558.57
753	62.8861	304.37	299.06	310.02	299.85	313.74	303.61	321.49	268.41	331.74	286.03	299.63	293.4	304.85	292.72	310.91	294.03	304.76	284.24	294.86	297.53	298.05	307.71	311.48	342.88	291.91	285.83	295.2	307.93	302.9	300.61	313.78	386.63	292.91	327.34	304.42	304.08	304.05	299.62	281.24	327.53	297.52	284.53	296.89	307.06	326.7	333.09	285.78	559.55
754	62.9694	304.88	299.29	311.04	299.87	314.03	304.11	321.62	266.59	332.21	286.11	299.65	293.82	307.89	293.21	311.02	290.02	304.65	284.34	294.99	297.95	298.38	306.59	311.43	344.92	291.8	285.83	295.11	308.94	303.33	300.57	314.05	360.94	292.74	327.89	304.98	304.38	303.94	301.13	279.79	331.7	297.4	284.86	296.62	307.38	327.16	336.5	285.45	560.79
755	63.0528	305.57	299.73	310.39	300.45	314.19	304.35	321.71	266.42	332.14	286.8	300.2	294.11	306.91	293.19	311.48	293.15	305.51	284.76	295.25	297.99	298.43	306.62	311.6	0	291.98	286.26	295.74	308	303.9	299.95	314.14	365.75	293.19	329.01	305.44	304.75	304.59	301.52	280.56	326.57	294.83	284.77	296.85	307.52	327.33	332.68	285.78	556.14
756	63.1361	305.38	300.75	311.86	300.41	315.01	304.61	321.76	266.08	332.7	286.99	299.99	294.37	307.93	293.41	311.7	291.08	305.56	284.93	295.56	298.68	298.68	307.07	311.83	2732.8	292.36	286.71	296	307.88	303.89	302.12	314.62	360.78	293.42	329.1	305.66	304.96	304.94	300.73	281.03	328.47	298.51	286.01	297.58	307.87	327.37	332.65	285.85	564.51
757	63.2194	305.63	300.11	311.88	301.07	315.12	304.88	322.34	261.89	332.63	287.45	300.16	294.61	310.6	293.8	312.17	295.23	306.06	285.27	295.85	298.84	299.14	308.28	312.21	2624.41	292.34	287.09	296.42	308.36	304.52	302.38	315.1	366.41	293.7	328.12	305.83	304.85	305.22	301.47	279.2	332.34	298.2	285.69	297.71	307.69	328.02	335.84	285.49	564.74
758	63.3028	305.81	300.79	311.87	300.82	314.88	305.31	322.89	265.81	333.32	287.78	300.71	295.25	309.66	294.04	312.24	289.74	305.92	285.74	296.42	298.93	299.69	307.02	312.18	1297.6	292.37	287.16	296.42	309.07	304.47	303.54	314.86	361.1	293.16	328.54	306.27	305.46	305.67	301.59	280.32	328.91	299.27	287.28	298.05	308.51	328.34	336.7	284.43	558.21
759	63.3861	306.25	300.92	312.25	301.72	315.28	305.36	322.81	265.64	333	287.97	300.88	295.35	306.95	294.17	312.37	287.95	305.39	285.79	296.63	299.38	299.52	307.42	312.84	1682.95	292.35	287.59	296.54	308.9	305.23	302.36	315.43	363.96	293.97	329.33	306.34	306.16	305.7	302.53	281.41	333.58	298.2	286.28	298.31	308.62	328.71	333.13	285.61	565.35
760	63.4697	306.36	301.08	312.38	301.61	316.1	305.7	322.9	269.08	333.49	288.89	301.72	295.84	307.76	294.81	312.57	292.23	306.6	286.19	296.6	299.38	299.71	307.28	312.84	1212.14	292.54	287.59	296.97	309.91	305.43	301.91	315.56	363.49	293.78	329.78	306.4	306.31	305.85	302.09	280.52	399.31	297.19	286.49	298.09	309.12	328.81	334.72	285.38	562.42
761	63.5556	306.62	301.34	312.43	302.18	316.05	306.67	322.98	266.69	333.66	288.05	301.67	296.1	318.35	294.95	313.35	292.96	306.24	286.2	297.35	299.59	300.07	307.81	313.45	1742.54	294.1	288.22	296.99	309.57	305.5	302.88	315.65	392.35	294.43	331.36	306.61	306.72	306.2	302.68	283.41	328.41	296.86	286.8	298.89	309.06	329.31	334.26	287.09	561.55
762	63.6389	306.59	301.45	313.37	302.52	316.3	306.33	323.33	260.52	333.61	288.68	302.18	296.09	309.97	295.29	313.03	293.6	306.82	286.84	297.4	300.31	300.49	309.76	313.35	793.76	293.28	288.06	297.57	309.71	305.92	301.94	316.16	497.09	294.31	331.48	307.57	306.88	306.54	302.46	282.77	332.69	299.9	287.56	298.75	309.42	329.64	338.01	288.18	563.92
763	63.7222	306.88	301.96	313.15	302.76	317.14	306.59	323.69	266.72	333.76	288.6	302.34	296.45	308.05	295.37	313	293.43	307.9	286.86	297.65	300	300.82	310.59	313.51	887.28	293.78	288.43	297.66	310.74	305.91	303.49	316.4	720.41	294.71	331.08	307.25	306.85	306.88	303.25	280.84	478.32	300.33	287.67	299.2	310.24	329.6	336.78	287.73	562.64
764	63.8056	307.08	302.54	313.46	303.27	317.06	306.61	324.22	266.88	334.12	289.29	302.65	298.23	308.58	295.69	313.25	290.93	307.16	287.17	297.76	300.69	301.13	309.11	313.89	2560.88	293.72	288.99	297.97	310.9	306.62	303.67	316.41	1123.02	294.86	332.87	307.93	307.03	307.27	303.9	282.31	333.4	298.39	287.24	299.82	321.88	329.73	334.94	286.76	555.44
765	63.8889	307.07	302.44	314.3	303.31	317.42	307.14	324.59	267.35	334.3	289.48	302.9	296.8	310.66	296.1	313.39	289.66	306.73	287.45	297.97	300.77	301.3	309.13	314.25	1090.42	293.76	289.4	297.99	310.93	306.77	304.23	316.56	494.48	294.96	332.77	308.4	307.54	307.25	303.24	281.38	335.26	297.26	288.32	299.96	310	330.28	338.86	285.7	560.46
766	63.9722	307.42	303.22	314.34	303.44	317.7	307.78	324.24	266.6	334.24	290.17	303.05	297.29	310.61	296.49	313.8	291.56	307	287.69	298.32	301.2	301.77	311.08	314.47	2563.29	294.19	289.29	298.51	310.78	306.99	304.65	316.81	452.29	294.8	332.33	308.3	307.74	307.52	303.37	281.51	340.22	301.35	287.99	300.13	311.39	330.49	335.15	287.57	565.1
767	64.0556	307.74	303.97	314.09	303.88	318.08	308.4	324.48	265.31	334.37	290.27	303.49	298.55	311.85	296.46	314.31	293.37	307.87	287.97	298.33	301.48	301.72	309.65	314.67	2570.77	294.07	289.58	299.18	312.42	307.29	304.69	316.98	895.58	295.26	333.76	308.43	307.92	307.69	304.46	283.22	326.84	299.39	288.86	300.37	310.73	330.26	335.87	287.68	566.22
768	64.1389	308.05	303.73	315.19	304.04	318.05	307.81	324.87	266.39	334.74	290.19	303.39	297.6	310.04	296.54	314.1	289.54	307.95	288.33	298.99	301.74	302.01	309.9	314.48	1734.21	294.47	289.97	298.84	312.61	307.51	304.25	317.3	714.84	295.56	332.16	309.27	307.85	308.09	304.23	281.81	333.16	299.27	288.64	300.42	310.99	330.92	338.6	288.84	564.95
769	64.2222	308.03	303.5	314.9	304.27	317.72	307.95	324.95	266.34	334.78	290.37	303.83	298.06	313.15	296.96	314.38	286.69	308.3	288.38	299.24	302.12	302.15	309.77	314.94	2408.22	294.39	289.8	299.28	312.41	307.54	304.94	317.51	364.99	295.92	333.42	309.19	308.6	308.33	304.34	285.75	334.83	299.39	288.71	300.8	312.26	331.2	335.9	288.37	563.09
770	64.3058	308.21	303.92	315.28	304.51	319.08	308.51	325.1	268.05	334.98	290.9	304.21	298.13	311.6	297.28	314.69	287.93	308.03	288.45	299.54	302.08	302.8	310.99	314.62	1463.65	294.58	290.09	299.54	311.6	307.96	304.04	317.51	1346.74	295.84	331.92	309.57	308.7	308.89	304.91	285.04	336.42	298.25	289.64	301.1	311.81	331.41	339.36	286.76	567.43
771	64.3917	308.37	304.85	316.03	304.75	319.1	310.84	325.57	266.07	335.45	291.04	304.23	298.61	310.42	297.45	314.94	290.89	308.24	289.34	299.84	302.43	302.9	311.57	315.5	1092.4	295.39	290.71	299.75	313.85	308.53	305.11	317.9	805.19	295.97	334.03	309.87	309.12	309.13	305.52	284.81	335.83	301.31	289.59	301.22	311.82	331.44	340.17	288.55	562.71
772	64.475	308.35	304.73	316.28	305.22	319.62	309.05	325.7	269.29	335.11	291.13	304.83	298.92	310.95	298.07	314.73	292.46	308.94	289.12	299.96	303.1	302.85	312.03	315.72	568.9	295.28	290.97	300.35	312.54	308.43	306.09	318.25	2029.6	296.26	332.72	310.42	309.29	309.29	305.52	284.72	331.37	302.76	290.09	301.49	312.93	332.37	339.22	289.38	564.14
773	64.5583	308.75	304.78	316.13	305.5	319.67	310.08	326.2	266	335.82	291.5	305.25	300.98	311.65	298.1	315.21	287.7	309.42	289.5	300.12	303.09	303.21	311.96	315.59	849.52	295.14	291.5	300.11	313.14	309.23	307.44	317.76	0	296.18	332.81	310.21	309.5	309.26	306.51	283.4	332.06	302.72	289.92	302.05	312.66	332.36	337.21	289.45	558.06
774	64.6417	308.9	305.08	316.6	305.89	319.41	309.63	326.34	266.13	335.63	292.03	305.25	299.41	312.36	298.37	315.65	293.59	309.71	290	300.51	303.4	303.39	311.58	315.9	1948.15	295.68	291.47	300.78	313.8	309.06	307.27	318.72	805.43	296.92	333.58	310.55	309.64	309.77	306	284.19	335.6	303.42	290.11	302.12	312.25	332.65	338.33	291.21	557.27
775	64.725	309.12	305.53	317.15	305.9	320.71	310.21	326.68	266.84	336.18	292.21	305.34	299.65	312.54	298.58	315.8	289.92	309.5	290.13	301.01	303.44	303.91	312.22	316.74	854.65	295.33	291.52	300.69	313.83	309.71	307.25	318.43	0	297.12	333.54	310.83	309.67	309.88	306.05	284.42	333.95	302.83	291.52	302.51	312.71	333.1	340.11	290.69	567.06
776	64.8083	309.5	306.03	317.01	306.45	320.49	310.01	326.74	264.88	336.53	292.62	305.83	299.81	312.97	299.1	315.96	291.66	309.42	290.34	301.13	304.18	304.48	313.11	316.89	1232.07	295.84	292.34	301.52	313.93	309.79	307.3	319.1	629.88	297.37	334.32	311.18	310.35	310.18	306.66	286.96	338.26	301.05	291.39	302.87	313.57	333.14	339.91	290.47	561.11
777	64.8917	309.5	305.68	317.2	306.53	321.1	310.6	326.84	266.88	336.46	292.42	306.15	300.27	313.18	299	316.08	292.18	309.5	290.67	301.39	304.14	304.46	312.31	316.91	2229.61	296.22	292.13	301.4	314.12	310.57	308.34	318.98	0	297.08	333.95	311.12	310.55	310.73	306.25	283.71	335.96	300.9	291.6	302.8	313.69	333.64	338.35	291.08	561.42
778	64.975	309.89	306.36	317.63	306.82	321.24	310.85	327.39	263.6	336.83	292.77	306.69	300.4	314.55	299.87	316.56	291.62	309.52	290.9	301.69	304.38	304.68	313.02	317.13	1307.71	296.5	292.84	302	314.79	310.81	307.78	319.19	0	297.64	334.2	311.63	311.23	310.81	307.3	283.78	332.2	301.69	291.17	303.32	313.55	334.25	341.75	290.46	564.88
779	65.0583	310.21	306.52	317.76	307.4	322.28	311.18	327.32	263.31	336.96	293.74	306.46	300.84	313.87	299.88	316.9	290.43	310.33	291.17	301.5	305.05	305.25	312.51	317.23	2888.12	296.5	292.96	301.68	314.04	311.04	306.85	320.08	962.14	298.09	335.13	312.33	311.4	310.99	306.87	284.58	333.9	300.38	291.4	303.55	313.76	334.33	341.76	289.31	560.34
780	65.1419	310.33	306.78	319.05	307.87	322.4	312.34	327.75	264.33	337.72	293.39	306.74	300.94	313.88	300.12	316.82	295.51	310.02	291.2	302.38	304.92	306.26	312.89	317.87	834.3	297.33	293.26	302.4	314.64	310.98	308.11	319.92	2670.09	298.05	335.36	312.59	311.57	311.41	308.26	285.8	336.12	301.61	292.9	303.61	314.23	333.79	342.18	290.57	560.17
781	65.2278	310.53	307.24	319.56	307.83	322.11	311.42	328.09	263.67	337.13	293.92	307.05	301.35	314.92	300.29	317.19	291.67	310.65	291.68	302.71	305.41	305.48	313.47	317.63	2788.16	297.08	293.61	302.77	315.11	311.49	307.92	320.61	717.59	298.39	334.63	312.59	311.93	311.95	307.49	286.36	356.05	302.57	292.06	304.18	314.45	334.5	342.31	292.32	564.15
782	65.3111	310.72	307.62	319.18	307.85	322.7	312.05	328.26	265.9	337.37	294.38	307.66	301.46	313.79	300.65	317.44	294.49	310.11	291.82	302.89	305.76	306.21	313.72	317.9	918.95	297.4	293.88	303.12	316.42	312.05	308.81	320.55	873.54	298.68	336.3	312.87	312.3	312.18	308.73	288.41	357.37	304.44	292.5	304.3	315.66	334.72	344.03	290.89	572.83
783	65.3944	311.19	307.9	319.63	308.54	322.72	312.17	328.72	264.37	338.08	294.46	307.67	302.07	313.53	300.97	317.92	290.45	310.59	292.43	303.3	306.21	306.04	314.1	318.42	2742.62	297.17	294.14	303.18	315.42	311.48	309.06	320.98	773.14	298.5	336.85	313.62	312.37	312.52	307.89	285.87	358.31	303.29	293.12	304.73	315.04	335.1	343.8	292.01	564.15
784	65.4778	311.24	307.91	319.45	308.62	323.37	312.57	328.56	268.39	338.42	294.6	307.99	302.02	314.6	301.13	317.98	294.17	311.83	292.33	303.01	305.96	306.38	314.25	318.82	1192.17	297.87	294.62	303.76	316.77	312.03	309.38	321.48	1220.38	298.89	336.28	313.48	313.02	312.55	310	285.21	354.94	302.28	292.68	304.87	315.88	335	342.6	291.51	565.34
785	65.5611	311.34	308.2	319.8	308.96	323.84	313.13	329.01	264.16	338.19	295.31	308.15	302.32	316.12	301.16	317.97	293.91	312.46	292.69	303.58	306.39	306.82	314.84	318.62	1171.17	298.29	294.64	303.73	316.36	312.21	309.48	321.36	710.2	299.44	337.2	314.3	313.09	312.96	310.73	287.41	353.89	305.27	293.25	305.09	315.5	335.93	341.04	290.78	563.45
786	65.6444	311.89	308.75	320.19	309.41	323.63	312.8	329.08	263.23	338.47	295.08	308.77	302.47	318.63	301.6	318.35	290.09	311.83	293.26	303.83	306.74	307.19	314.48	319.4	2257.04	298.57	294.48	303.83	316.47	312.81	310.13	321.81	370.08	299.44	336.59	314.16	313.13	313.18	308.75	287.18	351.31	305.06	293	305.15	316.12	335.59	342.73	290.98	558.68
787	65.7278	312.32	309.18	320.71	309.72	324.15	313.65	329.33	265.93	338.89	295.85	308.71	302.98	316.22	301.68	318.96	289.06	311.59	293.21	304.28	307.29	307.23	314.08	319.12	2682.86	298.89	295.17	304.42	316.87	312.93	309.81	321.88	365.05	299.79	336.63	313.93	314.08	313.23	310.8	288.48	351.87	303.81	293.31	305.49	315.94	336.04	345.46	291.85	563.23
788	65.8111	312.19	309.08	320.92	310.05	325.12	313.53	329.7	266.88	338.97	295.79	308.97	303.22	318.28	302.34	318.68	285.78	311.37	293.45	304.35	307.38	307.45	314.89	319.32	1850.11	299.2	295.43	304.87	316.79	313.36	309.23	322.1	364.37	300.21	336.32	315.36	314.43	313.66	309.66	287.06	346.61	302.7	293.83	305.85	316.1	336.45	341.01	291.75	562
789	65.8944	312.45	309.84	322.13	310.27	323.91	314.16	329.68	264.63	339.78	295.75	309.29	303.32	315.92	302.32	319.08	294.14	312.01	293.97	304.51	307.57	307.83	315.38	319.52	566.77	299.08	295.75	304.76	318.2	313.62	310.38	322.26	369.23	300.11	338.53	315.42	314.07	314.04	309.73	288.32	354.21	307.64	294.01	305.8	316.43	336.39	345.19	291.84	568.66
790	65.9781	312.67	309.98	321.47	310.51	324.88	314.17	330	265.23	339.64	296.52	309.89	304.15	316.77	302.94	319.18	293.03	313	293.78	304.9	307.97	308.09	316.16	320.27	578.87	299.27	295.9	305.2	318.03	313.97	311.41	322.43	372.73	300.28	337.42	315.8	315.03	314.32	310.16	290.13	354.08	304.34	294.61	306.19	316.86	336.82	344.32	296.07	564.38
791	66.0639	313.19	310.12	322.26	310.97	325.22	314.81	330.22	265.84	339.85	296.89	309.92	305.23	317.73	302.72	319.59	291.1	313.51	294.33	305.1	308.06	308.06	315.11	320.12	1171.04	299.68	296.19	305.13	317.97	313.96	311.49	322.53	367.25	301.11	338.56	315.93	314.71	314.77	310.17	287.98	350.23	304.71	294.62	306.76	317.21	337.29	343.89	294.48	568.14
792	66.1472	313.22	310.46	322.05	311.2	325.47	315.1	330.68	268.65	340.19	296.76	310.49	304.29	317.37	302.86	319.4	293.23	313.5	294.53	305.43	308.45	308.48	316.5	320.23	1309.37	299.54	296.71	305.49	319.34	314.28	311.91	322.87	639.65	301.07	338.51	316.1	314.91	314.73	310.62	288.47	1825.95	306.53	294.92	306.85	317.46	337.44	341.73	295.54	569.99
793	66.2306	313.23	310.71	322.36	310.91	325.57	315.06	330.76	262.6	340.42	297.17	310.86	305.67	318.64	303.16	319.94	292.22	313.19	294.78	305.51	308.73	308.61	316.03	320.74	3826.82	299.67	296.72	306.12	318.95	314.86	311.92	322.62	563.84	301.1	338.42	316.56	314.98	315.11	310.84	287.77	2470.77	307.18	294.81	307.52	318.41	337.6	344.6	293.98	564.7
794	66.3139	313.61	311.04	321.99	311.67	325.38	315.17	330.77	264.95	340.57	297.53	311.1	305	317.78	303.74	320.21	293.86	313.29	295.18	305.91	309.02	308.88	316.63	320.79	655.66	299.79	296.82	305.91	319.28	314.63	311.48	323.55	1507.66	301.53	338.59	316.4	315.49	315.51	312.62	288.06	2911.78	306.15	296.14	307.63	317.98	338.12	346.29	295.37	563.66
795	66.3972	313.87	311.22	323.13	311.69	327.68	316.09	331.3	268.93	340.53	297.87	311.58	304.94	317.91	303.85	320.44	291.35	314.5	295.77	306.33	309.21	309.47	316.38	320.9	1842.58	300.57	297.55	306.26	319.58	315.32	312.27	323.36	2492.29	301.76	339.13	316.69	315.6	315.65	311.55	285.98	1303.28	306.13	295.58	307.49	318.28	338.15	346.99	293.72	565.3
796	66.4806	314.23	311.32	323.24	312.03	326.64	316.34	331.32	265.42	341.01	297.8	311.25	305.87	319.18	303.98	320.6	290.63	313.8	295.51	306.23	309.2	309.42	316.75	321.35	1956.67	300.68	297.64	306.76	319.14	315.58	311.93	323.92	692.18	301.7	339.74	317.54	317.07	316.04	311.45	287.44	363.75	304.91	295.89	307.98	318.27	338.67	343.2	293.78	565.67
797	66.5639	314.61	311.8	324.11	312.41	327.51	316.65	331.72	264.69	341.32	298.56	311.51	305.89	319.64	304.56	320.83	290.73	314.73	296.19	306.79	309.56	309.63	316.89	321.6	855.9	300.74	297.87	306.93	319.94	316.25	313.31	323.88	0	302.38	339.97	317.63	316.16	316.01	312.4	290.15	573.12	305.97	296.82	308.02	318.64	338.95	347.23	293.81	564.47
798	66.6472	314.63	311.89	323.91	313.09	327.3	316.66	331.88	265.12	341.37	298.49	311.82	305.75	319.24	304.58	320.98	290.72	314	296.32	307.09	310.01	309.82	317.67	321.72	2925.2	300.93	298.13	306.95	320.4	316.99	313.31	323.97	0	302.37	339.64	317.58	317.24	316.4	312.19	289.36	1375.11	307.36	296.39	308.41	318.95	338.98	343.92	294.06	566.91
799	66.7306	315.12	312.33	323.93	313.1	327.8	317.66	331.86	264.58	341.68	298.68	312.17	305.79	322.44	304.9	321.4	290.19	314.8	296.38	307.45	310.38	310.29	318.93	322.12	0	300.93	298.35	307.31	320.76	316.87	314.58	324.11	1106.4	302.33	340.54	317.86	317.82	316.59	314.14	288.43	0	306.39	297.4	308.75	320.5	339.71	347.79	295.71	566.76
800	66.8142	315.29	313.08	324.5	313.55	327.8	317.43	332.28	269.58	341.81	299.09	312.27	306.13	319.27	305.27	321.55	294.31	315.72	296.82	307.82	310.57	310.34	319.65	321.85	3215.66	301.72	298.67	307.87	320.88	316.66	313.5	324.53	3077.22	302.93	339.86	318.69	318.72	316.84	312.68	288.84	1280.76	309.34	297.92	308.89	320.96	339.81	347.32	294.03	564.35
801	66.9	315.28	312.59	324.51	313.55	328.05	317.81	332.62	263.65	342.41	299.11	312.55	306.59	318.52	305.44	321.68	291.31	314.97	297.14	307.88	310.94	310.79	318.47	322.65	1651.45	301.87	299.08	307.64	320.44	316.55	313.7	324.84	776.33	303.16	340.35	318.89	318.44	317.37	313.14	292.56	357.49	309.55	297.11	309.37	320.62	340.08	347.94	293.04	568.48
802	66.9833	315.8	313.03	325.17	313.98	328.97	318.07	332.57	268.23	342.33	299.75	313.06	307.12	322.29	305.97	321.45	290.29	315.65	297.3	308.38	310.87	311.67	318.35	322.28	684.31	301.8	299.43	308.64	320.73	317.42	315.61	325.09	1772.48	303.79	340.57	318.57	317.8	317.41	313.38	290.49	637.98	307.68	297.67	309.36	320.59	340	343.68	296.25	565.96
803	67.0667	315.81	313.35	324.88	314.18	328.44	318.61	333.2	263.63	342.78	299.79	313.34	307.26	321.37	306.28	322.02	290.95	316.06	297.65	308.54	311.53	311.53	319.47	322.56	3563.41	302.07	299.64	308.77	321.53	317.93	315.44	325.07	1880.13	303.82	341.21	318.64	318.08	317.88	313.58	289.87	387.97	307.91	298.02	309.86	322.14	341.23	344.3	296.72	561.29
804	67.15	316.25	314.03	325.3	314.47	329.36	318.8	332.97	266.21	342.56	300.28	313.71	307.35	321.9	306.17	322.51	293.39	315.23	297.49	308.92	312.18	312.08	319.69	323.17	2514.84	302.42	299.62	308.6	321.42	318.21	315.68	325.55	0	303.84	341.62	318.97	318.01	317.93	315.36	288.75	371.49	309.67	298.14	310.14	321.49	340.68	347.56	295.31	570.55
805	67.2333	316.39	313.98	326.2	314.8	328.64	318.67	333.48	265.85	343.13	300.55	313.9	318.15	321.27	306.55	322.5	288.9	316.77	298.38	309.31	312.27	311.84	319.19	323.42	2269.1	303.04	299.94	308.93	322.01	318.11	315.5	325.95	1979.16	304.32	341.66	319.46	318.62	318.47	313.98	289.71	485.35	309.05	299.1	310.42	321.47	340.88	349.24	295.11	570.7
806	67.3167	316.89	314.26	326.6	315.11	330.35	318.91	333.72	264.63	343.7	300.64	314.45	308.26	320.86	306.91	322.85	291.16	316.68	298.45	309.7	312.27	312.74	320.14	323.62	2177.31	303.46	300.23	309.16	322.62	318.28	315.42	326.13	635.25	304.74	342.49	319.74	319.67	318.52	314.65	289.75	1707.05	309.1	298.85	310.76	322.42	341.47	349.77	297.08	565.82
807	67.4	317.41	314.61	327.24	315.52	329.34	319.1	333.98	267.26	343.72	301.08	314.62	308.7	321.89	307.42	322.84	293.99	316.5	298.48	309.64	312.5	312.6	320.77	323.71	1831.07	303.65	300.62	310.64	322.81	318.74	316.13	326.19	3227.6	304.94	342.39	320.67	319.42	318.79	314.97	292.71	3539.15	310.97	299.85	310.7	322.34	341.65	349.5	297.31	568.45
808	67.4833	317.41	314.69	326.52	315.3	330.15	319.53	334.18	264.73	344.13	301.13	314.88	308.69	324.12	307.27	323.24	291.6	316.75	298.47	309.91	312.71	312.53	319.46	324.35	837.38	303.71	300.69	309.97	322.41	318.85	315.99	326.76	398.64	304.82	341.81	321.04	319.91	319.22	315.12	291.27	445.39	309.37	299.93	310.79	322.92	342.05	348.99	297.25	566.75
809	67.5667	317.76	315.01	326.63	315.88	330.23	319.7	334.65	268.86	344.05	301.3	315.27	308.98	324.63	307.41	323.44	293.28	317.59	299.21	310.38	313.02	313.15	321.58	324.56	1110.73	304.02	301.4	310.07	323.39	319.6	316.99	326.19	0	305.18	342.96	320.49	321.17	319.51	315.1	290.41	1536.23	311.69	299.24	311.83	323.62	341.82	349.2	297.42	569.31
810	67.6503	317.86	315.35	327.18	316.16	331.17	319.65	334.55	267.17	344.57	301.89	315.35	309.35	324.12	307.88	323.71	291.66	317.18	299.7	310.57	313.29	313.16	320.44	324.51	1351.01	304.27	301.25	310.41	323.23	319.45	316.42	326.88	2125.89	305.57	343.83	321.19	320.23	319.82	315.21	291.35	366.58	309.92	300.42	312.2	323.29	342.47	348.79	297.66	569.13
811	67.7361	318.17	315.49	327.82	316.71	331.16	320.14	334.79	266.72	344.13	301.83	315.87	309.36	322.52	308.12	323.54	291.28	317.98	300.13	310.86	313.66	313.44	320.28	324.52	794.73	304.37	301.49	310.66	323.84	319.97	317.86	326.46	1963.62	305.77	342.88	321.8	320.24	319.63	315.94	290.59	366.17	310.1	299.88	312.15	323.86	342.6	348.97	296.65	569.59
812	67.8194	318.59	316.14	328.37	316.73	331.37	320.5	335.11	261.76	345.33	302.42	315.9	309.94	321.48	308.64	324.01	293.44	318.34	299.69	311.02	314.01	313.99	321.49	324.43	855.71	304.84	301.86	310.81	324.24	320.09	317.16	327.6	376.27	306.24	343.51	321.46	320.57	320.57	315.62	292.61	1060.26	311.26	299.98	311.93	323.88	342.43	346.85	297.99	570.09
813	67.9028	318.83	316.21	328.52	317.13	332.42	321.03	335.33	269.54	345.86	302.75	315.97	309.56	324.93	308.44	324.49	287.9	318.21	300.27	311.28	313.64	314.16	321.87	325.04	3711.98	304.84	301.64	311.27	323.95	320.41	317.06	327.82	3443.62	306.25	343.6	322.36	322.1	320.42	316.37	291.85	367.44	311.31	300.4	312.63	323.88	342.83	350.16	296.88	574.35
814	67.9861	319.03	317.21	329.04	317.05	332.22	321.02	335.47	264.42	345.73	302.76	316.48	309.77	324.47	308.83	324.59	292.87	318.91	300.65	311.83	314.01	314.28	321.54	325.42	0	305.29	302.55	311.61	324.21	320.45	318.09	327.58	937.43	306.89	344.16	322.47	321.1	320.63	316.74	291.18	544.05	312.16	300.56	312.72	324.03	343.6	351.7	298.08	570.36
815	68.0694	319.35	316.71	328.57	317.79	332.91	321.5	335.95	266.34	345.84	304.23	316.85	310.55	323.96	309.45	324.94	292.44	319.11	300.75	311.68	314.45	314.53	322.81	325.61	0	306.11	302.99	311.81	324.5	320.84	318.3	327.88	1952.23	307.33	345.06	322.21	321.39	321.23	316.74	291.11	380.66	312.64	300.94	312.8	324.83	343.44	349.39	297.76	573.31
816	68.1528	319.51	316.93	329.54	317.95	332.64	321.78	335.97	263.39	346.09	303.47	317.12	310.94	325.06	309.51	325.13	287.74	319.96	301.07	312.17	315.13	315.25	323.23	325.92	1205.21	305.88	302.96	312.2	324.89	321.8	319.6	327.87	0	307.09	343.89	322.94	321.68	321.46	317.32	291.75	385.94	314.46	300.97	313.51	325.15	343.64	350.57	299.45	568.51
817	68.2361	319.78	317.38	329.69	318.03	332.97	322.08	336.47	264.82	346.78	303.8	317.35	311.15	324.71	309.57	325.25	293.67	319.59	301.36	312.43	315.39	314.98	322.75	326.35	905.2	306.57	303.44	312.17	324.73	321.26	317.94	328.78	1918.61	307.67	345.01	323.32	321.99	321.68	317.47	290.73	943.35	311.76	301.57	313.72	325.72	344.33	351.38	298.18	572.1
818	68.3194	319.98	317.8	330.69	318.4	334.12	322.77	336.69	267.88	346.76	303.94	318.12	311.34	324.25	310.07	325.69	289.17	319.48	301.4	312.54	315.23	315.45	322.44	325.56	1536.1	306.6	303.65	312.92	325.55	321.7	317.76	329.22	365.69	307.7	345.22	323.72	323.46	322.06	317.43	291.13	656.16	311.96	302.18	313.6	326.88	344.57	350.92	297.02	572.27
819	68.4028	320.81	318.01	330.43	319.02	333.37	322.39	336.49	263.22	347.02	304.34	318.04	311.52	323.66	310.36	325.55	291.12	319.87	301.8	312.92	315.73	315.58	322.93	326.31	0	307.11	303.79	313.1	325.81	322.44	319.41	328.97	1741.32	308.23	346.29	323.7	323.21	322.31	317.86	288.41	2660.07	314.19	301.66	313.81	325.46	344.85	351.1	299.66	573.76
820	68.4864	321.33	318.23	331.12	318.78	334.09	323.01	337.31	266.08	347.53	304.76	318.06	312.54	324.41	310.25	325.92	289.21	320.86	302.1	313.03	316.02	316.12	323.37	326.63	2988.59	306.95	304.19	313.24	325.59	322.4	319.4	328.91	0	308.44	346.05	323.46	323.6	322.35	317.95	292.58	1104.98	314.5	302.36	314.16	326.44	345.33	350.51	298.34	572.68
821	68.5722	320.99	318.83	330.8	319.41	334.37	322.95	337.38	268.59	347.65	304.7	318.32	311.97	327.52	310.69	326.12	289.09	321.18	302.38	313.56	316.37	316.06	322.85	327.36	0	307.22	304.28	313.44	325.85	322.71	320.14	329.29	606.94	308.82	345.92	324.34	322.65	322.83	318.47	290.77	1260.28	313.27	302.84	314.81	326.45	345.26	348.72	300.01	570.77
822	68.6556	321.31	319.2	331.13	319.91	333.79	323.81	337.61	264.35	348.44	304.93	318.71	312.46	327.54	310.92	326.39	290.15	321.45	302.84	313.54	316.53	316.86	324.47	328.21	1257.19	307.86	304.97	313.78	326	322.77	319.88	330.1	2923.54	309.46	346.56	325.17	324.4	323.01	319.08	290.72	2824.97	312.98	303.25	314.93	333.39	345.48	352.43	297.3	566.71
823	68.7389	322.12	319.36	332.28	320.01	334.9	323.44	337.95	264	347.91	305.21	319.14	312.55	327.36	311.59	326.68	293.54	321.2	303	314.34	316.64	317.82	324.2	327.53	1886.93	308.11	305.33	314.11	326.35	323.11	320.35	330.28	1273.47	309.64	347.28	324.97	324.5	323.26	319.04	289.79	1859.83	313.76	302.68	315.16	326.6	345.81	351.96	299.77	570.75
824	68.8222	322.12	319.46	332.29	320.45	335.71	324.18	338.07	265.74	348.65	306.02	319.29	312.67	325.96	311.59	327.13	289.31	322.2	302.87	314.53	317.09	317.16	324.85	327.38	0	308.59	305.07	314.47	326.54	323.73	321.46	330.27	645.76	309.92	346.99	324.92	325.4	323.31	319.42	293.92	2546.74	313.82	302.75	315.48	327.52	346.46	352.09	300.08	567.3
825	68.9056	322.26	319.61	332.38	320.38	335.28	324.28	338.19	268.7	348.61	306.2	319.58	312.94	325.31	311.95	327.31	291.93	321.89	303.45	314.66	317.42	317.9	324.37	328.32	2840.95	308.96	305.45	314.39	326.76	323.73	321.33	330.67	2387.1	310.07	347.09	325.98	325.1	323.77	319.94	292.15	2391.35	313.25	303.33	315.58	328.34	346.24	352.5	299.65	571.82
826	68.9889	323.06	320.16	332.43	321.02	335.42	324.55	338.38	267.9	349.72	305.89	319.72	313.51	325.41	312.39	327.31	287.45	323.47	303.79	314.79	317.75	317.38	325.45	327.91	0	309.4	305.78	314.76	328.49	324	321.01	330.61	568.05	310.37	347.83	325.37	326.16	324.51	320.18	294.31	935.94	314.86	304.14	315.74	327.66	346.76	352.21	300.37	575.55
827	69.0722	322.89	320.2	331.98	321.28	336.42	325.59	338.68	266.62	349.22	306.71	320.02	314.24	328.17	312.73	327.8	293.05	323.11	304	315.26	318.11	318.1	326.11	327.94	1588.48	309.37	306.27	315.46	327.03	324.4	320.65	331.34	365.06	310.77	347.46	325.4	325.93	324.64	320.15	292.88	1047.17	313.49	304.85	316.18	328.68	347.05	352.4	299.28	574.26
828	69.1556	323.73	320.71	333.47	321.44	336.28	324.99	339.02	266.64	350.15	306.76	320.48	313.98	329.16	312.54	327.95	292.55	324.13	304.33	315.34	318	318.06	326	328.2	2114.85	309.56	306.22	315.65	328.2	324.61	322.85	330.88	0	311	347.47	325.95	326.33	324.48	320.4	290.75	370.43	314.48	304.72	316.47	328.07	347.36	352.48	299.94	574.25
829	69.2389	323.92	320.79	333.36	321.98	336.21	325.77	339.09	269.8	349.91	306.93	320.92	314.88	328.91	313.26	328.23	295.18	311.84	304.64	315.88	318.4	318.32	324.83	328.33	483.06	310.06	306.84	315.74	327.91	324.94	322.03	331.21	0	311.36	348.56	326	326	325.01	320.39	293.28	369.41	316.07	305.04	316.39	328.25	347.85	354.58	299.83	575.82
830	69.3225	323.77	320.93	333.95	322.2	336.35	325.98	339.19	269.35	350.77	307.46	321	314.49	327.68	313.07	328.14	292.64	312.22	304.74	316.05	318.59	318.75	327.15	328.72	390.28	310.33	306.34	315.79	328.17	325.58	323.07	331.38	0	311.72	348	326.72	326.67	325.3	320.92	294.61	1032.85	315.07	305.43	317.24	328.75	347.61	354.46	299.22	573.37
831	69.4083	324.21	321.86	333.48	322.29	336.51	326.38	340.09	265.29	351.12	307.47	321.78	315.24	328.33	313.48	328.38	292.42	313.24	305.09	316.1	318.9	318.69	325.93	329.07	970.31	311.23	307.37	315.83	328.16	325.46	322.86	331.87	374.08	311.95	349.11	327.24	327.4	325.51	321.16	293.28	952.32	315.77	305.89	317.13	328.71	347.85	352.49	301.19	573.24
832	69.4917	324.8	321.08	333.48	322.78	337.77	326.26	339.95	265.53	351.02	307.9	321.43	317.37	328.96	313.49	328.96	291.86	313.28	305.38	316.73	319.45	319.04	326.86	329.39	1088.04	311.08	307.34	316.44	328.43	325.92	323.35	331.9	0	312.33	348.65	327.55	327.25	325.71	321.62	292.26	366.85	316.29	306.48	317.5	329.03	347.98	353.4	300.06	574.2
833	69.575	325.14	322.19	334.31	322.97	337.82	326.65	340.13	266.41	351.74	308.31	321.58	315.51	328.05	313.94	329.22	291.9	313.66	305.31	317	319.47	318.83	329.12	329.43	1258.23	311.38	307.91	316.78	329.09	326.23	323.42	332.25	1516.41	312.94	349.2	327.7	327.8	326.27	321.87	295.41	1124.19	316.13	306.33	317.89	330.12	348.54	354.83	299.87	570.01
834	69.6583	325.29	321.97	333.83	323.02	337.43	326.77	340.28	269.49	351.63	308.31	322.4	315.79	330.62	314.36	329.09	292.61	313.94	305.97	317	319.89	319.48	326.94	329.53	1169.89	311.62	307.64	316.67	329.17	326.29	323.27	332.98	1784.45	313.13	349.98	327.56	328.27	326.25	322.47	291.79	1053.52	316.26	306.44	318.07	332.97	348.89	354.78	300.38	641.82
835	69.7417	325.57	322.54	335.64	323.61	338.47	326.91	340.38	263.63	352.55	309.48	322.77	315.98	329.2	314.5	329.5	293.85	314.45	306.43	317.57	320.38	319.9	327.61	329.97	453.72	312.03	308.07	317.3	329.46	326.58	323.83	333.49	1105.04	313.39	350.54	328.01	328.04	326.62	322.34	294.71	2227.87	317.01	306.69	318.33	339.41	349.24	355.01	300.21	2185.59
836	69.825	326.08	323.2	335.99	323.75	338.39	327.27	340.92	268.23	352.43	309.11	322.79	316.32	330.81	314.95	329.83	295.53	314.75	306.46	317.71	320.5	320.24	327.3	330.19	1042.95	312.33	308.38	317.59	330.24	326.8	324.13	333.17	3373.98	313.83	349.86	327.87	328.07	326.76	322.42	294.16	2476.3	316.69	307.27	318.26	330.08	349.05	353.59	301.47	602.03
837	69.9083	326.47	323.16	336.84	324.14	338.81	327.95	341.28	266.24	352.55	309.35	322.74	316.46	331.89	315.01	329.81	292.37	314.97	306.48	317.96	320.73	321.01	327.75	330.18	3020.76	312.84	308.68	317.69	330.75	327.35	324.42	333.23	2795.81	313.65	349.23	328.37	329.11	327.31	322.73	295.47	973.78	316.93	308.44	318.54	330.89	349.83	355.84	299.82	605.17
838	69.9917	326.58	323.22	336.33	324.67	338.84	328.37	341.33	265.99	353.51	309.69	323.25	316.88	331.18	315.51	330.21	291.7	315.19	307	318.11	320.83	320.53	327.67	330.56	3752.02	313.01	308.77	318.07	330.6	327.73	325.2	333.69	1679.52	314.27	350.57	328.96	328.56	327.32	323.6	295.28	396.06	317.7	307.66	319.31	331.12	349.84	354.05	299.23	601.08
839	70.075	326.79	323.61	336.45	324.44	338.98	328.72	341.54	268	353.21	309.92	323.82	316.88	330.02	315.6	330.25	294.93	315.51	307.07	318.61	321.12	321.01	328.44	332.67	3457.17	313.32	309.09	318.39	331	327.73	325.39	334.11	404.17	314.63	352.01	328.97	329.1	327.75	323.5	293.68	418.32	318	308.47	319.51	333.07	349.9	355.28	300.3	611.29
840	70.1586	327.71	323.91	337.35	325	339.34	328.58	342.14	263.5	353.51	309.82	323.71	317.24	328.93	315.85	330.44	293.69	315.91	307.41	318.89	321.77	320.94	327.85	330.89	3526.44	314.12	309.51	318.7	331.03	328.19	325.27	334.08	715.83	314.82	350.85	329.61	329.73	327.53	323.6	295.22	468.18	317.63	308.87	319.18	332.16	350.59	355.41	301.23	601.81
841	70.2444	327.98	324.1	337.14	325.39	339.9	328.5	342.04	270.04	353.8	310.01	324.19	317.77	333.41	316.19	331.17	291.62	316.17	307.48	319.27	321.78	321.69	329.46	331.2	0	313.85	309.77	318.9	331.18	328.77	326.43	334.08	880.51	315.29	351.39	329.53	330.12	328.43	324.06	294.3	404.23	318.25	307.19	319.92	332.61	350.67	353.91	302.19	600.22
842	70.3278	328.08	324.45	336.62	325.64	340.23	329.19	342.19	262.5	354.48	310.68	324.33	317.97	331.86	316.43	330.93	290.08	316.77	308.06	319.49	321.94	321.94	330.5	331.36	2456.1	314.54	310.09	319.21	332.12	328.85	326.63	334.55	0	315.55	351.34	329.99	329.82	328.51	324.34	293.27	405.32	317.98	309.62	320.02	331.65	350.82	355.73	299.77	601.23
843	70.4111	328.09	324.84	337.67	325.88	340.43	329.12	342.52	267.63	354.72	310.91	324.95	318.62	331.19	316.82	331.4	290.52	316.91	308.55	319.33	322.49	322.17	329.47	331.84	0	314.74	310.32	320.08	331.88	329.09	326.11	334.71	4011.79	316.07	351.84	329.92	329.86	328.87	324.51	292.84	416.22	318.79	309.13	320.04	332.6	351.18	355.24	301.8	602.39
844	70.4944	328.86	324.85	337.94	326.11	340.06	329.58	342.71	266.56	355.02	310.9	325.2	318.19	331.23	317.01	331.34	289.13	317.56	308.03	319.61	322.68	322.46	329.41	331.79	2042.21	315.01	310.67	319.26	332.5	329.58	327.19	334.82	0	316.26	352.8	330.51	330.03	328.97	324.77	296.83	450.39	318.64	309.02	320.41	332.17	351.61	356.55	302.33	617.34
845	70.5778	329.37	325.54	338.5	326.39	339.61	330.04	342.74	267.52	355.23	311.57	325.33	318.46	331.7	317.31	331.74	291.72	317.42	308.54	320.45	322.65	322.6	330.07	332.27	2827.02	315.73	311	319.97	333.26	329.32	326.54	335.3	1726.56	316.78	352.53	330.95	331.33	329.52	325.39	294.77	478.53	319.62	308.58	321.01	332.53	352.01	354.74	301.97	677.42
846	70.6611	329.37	325.71	338.28	326.25	342.14	331.11	342.94	262.35	355.47	311.77	325	318.64	334.14	317.63	331.67	290.94	317.7	308.87	320.33	323.07	323.38	330.03	332.35	0	315.82	311.07	320.17	333.19	329.82	327.22	335.36	1064.01	316.96	352.62	330.91	330.97	329.62	325.42	292.47	404.03	319.43	309.66	321.16	333.05	352.4	356.36	301.77	672.1
847	70.7444	329.55	325.89	338.4	326.81	341.9	330.28	343.24	268.97	355.86	312.91	325.86	319.57	333.73	317.85	331.89	293.36	317.81	309.15	320.4	323.45	322.89	330.37	332.59	1732.98	316.72	311.21	320.47	333	330.29	328.2	335.47	0	317.26	354.34	331.52	331.33	329.9	325.76	293.45	422.03	320.42	310.42	321.64	333.42	351.89	358.32	300.1	666.1
848	70.8278	330.23	326.14	338.73	327.09	342.3	331.15	343.64	264.36	356.1	312.08	325.91	319.86	331.71	318.22	332.35	291.32	318.65	309.42	321.11	323.48	323.45	330.91	332.8	2185.55	316.52	311.61	320.69	333.82	330.74	327.44	335.67	0	317.46	353.13	332.23	331.45	330.4	325.9	293.91	425.76	320.36	311.03	321.72	333.59	353.1	356.33	301.19	625.57
849	70.9111	330.54	326.43	339.1	327.7	342.03	331.08	343.84	265.12	357.04	312.93	326.32	319.82	332.82	318.3	332.38	294.4	318.71	309.59	321.29	323.79	324.09	331.22	333.01	1421.64	316.77	311.59	321.11	333.22	330.24	327.75	336.42	423.91	318.1	353.75	332.31	331.87	330.45	326.17	293.44	443.35	320.47	310.37	321.8	333.93	353.41	356.58	302.65	626.69
850	70.9947	330.72	326.78	338.86	327.7	342.37	331.19	344.05	270.28	357.47	312.73	326.42	320.62	333.32	318.28	333.04	293.84	319.24	310.12	321.34	324.24	323.67	332.21	333.73	1675.83	317.1	312.01	321.87	333.93	330.85	328.79	336.44	0	318.27	353.52	332.24	331.99	330.64	326.94	296.39	454.89	320.27	311.41	321.94	334.11	353.03	356.54	303.36	623.04
851	71.0806	331.03	326.67	339.71	328.02	342.9	331.2	344.42	268.15	357.55	313.34	326.84	320.08	335.63	318.8	333.12	288.61	319.32	310.09	321.87	324.4	324.28	331.19	333.85	639.08	317.74	312.5	321.38	334.78	331.38	328.36	337.11	391.16	318.97	353.89	332.55	331.97	331.06	326.86	294.25	488.52	319.96	311.16	322.45	334.42	353.28	357.17	302.93	626.13
852	71.1639	331.9	327.37	340.39	328.08	343.13	332	344.67	263.62	357.61	313.18	326.82	320.33	334.38	319.03	333.43	292.01	320.06	310.58	322.53	324.56	324.47	332.15	334.24	3659.06	318.37	312.63	322.1	334.34	331.26	329.06	337.12	399.92	319.26	354.39	332.43	331.95	331.2	327.17	296.96	534.96	320.77	311.61	322.83	334.68	353.28	356.24	303.01	619.51
853	71.2472	332.12	327.59	340.25	328.46	343.49	332.04	344.78	267.92	357.83	313.65	327.07	320.61	335.3	319.38	333.29	296.22	320.3	310.76	322.39	324.93	324.87	332.82	333.78	0	318.36	312.75	321.97	334.36	332.03	328.59	337.07	411.29	319.61	355.15	333.5	332.52	331.55	327.55	295.22	556.55	321.3	310.53	323.21	334.91	353.83	356.48	301.87	640.58
854	71.3306	332.54	327.95	340.62	328.89	343.72	332.19	345.36	268.16	358.43	314.15	327.95	321.04	335.57	319.74	333.99	294.18	320.75	311.22	322.76	325.07	325.23	331.86	334.55	0	319.25	313.44	322.49	334.19	331.97	329.2	337.16	398.03	319.91	354.67	333.53	332.73	331.65	327.79	293.31	654.25	321.82	312	323.15	335.34	354.06	359.36	304.24	774.54
855	71.4139	332.62	328.26	341.13	329.09	344.64	332.76	345.67	266.89	359	314.39	327.83	321.25	334.74	319.96	334.02	292.26	321.01	311.36	322.96	325.69	325.09	332.64	334.55	0	318.86	313.58	322.64	335.35	332.25	330.33	337.75	430.82	320.4	355.83	333.44	333.24	332.1	327.83	297.82	965.43	321.63	312.99	323.88	338.38	354.48	358.17	302.22	1937.95
856	71.4972	333.24	328.49	341.45	329.63	344.06	333.68	345.64	265.95	358.95	314.09	328.36	321.77	333.59	320.39	334.46	295.15	321.42	311.56	323.49	325.71	325.45	332.91	335.34	0	319.38	314.01	323.11	335.44	332.54	330.59	337.98	388.57	320.81	355.25	333.75	333.34	332.47	327.89	297.41	1262.94	322.58	311.52	323.7	335.57	354.94	358.39	302.58	1688.55
857	71.5806	333.54	328.98	341.55	330.07	344.94	333.56	346.04	264.54	360.29	314.72	328.87	321.92	336.67	320.41	334.23	292.81	321.65	311.76	323.76	326.1	325.77	332.87	334.97	2102	320.27	313.84	322.91	335.01	332.41	330.33	338.48	423.8	321.17	356.49	334.68	333.44	332.53	328.27	295.05	1851.4	322.52	312.87	323.75	336.13	355.15	359.48	303.79	1129.49
858	71.6639	333.95	329.27	342.27	330.2	345.21	333.56	346.06	268	360.05	315.19	328.78	321.79	336.4	320.83	334.84	294.38	321.71	312.3	323.98	326.11	326.26	332.79	335.8	1823.47	320.72	314.34	323.5	335.03	333.1	331.11	338.6	956.46	321.64	356.42	334.52	333.71	332.72	328.97	296.36	2356.63	322.52	312.18	324.49	338.36	355.84	358.79	301.58	1257.32
859	71.7472	334.64	329.41	343.14	330.69	345.22	334.05	346.29	268.4	360.27	315.77	329.62	322.44	336.68	320.89	335.5	293.19	322.24	312.55	323.95	326.72	326.42	333.26	335.94	1669.29	320.53	314.85	323.99	336.3	333.64	330.44	338.91	1065.56	321.92	356.17	335.18	334.29	333.18	328.98	295.99	2548.42	322.94	314.26	324.47	338.14	355.75	359.06	305.56	1171.87
860	71.8308	334.72	329.77	343.53	330.85	345.18	333.88	346.83	267.37	361.06	315.55	329.63	322.58	337.87	321.22	335.3	293.14	323.03	312.65	324.3	326.86	326.72	335.13	336.34	0	321.01	315.09	324.01	337.39	333.59	331.12	338.86	1320.47	322.29	356.42	335.94	334.01	333.46	329.44	297.91	2885.58	323.76	313.65	324.77	337.28	355.91	359.09	304.53	648.1
861	71.9167	335.26	330	343.98	331	345.66	334.47	347.07	270.56	361	316.19	329.86	322.67	337.1	321.28	335.78	293.19	323.24	312.85	324.55	326.35	326.65	334.18	335.98	0	321.48	315.41	324.24	336.25	334.01	332.52	339.19	832.66	322.83	357.14	336.36	334.4	333.82	329.97	296.89	0	323.53	314.62	325.02	337.29	356.26	360.52	302.38	770.74
862	72	335.76	330.17	342.89	331.58	345.91	334.76	346.9	265.88	361.65	316.11	330.03	323.29	337.34	321.75	335.58	296.59	323.59	313.04	324.78	327.85	327.46	335.11	336.47	925.75	321.76	315.54	324.69	336.76	334.53	331.74	339.16	0	323.17	357.49	335.86	334.88	333.76	330.02	295.74	0	323.66	313.27	325.37	337.05	356.85	361.32	304.26	661.7
863	72.0833	336.19	330.55	344.31	331.73	346.46	335.65	347.42	272.36	362.37	316.61	330.62	323.8	337.86	321.75	336.3	294.28	323.99	313.73	325.22	327.95	327.44	334.07	336.98	787.33	322.46	316.07	324.97	336.14	334.59	331.37	340.05	388.67	323.7	357.7	336.39	335.34	334.26	330.49	296.46	408.17	324.62	314.31	325.61	338.11	356.93	361.96	303.37	621.37
864	72.1667	336.41	330.91	344.61	332.3	346.56	335.49	347.32	267.08	362.41	316.92	330.53	323.96	337.94	322.44	336.04	293.04	324.46	313.74	325.69	328.02	327.7	334.69	337.09	477.05	322.51	316.03	325.61	337.94	334.46	331.83	340.29	671.74	324.05	357.09	336.63	335.24	334.6	330.62	297.88	394.29	323.6	315.59	325.96	338.37	356.87	359.1	303.8	1162.02
865	72.25	336.84	331	344.46	332.19	346.94	336.43	347.64	268.64	362.45	317.24	330.66	324.16	336.09	322.61	336.53	295.14	324.72	314.05	325.78	328.19	328.02	334.6	337.09	546.89	322.99	316.26	325.42	337.15	334.68	332.53	340.31	559.59	324.44	358.53	337.07	336.63	334.85	331.06	296.53	389.72	325.08	314.88	326.16	337.92	357.2	361.38	303.36	758.81
866	72.3333	337.06	331.37	345.8	332.23	347.19	336.69	347.92	267.66	363.66	317.12	331.37	324.39	337.91	323.07	337.06	293.73	325.4	314.25	326.32	328.58	327.93	335.16	337.27	1012.27	323.25	316.22	325.56	337.53	335.32	332.15	340.77	413.09	324.44	357.98	336.52	335.74	335.19	331.15	296.98	386.62	325.4	315.37	326.72	339.12	358.12	361.75	303.21	1221.79
867	72.4167	337.59	331.54	344.32	332.78	348.29	336.2	348.2	270.8	363.78	317.77	331.32	324.59	339.3	323.41	337.1	293.07	325.46	315.03	326.68	328.86	328.52	335.78	337.6	402.72	323.98	316.76	325.93	337	335.76	332.66	340.81	398.21	324.93	358.04	336.99	336.68	335.7	331.53	295.93	385.86	325.5	315.81	326.73	341.69	357.92	361.99	304.21	1133.9
868	72.5	338.36	332.16	344.61	332.9	348.23	336.66	348.27	269.13	364.04	318.13	331.94	325.02	338	323.65	337.44	292.84	326.03	314.92	326.94	329.2	328.75	336.25	338.08	1105.86	324.41	317.43	326.27	338.73	335.8	333.22	341.29	392.46	325.74	358.03	337.39	337.22	335.89	331.74	295.22	0	324.58	316.2	327.16	338.98	358.19	360.92	302.53	725.77
869	72.5833	338.51	332.18	345.39	333.33	348.09	336.64	348.67	268.77	364.72	318.02	332.19	325.67	338.7	323.72	337.65	292.65	326.29	315.19	326.83	329.5	329.23	336.22	337.75	0	324.51	317.53	326.47	339.01	336.26	333.54	340.7	2524.32	326.21	359.41	337.84	337.33	335.89	332.24	298.89	1736.74	325.77	315.05	326.84	339.9	358.29	360.66	306.31	666.68
870	72.6669	338.82	332.61	345.47	333.57	348.64	336.83	348.83	266.89	364.47	318.56	332.62	325.57	339.45	324.13	337.71	294.37	326.9	315.4	327.26	329.6	329.48	337.37	338.68	3366.34	325.2	317.56	327.19	340.62	336.51	333.66	341.55	389.71	326.32	359.74	338.04	337.61	336.42	332.23	297.54	2148.51	325.6	316.67	327.4	339.65	358.32	362.11	304.69	630.3
871	72.7528	339.66	332.78	346.49	334.21	349.25	337.37	348.94	270.46	365.45	320.17	332.78	325.72	339.05	324.25	337.86	290.9	326.91	315.88	327.63	330.01	329.5	336.04	338.75	0	325.53	317.59	327.29	338.67	337.12	335.13	341.35	448.09	326.71	359.45	338.74	337.52	336.51	332.91	296.57	570.75	325.54	317.4	327.81	340.14	358.91	361.39	306.28	661.17
872	72.8361	339.62	333.29	347.5	334.35	348.44	337.53	349.25	264.48	365.31	319.25	333.04	326.07	339.56	324.2	338.11	292.9	327.43	315.76	327.84	330.21	329.72	338.11	339.11	503.05	326.1	318.44	327.05	338.4	337.12	335.03	341.85	483.65	326.92	359.29	338.76	338.72	336.87	332.71	297.68	399.21	326.35	317.39	328.13	340.59	359.14	363.28	304.83	905.23
873	72.9194	340.2	333.41	346.01	334.75	349.38	338.07	349.92	268.17	365.75	319.03	333.51	326.79	338.26	324.25	338.61	293.86	327.92	316.07	328.22	330.43	330.13	338.44	339.29	0	326.33	318.4	327.91	339.03	337.64	335.22	342.11	2842.72	327.6	360.64	339.06	339.36	337.29	333.32	299.4	405.32	326.6	316.88	328.3	340.91	359.28	364.53	305.28	3107.87
874	73.0028	340.76	333.91	346.71	334.87	349.91	338.49	349.8	266.47	366.25	319.64	333.58	327.06	341.26	324.9	338.8	295.99	328.51	316.39	328.45	330.56	330.62	337.61	339.58	3044.11	326.54	318.78	328.17	339.82	337.64	335.19	342.56	2926.07	328.07	360.24	339.37	338.62	337.66	333.59	297.37	431.34	326.76	318.56	328.76	346.54	359.86	361.47	304.48	1018.44
875	73.0861	341.02	334.13	347.43	335.29	350.42	338.72	350.17	266.88	366.73	320.11	333.77	327.69	338.93	325.36	338.95	293.38	328.7	317.15	328.58	330.98	330.52	337.63	340.13	723.23	326.68	318.93	328.03	340.28	337.72	334.98	343.04	397.75	328.54	360.72	339.25	338.18	337.69	333.81	299.05	428.33	326.76	318.29	329.01	344.28	359.92	362.16	305.74	1210.34
876	73.1694	341.2	334.42	348.68	335.61	350.15	339.23	350.18	269.11	367.14	320.24	334.2	327.86	340.08	325.27	338.88	293.98	329.05	316.86	328.88	331.4	331.23	338.01	339.88	0	327.35	318.99	328.99	341.7	338.84	335.62	342.51	2174.55	328.61	360.79	340.1	339.17	337.85	334.63	298.43	515.19	327.38	317.99	329.2	341.75	360.73	363.82	304.98	0
877	73.2528	341.85	334.25	347.41	335.75	350.27	339.26	350.61	266.56	367.55	320.43	334.44	327.95	340.29	325.73	339.11	289.95	329.37	317.14	329.15	331.36	331.46	338.46	340.24	1031.34	328.28	319.61	328.97	341.17	338.59	334.74	343.45	395.8	329.19	361.7	339.99	340.07	338.45	333.99	299.13	514.63	326.85	318.94	329.23	343.2	360.76	364.66	308.13	720.31
878	73.3361	342.13	334.9	348.12	335.84	350.38	339.73	351.01	268.13	367.65	320.5	334.74	327.86	342.41	325.99	339.47	291.75	330.16	317.46	329.83	331.61	331.62	338.85	340.3	3789.95	327.64	319.49	329.15	341.25	338.77	335.49	343.07	389.89	329.76	361.05	340.85	338.88	338.42	334.82	298.66	572.62	327.96	319.01	329.45	342.53	360.93	363.45	305.54	629.85
879	73.4194	342.72	335.06	349.83	336.49	350.28	339.5	351.3	267.45	368.56	321.07	335.12	327.94	342.05	326.46	339.74	288.71	330.22	317.78	329.67	332.18	331.54	338.5	340.92	0	328.16	320	329.46	341.87	339.2	337.34	343.55	1955.74	330.08	361.14	340.63	339.48	338.82	335.27	298.86	534.2	327.94	320.19	329.79	342.09	361.05	365.19	305.83	631.34
880	73.5031	342.95	335.32	349.49	336.87	350.84	339.73	351.31	265.05	368.72	321.47	335.12	328.6	341.52	326.87	339.8	293.95	330.57	318.08	330.32	332.39	331.84	338.95	341.3	891.31	329.15	320.38	329.84	345.78	339.18	336.75	343.98	392.21	330.48	361.44	341.34	340.28	338.75	334.66	299.53	893.26	328.11	317.88	329.85	342.09	361.42	366.13	305.11	625.56
881	73.5889	343.54	335.65	348.87	336.99	351.36	340.44	351.54	267.04	369.07	321.53	335.49	330.76	342.03	326.79	340.44	294.28	331.18	318.25	330.4	332.01	332.41	339.75	340.9	2864.64	329.83	320.51	329.73	341.46	339.65	336.62	344.5	411.54	330.86	362.62	342.01	340.75	339.35	335.82	297.01	421.49	328.74	320.15	330.45	342.93	361.91	364.95	307.58	623.8
882	73.6722	343.78	336.31	350.07	337.18	351.84	340.43	351.9	266.74	369.49	321.97	335.59	328.77	342.15	327.24	340.7	292.74	331.58	318.93	330.38	332.77	332.4	339.82	341.34	1620.54	329.78	320.9	329.84	342.3	340.01	336.13	344.64	533.33	331.22	362.46	341.86	341.37	339.77	335.65	297.24	496.52	328.31	320.93	330.7	343.36	362.15	365.41	306.24	621.73
883	73.7556	344.33	336.24	350.35	337.33	351.87	340.91	351.85	266.92	369.77	322.12	336	329.5	342.83	327.69	340.78	291.78	332.5	318.87	330.61	333.31	332.78	339.55	342.02	552.84	330.67	321.27	330.48	341.95	340.26	337.8	344.89	624.6	331.53	362.79	342.02	341.41	339.98	335.88	297.43	484.57	328.81	321.38	330.73	344.69	362.19	366.88	306.73	629.05
884	73.8389	344.55	336.76	351.51	338.12	352.41	341.38	352.09	267.47	370.36	322.35	336.43	329.87	342.44	327.8	340.86	292.23	332.67	319.34	330.98	333.34	332.94	341.64	341.97	1651.41	330.5	321.29	330.66	342.76	340.67	336.51	345.35	1287.29	332.21	363.22	342.4	341.82	340.2	336.35	298.28	466.8	328.87	321.28	331.5	344.14	362.39	365.63	307.86	632.07
885	73.9222	345.21	336.95	350.42	337.71	352.5	341.52	352.48	266.96	370.89	323.22	336.62	329.77	341.92	328.1	341.14	293.22	332.93	319.15	331.34	333.64	333.28	340.33	342.64	2360.97	331.04	321.63	331.17	342.59	340.99	339.58	344.87	0	332.5	363.63	342.88	342.01	340.13	336.1	299.02	707.48	329.76	321.9	331.62	344.14	362.58	363.97	305.51	641.96
886	74.0056	345.67	337.22	351.2	338.24	353.11	341.84	352.79	267.35	371.48	322.87	336.79	330.78	342.27	328.3	341.42	293.76	333.15	319.79	331.57	334.15	333.51	341.03	342.5	436.33	332.06	321.95	331.24	343.43	341.26	338.64	345.96	400.42	333.28	363.16	343.4	341.03	340.32	337.19	299.49	497.12	329.89	321.5	331.89	345.11	362.74	366.14	305.74	647.32
887	74.0889	346.39	337.21	351.76	338.52	353.04	342.17	352.99	268.65	371.85	323.31	337.19	330.2	344.55	328.65	341.98	294.37	333.88	319.94	332	334.34	334.11	341.74	343.31	519.99	332.31	322.34	331.6	343.27	341.25	337.45	345.73	2289.12	333.59	363.63	342.71	342.4	341.12	337.48	299.23	467.63	329.72	322.62	332.14	344.91	363.21	366.59	305.54	668.92
888	74.1722	346.6	337.85	351.47	338.94	353.69	342.23	353.49	266.52	372.34	323.65	337.59	330.35	344.17	329.1	342.05	295.64	334.22	320.28	332.63	334.5	334.33	342.01	343.52	411.11	332.74	322.16	331.91	344.09	341.75	338.95	346.48	486.09	334.01	364.42	343.87	342.55	341.52	337.4	299.06	607.26	330.3	322.66	332.24	346.66	363.87	366.56	307.08	668.56
889	74.2556	346.94	338.39	351.33	339.07	353.67	342.38	353.74	265.16	372.6	325.25	338.01	330.62	344.43	328.98	342.42	292.33	334.64	320.49	332.79	334.67	334.59	342.03	343.05	2875.74	333.25	322.91	332.07	343.96	341.89	339.14	346.49	886.29	334.28	365.43	344.33	342.95	341.48	338.03	298.6	547.77	330.13	322.72	332.24	347.1	363.97	366.45	305.09	681.61
890	74.3392	347.17	338.62	351.75	339.32	354.03	342.83	353.74	270.85	372.94	324.47	338.4	331.1	343.27	329.13	342.48	292.53	335.21	320.69	333.04	335.42	335.01	342.16	344.09	614.02	333.83	322.86	332.44	344.36	342.13	338.46	346.67	777.55	334.81	364.8	344.57	342.75	341.73	338.39	300.24	932.03	329.96	321.43	332.72	345.74	364.26	367.87	306.34	693.87
891	74.425	347.88	338.55	351.76	339.9	354.49	343.22	354.11	272.63	373.76	324.65	338.38	331.69	344.02	329.67	342.53	293.88	335.67	321.1	333.52	335.37	335.26	343.12	344.32	525.75	334.1	323.44	333.01	344.15	342.78	339.66	347.02	413.19	335.22	365.33	345.08	343.33	341.96	338.38	298.55	531.93	330.9	321.94	333.24	345.97	363.97	367.92	307.49	692.49
892	74.5083	348.6	339.13	353.47	339.93	355.83	343.74	354.32	267.31	373.41	324.59	338.73	331.51	344.36	329.64	342.9	293.1	336.05	321.26	333.72	335.79	335.56	343.21	344.02	0	334.42	324	333.34	344.36	343.16	340.61	347.17	407.61	335.81	365.9	345.15	343.63	342.34	339.17	297.97	432.59	330.97	321.95	333.65	346.58	364.46	368.33	305.44	689.3
893	74.5917	349.08	339.23	353.53	340.34	354.72	343.53	354.5	266.05	374.5	324.98	339.19	331.67	346.37	330.52	343.42	289.99	336.27	321.81	333.67	335.94	335.48	343.04	344.37	3125.12	334.83	323.62	333.46	345.2	342.9	340.24	347.52	476.62	336.32	366.29	344.65	343.55	342.87	339.32	301.22	513.05	331.96	321.78	333.71	350.95	364.82	368.5	306.51	705.06
894	74.675	349.19	339.81	354.42	340.68	355.4	343.9	354.82	263.71	374.36	325.22	339.3	332.81	346.39	330.53	343.65	294	336.88	321.57	334.38	336.3	335.94	343.48	345.08	1677.58	335.16	324.06	333.65	345.4	343.5	341.09	347.58	458.97	336.49	365.67	345.06	345.05	342.87	338.17	300.15	426.76	331.46	324.55	333.93	346.57	364.85	369.79	309	693.53
895	74.7583	349.74	339.64	354.29	341.12	356.2	344.17	355.11	267.58	375.15	325.6	339.71	332.59	345.26	330.48	343.57	295.07	337.28	321.89	334.43	336.19	336	343.11	344.89	711.82	335.65	324.64	334.1	346.17	343.65	341.7	347.92	404.97	337.29	365.58	345.36	345.07	343.36	338.75	299.95	808.55	332.41	323.64	334.05	348.2	365.79	367.78	307.1	655.25
896	74.8417	350.11	340.46	352.92	341.31	356.34	344.39	355.52	270	375.16	325.91	340.14	333.35	345.92	331.13	343.95	292.46	337.76	322.44	334.94	337.01	336.27	343.92	345.49	514.95	336.19	324.68	333.69	345.83	344.02	340.56	348.04	1480.76	337.61	365.46	346.02	345.2	343.47	340.01	300.53	380.45	331.71	324.33	334.24	348.32	365.75	368.82	306.97	664.27
897	74.925	350.41	340.44	353.72	341.24	356.76	344.79	355.62	264.3	376.27	326.14	340.05	332.92	346.29	331.17	344.29	295.47	338.31	322.78	334.64	336.77	336.93	343.4	345.46	1554.17	336.95	325.15	334.92	346.2	344.14	341.29	348.63	466.23	337.71	366.93	346.16	345.89	343.89	340.06	296.87	689.82	332.89	325.28	334.76	346.69	366.23	368.21	307.1	667.36
898	75.0083	350.97	340.7	355.08	341.89	356.96	345.11	355.7	266.63	375.81	326.1	340.44	333.2	346.06	331.73	344.26	294.51	338.39	322.95	335.13	336.88	337.12	344.15	345.92	0	337.11	325.02	334.96	346.93	344.82	341.18	348.52	2061.68	338.32	368.14	346.72	344.66	343.9	340.34	300.43	694.3	332.47	325.82	335.28	349.03	365.99	369.14	306.83	740.26
899	75.0917	351.57	341.1	354.16	342.33	356.98	345.59	355.86	266.81	376.95	326.63	341.02	334.71	348.52	331.9	344.68	294.61	339.06	323.15	335.38	337.43	337.39	344.25	346.05	636.23	337.57	325.47	335.08	347.4	344.85	341.95	348.88	2374.32	338.87	367.48	347.1	344.96	344.18	340.77	302.31	735.33	332.93	325.01	335.25	348.29	366.24	369.47	309.47	686.95
900	75.1753	351.86	341.65	356.09	342.35	358.02	345.7	356.2	265.07	376.59	327.27	341.26	334.39	348.44	331.9	345.25	295.09	339.43	323.25	335.74	337.74	337.62	344.57	346.21	366.05	337.97	325.9	334.45	347.07	345.19	341.27	349.64	809.42	338.86	366.65	346.71	346	344.72	340.8	300.23	1554.68	333.64	324.35	335.51	348.71	366.74	369.51	309.95	749.14
901	75.2611	352.64	341.57	355.4	342.83	357.77	346.49	356.24	269.12	377.96	327.15	341.36	334.55	348.61	332.65	345.43	293.16	339.83	323.75	336.31	338.1	338.3	344.98	346.29	485.43	338.09	325.99	336.1	348.51	345.5	342.95	349.57	524.68	339.94	367.62	347.97	347.05	345.07	341.42	300.39	436.02	333.8	324.59	335.67	348.89	367.58	369.81	307.99	796.95
902	75.3444	352.94	341.85	355.55	342.92	358.42	346.97	356.59	268.66	377.98	327.47	341.44	334.1	348.11	332.53	345.46	294.6	340.57	324.12	336.51	338.54	338.23	344.88	347.07	2827.06	338.84	326.47	335.7	348.2	346.05	342.79	349.81	402.72	340.4	367.83	347.89	347.33	345.49	341.11	300.27	442.94	333.42	325.66	336.27	348.57	367.32	369.88	310.53	923.83
903	75.4278	353.38	342.3	356.53	343.29	357.87	346.6	356.86	267.63	378.25	327.73	341.88	334.78	349.31	332.79	345.8	291.27	341.02	324.21	336.79	338.72	338.27	345.62	346.63	432.23	339.64	326.91	336.05	347.5	346.29	343.13	350.2	2321.1	341.15	367.82	347.59	347.59	345.43	341.74	301.4	434.72	334	327.13	336.6	349.93	367.57	370.17	308.29	814.37
904	75.5111	353.87	342.39	355.29	343.52	358.65	346.68	356.75	269.75	378.59	328.18	341.9	336.92	349.28	333.28	345.68	292.49	341.18	324.68	336.93	338.68	338.95	345.67	347.51	2253.34	339.45	326.91	336.58	348.05	346.39	342.96	350.46	426.34	341.06	368.3	348.76	346.7	345.93	342.47	301.27	461.48	333.76	325.01	336.43	349.39	367.91	371.55	307.77	611.74
905	75.5944	354.14	342.63	356.48	343.46	358.92	346.76	357.35	266.31	379.42	328.3	342.93	335.36	349.37	333.67	345.87	293.72	341.46	324.74	336.96	339.41	338.84	347.57	347.41	2741.32	339.89	327.23	336.55	348.41	346.77	343.86	350.5	3116.73	341.58	369.09	348.7	347.16	346.11	342.07	301.89	439.25	335.11	328.12	337.04	350.35	368.09	370.79	309.13	626.39
906	75.6778	354.51	342.97	357.54	344.07	358.82	347.07	357.47	263.27	379.22	328.72	343.29	335.04	348.96	334.05	346.19	294.68	341.96	324.94	337.51	339.39	339.16	346.34	347.61	1485.43	340.51	327.62	337.19	348.73	346.55	343.62	350.7	714.96	341.79	368.92	348.7	347.85	346.57	342.58	301.43	440.23	335.2	325.59	337.03	351.42	368.34	370.48	311.26	617.63
907	75.7611	355.28	343.41	357.22	344.42	359.38	347.66	357.65	268.28	379.96	328.94	343.18	335.71	349.83	334.25	346.63	292	342.59	325.04	337.94	339.94	339.4	346.04	347.99	719.67	340.84	327.88	337.27	349.71	347.21	344.41	351.3	2491.92	342.3	369.78	349.27	347.91	346.83	342.65	298.2	443.15	335.48	328.5	337.42	353.26	368.71	370.68	308.57	609.83
908	75.8444	355.64	343.73	358.41	344.77	359.08	347.92	357.96	261.47	380.4	328.86	343.33	335.73	349.75	334.58	346.94	293.75	343.02	325.76	338.11	340.27	339.46	346.2	348.52	481.59	341.22	327.82	337.19	349.75	347.41	344.77	351.31	614.57	342.55	369.28	349.44	348.19	346.77	342.98	300.83	446.25	335.27	328.08	337.63	349.26	369.04	372.23	308.37	609.78
909	75.9278	355.95	344.11	358.04	345.19	360.03	348.56	358.49	269.38	380.88	330.04	343.51	336.15	350.15	334.8	347.25	295.81	343.46	325.84	338.24	340.31	340.1	347.91	348.98	365.85	341.91	328.14	337.57	349.34	347.62	345.18	351.34	2768.81	343.48	370.07	349.2	348.57	347.16	343.23	302.23	633.67	336.82	327.45	338.25	351.28	369.55	371.46	310.78	617.02
910	76.0114	356.35	343.78	357.93	345.01	359.79	348.44	359.29	270.85	381.52	329.96	344.08	336.27	339.51	334.7	347.39	294.59	343.68	326.03	338.86	340.66	340.14	347.13	349.04	369.29	342.5	328.62	337.95	340.11	347.88	345.53	351.79	650.81	343.63	370.55	349.93	349.43	347.7	343.6	302.42	448.24	336.74	327.41	337.95	351.71	370.01	373.49	308.87	618.16
911	76.0972	356.83	344.69	359.18	345.65	360.96	349.35	358.94	268.68	381.77	329.63	344.87	336.98	342.57	334.52	347.74	289.58	343.94	326.32	339.13	340.91	340.32	347.82	349.34	360.25	342.75	329.09	338.41	340.74	348.26	344.83	352.32	2344.14	344.14	371.25	350.63	349.96	347.56	344.5	303.19	681.84	336.79	329.41	338.44	351.09	370.08	372.23	307.92	647.83
912	76.1806	357.41	344.68	358.72	345.93	361.78	349.45	358.96	269.21	381.72	330.24	344.66	338.78	340.96	335.37	347.91	292.56	344.4	326.95	339.28	340.77	340.5	348.47	349.14	365.75	343.1	329.09	338.64	340.91	348.73	345.97	352.55	1328.16	345.01	369.83	351.17	349.47	348.07	344.52	302.56	461.69	335.48	329.27	338.79	351.07	370.01	373.06	309.66	646.79
913	76.2639	357.86	345.13	359.19	346.35	360.48	349.71	359.17	266.96	382.71	330.63	345.48	337.81	344.34	335.71	348.21	294.26	344.37	326.84	339.37	341.75	341.09	348.41	350.06	366.87	343.56	329.37	338.57	341.54	348.53	346.4	352.7	453.45	344.89	370.86	351.1	349.75	348.4	344.81	302.58	684.25	336.32	328.22	338.8	353.66	370.54	374	310.38	636.16
914	76.3472	358.2	345.29	359.3	346.38	362.15	349.82	359.46	271.82	383.34	331.22	345.39	338.12	341.69	336.42	348.4	291.25	345.43	327.12	339.62	342.04	341.39	348.18	350.41	366.84	344.27	329.87	339.27	341.52	349.24	346.2	352.78	2935.64	345.37	371.88	351.17	349.56	348.64	344.86	303.03	653.94	337.17	330.4	339.13	351.69	370.4	372.91	311.42	599.35
915	76.4306	358.66	346.21	359.65	347	362.18	350.14	360.07	263.93	383.67	331.16	345.45	337.95	341.45	336.32	348.88	294.69	346.24	327.69	340.16	341.83	341.78	348.25	350.68	367.29	344.17	330.19	339.45	342.37	349.22	347.48	352.81	1876.14	345.89	371.54	351.49	349.96	348.94	345.13	303.52	449.34	338.17	328.33	339.62	352.01	371.05	372.15	311.46	600.84
916	76.5139	359.23	345.86	360.47	346.91	362.13	350.16	360.44	268.87	384.16	331.3	346.18	338.29	343.92	336.45	349.14	294.11	346.39	327.94	340.64	341.98	341.92	348.38	350.82	366.35	345.05	330.39	339.67	341.85	349.41	347.78	353.32	512.25	346.64	372.31	352.52	351.34	349.22	345.63	302.03	679.84	337.81	328.71	339.43	355.66	371.07	373.64	311.99	606.67
917	76.5972	359.74	346.15	360.56	347.73	363.58	350.61	360.42	269.45	384.73	331.73	346.31	338.68	343.66	336.64	349.2	292.56	346.89	328.23	340.81	342.22	342.08	349.21	351.23	371.05	345.47	330.64	339.98	342.37	349.94	346.79	353.48	1128.14	346.73	372.17	351.59	350.68	349.5	344.99	303.45	446.19	338.24	330.54	339.97	352.37	371.87	374.06	311.95	653.35
918	76.6806	359.74	346.88	361.38	347.71	362.93	350.83	360.72	272.36	384.57	332.1	346.01	339.03	342.53	337.26	349.65	293.68	347.14	328.61	340.8	342.98	341.91	349.03	351.4	359.7	345.66	330.69	340.33	342.77	350.43	347.54	353.95	810.51	347.09	372.46	352.42	351.7	349.75	346.68	303.06	451.77	337.78	329.71	340.3	352.96	372.17	374.41	309.6	629.51
919	76.7639	360.69	346.83	361.03	347.7	363.61	351.13	360.88	266.99	385.49	332.73	346.75	339.29	342.27	337.58	349.38	294.44	347.7	328.59	341.3	343.65	342.71	349.79	351.56	363.25	346.42	331.22	340.66	343.4	350.4	346.38	354.42	1524.96	347.9	372.05	353.25	351.43	349.89	347.09	303.08	446.48	337.76	331.34	340.75	353.78	372.44	375.3	311.93	629.64
920	76.8475	360.92	347.53	361.8	348.24	362.88	351.44	360.99	268.48	385.59	332.53	346.75	339.14	342.28	337.43	349.93	294.44	348.17	329.01	341.69	343.39	343.19	350.38	351.78	385.92	346.68	331.36	340.97	343.38	350.81	347.14	354.26	985.41	348.17	373.46	353.07	352.25	350.37	346.82	302.96	725.5	338.95	329.56	340.78	354.32	372.39	375.18	310.96	609.93
921	76.9333	361.27	347.39	361.61	348.58	362.59	352.28	361.24	266.65	385.65	332.98	347.4	339.89	343.22	337.83	349.97	296.21	348.29	329.06	342.2	343.71	343.25	350.78	352.16	378.44	346.97	331.6	340.97	343.28	351.35	348.4	354.54	904.81	348.37	372.28	353.37	351.7	350.32	346.73	304.64	583.01	339.14	330.87	340.9	353.69	372.52	376.89	311.69	609.89
922	77.0167	361.53	347.63	361.65	348.93	363.64	352.01	361.76	269.22	386.17	333.19	347.81	340.05	344.74	338.38	350.28	292.06	348.71	329.67	342.27	343.81	343.65	350.37	352.32	393.83	347.74	331.94	341.21	344.16	351.3	348.12	355.1	539.22	348.82	373.8	353.35	352.3	351.05	347.57	304	448.71	338.49	331.1	341.38	354.08	372.6	375.87	312.28	608.07
923	77.1	362.23	348.55	362.09	349.46	364.1	352.7	361.93	268.89	386.8	333.85	347.83	341	346.08	338.66	350.63	296.46	349.34	329.62	342.47	344.23	343.78	350.18	351.92	389.17	347.58	332	342.08	343.61	351.97	349.57	355.3	815.02	349.66	374.23	354.21	352.83	351.25	347.96	303.15	478.56	338.17	330.16	341.72	354.25	372.91	375.99	312.48	610.64
924	77.1833	362.8	348.39	362.8	349.45	365.24	353.41	362.37	268.76	386.77	333.76	348	341.12	346.29	338.97	351.15	294.56	349.82	329.92	342.58	344.63	343.86	351.69	352.98	419.84	349.22	332.62	342.38	344.19	352.56	349.44	355.26	1481.06	349.46	375.26	354.48	352.09	351.23	348.59	304.68	449.03	338.65	331.77	342.1	354.62	373.95	375.66	312.18	610.28
925	77.2667	362.93	348.77	363.45	349.54	364.04	352.81	362.09	265.68	387.61	333.75	348.56	341.11	346.47	338.82	351.4	295.34	350.02	330.32	343.11	345.01	344.46	350.88	352.11	375.25	348.89	332.58	342.37	344.53	352.6	350.01	355.56	1196.71	350.11	374.85	354.48	352.58	351.91	347.95	304.29	469.56	340.56	332.97	342.24	355.78	374.13	377	313.42	610.01
926	77.35	363.2	348.61	363.2	350.11	364.85	353.07	362.4	271.18	388.33	334.01	349.11	340.49	345.64	339.2	351.37	293.33	350.52	330.6	343.56	344.96	344.74	351.27	352.53	380.25	348.94	333	342.58	345.12	352.6	349.71	356.01	913.6	350.16	375.09	355.04	352.23	352.14	347.54	303.35	453.73	339.2	334.48	342.28	355.29	374.48	376.62	312.96	612.61
927	77.4333	363.65	349.25	364.01	350.24	364.94	353.4	362.83	269.2	387.88	335.07	349.39	341.38	344.68	339.19	351.78	295.9	350.83	330.71	343.66	345.36	345.03	352.6	352.79	384.74	349.86	333.52	343.13	345.33	352.93	350.95	356.44	457.85	350.84	375.37	355.9	353.6	351.99	348.48	303.58	454.12	340.44	334.72	342.29	355.88	374.01	376.93	312.81	611.87
928	77.5167	363.93	349.45	364.06	350.41	365.27	353.93	362.95	269.46	389.28	335.16	349.56	341.25	346.56	339.82	351.86	294.58	351.2	331.3	344.19	346.04	345.28	352.48	353.94	387.79	349.9	333.66	343.29	345.12	353.26	349.7	356.28	670.37	351.16	375.51	356.24	353.66	352.81	348.89	304	454.19	340.01	335.25	343.31	356.2	375	377.08	313.64	610.3
929	77.6	364.77	349.85	364.13	350.88	367.19	354.29	363.28	265.87	389.02	335.59	350.12	342.28	347.77	339.83	352.35	294.02	351.65	331.58	344.29	345.84	345.3	351.72	353.99	428.87	350.72	334.12	343.37	345.83	353.85	350.58	356.56	618.08	351.81	375.33	355.85	353.12	353.02	349.2	304.39	578.93	341.33	334.64	343.31	355.62	374.73	378.01	311.87	610.49
930	77.6836	364.62	350.06	364.65	350.95	365.75	354.28	363.06	265.76	390.19	335.43	350.3	342.11	346.97	340.2	352.54	293.97	351.91	331.62	344.56	346.23	345.89	353.06	354.67	443.41	350.72	334.07	343.99	346.25	354.2	349.85	356.44	1800.56	351.69	374.86	356.54	354.11	353.13	349.54	306.05	529.54	341.17	335.04	343.9	356.24	375.24	375.95	313.45	611.85
931	77.7694	365.42	350.76	365.1	351.53	365.74	354.45	363.44	265.89	390.26	335.9	350.14	342.88	350.22	340.63	352.63	294.69	352.33	331.75	344.72	346.63	345.92	353.4	354.2	429.56	351.2	334.41	344.05	345.86	353.92	351.94	357.15	557.51	352.26	375.54	354.48	354.32	353.23	350.3	304.57	459.48	341.78	336.18	343.91	357.54	375.27	376.35	314.99	609.98
932	77.8528	365.88	350.51	365.34	351.91	367.06	355	364.04	270.87	390.41	335.89	350.64	343.24	348.88	341.13	352.35	291.88	352.98	332.21	344.94	346.47	346.84	353.52	354.65	388.46	351.76	335.02	344.19	346.07	354.28	351.18	357.51	754.91	352.66	375.06	354.55	355.77	353.57	350.25	305.52	482.29	340.77	333.97	344.44	360.01	375.84	378.75	316.15	609.68
933	77.9361	365.94	351.22	365.43	352.32	366.56	355.57	364.62	266.19	390.99	336.26	351.13	343.16	348.17	341.36	353.1	293.76	353.29	332.52	345.39	347.16	346.65	354.44	355	422.87	351.69	334.86	345.02	345.85	354.94	350.46	357.7	502.82	353.12	375.61	357.61	355.13	354.13	350.99	303.45	449.15	341.29	333.22	344.3	358.24	375.84	378.54	313.92	611.41
934	78.0194	366.22	351.17	365.55	352.74	367.8	355.82	364.59	265.69	391.17	336.8	351.39	343.5	346.64	341.79	353.08	294.07	353.84	332.52	345.59	347.38	346.88	354.54	355.26	397.13	352.29	335.01	344.9	346.77	355.11	351.94	357.86	2235.77	353.38	376.9	355.77	355.55	354.4	350.59	305.12	450.04	341.62	334.1	344.52	357.49	376.23	377.2	313.21	612.84
935	78.1028	366.81	351.59	365.86	352.99	368.84	355.89	364.19	265.72	391.46	336.97	351.14	344.69	346.27	341.94	353.63	295.12	353.89	333.25	346.14	347.47	347.05	354.52	356.55	474.18	353.27	335.63	345.26	347.28	355.19	352.74	358.36	794.63	354.24	378.84	357.3	355.47	354.4	350.24	304.28	529.31	342.12	334.23	345.17	357.69	376.76	379.73	314.1	611.85
936	78.1861	367.18	352.01	366.38	353.25	367.43	356.03	364.69	267.44	392.36	337.41	351.98	343.79	347.1	342.19	353.95	295.26	354.76	333.16	346.53	347.75	347.35	354.69	355.34	483.28	352.99	336.06	345.33	347.29	355.69	353.54	358.22	1508.63	354.24	377.05	357.56	355.77	354.95	351.61	306.87	448.04	342.77	337.02	345.28	358.29	377.16	381.4	315.98	682.92
937	78.2694	367.53	352.19	366.66	353.56	368.16	356.52	365.31	269.51	392.29	337.5	352.37	344.18	347.86	341.94	354.34	294.51	354.95	333.39	347.03	348.32	347.54	354.35	356.01	395.45	353.55	336.28	345.64	347.58	355.87	352.55	358.88	553.94	355.1	378.23	358.23	355.63	355.35	350.57	304.83	458.47	343.46	336.29	346.13	363.07	377.56	380.04	316.74	699.11
938	78.3528	367.98	352.1	367.2	353.88	369.72	356.78	365.56	266.53	392.13	337.68	352.57	344.41	347.51	342.98	354.29	297.54	354.87	334.01	346.96	348.23	348.02	354.43	355.87	450.87	354	336.53	346.21	347.76	355.93	352.18	359.12	503.86	355.16	378.34	356.74	356.92	355.86	350.99	304.22	588.38	342.99	335.76	345.73	358.89	377.35	380.63	314.55	640.54
939	78.4361	368.6	352.86	367	354.33	369.7	357.49	365.6	266.33	393.26	338.3	352.83	344.8	349.56	342.99	354.53	289.24	355.65	334.17	347.34	349.04	348.24	354.95	357.45	449.02	354.17	336.97	346.31	348.04	356.72	355.1	359.6	1951.17	355.64	378.75	357.25	357.03	355.82	352.48	307.07	449.68	343.35	335.39	346.34	358.99	377.67	381.04	315.72	900.29
940	78.5197	369.15	353.43	367.58	354.31	369.55	357.95	365.66	265.05	393.56	338.17	353.27	345.81	348.15	343.23	355.09	291.21	356.07	334.46	347.53	349.38	348.81	356.08	357.22	417.09	354.82	337.19	346.89	348.15	356.92	352.84	359.92	717.62	355.92	378.47	359.71	357.62	356.16	351.81	306.76	476.33	343.99	335.14	346.3	358.98	378.36	381.16	314.43	844.46
941	78.6056	369.29	353.54	368.55	354.66	370.04	358.11	366.23	267.36	393.91	338.57	353.52	345.89	350.74	343.99	355.37	295.42	356.17	334.77	347.76	349.41	348.91	355.87	357.81	501.32	355.06	337.42	346.93	348.96	357.24	353.21	360.28	902	355.91	379.17	357.33	357.66	356.49	353.32	308.66	455.32	343.94	338.93	346.49	359.92	378.74	379.82	314.77	647.13
942	78.6889	369.56	353.72	368.85	354.9	369.7	357.99	366.45	269.84	393.59	338.95	353.35	345.59	350.38	343.7	355.41	292.99	356.21	335.11	348.4	349.78	348.8	356.07	357	444.77	355.51	337.67	346.9	348.75	357.37	353.42	360.34	774.67	356.37	378.57	359.79	359.08	357.02	353.24	307.87	461.93	343.68	336.19	347.17	359.84	378.89	380.38	315.31	646.97
943	78.7722	369.99	354.06	368.84	355.25	369.64	358.43	366.68	270	394.16	339.11	354.05	346.05	349.01	343.79	356.05	291.2	357.17	335.23	348.48	349.85	349.26	357.39	357.12	437.82	355.38	337.78	347.22	349.15	357.67	353.63	360.38	923.36	357.09	378.66	357.91	357.94	356.85	353.71	307.69	452.73	344.32	336.96	347.44	361.4	379.14	381.98	317.1	642.93
944	78.8556	370.24	354.54	369.4	355.89	371.79	358.82	367.25	266.63	394.42	339.45	354.66	347.77	350.01	344.37	356.07	295.07	357.24	335.31	348.96	349.76	349.78	356.82	357.31	441.4	356.04	337.99	348.08	349.6	358.12	354.46	360.88	558.84	357.6	379.75	358.48	358.32	357.4	352.87	305.33	465.62	344.72	337.29	347.68	360.9	379.14	379.95	315.18	642.82
945	78.9389	370.92	354.52	369.58	355.91	371.9	359.15	367.39	265.14	395.12	339.58	354.7	346.41	352.57	344.64	356.2	295.95	357.78	335.84	349.18	350.31	349.76	356.98	358.02	473.01	356.07	338.73	347.96	349.95	358.41	356.31	361.12	565.2	357.45	379.32	357.97	358.92	357.66	352.7	306.8	456.84	344.82	336.68	347.65	360.85	379.49	381.71	316.18	640.37
946	79.0222	371.07	355.34	369.65	356.12	371.12	359.6	367.74	269.64	395.54	340.28	354.88	346.9	352.55	344.86	356.44	296.53	357.75	336.17	348.96	350.78	350.51	358.05	358.56	496.75	357.07	338.68	348.67	350.16	358.45	354.84	361.19	1755.77	358.05	379.24	359.32	359.36	358.02	354.83	308.7	458.58	344.79	337.48	348.21	361.23	379.53	381.79	317.08	638.81
947	79.1056	371.69	355.17	369.82	356.37	372.26	360.08	367.82	269.82	395.54	340.17	355	347.08	350.39	345.1	356.82	295.05	358.08	336.28	349.84	351.04	350.96	357.5	358.43	482.96	357.21	338.9	348.12	350.15	359.22	356.88	361.41	3517.37	358.5	380.08	361.09	359.56	358.22	354.99	308.98	456.83	345.28	339.91	348.06	361.77	380.01	382.53	317.2	639.25
948	79.1889	371.66	355.65	370.11	356.68	371.23	359.45	368.28	270.24	396.18	340.87	355.77	347.06	351.23	345.61	356.79	297.61	358.6	336.61	350.3	351.39	351.07	357.59	358.89	471.68	357.49	339.49	348.69	350.29	359.36	355.36	362.38	1254.58	359.26	380.33	361.22	360.29	358.42	353.54	308.71	1161.68	346.37	338.01	348.28	361.57	379.94	381.68	316.71	636.27
949	79.2722	372.23	355.74	370.13	356.71	371.53	359.93	368.26	274.12	396.18	341.04	355.48	347.46	352.78	345.83	357.4	296.34	359.01	336.74	350.39	351.55	351.2	358.7	359.26	500.15	357.75	339.55	348.97	350.8	359.22	355.55	361.86	3251.91	359.03	382.84	359.67	359.76	359.02	355.06	308.69	848.3	346.35	338.08	349.16	362.66	381.3	382.91	317.33	634.11
950	79.3558	372.3	356.33	370.63	357.14	372.62	360.36	368.72	268.29	396.79	341.41	356.36	347.88	351.08	346.32	357.63	293.56	359.39	337.06	350.98	351.99	351.25	358.67	359.47	486.84	358.46	339.76	349.19	350.72	359.94	355.74	362.17	1084.21	359.5	380.68	359.84	360.3	358.93	355.33	307.97	1441.07	345.93	340.59	349.18	361.71	380.85	383.41	314.69	635.07
951	79.4417	372.43	356.17	371.09	357.69	372.02	360.76	368.91	267.98	396.95	341.48	356.29	347.86	352.11	346.04	357.53	293.82	359.24	337.29	350.65	352.09	351.43	357.82	360.5	491.46	358.59	340.34	349.88	351.23	360.1	357.36	362.67	2313.03	359.64	380.45	362.36	360.49	359.8	356.3	307.85	464.13	346.62	339.45	349.36	362.64	381.09	383.2	317.62	632.11
952	79.525	373.47	356.48	371.95	357.72	371.96	361.34	368.93	267.76	397.38	341.93	356.6	348.9	351.54	346.79	357.88	297.55	360.11	337.61	351.27	352.02	351.45	358.41	359.69	496.16	359	340.37	350.14	351.79	360.59	356.61	362.88	2402.38	360.13	380.06	363.18	360.73	359.49	356.01	307.05	467.94	346.29	341.51	349.88	362.96	381.5	383.13	317.02	635.26
953	79.6083	373.04	357.15	372.06	358.39	374.35	361.34	369.16	267.57	397.68	342.08	356.82	348.57	356.93	347.06	358.14	292.65	360.31	338.05	351.57	352.92	352.22	361.22	359.92	493.84	359.18	340.58	350.55	351.88	360.93	357.1	363.38	1516.57	360.16	383.12	363.89	360.78	359.85	355.74	308.11	461.96	346.21	339.6	350.15	362.91	381.7	383.52	318.19	631.4
954	79.6917	373.88	357.58	372.41	358.7	373.73	361.65	369.07	269.81	397.46	342.25	357.71	349.65	357.03	346.98	358.93	296.95	360.13	338.22	351.92	352.69	352.72	359.77	359.92	459.77	359.47	341.06	350.35	352.18	361.38	359.51	363.45	579.98	360.86	380.92	360.95	360.85	360.06	356.87	309.33	458.38	347.2	343.03	350.43	363.42	381.97	384.36	316.71	632.47
955	79.775	373.68	357.51	372.56	358.8	373.76	362.13	369.46	267.72	397.7	342.48	357.8	349.23	354.64	347.33	358.7	293.38	361.01	338.43	352.02	353.03	352.65	361.42	360.96	581.58	359.63	341.51	350.81	352.35	361.37	357.81	363.5	535.11	360.99	381.95	360.91	361.64	360.31	356.52	309.02	468.34	347.24	342.21	350.63	363.89	382.13	383.81	317.9	630.36
956	79.8583	374.66	357.72	372.66	359.37	374.28	362.39	369.65	267.93	398.44	342.73	358.05	349.73	354.59	347.65	358.87	295.3	361.29	338.89	352.02	353.51	353.12	360.63	360.54	789.13	359.86	341.52	351.12	352.67	361.88	357.3	363.98	1558.86	361.23	381.99	364.02	361.36	360.89	357.25	308.34	469.5	347.44	342.69	351.11	363.51	383.07	384.52	317.97	627.69
957	79.9417	374.51	358.68	372.71	359.65	373.64	363.36	370.07	268.59	398.7	343.05	358.62	349.77	352.54	348.2	359.09	295.61	361.41	338.92	353.09	353.58	353.43	360.29	361.59	578.29	360.35	341.73	351.23	353.05	362.19	359.91	363.62	2122.46	361.61	381.78	361.84	361.46	361.37	356.36	309.26	468.36	347.73	340.75	351.38	377	382.47	384	316.72	630.07
958	80.025	374.9	359.34	373.53	359.96	373.64	362.77	370.17	269.81	399.51	343.48	358.38	350.25	354	348.18	359.21	297.03	362.03	339.43	352.91	354.15	353.75	361.04	360.91	753.86	360.57	341.63	351.69	353.21	362.26	357.64	364.5	1235.39	361.95	383.75	365.22	361.72	361.26	358.43	309.44	461.14	348.29	340.83	351.25	364.77	383.18	384.48	318.15	633.51
959	80.1083	375.24	358.88	374	360.16	374.33	363.3	370.92	268.35	399.63	343.66	358.5	350.37	354.11	348.6	359.64	297.71	361.95	339.73	353.17	354.55	354.14	360.1	362.25	649.19	360.63	342.3	351.7	353.27	362.34	358.64	364.27	1627.44	362.01	383.85	362.94	362.49	361.57	358.79	309.69	466.21	347.79	341.12	351.54	364.94	383.35	384.45	316.49	635.96
960	80.1919	375.39	358.88	374.29	360.05	375.44	363.24	370.79	269.31	399.47	344.24	359.29	350.16	356.74	348.73	359.96	294.59	362.53	339.99	353.73	354.93	354.02	361.82	361.95	486.47	360.98	342.75	353.3	353.7	362.64	360.64	364.84	1172.8	362.53	384.82	362.84	363.26	361.87	357.7	309.35	1272.05	349.34	342.97	352.09	365.4	383.86	385.34	321.23	633.76
961	80.2778	376.06	359.52	374.33	360.91	376.16	363.79	371.39	268.39	400.14	344.17	359.23	351.02	354.47	348.92	360.22	292.14	362.42	339.68	353.88	354.55	354.6	360.57	363.15	888.49	361.73	343.02	352.29	354.23	362.83	359.48	365.1	2071.37	362.88	385.36	365.76	363.63	362.14	357.76	310.12	456.87	349.09	344.2	352.5	365.76	384.12	385.45	319.4	633.67
962	80.3611	376.21	359.68	374.35	361.09	375.39	363.99	371.85	264.76	400.34	344.89	359.94	350.95	356.52	349.33	360.3	293.75	362.7	340.57	354.07	355.36	354.58	361.94	361.6	1220.37	361.94	343.28	352.9	354.6	363.37	360.48	365.45	1565.35	363.25	385.92	365.16	363.42	362.45	357.71	310.9	458.52	348.57	344.6	352.41	365.98	384.41	386.42	319.42	634.29
963	80.4444	376.19	360	375.43	361.47	375.63	364.77	371.8	270.13	400.96	345.12	360.37	351.38	355.12	349.5	360.65	290.98	363.23	341.14	354.54	355.57	354.92	362.65	362.46	1701.82	362.41	343.18	353.18	354.33	363.7	361.22	365.67	1884.03	363.64	385.48	364.64	363.34	362.83	359.27	310.43	466.39	349.52	342.45	352.78	366.55	384.45	384.97	319.24	633.49
964	80.5278	376.79	360.42	376.06	361.76	375.78	364.79	372.26	270.12	400.78	345.37	360.29	351.93	355.89	350.05	361.1	294.8	363.51	341.29	354.77	355.69	355	360.98	362.51	1783.55	362.23	343.94	353.61	354.49	364.16	360.9	366.05	3051.2	363.62	384.36	365.91	364.31	362.86	358.91	310.37	453.4	350.8	344.99	353.02	366.39	385	387.11	319.92	753.86
965	80.6111	377.02	360.52	375.5	361.94	376.52	365.11	372.2	268.11	401.22	345.63	360.91	352.79	357.85	349.94	361.42	295.76	363.97	341.17	355.05	355.96	355.47	365.76	362.68	1617.28	363.6	344.33	353.75	355.19	364.37	360.36	366.17	2856.46	363.94	384.61	367.61	364.76	363.32	359.27	310.31	468.91	349.48	343.29	353.47	368.17	384.78	386.35	319.25	640.9
966	80.6944	377.51	361.09	375.97	362.32	377.15	365.2	372.46	270.23	401.33	346	361.06	352.4	358.26	350.36	361.68	295.09	364.14	341.57	355.22	356.4	355.71	361.01	363.94	1273.5	363.1	344.49	353.96	355.23	364.15	361.01	366.14	452.51	364.27	385.65	366.57	364.84	363.28	359.44	311.93	469.56	350.87	345.52	353.54	369.68	385.35	386.57	319.61	640.44
967	80.7778	377.53	361.41	376.4	362.88	376.79	365.53	372.89	266.67	401.31	347.55	361.39	352.68	358.6	350.65	362.13	294.95	364.62	342.24	355.62	356.86	355.9	363.73	363.09	1230.55	363.56	344.73	354.26	355.88	365.08	361.86	366.85	441.05	364.66	386.09	365.4	365.49	364.05	358.86	312.09	463.42	351.99	343.75	353.69	367.69	385.42	387.38	321.3	638.44
968	80.8611	377.98	361.71	376.93	362.62	377.3	365.97	372.98	270.12	401.86	346.4	361.85	352.9	358.38	351	361.94	298.9	364.95	342.29	356.04	356.93	356.59	364.12	364.67	1080.89	363.71	344.95	354.77	355.96	365.16	361.11	367.19	1458.11	364.96	386.29	365.48	364.35	364.45	360.08	311.17	461.35	350.05	346.03	353.59	367.5	386.1	388.1	319.48	633.5
969	80.9444	377.82	361.69	376.69	362.99	378.47	366.16	373.48	271.05	402.32	346.69	362.12	353.49	360.09	351.44	362.23	295.72	365.05	342.27	356.31	357.25	356.79	361.49	364.56	1052.78	363.69	344.99	355.04	356.54	365.83	364.12	366.85	0	365.43	387.01	366	366.29	364.4	360.23	311.88	462.81	351.07	345.33	354.35	368.14	386.2	388.13	321.33	636.12
970	81.0281	378.52	362.48	377.99	363.75	377.99	366.74	373.9	269.81	402.42	346.89	362.61	353.73	361.34	352.1	362.17	294.23	364.9	342.64	356.61	357.75	356.99	361.85	365.86	1356.58	364.02	345.23	355.19	356.65	366.04	361.65	367.36	3321.9	365.27	386.66	367.23	365.79	364.72	361.03	309.32	460.74	352.1	346.46	354.56	368.05	387.03	386.38	321.7	633.78
971	81.1139	378.63	362.42	377.33	363.9	378.05	367.05	373.91	268.83	402.66	347.37	362.88	353.92	359.82	352.11	362.76	293.87	365.63	343.11	356.87	357.55	357.39	365.19	365.26	1420.49	364.35	346.14	355.75	356.63	366.14	364.39	367.59	2129.12	365.67	387.42	368.62	367.32	364.98	360.39	311.77	472.03	351.65	345.24	355.08	369.96	386.5	388.58	320.84	631.39
972	81.1972	378.82	362.69	377.82	364.1	378.98	368.55	374.18	269.29	402.96	347.76	362.75	354.4	357.21	352.1	362.85	298.05	365.47	343.73	357.14	358.48	357.21	365	366.01	1160.7	364.51	346.18	355.62	357.17	366.41	362.99	368.23	1466.54	365.67	387.49	368.78	366.43	365.42	361.93	311.16	465.96	352.32	347.9	355.32	369.45	386.73	387.71	320.57	630.45
973	81.2806	378.87	363.01	378.88	364.79	378.32	367.6	374.51	271.63	403.28	348.14	363.13	354.59	359.66	352.35	363.02	295.98	365.9	343.77	357.3	358.33	357.68	364.62	364.77	1080.87	364.72	345.79	355.98	357.24	367.54	363.56	368.13	0	365.79	386.89	366.91	366.17	365.41	361.89	311.12	469.6	352.29	345.86	355.39	369.37	387.58	389.01	321.83	628.31
974	81.3639	379.21	363.8	378.85	364.66	379.47	368.16	374.77	270.65	403.26	348.21	363.48	355.06	358.79	352.6	363.67	292.46	366.2	343.59	357.83	358.86	358.07	365.52	365.02	1134.97	364.93	346.64	356.26	357.38	366.69	362.92	368.49	1571.76	366.46	387.15	368.9	367.52	366.21	362.86	312.9	466.62	352.8	346.62	355.89	368.47	387.61	388.91	320.06	632.01
975	81.4472	379.72	363.61	378.89	365.41	379.55	367.69	375.2	269.9	403.44	348.42	363.75	355.49	360.87	353.24	363.72	293.3	366.66	344.14	358.37	358.96	358.48	366.75	365.15	1273.51	365.18	346.82	356.59	357.77	367.42	364.22	368.73	1180.97	366.44	388.52	367.03	367.21	366.12	363.51	311.08	461.58	351.45	348.34	356.09	369.82	387.89	389.55	321.79	633.5
976	81.5306	379.66	363.8	380.33	365.72	379.74	368.53	375.2	269.68	403.89	349.09	364.12	355.16	358.53	353.75	363.94	294.08	366.76	344.48	358.33	359.23	358.25	366.56	365.36	1400.32	365.95	347.48	357.03	358.22	367.94	364.24	368.98	1694.01	366.6	388.17	368.6	367.86	366.54	361.98	312.76	566.91	352.1	346.91	356.37	370.22	387.92	388.04	323.22	630.26
977	81.6139	380.14	364.56	379.03	365.8	380.22	370.12	375.36	267.14	403.63	349.08	364.22	356.72	359.01	353.46	364.08	295.13	366.92	344.76	358.62	359.51	359.08	364.3	365.79	1719.97	365.72	347.48	357.44	358.42	368.04	363.29	369.15	3323.89	367.2	390.68	369.16	367.92	367.03	361.89	311.36	468.05	353.12	346.46	356.49	370.76	388.39	389.81	321.29	629.15
978	81.6972	380.16	364.5	379.58	365.96	380.73	369.19	375.8	268.49	404	349.55	364.85	355.52	358.07	353.87	364.65	293.63	367.34	345.18	358.94	359.88	359.49	366.37	366.92	1583.84	365.69	348.05	357.66	358.72	368.7	365.9	369	0	367.13	388.52	369.08	367.54	367.19	363.44	314.29	461.83	355.05	347.15	356.87	371.19	388.88	389.78	321.1	632.87
979	81.7806	380.4	364.8	380.23	366.71	380.49	368.84	375.93	270.92	403.83	349.91	365.2	356.15	361.76	354.26	364.71	297.65	367.49	345.02	359.45	360.13	359.93	365.13	368.26	1293.65	366.53	348.21	357.79	358.59	368.47	364.62	369.55	2664.55	367.59	389.18	370.32	368.47	367.52	363.46	313.12	493.82	353.54	349.37	357.19	372.19	389.28	389.2	322.43	631.84
980	81.8642	380.48	364.95	380.59	366.49	380.68	369.46	376.16	268.79	404.25	349.7	365.33	356.38	360.28	354.4	364.79	294.51	367.5	345.76	359.89	360.58	359.76	366.65	367.99	1544.62	366.03	347.92	357.98	359.2	369.2	364.32	370.18	1811.39	367.82	391.75	369.64	368.33	367.52	364.25	312.17	466.77	355.28	347.11	357.56	371.25	389.58	391.02	321.12	631.85
981	81.95	380.79	365.27	380.62	367.21	380.97	369.99	376.32	270	405.14	350.19	365.61	357.1	361.54	354.74	365.17	297.08	367.66	345.75	360.14	360.79	360.25	366.79	366.52	1540.31	367.07	348.4	358.62	359.25	369.13	366.68	370.22	1165.46	367.57	389.61	372.25	368.43	368.07	365.01	312.88	476.84	356.36	348.13	357.59	372.28	389.66	390.47	323.43	631.05
982	82.0333	381.05	365.23	381.57	367.41	381.35	369.95	377.2	271.81	405.15	350.42	366.13	356.84	359.82	355.38	365.55	299.42	367.96	346.24	360.41	361.01	360.18	366.4	367.19	1498.61	367.07	348.77	358.42	359.71	369.5	367.11	370.83	1578.9	368.05	389.71	370.02	368.86	368.28	365.14	313.09	551.22	354.09	350.36	357.97	371.52	389.6	390.26	323.93	631.64
983	82.1167	381.54	365.96	381.61	367.31	382.24	370.61	377.2	268.55	405.51	350.65	366.26	357.3	362.63	355.34	365.73	296.87	368.2	346.33	360.4	361.11	361.11	367.05	367.05	1767.19	367.33	348.95	358.81	360.03	369.7	366.35	371.06	1133.74	368.22	389.58	370	369.17	368.4	365.59	314.08	461.54	353.91	347.64	358.45	374.96	390.2	390.4	322.83	629.8
[truncated: 1,244 more rows]
[truncated: 48 more columns]

## Sheet: Volumes
Cycle	Time[h]	TotalWellVolume_A01	TotalWellVolume_A02	TotalWellVolume_A03	TotalWellVolume_A04	TotalWellVolume_A05	TotalWellVolume_A06	TotalWellVolume_A07	TotalWellVolume_A08	TotalWellVolume_B01	TotalWellVolume_B02	TotalWellVolume_B03	TotalWellVolume_B04	TotalWellVolume_B05	TotalWellVolume_B06	TotalWellVolume_B07	TotalWellVolume_B08	TotalWellVolume_C01	TotalWellVolume_C02	TotalWellVolume_C03	TotalWellVolume_C04	TotalWellVolume_C05	TotalWellVolume_C06	TotalWellVolume_C07	TotalWellVolume_C08	TotalWellVolume_D01	TotalWellVolume_D02	TotalWellVolume_D03	TotalWellVolume_D04	TotalWellVolume_D05	TotalWellVolume_D06	TotalWellVolume_D07	TotalWellVolume_D08	TotalWellVolume_E01	TotalWellVolume_E02	TotalWellVolume_E03	TotalWellVolume_E04	TotalWellVolume_E05	TotalWellVolume_E06	TotalWellVolume_E07	TotalWellVolume_E08	TotalWellVolume_F01	TotalWellVolume_F02	TotalWellVolume_F03	TotalWellVolume_F04	TotalWellVolume_F05	TotalWellVolume_F06	TotalWellVolume_F07	TotalWellVolume_F08
[truncated: 2,227 more rows]
[truncated: 144 more columns]
